# Supplementary material for: The Creation and Statistical Evaluation of a Deterministic Model of the Human Bronchial Tree from HRCT Images
Source: PLoS One. 2016 Dec 15;11(12):e0168026. doi: 10.1371/journal.pone.0168026 (PMC5157997; doi:10.1371/journal.pone.0168026)
Supplement: S1 File — A set of two files per subject containing the morphology and connectivity information of the airway tree (both “real” and “model” data). The _morphology.txt file includes the total lung volume of the subject lung in cm3 and the %volume per lobe. It also includes the following fields in each row (one row per airway): (i) Vida_Name: The name assigned to each airway by the Vida PW2 software (0 if none exists), (ii) CenterLineLength: The distance between airway start and end coordinates in mm, (iii) Diameter: The airway average diameter in mm, (iv) Branching_Angle: the airway branching angle in degrees, (v) VidaGeneration: The generation assigned to each airway by the Vida PW2 software, vi) xs, ys, zs, xe, ye, ze: The coordinates of the start and end node of each airway in voxels, (vii) Adept_Names: The individualized naming scheme for each airway; in-house terminology is used, (viii) Generation: The airway generation assigned to each airway using a Boyden-based scheme, (ix) RootFlag: A flag indicating whether the airway is a “leaf” in the tree (1) or just a tree branch (0), (x) SpaceVolume: The volume of the space in the lung supplied by each airway in mm3. The translation.dico file contains information on airway connectivity, explicitly stating the parent-child relationships in the tree. (ZIP) [file pone.0168026.s001.zip]

Archive with 14 entries (14 files):
- H01_T24reTrif_v6_VNR_translation.dico
- H01_T24reTrif_v6_VNR_morphology.txt
- H02_T24reTrif_v6_VNR_morphology.txt
- H02_T24reTrif_v6_VNR_translation.dico
- H03_T24reTrif_v6_VNR_morphology.txt
- H03_T24reTrif_v6_VNR_translation.dico
- H04_T24reTrif_v6_VNR_morphology.txt
- H04_T24reTrif_v6_VNR_translation.dico
- H05_T24reTrif_v6_VNR_morphology.txt
- H05_T24reTrif_v6_VNR_translation.dico
- H06_T24reTrif_v6_VNR_morphology.txt
- H06_T24reTrif_v6_VNR_translation.dico
- P04_T24reTrif_v6_VNR_morphology_it3.txt
- P04_T24reTrif_v6_VNR_translation_it3.dico
