# Supplementary material for: The Creation and Statistical Evaluation of a Deterministic Model of the Human Bronchial Tree from HRCT Images
Source: PLoS One. 2016 Dec 15;11(12):e0168026. doi: 10.1371/journal.pone.0168026 (PMC5157997; doi:10.1371/journal.pone.0168026)
Supplement: S1 File — A set of two files per subject containing the morphology and connectivity information of the airway tree (both “real” and “model” data). The _morphology.txt file includes the total lung volume of the subject lung in cm3 and the %volume per lobe. It also includes the following fields in each row (one row per airway): (i) Vida_Name: The name assigned to each airway by the Vida PW2 software (0 if none exists), (ii) CenterLineLength: The distance between airway start and end coordinates in mm, (iii) Diameter: The airway average diameter in mm, (iv) Branching_Angle: the airway branching angle in degrees, (v) VidaGeneration: The generation assigned to each airway by the Vida PW2 software, vi) xs, ys, zs, xe, ye, ze: The coordinates of the start and end node of each airway in voxels, (vii) Adept_Names: The individualized naming scheme for each airway; in-house terminology is used, (viii) Generation: The airway generation assigned to each airway using a Boyden-based scheme, (ix) RootFlag: A flag indicating whether the airway is a “leaf” in the tree (1) or just a tree branch (0), (x) SpaceVolume: The volume of the space in the lung supplied by each airway in mm3. The translation.dico file contains information on airway connectivity, explicitly stating the parent-child relationships in the tree. (ZIP) [file pone.0168026.s001.zip › H01_T24reTrif_v6_VNR_translation.dico]

Translation
ID	parentID	Child1	Child2	Generation	RootFlag
T	0	L	R	0	0
R	T	RU	RMI	1	0
L	T	LL	LU	1	0
RU	R	RUL	RUC	2	0
RMI	R	RM	RL	2	0
RUC	RU	RUCL	RUCR	3	0
RUL	RU	RUB	RUA	3	0
RL	RMI	RL6	RLR	2	0
RM	RMI	RMA	RMB	2	0
RUCR	RUC	RUCRL	RUCRR	4	0
RUCL	RUC	RUCLL	RUCLR	4	0
RUB	RUL	RUBR	RUBL	3	0
RUA	RUL	RUAL	RUAR	3	0
RLR	RL	RLA	RLRR	3	0
RL6	RL	RL6L	RL6R	3	0
RMB	RM	RMBL	RMBR	3	0
RMA	RM	RMAL	RMAR	3	0
LU	L	LUL	LUR	2	0
LL	L	LL6	LLR	2	0
RUCRR	RUCR	RUCRRR	RUCRR9	5	0
RUCRL	RUCR	RUCRLL	RUCRLR	5	0
RUAR	RUA	RUARL	RUARR	4	0
RUAL	RUA	RUALL	RUALR	4	0
RLRR	RLR	RLB	RLRRR	4	0
RLA	RLR	RLAL	RLAR	4	0
RL6L	RL6	RL6LL	RL6LR	4	0
RL6R	RL6	RL6RR	RL6RL	4	0
LUL	LU	LULL	LULR	3	0
LL6	LL	LL6R	LL69	3	0
LLR	LL	LLB	LLRR	3	0
RUCRR9	RUCRR	RUCRR9L	RUCRR9R	6	0
RUCRRR	RUCRR	RUCRRRL	RUCRRRR	6	0
RUCLL	RUCL	RUCLLL	RUCLLR	5	0
RUCLR	RUCL	RUCLRL	RUCLRR	5	0
RLRRR	RLRR	RLC	RLD	5	0
RLB	RLRR	RLBL	RLBR	5	0
LUR	LU	LURL	LUC	3	0
LL6R	LL6	LL6RL	LL6RR	4	0
LL69	LL6	LL69L	LL69R	4	0
LL69R	LL69	LL69RL	LL69RR	4	0
LL69L	LL69	LL69LL	LL69LR	4	0
RUCRR9L	RUCRR9	RUCRR9LL	RUCRR9LR	6	0
RUCRR9R	RUCRR9	RUCRR9RR	RUCRR9RL	6	0
RLC	RLRRR	RLCL	RLCR	5	0
RLD	RLRRR	RLDR	RLDL	5	0
LUC	LUR	LUCL	LUCR	3	0
LURL	LUR	LURLL	LURLR	4	0
LUCL	LUC	LUCLL	LUCLR	4	0
LUCR	LUC	LUCRL	LUCRR	4	0
LL6RL	LL6R	LL6RLR	LL6RLL	5	0
LL6RR	LL6R	LL6RRR	LL6RRL	5	0
LLRR	LLR	LLC	LLD	4	0
LLB	LLR	LLBL	LLBR	4	0
LLD	LLRR	LLDL	LLDR	4	0
LLC	LLRR	LLCL	LLCR	4	0
LLDL	LLD	LLDLR	LLDLL	5	0
LLDR	LLD	LLDRR	LLDRL	5	0
LLCL	LLC	LLCLL	LLCLR	5	0
LLCR	LLC	LLCRR	LLCRL	5	0
RUBR	RUB	RUBRL	RUBRR	4	0
RUBL	RUB	RUBLL	RUBLR	4	0
RUCRLR	RUCRL	RUCRLRL	RUCRLRR	6	0
RUCRLL	RUCRL	RUCRLLL	RUCRLLR	6	2
RUARR	RUAR	RUARRL	RUARRR	5	0
RUARL	RUAR	RUARLL	RUARLR	5	0
RUALR	RUAL	RUALRR	RUALRL	5	0
RUALL	RUAL	RUALLR	RUALLL	5	0
RUCRRRR	RUCRRR	RUCRRRRL	RUCRRRRR	7	0
RUCRRRL	RUCRRR	RUCRRRLL	RUCRRRLR	7	0
RUCLLR	RUCLL	RUCLLRL	RUCLLRR	6	0
RUCLLL	RUCLL	RUCLLLL	RUCLLLR	6	0
RUCLRR	RUCLR	RUCLRRL	RUCLRRR	6	0
RUCLRL	RUCLR	RUCLRLL	RUCLRLR	6	0
RUCRR9LR	RUCRR9L	RUCRR9LRL	RUCRR9LRR	7	0
RUCRR9LL	RUCRR9L	RUCRR9LLR	RUCRR9LLL	7	0
RUCRR9RR	RUCRR9R	RUCRR9RRL	RUCRR9RRR	7	0
RUCRR9RL	RUCRR9R	RUCRR9RLR	RUCRR9RLL	7	0
RUBRR	RUBR	RUBRRL	RUBRRR	5	0
RUBRL	RUBR	RUBRLR	RUBRLL	5	0
RUBLR	RUBL	RUBLRL	RUBLRR	5	0
RUBLL	RUBL	RUBLLL	RUBLLR	5	0
RUCRLRR	RUCRLR	RUCRLRRR	RUCRLRRL	7	0
RUCRLRL	RUCRLR	RUCRLRLL	RUCRLRLR	7	0
RUARRR	RUARR	RUARRRR	RUARRRL	6	0
RUARRL	RUARR	RUARRLR	RUARRLL	6	0
RUARLR	RUARL	RUARLRL	RUARLRR	6	0
RUARLL	RUARL	RUARLLR	RUARLLL	6	0
RUALRR	RUALR	RUALRRL	RUALRRR	6	0
RUALRL	RUALR	RUALRLL	RUALRLR	6	0
RUALLR	RUALL	RUALLRR	RUALLRL	6	0
RUALLL	RUALL	RUALLLR	RUALLLL	6	0
RUCRRRRR	RUCRRRR	RUCRRRRRR	RUCRRRRRL	8	0
RUCRRRRL	RUCRRRR	RUCRRRRLL	RUCRRRRLR	8	0
RUCRRRLR	RUCRRRL	RUCRRRLRL	RUCRRRLRR	8	0
RUCRRRLL	RUCRRRL	RUCRRRLLL	RUCRRRLLR	8	0
RUCLLRR	RUCLLR	RUCLLRRL	RUCLLRRR	7	0
RUCLLRL	RUCLLR	RUCLLRLL	RUCLLRLR	7	0
RUCLLLR	RUCLLL	RUCLLLRL	RUCLLLRR	7	0
RUCLLLL	RUCLLL	RUCLLLLL	RUCLLLLR	7	0
RUCLRRR	RUCLRR	RUCLRRRR	RUCLRRRL	7	0
RUCLRRL	RUCLRR	RUCLRRLR	RUCLRRLL	7	0
RUCLRLR	RUCLRL	RUCLRLRL	RUCLRLRR	7	0
RUCLRLL	RUCLRL	RUCLRLLR	RUCLRLLL	7	0
RUCRR9LRR	RUCRR9LR	RUCRR9LRRL	RUCRR9LRRR	8	0
RUCRR9LRL	RUCRR9LR	RUCRR9LRLL	RUCRR9LRLR	8	0
RUCRR9LLR	RUCRR9LL	RUCRR9LLRL	RUCRR9LLRR	8	0
RUCRR9LLL	RUCRR9LL	RUCRR9LLLL	RUCRR9LLLR	8	0
RUCRR9RRR	RUCRR9RR	RUCRR9RRRL	RUCRR9RRRR	8	0
RUCRR9RRL	RUCRR9RR	RUCRR9RRLL	RUCRR9RRLR	8	0
RUCRR9RLR	RUCRR9RL	RUCRR9RLRR	RUCRR9RLRL	8	0
RUCRR9RLL	RUCRR9RL	RUCRR9RLLL	RUCRR9RLLR	8	0
RUBRRR	RUBRR	RUBRRRL	RUBRRRR	6	0
RUBRRL	RUBRR	RUBRRLL	RUBRRLR	6	0
RUBRLR	RUBRL	RUBRLRL	RUBRLRR	6	0
RUBRLL	RUBRL	RUBRLLL	RUBRLLR	6	0
RUBLRR	RUBLR	RUBLRRL	RUBLRRR	6	0
RUBLRL	RUBLR	RUBLRLR	RUBLRLL	6	0
RUBLLR	RUBLL	RUBLLRL	RUBLLRR	6	0
RUBLLL	RUBLL	RUBLLLL	RUBLLLR	6	0
RUCRLRRR	RUCRLRR	RUCRLRRRR	RUCRLRRRL	8	0
RUCRLRRL	RUCRLRR	RUCRLRRLL	RUCRLRRLR	8	0
RUCRLRLR	RUCRLRL	RUCRLRLRL	RUCRLRLRR	8	0
RUCRLRLL	RUCRLRL	RUCRLRLLL	RUCRLRLLR	8	0
RUARRRR	RUARRR	RUARRRRL	RUARRRRR	7	0
RUARRRL	RUARRR	RUARRRLL	RUARRRLR	7	0
RUARRLR	RUARRL	RUARRLRL	RUARRLRR	7	0
RUARRLL	RUARRL	RUARRLLL	RUARRLLR	7	0
RUARLRR	RUARLR	RUARLRRL	RUARLRRR	7	0
RUARLRL	RUARLR	RUARLRLR	RUARLRLL	7	0
RUARLLR	RUARLL	RUARLLRR	RUARLLRL	7	0
RUARLLL	RUARLL	RUARLLLR	RUARLLLL	7	0
RUALRRR	RUALRR	RUALRRRL	RUALRRRR	7	0
RUALRRL	RUALRR	RUALRRLR	RUALRRLL	7	0
RUALRLR	RUALRL	RUALRLRL	RUALRLRR	7	0
RUALRLL	RUALRL	RUALRLLL	RUALRLLR	7	0
RUALLRR	RUALLR	RUALLRRR	RUALLRRL	7	0
RUALLRL	RUALLR	RUALLRLL	RUALLRLR	7	0
RUALLLR	RUALLL	RUALLLRL	RUALLLRR	7	0
RUALLLL	RUALLL	RUALLLLL	RUALLLLR	7	0
RUCRRRRRR	RUCRRRRR	RUCRRRRRRR	RUCRRRRRRL	9	0
RUCRRRRRL	RUCRRRRR	RUCRRRRRLL	RUCRRRRRLR	9	0
RUCRRRRLR	RUCRRRRL	RUCRRRRLRL	RUCRRRRLRR	9	0
RUCRRRRLL	RUCRRRRL	RUCRRRRLLL	RUCRRRRLLR	9	0
RUCRRRLRR	RUCRRRLR	RUCRRRLRRL	RUCRRRLRRR	9	0
RUCRRRLRL	RUCRRRLR	RUCRRRLRLR	RUCRRRLRLL	9	0
RUCRRRLLR	RUCRRRLL	RUCRRRLLRL	RUCRRRLLRR	9	0
RUCRRRLLL	RUCRRRLL	RUCRRRLLLL	RUCRRRLLLR	9	2
RUCLLRRR	RUCLLRR	RUCLLRRRL	RUCLLRRRR	8	0
RUCLLRRL	RUCLLRR	RUCLLRRLL	RUCLLRRLR	8	0
RUCLLRLR	RUCLLRL	RUCLLRLRL	RUCLLRLRR	8	0
RUCLLRLL	RUCLLRL	RUCLLRLLL	RUCLLRLLR	8	0
RUCLLLRR	RUCLLLR	RUCLLLRRL	RUCLLLRRR	8	0
RUCLLLRL	RUCLLLR	RUCLLLRLL	RUCLLLRLR	8	0
RUCLLLLR	RUCLLLL	RUCLLLLRL	RUCLLLLRR	8	0
RUCLLLLL	RUCLLLL	RUCLLLLLR	RUCLLLLLL	8	0
RUCLRRRR	RUCLRRR	RUCLRRRRL	RUCLRRRRR	8	0
RUCLRRRL	RUCLRRR	RUCLRRRLL	RUCLRRRLR	8	0
RUCLRRLR	RUCLRRL	RUCLRRLRR	RUCLRRLRL	8	0
RUCLRRLL	RUCLRRL	RUCLRRLLL	RUCLRRLLR	8	0
RUCLRLRR	RUCLRLR	RUCLRLRRL	RUCLRLRRR	8	0
RUCLRLRL	RUCLRLR	RUCLRLRLR	RUCLRLRLL	8	0
RUCLRLLR	RUCLRLL	RUCLRLLRL	RUCLRLLRR	8	0
RUCLRLLL	RUCLRLL	RUCLRLLLL	RUCLRLLLR	8	0
RUCRR9LRRR	RUCRR9LRR	RUCRR9LRRRL	RUCRR9LRRRR	9	0
RUCRR9LRRL	RUCRR9LRR	RUCRR9LRRLR	RUCRR9LRRLL	9	0
RUCRR9LRLR	RUCRR9LRL	RUCRR9LRLRL	RUCRR9LRLRR	9	0
RUCRR9LRLL	RUCRR9LRL	RUCRR9LRLLL	RUCRR9LRLLR	9	0
RUCRR9LLRR	RUCRR9LLR	RUCRR9LLRRL	RUCRR9LLRRR	9	0
RUCRR9LLRL	RUCRR9LLR	RUCRR9LLRLR	RUCRR9LLRLL	9	0
RUCRR9LLLR	RUCRR9LLL	RUCRR9LLLRR	RUCRR9LLLRL	9	0
RUCRR9LLLL	RUCRR9LLL	RUCRR9LLLLL	RUCRR9LLLLR	9	0
RUCRR9RRRR	RUCRR9RRR	RUCRR9RRRRL	RUCRR9RRRRR	9	0
RUCRR9RRRL	RUCRR9RRR	RUCRR9RRRLL	RUCRR9RRRLR	9	0
RUCRR9RRLR	RUCRR9RRL	RUCRR9RRLRL	RUCRR9RRLRR	9	0
RUCRR9RRLL	RUCRR9RRL	RUCRR9RRLLL	RUCRR9RRLLR	9	0
RUCRR9RLRR	RUCRR9RLR	RUCRR9RLRRL	RUCRR9RLRRR	9	0
RUCRR9RLRL	RUCRR9RLR	RUCRR9RLRLL	RUCRR9RLRLR	9	0
RUCRR9RLLR	RUCRR9RLL	RUCRR9RLLRR	RUCRR9RLLRL	9	0
RUCRR9RLLL	RUCRR9RLL	RUCRR9RLLLL	RUCRR9RLLLR	9	0
RUBRRRR	RUBRRR	RUBRRRRL	RUBRRRRR	7	0
RUBRRRL	RUBRRR	RUBRRRLL	RUBRRRLR	7	0
RUBRRLR	RUBRRL	RUBRRLRL	RUBRRLRR	7	0
RUBRRLL	RUBRRL	RUBRRLLR	RUBRRLLL	7	0
RUBRLRR	RUBRLR	RUBRLRRL	RUBRLRRR	7	0
RUBRLRL	RUBRLR	RUBRLRLL	RUBRLRLR	7	0
RUBRLLR	RUBRLL	RUBRLLRL	RUBRLLRR	7	0
RUBRLLL	RUBRLL	RUBRLLLL	RUBRLLLR	7	0
RUBLRRR	RUBLRR	RUBLRRRL	RUBLRRRR	7	0
RUBLRRL	RUBLRR	RUBLRRLR	RUBLRRLL	7	0
RUBLRLR	RUBLRL	RUBLRLRL	RUBLRLRR	7	0
RUBLRLL	RUBLRL	RUBLRLLL	RUBLRLLR	7	0
RUBLLRR	RUBLLR	RUBLLRRL	RUBLLRRR	7	0
RUBLLRL	RUBLLR	RUBLLRLL	RUBLLRLR	7	0
RUBLLLR	RUBLLL	RUBLLLRL	RUBLLLRR	7	0
RUBLLLL	RUBLLL	RUBLLLLL	RUBLLLLR	7	0
RUCRLRRRR	RUCRLRRR	RUCRLRRRRR	RUCRLRRRRL	9	0
RUCRLRRRL	RUCRLRRR	RUCRLRRRLL	RUCRLRRRLR	9	0
RUCRLRRLR	RUCRLRRL	RUCRLRRLRL	RUCRLRRLRR	9	0
RUCRLRRLL	RUCRLRRL	RUCRLRRLLL	RUCRLRRLLR	9	0
RUCRLRLRR	RUCRLRLR	RUCRLRLRRL	RUCRLRLRRR	9	0
RUCRLRLRL	RUCRLRLR	RUCRLRLRLL	RUCRLRLRLR	9	0
RUCRLRLLR	RUCRLRLL	RUCRLRLLRL	RUCRLRLLRR	9	0
RUCRLRLLL	RUCRLRLL	RUCRLRLLLL	RUCRLRLLLR	9	0
RUARRRRR	RUARRRR	RUARRRRRL	RUARRRRRR	8	0
RUARRRRL	RUARRRR	RUARRRRLL	RUARRRRLR	8	0
RUARRRLR	RUARRRL	RUARRRLRL	RUARRRLRR	8	0
RUARRRLL	RUARRRL	RUARRRLLL	RUARRRLLR	8	0
RUARRLRR	RUARRLR	RUARRLRRR	RUARRLRRL	8	0
RUARRLRL	RUARRLR	RUARRLRLL	RUARRLRLR	8	0
RUARRLLR	RUARRLL	RUARRLLRL	RUARRLLRR	8	0
RUARRLLL	RUARRLL	RUARRLLLL	RUARRLLLR	8	0
RUARLRRR	RUARLRR	RUARLRRRL	RUARLRRRR	8	0
RUARLRRL	RUARLRR	RUARLRRLL	RUARLRRLR	8	0
RUARLRLR	RUARLRL	RUARLRLRR	RUARLRLRL	8	0
RUARLRLL	RUARLRL	RUARLRLLR	RUARLRLLL	8	0
RUARLLRR	RUARLLR	RUARLLRRL	RUARLLRRR	8	0
RUARLLRL	RUARLLR	RUARLLRLL	RUARLLRLR	8	0
RUARLLLR	RUARLLL	RUARLLLRR	RUARLLLRL	8	0
RUARLLLL	RUARLLL	RUARLLLLR	RUARLLLLL	8	0
RUALRRRR	RUALRRR	RUALRRRRL	RUALRRRRR	8	0
RUALRRRL	RUALRRR	RUALRRRLL	RUALRRRLR	8	0
RUALRRLR	RUALRRL	RUALRRLRL	RUALRRLRR	8	0
RUALRRLL	RUALRRL	RUALRRLLL	RUALRRLLR	8	0
RUALRLRR	RUALRLR	RUALRLRRL	RUALRLRRR	8	0
RUALRLRL	RUALRLR	RUALRLRLR	RUALRLRLL	8	0
RUALRLLR	RUALRLL	RUALRLLRR	RUALRLLRL	8	0
RUALRLLL	RUALRLL	RUALRLLLL	RUALRLLLR	8	0
RUALLRRR	RUALLRR	RUALLRRRL	RUALLRRRR	8	0
RUALLRRL	RUALLRR	RUALLRRLR	RUALLRRLL	8	0
RUALLRLR	RUALLRL	RUALLRLRL	RUALLRLRR	8	0
RUALLRLL	RUALLRL	RUALLRLLL	RUALLRLLR	8	0
RUALLLRR	RUALLLR	RUALLLRRL	RUALLLRRR	8	0
RUALLLRL	RUALLLR	RUALLLRLR	RUALLLRLL	8	0
RUALLLLR	RUALLLL	RUALLLLRL	RUALLLLRR	8	0
RUALLLLL	RUALLLL	RUALLLLLL	RUALLLLLR	8	0
RUCRRRRRRR	RUCRRRRRR	RUCRRRRRRRL	RUCRRRRRRRR	10	0
RUCRRRRRRL	RUCRRRRRR	RUCRRRRRRLL	RUCRRRRRRLR	10	0
RUCRRRRRLR	RUCRRRRRL	RUCRRRRRLRL	RUCRRRRRLRR	10	0
RUCRRRRRLL	RUCRRRRRL	RUCRRRRRLLL	RUCRRRRRLLR	10	0
RUCRRRRLRR	RUCRRRRLR	RUCRRRRLRRR	RUCRRRRLRRL	10	0
RUCRRRRLRL	RUCRRRRLR	RUCRRRRLRLR	RUCRRRRLRLL	10	0
RUCRRRRLLR	RUCRRRRLL	RUCRRRRLLRR	RUCRRRRLLRL	10	0
RUCRRRRLLL	RUCRRRRLL	RUCRRRRLLLL	RUCRRRRLLLR	10	0
RUCRRRLRRR	RUCRRRLRR	RUCRRRLRRRL	RUCRRRLRRRR	10	0
RUCRRRLRRL	RUCRRRLRR	RUCRRRLRRLL	RUCRRRLRRLR	10	0
RUCRRRLRLR	RUCRRRLRL	RUCRRRLRLRL	RUCRRRLRLRR	10	2
RUCRRRLRLL	RUCRRRLRL	RUCRRRLRLLR	RUCRRRLRLLL	10	0
RUCRRRLLRR	RUCRRRLLR	RUCRRRLLRRL	RUCRRRLLRRR	10	0
RUCRRRLLRL	RUCRRRLLR	RUCRRRLLRLL	RUCRRRLLRLR	10	0
RUCLLRRRR	RUCLLRRR	RUCLLRRRRL	RUCLLRRRRR	9	0
RUCLLRRRL	RUCLLRRR	RUCLLRRRLR	RUCLLRRRLL	9	0
RUCLLRRLR	RUCLLRRL	RUCLLRRLRL	RUCLLRRLRR	9	0
RUCLLRRLL	RUCLLRRL	RUCLLRRLLR	RUCLLRRLLL	9	0
RUCLLRLRR	RUCLLRLR	RUCLLRLRRR	RUCLLRLRRL	9	0
RUCLLRLRL	RUCLLRLR	RUCLLRLRLR	RUCLLRLRLL	9	0
RUCLLRLLR	RUCLLRLL	RUCLLRLLRL	RUCLLRLLRR	9	0
RUCLLRLLL	RUCLLRLL	RUCLLRLLLL	RUCLLRLLLR	9	0
RUCLLLRRR	RUCLLLRR	RUCLLLRRRL	RUCLLLRRRR	9	0
RUCLLLRRL	RUCLLLRR	RUCLLLRRLL	RUCLLLRRLR	9	0
RUCLLLRLR	RUCLLLRL	RUCLLLRLRR	RUCLLLRLRL	9	0
RUCLLLRLL	RUCLLLRL	RUCLLLRLLL	RUCLLLRLLR	9	0
RUCLLLLRR	RUCLLLLR	RUCLLLLRRL	RUCLLLLRRR	9	0
RUCLLLLRL	RUCLLLLR	RUCLLLLRLL	RUCLLLLRLR	9	0
RUCLLLLLR	RUCLLLLL	RUCLLLLLRR	RUCLLLLLRL	9	0
RUCLLLLLL	RUCLLLLL	RUCLLLLLLR	RUCLLLLLLL	9	0
RUCLRRRRR	RUCLRRRR	RUCLRRRRRL	RUCLRRRRRR	9	0
RUCLRRRRL	RUCLRRRR	RUCLRRRRLL	RUCLRRRRLR	9	0
RUCLRRRLR	RUCLRRRL	RUCLRRRLRL	RUCLRRRLRR	9	0
RUCLRRRLL	RUCLRRRL	RUCLRRRLLR	RUCLRRRLLL	9	0
RUCLRRLRR	RUCLRRLR	RUCLRRLRRL	RUCLRRLRRR	9	0
RUCLRRLRL	RUCLRRLR	RUCLRRLRLR	RUCLRRLRLL	9	0
RUCLRRLLR	RUCLRRLL	RUCLRRLLRL	RUCLRRLLRR	9	0
RUCLRRLLL	RUCLRRLL	RUCLRRLLLL	RUCLRRLLLR	9	0
RUCLRLRRR	RUCLRLRR	RUCLRLRRRL	RUCLRLRRRR	9	0
RUCLRLRRL	RUCLRLRR	RUCLRLRRLL	RUCLRLRRLR	9	0
RUCLRLRLR	RUCLRLRL	RUCLRLRLRR	RUCLRLRLRL	9	0
RUCLRLRLL	RUCLRLRL	RUCLRLRLLR	RUCLRLRLLL	9	0
RUCLRLLRR	RUCLRLLR	RUCLRLLRRR	RUCLRLLRRL	9	0
RUCLRLLRL	RUCLRLLR	RUCLRLLRLL	RUCLRLLRLR	9	0
RUCLRLLLR	RUCLRLLL	RUCLRLLLRL	RUCLRLLLRR	9	0
RUCLRLLLL	RUCLRLLL	RUCLRLLLLL	RUCLRLLLLR	9	0
RUCRR9LRRRR	RUCRR9LRRR	RUCRR9LRRRRL	RUCRR9LRRRRR	10	0
RUCRR9LRRRL	RUCRR9LRRR	RUCRR9LRRRLL	RUCRR9LRRRLR	10	0
RUCRR9LRRLR	RUCRR9LRRL	RUCRR9LRRLRL	RUCRR9LRRLRR	10	0
RUCRR9LRRLL	RUCRR9LRRL	RUCRR9LRRLLR	RUCRR9LRRLLL	10	0
RUCRR9LRLRR	RUCRR9LRLR	RUCRR9LRLRRL	RUCRR9LRLRRR	10	0
RUCRR9LRLRL	RUCRR9LRLR	RUCRR9LRLRLL	RUCRR9LRLRLR	10	0
RUCRR9LRLLR	RUCRR9LRLL	RUCRR9LRLLRR	RUCRR9LRLLRL	10	0
RUCRR9LRLLL	RUCRR9LRLL	RUCRR9LRLLLL	RUCRR9LRLLLR	10	0
RUCRR9LLRRR	RUCRR9LLRR	RUCRR9LLRRRR	RUCRR9LLRRRL	10	0
RUCRR9LLRRL	RUCRR9LLRR	RUCRR9LLRRLL	RUCRR9LLRRLR	10	0
RUCRR9LLRLR	RUCRR9LLRL	RUCRR9LLRLRL	RUCRR9LLRLRR	10	0
RUCRR9LLRLL	RUCRR9LLRL	RUCRR9LLRLLR	RUCRR9LLRLLL	10	0
RUCRR9LLLRR	RUCRR9LLLR	RUCRR9LLLRRL	RUCRR9LLLRRR	10	0
RUCRR9LLLRL	RUCRR9LLLR	RUCRR9LLLRLL	RUCRR9LLLRLR	10	0
RUCRR9LLLLR	RUCRR9LLLL	RUCRR9LLLLRR	RUCRR9LLLLRL	10	0
RUCRR9LLLLL	RUCRR9LLLL	RUCRR9LLLLLR	RUCRR9LLLLLL	10	0
RUCRR9RRRRR	RUCRR9RRRR	RUCRR9RRRRRL	RUCRR9RRRRRR	10	0
RUCRR9RRRRL	RUCRR9RRRR	RUCRR9RRRRLL	RUCRR9RRRRLR	10	0
RUCRR9RRRLR	RUCRR9RRRL	RUCRR9RRRLRL	RUCRR9RRRLRR	10	0
RUCRR9RRRLL	RUCRR9RRRL	RUCRR9RRRLLR	RUCRR9RRRLLL	10	0
RUCRR9RRLRR	RUCRR9RRLR	RUCRR9RRLRRL	RUCRR9RRLRRR	10	0
RUCRR9RRLRL	RUCRR9RRLR	RUCRR9RRLRLR	RUCRR9RRLRLL	10	0
RUCRR9RRLLR	RUCRR9RRLL	RUCRR9RRLLRL	RUCRR9RRLLRR	10	0
RUCRR9RRLLL	RUCRR9RRLL	RUCRR9RRLLLL	RUCRR9RRLLLR	10	0
RUCRR9RLRRR	RUCRR9RLRR	RUCRR9RLRRRR	RUCRR9RLRRRL	10	0
RUCRR9RLRRL	RUCRR9RLRR	RUCRR9RLRRLL	RUCRR9RLRRLR	10	0
RUCRR9RLRLR	RUCRR9RLRL	RUCRR9RLRLRR	RUCRR9RLRLRL	10	0
RUCRR9RLRLL	RUCRR9RLRL	RUCRR9RLRLLR	RUCRR9RLRLLL	10	0
RUCRR9RLLRR	RUCRR9RLLR	RUCRR9RLLRRL	RUCRR9RLLRRR	10	0
RUCRR9RLLRL	RUCRR9RLLR	RUCRR9RLLRLL	RUCRR9RLLRLR	10	0
RUCRR9RLLLR	RUCRR9RLLL	RUCRR9RLLLRL	RUCRR9RLLLRR	10	0
RUCRR9RLLLL	RUCRR9RLLL	RUCRR9RLLLLL	RUCRR9RLLLLR	10	0
RUBRRRRR	RUBRRRR	RUBRRRRRL	RUBRRRRRR	8	0
RUBRRRRL	RUBRRRR	RUBRRRRLL	RUBRRRRLR	8	2
RUBRRRLR	RUBRRRL	RUBRRRLRL	RUBRRRLRR	8	0
RUBRRRLL	RUBRRRL	RUBRRRLLL	RUBRRRLLR	8	0
RUBRRLRR	RUBRRLR	RUBRRLRRL	RUBRRLRRR	8	0
RUBRRLRL	RUBRRLR	RUBRRLRLL	RUBRRLRLR	8	0
RUBRRLLR	RUBRRLL	RUBRRLLRL	RUBRRLLRR	8	0
RUBRRLLL	RUBRRLL	RUBRRLLLL	RUBRRLLLR	8	0
RUBRLRRR	RUBRLRR	RUBRLRRRL	RUBRLRRRR	8	0
RUBRLRRL	RUBRLRR	RUBRLRRLR	RUBRLRRLL	8	0
RUBRLRLR	RUBRLRL	RUBRLRLRL	RUBRLRLRR	8	0
RUBRLRLL	RUBRLRL	RUBRLRLLL	RUBRLRLLR	8	0
RUBRLLRR	RUBRLLR	RUBRLLRRL	RUBRLLRRR	8	0
RUBRLLRL	RUBRLLR	RUBRLLRLR	RUBRLLRLL	8	0
RUBRLLLR	RUBRLLL	RUBRLLLRR	RUBRLLLRL	8	0
RUBRLLLL	RUBRLLL	RUBRLLLLR	RUBRLLLLL	8	0
RUBLRRRR	RUBLRRR	RUBLRRRRL	RUBLRRRRR	8	0
RUBLRRRL	RUBLRRR	RUBLRRRLL	RUBLRRRLR	8	0
RUBLRRLR	RUBLRRL	RUBLRRLRR	RUBLRRLRL	8	0
RUBLRRLL	RUBLRRL	RUBLRRLLL	RUBLRRLLR	8	0
RUBLRLRR	RUBLRLR	RUBLRLRRL	RUBLRLRRR	8	0
RUBLRLRL	RUBLRLR	RUBLRLRLR	RUBLRLRLL	8	0
RUBLRLLR	RUBLRLL	RUBLRLLRL	RUBLRLLRR	8	0
RUBLRLLL	RUBLRLL	RUBLRLLLL	RUBLRLLLR	8	0
RUBLLRRR	RUBLLRR	RUBLLRRRL	RUBLLRRRR	8	0
RUBLLRRL	RUBLLRR	RUBLLRRLR	RUBLLRRLL	8	0
RUBLLRLR	RUBLLRL	RUBLLRLRL	RUBLLRLRR	8	0
RUBLLRLL	RUBLLRL	RUBLLRLLR	RUBLLRLLL	8	0
RUBLLLRR	RUBLLLR	RUBLLLRRL	RUBLLLRRR	8	0
RUBLLLRL	RUBLLLR	RUBLLLRLR	RUBLLLRLL	8	0
RUBLLLLR	RUBLLLL	RUBLLLLRL	RUBLLLLRR	8	0
RUBLLLLL	RUBLLLL	RUBLLLLLL	RUBLLLLLR	8	0
RUCRLRRRRR	RUCRLRRRR	RUCRLRRRRRR	RUCRLRRRRRL	10	0
RUCRLRRRRL	RUCRLRRRR	RUCRLRRRRLL	RUCRLRRRRLR	10	0
RUCRLRRRLR	RUCRLRRRL	RUCRLRRRLRL	RUCRLRRRLRR	10	0
RUCRLRRRLL	RUCRLRRRL	RUCRLRRRLLL	RUCRLRRRLLR	10	0
RUCRLRRLRR	RUCRLRRLR	RUCRLRRLRRL	RUCRLRRLRRR	10	0
RUCRLRRLRL	RUCRLRRLR	RUCRLRRLRLL	RUCRLRRLRLR	10	0
RUCRLRRLLR	RUCRLRRLL	RUCRLRRLLRR	RUCRLRRLLRL	10	0
RUCRLRRLLL	RUCRLRRLL	RUCRLRRLLLL	RUCRLRRLLLR	10	2
RUCRLRLRRR	RUCRLRLRR	RUCRLRLRRRL	RUCRLRLRRRR	10	0
RUCRLRLRRL	RUCRLRLRR	RUCRLRLRRLR	RUCRLRLRRLL	10	0
RUCRLRLRLR	RUCRLRLRL	RUCRLRLRLRL	RUCRLRLRLRR	10	0
RUCRLRLRLL	RUCRLRLRL	RUCRLRLRLLL	RUCRLRLRLLR	10	2
RUCRLRLLRR	RUCRLRLLR	RUCRLRLLRRL	RUCRLRLLRRR	10	0
RUCRLRLLRL	RUCRLRLLR	RUCRLRLLRLL	RUCRLRLLRLR	10	0
RUCRLRLLLR	RUCRLRLLL	RUCRLRLLLRL	RUCRLRLLLRR	10	0
RUCRLRLLLL	RUCRLRLLL	RUCRLRLLLLL	RUCRLRLLLLR	10	0
RUARRRRRR	RUARRRRR	RUARRRRRRL	RUARRRRRRR	9	0
RUARRRRRL	RUARRRRR	RUARRRRRLL	RUARRRRRLR	9	0
RUARRRRLR	RUARRRRL	RUARRRRLRL	RUARRRRLRR	9	0
RUARRRRLL	RUARRRRL	RUARRRRLLL	RUARRRRLLR	9	0
RUARRRLRR	RUARRRLR	RUARRRLRRL	RUARRRLRRR	9	0
RUARRRLRL	RUARRRLR	RUARRRLRLL	RUARRRLRLR	9	0
RUARRRLLR	RUARRRLL	RUARRRLLRR	RUARRRLLRL	9	0
RUARRRLLL	RUARRRLL	RUARRRLLLR	RUARRRLLLL	9	0
RUARRLRRR	RUARRLRR	RUARRLRRRL	RUARRLRRRR	9	0
RUARRLRRL	RUARRLRR	RUARRLRRLL	RUARRLRRLR	9	0
RUARRLRLR	RUARRLRL	RUARRLRLRL	RUARRLRLRR	9	0
RUARRLRLL	RUARRLRL	RUARRLRLLR	RUARRLRLLL	9	0
RUARRLLRR	RUARRLLR	RUARRLLRRL	RUARRLLRRR	9	0
RUARRLLRL	RUARRLLR	RUARRLLRLL	RUARRLLRLR	9	0
RUARRLLLR	RUARRLLL	RUARRLLLRL	RUARRLLLRR	9	0
RUARRLLLL	RUARRLLL	RUARRLLLLR	RUARRLLLLL	9	0
RUARLRRRR	RUARLRRR	RUARLRRRRL	RUARLRRRRR	9	0
RUARLRRRL	RUARLRRR	RUARLRRRLR	RUARLRRRLL	9	0
RUARLRRLR	RUARLRRL	RUARLRRLRL	RUARLRRLRR	9	0
RUARLRRLL	RUARLRRL	RUARLRRLLL	RUARLRRLLR	9	0
RUARLRLRR	RUARLRLR	RUARLRLRRL	RUARLRLRRR	9	0
RUARLRLRL	RUARLRLR	RUARLRLRLL	RUARLRLRLR	9	0
RUARLRLLR	RUARLRLL	RUARLRLLRR	RUARLRLLRL	9	0
RUARLRLLL	RUARLRLL	RUARLRLLLL	RUARLRLLLR	9	0
RUARLLRRR	RUARLLRR	RUARLLRRRL	RUARLLRRRR	9	0
RUARLLRRL	RUARLLRR	RUARLLRRLL	RUARLLRRLR	9	0
RUARLLRLR	RUARLLRL	RUARLLRLRL	RUARLLRLRR	9	0
RUARLLRLL	RUARLLRL	RUARLLRLLL	RUARLLRLLR	9	0
RUARLLLRR	RUARLLLR	RUARLLLRRR	RUARLLLRRL	9	0
RUARLLLRL	RUARLLLR	RUARLLLRLL	RUARLLLRLR	9	0
RUARLLLLR	RUARLLLL	RUARLLLLRL	RUARLLLLRR	9	0
RUARLLLLL	RUARLLLL	RUARLLLLLL	RUARLLLLLR	9	0
RUALRRRRR	RUALRRRR	RUALRRRRRL	RUALRRRRRR	9	0
RUALRRRRL	RUALRRRR	RUALRRRRLL	RUALRRRRLR	9	0
RUALRRRLR	RUALRRRL	RUALRRRLRL	RUALRRRLRR	9	0
RUALRRRLL	RUALRRRL	RUALRRRLLR	RUALRRRLLL	9	0
RUALRRLRR	RUALRRLR	RUALRRLRRL	RUALRRLRRR	9	0
RUALRRLRL	RUALRRLR	RUALRRLRLR	RUALRRLRLL	9	0
RUALRRLLR	RUALRRLL	RUALRRLLRL	RUALRRLLRR	9	0
RUALRRLLL	RUALRRLL	RUALRRLLLL	RUALRRLLLR	9	0
RUALRLRRR	RUALRLRR	RUALRLRRRL	RUALRLRRRR	9	0
RUALRLRRL	RUALRLRR	RUALRLRRLR	RUALRLRRLL	9	0
RUALRLRLR	RUALRLRL	RUALRLRLRL	RUALRLRLRR	9	0
RUALRLRLL	RUALRLRL	RUALRLRLLL	RUALRLRLLR	9	0
RUALRLLRR	RUALRLLR	RUALRLLRRL	RUALRLLRRR	9	0
RUALRLLRL	RUALRLLR	RUALRLLRLL	RUALRLLRLR	9	0
RUALRLLLR	RUALRLLL	RUALRLLLRL	RUALRLLLRR	9	0
RUALRLLLL	RUALRLLL	RUALRLLLLR	RUALRLLLLL	9	0
RUALLRRRR	RUALLRRR	RUALLRRRRL	RUALLRRRRR	9	0
RUALLRRRL	RUALLRRR	RUALLRRRLL	RUALLRRRLR	9	0
RUALLRRLR	RUALLRRL	RUALLRRLRL	RUALLRRLRR	9	0
RUALLRRLL	RUALLRRL	RUALLRRLLL	RUALLRRLLR	9	0
RUALLRLRR	RUALLRLR	RUALLRLRRL	RUALLRLRRR	9	0
RUALLRLRL	RUALLRLR	RUALLRLRLL	RUALLRLRLR	9	0
RUALLRLLR	RUALLRLL	RUALLRLLRL	RUALLRLLRR	9	0
RUALLRLLL	RUALLRLL	RUALLRLLLR	RUALLRLLLL	9	0
RUALLLRRR	RUALLLRR	RUALLLRRRL	RUALLLRRRR	9	0
RUALLLRRL	RUALLLRR	RUALLLRRLL	RUALLLRRLR	9	0
RUALLLRLR	RUALLLRL	RUALLLRLRL	RUALLLRLRR	9	0
RUALLLRLL	RUALLLRL	RUALLLRLLL	RUALLLRLLR	9	0
RUALLLLRR	RUALLLLR	RUALLLLRRL	RUALLLLRRR	9	0
RUALLLLRL	RUALLLLR	RUALLLLRLL	RUALLLLRLR	9	0
RUALLLLLR	RUALLLLL	RUALLLLLRL	RUALLLLLRR	9	0
RUALLLLLL	RUALLLLL	RUALLLLLLR	RUALLLLLLL	9	0
RUCRRRRRRRR	RUCRRRRRRR	RUCRRRRRRRRL	RUCRRRRRRRRR	11	0
RUCRRRRRRRL	RUCRRRRRRR	RUCRRRRRRRLL	RUCRRRRRRRLR	11	0
RUCRRRRRRLR	RUCRRRRRRL	RUCRRRRRRLRL	RUCRRRRRRLRR	11	0
RUCRRRRRRLL	RUCRRRRRRL	RUCRRRRRRLLL	RUCRRRRRRLLR	11	0
RUCRRRRRLRR	RUCRRRRRLR	RUCRRRRRLRRL	RUCRRRRRLRRR	11	0
RUCRRRRRLRL	RUCRRRRRLR	RUCRRRRRLRLL	RUCRRRRRLRLR	11	0
RUCRRRRRLLR	RUCRRRRRLL	RUCRRRRRLLRL	RUCRRRRRLLRR	11	0
RUCRRRRRLLL	RUCRRRRRLL	RUCRRRRRLLLL	RUCRRRRRLLLR	11	0
RUCRRRRLRRR	RUCRRRRLRR	RUCRRRRLRRRR	RUCRRRRLRRRL	11	0
RUCRRRRLRRL	RUCRRRRLRR	RUCRRRRLRRLL	RUCRRRRLRRLR	11	0
RUCRRRRLRLR	RUCRRRRLRL	RUCRRRRLRLRR	RUCRRRRLRLRL	11	0
RUCRRRRLRLL	RUCRRRRLRL	RUCRRRRLRLLR	RUCRRRRLRLLL	11	0
RUCRRRRLLRR	RUCRRRRLLR	RUCRRRRLLRRL	RUCRRRRLLRRR	11	2
RUCRRRRLLRL	RUCRRRRLLR	RUCRRRRLLRLR	RUCRRRRLLRLL	11	0
RUCRRRRLLLR	RUCRRRRLLL	RUCRRRRLLLRL	RUCRRRRLLLRR	11	0
RUCRRRRLLLL	RUCRRRRLLL	RUCRRRRLLLLL	RUCRRRRLLLLR	11	0
RUCRRRLRRRR	RUCRRRLRRR	RUCRRRLRRRRL	RUCRRRLRRRRR	11	0
RUCRRRLRRRL	RUCRRRLRRR	RUCRRRLRRRLL	RUCRRRLRRRLR	11	4
RUCRRRLRRLR	RUCRRRLRRL	RUCRRRLRRLRL	RUCRRRLRRLRR	11	0
RUCRRRLRRLL	RUCRRRLRRL	RUCRRRLRRLLL	RUCRRRLRRLLR	11	24
RUCRRRLRLLR	RUCRRRLRLL	RUCRRRLRLLRL	RUCRRRLRLLRR	11	4
RUCRRRLRLLL	RUCRRRLRLL	RUCRRRLRLLLL	RUCRRRLRLLLR	11	4
RUCRRRLLRRR	RUCRRRLLRR	RUCRRRLLRRRR	RUCRRRLLRRRL	11	0
RUCRRRLLRRL	RUCRRRLLRR	RUCRRRLLRRLL	RUCRRRLLRRLR	11	4
RUCRRRLLRLR	RUCRRRLLRL	RUCRRRLLRLRL	RUCRRRLLRLRR	11	0
RUCRRRLLRLL	RUCRRRLLRL	RUCRRRLLRLLL	RUCRRRLLRLLR	11	24
RUCLLRRRRR	RUCLLRRRR	RUCLLRRRRRL	RUCLLRRRRRR	10	0
RUCLLRRRRL	RUCLLRRRR	RUCLLRRRRLL	RUCLLRRRRLR	10	0
RUCLLRRRLR	RUCLLRRRL	RUCLLRRRLRR	RUCLLRRRLRL	10	0
RUCLLRRRLL	RUCLLRRRL	RUCLLRRRLLL	RUCLLRRRLLR	10	0
RUCLLRRLRR	RUCLLRRLR	RUCLLRRLRRL	RUCLLRRLRRR	10	0
RUCLLRRLRL	RUCLLRRLR	RUCLLRRLRLR	RUCLLRRLRLL	10	0
RUCLLRRLLR	RUCLLRRLL	RUCLLRRLLRL	RUCLLRRLLRR	10	0
RUCLLRRLLL	RUCLLRRLL	RUCLLRRLLLL	RUCLLRRLLLR	10	0
RUCLLRLRRR	RUCLLRLRR	RUCLLRLRRRL	RUCLLRLRRRR	10	0
RUCLLRLRRL	RUCLLRLRR	RUCLLRLRRLL	RUCLLRLRRLR	10	0
RUCLLRLRLR	RUCLLRLRL	RUCLLRLRLRR	RUCLLRLRLRL	10	0
RUCLLRLRLL	RUCLLRLRL	RUCLLRLRLLL	RUCLLRLRLLR	10	0
RUCLLRLLRR	RUCLLRLLR	RUCLLRLLRRL	RUCLLRLLRRR	10	0
RUCLLRLLRL	RUCLLRLLR	RUCLLRLLRLR	RUCLLRLLRLL	10	0
RUCLLRLLLR	RUCLLRLLL	RUCLLRLLLRR	RUCLLRLLLRL	10	0
RUCLLRLLLL	RUCLLRLLL	RUCLLRLLLLL	RUCLLRLLLLR	10	0
RUCLLLRRRR	RUCLLLRRR	RUCLLLRRRRL	RUCLLLRRRRR	10	0
RUCLLLRRRL	RUCLLLRRR	RUCLLLRRRLR	RUCLLLRRRLL	10	0
RUCLLLRRLR	RUCLLLRRL	RUCLLLRRLRL	RUCLLLRRLRR	10	0
RUCLLLRRLL	RUCLLLRRL	RUCLLLRRLLL	RUCLLLRRLLR	10	0
RUCLLLRLRR	RUCLLLRLR	RUCLLLRLRRL	RUCLLLRLRRR	10	0
RUCLLLRLRL	RUCLLLRLR	RUCLLLRLRLL	RUCLLLRLRLR	10	0
RUCLLLRLLR	RUCLLLRLL	RUCLLLRLLRL	RUCLLLRLLRR	10	0
RUCLLLRLLL	RUCLLLRLL	RUCLLLRLLLR	RUCLLLRLLLL	10	0
RUCLLLLRRR	RUCLLLLRR	RUCLLLLRRRL	RUCLLLLRRRR	10	0
RUCLLLLRRL	RUCLLLLRR	RUCLLLLRRLL	RUCLLLLRRLR	10	0
RUCLLLLRLR	RUCLLLLRL	RUCLLLLRLRL	RUCLLLLRLRR	10	0
RUCLLLLRLL	RUCLLLLRL	RUCLLLLRLLR	RUCLLLLRLLL	10	0
RUCLLLLLRR	RUCLLLLLR	RUCLLLLLRRL	RUCLLLLLRRR	10	0
RUCLLLLLRL	RUCLLLLLR	RUCLLLLLRLL	RUCLLLLLRLR	10	0
RUCLLLLLLR	RUCLLLLLL	RUCLLLLLLRL	RUCLLLLLLRR	10	0
RUCLLLLLLL	RUCLLLLLL	RUCLLLLLLLL	RUCLLLLLLLR	10	0
RUCLRRRRRR	RUCLRRRRR	RUCLRRRRRRL	RUCLRRRRRRR	10	0
RUCLRRRRRL	RUCLRRRRR	RUCLRRRRRLL	RUCLRRRRRLR	10	0
RUCLRRRRLR	RUCLRRRRL	RUCLRRRRLRL	RUCLRRRRLRR	10	0
RUCLRRRRLL	RUCLRRRRL	RUCLRRRRLLL	RUCLRRRRLLR	10	0
RUCLRRRLRR	RUCLRRRLR	RUCLRRRLRRR	RUCLRRRLRRL	10	0
RUCLRRRLRL	RUCLRRRLR	RUCLRRRLRLL	RUCLRRRLRLR	10	0
RUCLRRRLLR	RUCLRRRLL	RUCLRRRLLRL	RUCLRRRLLRR	10	0
RUCLRRRLLL	RUCLRRRLL	RUCLRRRLLLL	RUCLRRRLLLR	10	0
RUCLRRLRRR	RUCLRRLRR	RUCLRRLRRRL	RUCLRRLRRRR	10	0
RUCLRRLRRL	RUCLRRLRR	RUCLRRLRRLL	RUCLRRLRRLR	10	0
RUCLRRLRLR	RUCLRRLRL	RUCLRRLRLRL	RUCLRRLRLRR	10	0
RUCLRRLRLL	RUCLRRLRL	RUCLRRLRLLL	RUCLRRLRLLR	10	0
RUCLRRLLRR	RUCLRRLLR	RUCLRRLLRRL	RUCLRRLLRRR	10	0
RUCLRRLLRL	RUCLRRLLR	RUCLRRLLRLL	RUCLRRLLRLR	10	0
RUCLRRLLLR	RUCLRRLLL	RUCLRRLLLRL	RUCLRRLLLRR	10	0
RUCLRRLLLL	RUCLRRLLL	RUCLRRLLLLR	RUCLRRLLLLL	10	0
RUCLRLRRRR	RUCLRLRRR	RUCLRLRRRRR	RUCLRLRRRRL	10	0
RUCLRLRRRL	RUCLRLRRR	RUCLRLRRRLL	RUCLRLRRRLR	10	0
RUCLRLRRLR	RUCLRLRRL	RUCLRLRRLRL	RUCLRLRRLRR	10	0
RUCLRLRRLL	RUCLRLRRL	RUCLRLRRLLR	RUCLRLRRLLL	10	0
RUCLRLRLRR	RUCLRLRLR	RUCLRLRLRRL	RUCLRLRLRRR	10	0
RUCLRLRLRL	RUCLRLRLR	RUCLRLRLRLL	RUCLRLRLRLR	10	0
RUCLRLRLLR	RUCLRLRLL	RUCLRLRLLRL	RUCLRLRLLRR	10	0
RUCLRLRLLL	RUCLRLRLL	RUCLRLRLLLR	RUCLRLRLLLL	10	0
RUCLRLLRRR	RUCLRLLRR	RUCLRLLRRRL	RUCLRLLRRRR	10	0
RUCLRLLRRL	RUCLRLLRR	RUCLRLLRRLL	RUCLRLLRRLR	10	0
RUCLRLLRLR	RUCLRLLRL	RUCLRLLRLRL	RUCLRLLRLRR	10	0
RUCLRLLRLL	RUCLRLLRL	RUCLRLLRLLL	RUCLRLLRLLR	10	0
RUCLRLLLRR	RUCLRLLLR	RUCLRLLLRRL	RUCLRLLLRRR	10	0
RUCLRLLLRL	RUCLRLLLR	RUCLRLLLRLL	RUCLRLLLRLR	10	0
RUCLRLLLLR	RUCLRLLLL	RUCLRLLLLRL	RUCLRLLLLRR	10	0
RUCLRLLLLL	RUCLRLLLL	RUCLRLLLLLL	RUCLRLLLLLR	10	0
RUCRR9LRRRRR	RUCRR9LRRRR	RUCRR9LRRRRRL	RUCRR9LRRRRRR	11	0
RUCRR9LRRRRL	RUCRR9LRRRR	RUCRR9LRRRRLL	RUCRR9LRRRRLR	11	0
RUCRR9LRRRLR	RUCRR9LRRRL	RUCRR9LRRRLRL	RUCRR9LRRRLRR	11	0
RUCRR9LRRRLL	RUCRR9LRRRL	RUCRR9LRRRLLL	RUCRR9LRRRLLR	11	0
RUCRR9LRRLRR	RUCRR9LRRLR	RUCRR9LRRLRRR	RUCRR9LRRLRRL	11	0
RUCRR9LRRLRL	RUCRR9LRRLR	RUCRR9LRRLRLL	RUCRR9LRRLRLR	11	0
RUCRR9LRRLLR	RUCRR9LRRLL	RUCRR9LRRLLRL	RUCRR9LRRLLRR	11	0
RUCRR9LRRLLL	RUCRR9LRRLL	RUCRR9LRRLLLR	RUCRR9LRRLLLL	11	0
RUCRR9LRLRRR	RUCRR9LRLRR	RUCRR9LRLRRRL	RUCRR9LRLRRRR	11	0
RUCRR9LRLRRL	RUCRR9LRLRR	RUCRR9LRLRRLR	RUCRR9LRLRRLL	11	0
RUCRR9LRLRLR	RUCRR9LRLRL	RUCRR9LRLRLRL	RUCRR9LRLRLRR	11	0
RUCRR9LRLRLL	RUCRR9LRLRL	RUCRR9LRLRLLR	RUCRR9LRLRLLL	11	0
RUCRR9LRLLRR	RUCRR9LRLLR	RUCRR9LRLLRRL	RUCRR9LRLLRRR	11	0
RUCRR9LRLLRL	RUCRR9LRLLR	RUCRR9LRLLRLL	RUCRR9LRLLRLR	11	0
RUCRR9LRLLLR	RUCRR9LRLLL	RUCRR9LRLLLRL	RUCRR9LRLLLRR	11	0
RUCRR9LRLLLL	RUCRR9LRLLL	RUCRR9LRLLLLR	RUCRR9LRLLLLL	11	0
RUCRR9LLRRRR	RUCRR9LLRRR	RUCRR9LLRRRRL	RUCRR9LLRRRRR	11	0
RUCRR9LLRRRL	RUCRR9LLRRR	RUCRR9LLRRRLL	RUCRR9LLRRRLR	11	0
RUCRR9LLRRLR	RUCRR9LLRRL	RUCRR9LLRRLRL	RUCRR9LLRRLRR	11	0
RUCRR9LLRRLL	RUCRR9LLRRL	RUCRR9LLRRLLL	RUCRR9LLRRLLR	11	0
RUCRR9LLRLRR	RUCRR9LLRLR	RUCRR9LLRLRRR	RUCRR9LLRLRRL	11	0
RUCRR9LLRLRL	RUCRR9LLRLR	RUCRR9LLRLRLR	RUCRR9LLRLRLL	11	0
RUCRR9LLRLLR	RUCRR9LLRLL	RUCRR9LLRLLRL	RUCRR9LLRLLRR	11	0
RUCRR9LLRLLL	RUCRR9LLRLL	RUCRR9LLRLLLL	RUCRR9LLRLLLR	11	0
RUCRR9LLLRRR	RUCRR9LLLRR	RUCRR9LLLRRRL	RUCRR9LLLRRRR	11	0
RUCRR9LLLRRL	RUCRR9LLLRR	RUCRR9LLLRRLL	RUCRR9LLLRRLR	11	0
RUCRR9LLLRLR	RUCRR9LLLRL	RUCRR9LLLRLRR	RUCRR9LLLRLRL	11	0
RUCRR9LLLRLL	RUCRR9LLLRL	RUCRR9LLLRLLR	RUCRR9LLLRLLL	11	0
RUCRR9LLLLRR	RUCRR9LLLLR	RUCRR9LLLLRRL	RUCRR9LLLLRRR	11	0
RUCRR9LLLLRL	RUCRR9LLLLR	RUCRR9LLLLRLL	RUCRR9LLLLRLR	11	0
RUCRR9LLLLLR	RUCRR9LLLLL	RUCRR9LLLLLRR	RUCRR9LLLLLRL	11	0
RUCRR9LLLLLL	RUCRR9LLLLL	RUCRR9LLLLLLR	RUCRR9LLLLLLL	11	0
RUCRR9RRRRRR	RUCRR9RRRRR	RUCRR9RRRRRRL	RUCRR9RRRRRRR	11	0
RUCRR9RRRRRL	RUCRR9RRRRR	RUCRR9RRRRRLL	RUCRR9RRRRRLR	11	0
RUCRR9RRRRLR	RUCRR9RRRRL	RUCRR9RRRRLRL	RUCRR9RRRRLRR	11	0
RUCRR9RRRRLL	RUCRR9RRRRL	RUCRR9RRRRLLL	RUCRR9RRRRLLR	11	0
RUCRR9RRRLRR	RUCRR9RRRLR	RUCRR9RRRLRRL	RUCRR9RRRLRRR	11	0
RUCRR9RRRLRL	RUCRR9RRRLR	RUCRR9RRRLRLL	RUCRR9RRRLRLR	11	0
RUCRR9RRRLLR	RUCRR9RRRLL	RUCRR9RRRLLRL	RUCRR9RRRLLRR	11	0
RUCRR9RRRLLL	RUCRR9RRRLL	RUCRR9RRRLLLL	RUCRR9RRRLLLR	11	0
RUCRR9RRLRRR	RUCRR9RRLRR	RUCRR9RRLRRRL	RUCRR9RRLRRRR	11	0
RUCRR9RRLRRL	RUCRR9RRLRR	RUCRR9RRLRRLR	RUCRR9RRLRRLL	11	0
RUCRR9RRLRLR	RUCRR9RRLRL	RUCRR9RRLRLRR	RUCRR9RRLRLRL	11	0
RUCRR9RRLRLL	RUCRR9RRLRL	RUCRR9RRLRLLL	RUCRR9RRLRLLR	11	0
RUCRR9RRLLRR	RUCRR9RRLLR	RUCRR9RRLLRRL	RUCRR9RRLLRRR	11	0
RUCRR9RRLLRL	RUCRR9RRLLR	RUCRR9RRLLRLL	RUCRR9RRLLRLR	11	0
RUCRR9RRLLLR	RUCRR9RRLLL	RUCRR9RRLLLRR	RUCRR9RRLLLRL	11	0
RUCRR9RRLLLL	RUCRR9RRLLL	RUCRR9RRLLLLL	RUCRR9RRLLLLR	11	0
RUCRR9RLRRRR	RUCRR9RLRRR	RUCRR9RLRRRRL	RUCRR9RLRRRRR	11	0
RUCRR9RLRRRL	RUCRR9RLRRR	RUCRR9RLRRRLL	RUCRR9RLRRRLR	11	0
RUCRR9RLRRLR	RUCRR9RLRRL	RUCRR9RLRRLRL	RUCRR9RLRRLRR	11	0
RUCRR9RLRRLL	RUCRR9RLRRL	RUCRR9RLRRLLR	RUCRR9RLRRLLL	11	0
RUCRR9RLRLRR	RUCRR9RLRLR	RUCRR9RLRLRRL	RUCRR9RLRLRRR	11	0
RUCRR9RLRLRL	RUCRR9RLRLR	RUCRR9RLRLRLL	RUCRR9RLRLRLR	11	0
RUCRR9RLRLLR	RUCRR9RLRLL	RUCRR9RLRLLRL	RUCRR9RLRLLRR	11	0
RUCRR9RLRLLL	RUCRR9RLRLL	RUCRR9RLRLLLL	RUCRR9RLRLLLR	11	0
RUCRR9RLLRRR	RUCRR9RLLRR	RUCRR9RLLRRRL	RUCRR9RLLRRRR	11	0
RUCRR9RLLRRL	RUCRR9RLLRR	RUCRR9RLLRRLR	RUCRR9RLLRRLL	11	0
RUCRR9RLLRLR	RUCRR9RLLRL	RUCRR9RLLRLRL	RUCRR9RLLRLRR	11	0
RUCRR9RLLRLL	RUCRR9RLLRL	RUCRR9RLLRLLR	RUCRR9RLLRLLL	11	0
RUCRR9RLLLRR	RUCRR9RLLLR	RUCRR9RLLLRRL	RUCRR9RLLLRRR	11	0
RUCRR9RLLLRL	RUCRR9RLLLR	RUCRR9RLLLRLL	RUCRR9RLLLRLR	11	0
RUCRR9RLLLLR	RUCRR9RLLLL	RUCRR9RLLLLRL	RUCRR9RLLLLRR	11	0
RUCRR9RLLLLL	RUCRR9RLLLL	RUCRR9RLLLLLR	RUCRR9RLLLLLL	11	0
RUBRRRRRR	RUBRRRRR	RUBRRRRRRL	RUBRRRRRRR	9	0
RUBRRRRRL	RUBRRRRR	RUBRRRRRLL	RUBRRRRRLR	9	0
RUBRRRLRR	RUBRRRLR	RUBRRRLRRL	RUBRRRLRRR	9	0
RUBRRRLRL	RUBRRRLR	RUBRRRLRLR	RUBRRRLRLL	9	0
RUBRRRLLR	RUBRRRLL	RUBRRRLLRL	RUBRRRLLRR	9	0
RUBRRRLLL	RUBRRRLL	RUBRRRLLLL	RUBRRRLLLR	9	0
RUBRRLRRR	RUBRRLRR	RUBRRLRRRR	RUBRRLRRRL	9	0
RUBRRLRRL	RUBRRLRR	RUBRRLRRLL	RUBRRLRRLR	9	2
RUBRRLRLR	RUBRRLRL	RUBRRLRLRL	RUBRRLRLRR	9	0
RUBRRLRLL	RUBRRLRL	RUBRRLRLLL	RUBRRLRLLR	9	0
RUBRRLLRR	RUBRRLLR	RUBRRLLRRL	RUBRRLLRRR	9	0
RUBRRLLRL	RUBRRLLR	RUBRRLLRLL	RUBRRLLRLR	9	0
RUBRRLLLR	RUBRRLLL	RUBRRLLLRL	RUBRRLLLRR	9	0
RUBRRLLLL	RUBRRLLL	RUBRRLLLLR	RUBRRLLLLL	9	0
RUBRLRRRR	RUBRLRRR	RUBRLRRRRL	RUBRLRRRRR	9	0
RUBRLRRRL	RUBRLRRR	RUBRLRRRLR	RUBRLRRRLL	9	0
RUBRLRRLR	RUBRLRRL	RUBRLRRLRL	RUBRLRRLRR	9	0
RUBRLRRLL	RUBRLRRL	RUBRLRRLLL	RUBRLRRLLR	9	0
RUBRLRLRR	RUBRLRLR	RUBRLRLRRR	RUBRLRLRRL	9	0
RUBRLRLRL	RUBRLRLR	RUBRLRLRLL	RUBRLRLRLR	9	0
RUBRLRLLR	RUBRLRLL	RUBRLRLLRL	RUBRLRLLRR	9	0
RUBRLRLLL	RUBRLRLL	RUBRLRLLLL	RUBRLRLLLR	9	0
RUBRLLRRR	RUBRLLRR	RUBRLLRRRL	RUBRLLRRRR	9	0
RUBRLLRRL	RUBRLLRR	RUBRLLRRLL	RUBRLLRRLR	9	0
RUBRLLRLR	RUBRLLRL	RUBRLLRLRL	RUBRLLRLRR	9	0
RUBRLLRLL	RUBRLLRL	RUBRLLRLLL	RUBRLLRLLR	9	0
RUBRLLLRR	RUBRLLLR	RUBRLLLRRL	RUBRLLLRRR	9	0
RUBRLLLRL	RUBRLLLR	RUBRLLLRLL	RUBRLLLRLR	9	0
RUBRLLLLR	RUBRLLLL	RUBRLLLLRR	RUBRLLLLRL	9	0
RUBRLLLLL	RUBRLLLL	RUBRLLLLLL	RUBRLLLLLR	9	0
RUBLRRRRR	RUBLRRRR	RUBLRRRRRL	RUBLRRRRRR	9	0
RUBLRRRRL	RUBLRRRR	RUBLRRRRLR	RUBLRRRRLL	9	0
RUBLRRRLR	RUBLRRRL	RUBLRRRLRR	RUBLRRRLRL	9	0
RUBLRRRLL	RUBLRRRL	RUBLRRRLLL	RUBLRRRLLR	9	0
RUBLRRLRR	RUBLRRLR	RUBLRRLRRL	RUBLRRLRRR	9	0
RUBLRRLRL	RUBLRRLR	RUBLRRLRLL	RUBLRRLRLR	9	0
RUBLRRLLR	RUBLRRLL	RUBLRRLLRL	RUBLRRLLRR	9	0
RUBLRRLLL	RUBLRRLL	RUBLRRLLLR	RUBLRRLLLL	9	0
RUBLRLRRR	RUBLRLRR	RUBLRLRRRL	RUBLRLRRRR	9	0
RUBLRLRRL	RUBLRLRR	RUBLRLRRLR	RUBLRLRRLL	9	0
RUBLRLRLR	RUBLRLRL	RUBLRLRLRL	RUBLRLRLRR	9	0
RUBLRLRLL	RUBLRLRL	RUBLRLRLLR	RUBLRLRLLL	9	0
RUBLRLLRR	RUBLRLLR	RUBLRLLRRL	RUBLRLLRRR	9	0
RUBLRLLRL	RUBLRLLR	RUBLRLLRLL	RUBLRLLRLR	9	0
RUBLRLLLR	RUBLRLLL	RUBLRLLLRL	RUBLRLLLRR	9	0
RUBLRLLLL	RUBLRLLL	RUBLRLLLLR	RUBLRLLLLL	9	0
RUBLLRRRR	RUBLLRRR	RUBLLRRRRL	RUBLLRRRRR	9	0
RUBLLRRRL	RUBLLRRR	RUBLLRRRLL	RUBLLRRRLR	9	0
RUBLLRRLR	RUBLLRRL	RUBLLRRLRL	RUBLLRRLRR	9	0
RUBLLRRLL	RUBLLRRL	RUBLLRRLLL	RUBLLRRLLR	9	0
RUBLLRLRR	RUBLLRLR	RUBLLRLRRL	RUBLLRLRRR	9	0
RUBLLRLRL	RUBLLRLR	RUBLLRLRLL	RUBLLRLRLR	9	0
RUBLLRLLR	RUBLLRLL	RUBLLRLLRR	RUBLLRLLRL	9	0
RUBLLRLLL	RUBLLRLL	RUBLLRLLLL	RUBLLRLLLR	9	0
RUBLLLRRR	RUBLLLRR	RUBLLLRRRL	RUBLLLRRRR	9	0
RUBLLLRRL	RUBLLLRR	RUBLLLRRLL	RUBLLLRRLR	9	0
RUBLLLRLR	RUBLLLRL	RUBLLLRLRL	RUBLLLRLRR	9	0
RUBLLLRLL	RUBLLLRL	RUBLLLRLLR	RUBLLLRLLL	9	0
RUBLLLLRR	RUBLLLLR	RUBLLLLRRL	RUBLLLLRRR	9	0
RUBLLLLRL	RUBLLLLR	RUBLLLLRLL	RUBLLLLRLR	9	0
RUBLLLLLR	RUBLLLLL	RUBLLLLLRL	RUBLLLLLRR	9	0
RUBLLLLLL	RUBLLLLL	RUBLLLLLLL	RUBLLLLLLR	9	24
RUCRLRRRRRR	RUCRLRRRRR	RUCRLRRRRRRL	RUCRLRRRRRRR	11	0
RUCRLRRRRRL	RUCRLRRRRR	RUCRLRRRRRLR	RUCRLRRRRRLL	11	0
RUCRLRRRRLR	RUCRLRRRRL	RUCRLRRRRLRL	RUCRLRRRRLRR	11	0
RUCRLRRRRLL	RUCRLRRRRL	RUCRLRRRRLLL	RUCRLRRRRLLR	11	2
RUCRLRRRLRR	RUCRLRRRLR	RUCRLRRRLRRL	RUCRLRRRLRRR	11	0
RUCRLRRRLRL	RUCRLRRRLR	RUCRLRRRLRLL	RUCRLRRRLRLR	11	0
RUCRLRRRLLR	RUCRLRRRLL	RUCRLRRRLLRL	RUCRLRRRLLRR	11	0
RUCRLRRRLLL	RUCRLRRRLL	RUCRLRRRLLLL	RUCRLRRRLLLR	11	0
RUCRLRRLRRR	RUCRLRRLRR	RUCRLRRLRRRL	RUCRLRRLRRRR	11	0
RUCRLRRLRRL	RUCRLRRLRR	RUCRLRRLRRLL	RUCRLRRLRRLR	11	2
RUCRLRRLRLR	RUCRLRRLRL	RUCRLRRLRLRL	RUCRLRRLRLRR	11	0
RUCRLRRLRLL	RUCRLRRLRL	RUCRLRRLRLLL	RUCRLRRLRLLR	11	0
RUCRLRRLLRR	RUCRLRRLLR	RUCRLRRLLRRL	RUCRLRRLLRRR	11	0
RUCRLRRLLRL	RUCRLRRLLR	RUCRLRRLLRLL	RUCRLRRLLRLR	11	0
RUCRLRLRRRR	RUCRLRLRRR	RUCRLRLRRRRL	RUCRLRLRRRRR	11	0
RUCRLRLRRRL	RUCRLRLRRR	RUCRLRLRRRLL	RUCRLRLRRRLR	11	0
RUCRLRLRRLR	RUCRLRLRRL	RUCRLRLRRLRL	RUCRLRLRRLRR	11	0
RUCRLRLRRLL	RUCRLRLRRL	RUCRLRLRRLLL	RUCRLRLRRLLR	11	4
RUCRLRLRLRR	RUCRLRLRLR	RUCRLRLRLRRL	RUCRLRLRLRRR	11	0
RUCRLRLRLRL	RUCRLRLRLR	RUCRLRLRLRLL	RUCRLRLRLRLR	11	0
RUCRLRLLRRR	RUCRLRLLRR	RUCRLRLLRRRR	RUCRLRLLRRRL	11	0
RUCRLRLLRRL	RUCRLRLLRR	RUCRLRLLRRLL	RUCRLRLLRRLR	11	24
RUCRLRLLRLR	RUCRLRLLRL	RUCRLRLLRLRL	RUCRLRLLRLRR	11	4
RUCRLRLLRLL	RUCRLRLLRL	RUCRLRLLRLLL	RUCRLRLLRLLR	11	24
RUCRLRLLLRR	RUCRLRLLLR	RUCRLRLLLRRL	RUCRLRLLLRRR	11	4
RUCRLRLLLRL	RUCRLRLLLR	RUCRLRLLLRLL	RUCRLRLLLRLR	11	24
RUCRLRLLLLR	RUCRLRLLLL	RUCRLRLLLLRL	RUCRLRLLLLRR	11	4
RUCRLRLLLLL	RUCRLRLLLL	RUCRLRLLLLLL	RUCRLRLLLLLR	11	24
RUARRRRRRR	RUARRRRRR	RUARRRRRRRL	RUARRRRRRRR	10	0
RUARRRRRRL	RUARRRRRR	RUARRRRRRLL	RUARRRRRRLR	10	0
RUARRRRRLR	RUARRRRRL	RUARRRRRLRL	RUARRRRRLRR	10	0
RUARRRRRLL	RUARRRRRL	RUARRRRRLLL	RUARRRRRLLR	10	0
RUARRRRLRR	RUARRRRLR	RUARRRRLRRL	RUARRRRLRRR	10	0
RUARRRRLRL	RUARRRRLR	RUARRRRLRLL	RUARRRRLRLR	10	0
RUARRRRLLR	RUARRRRLL	RUARRRRLLRL	RUARRRRLLRR	10	0
RUARRRRLLL	RUARRRRLL	RUARRRRLLLL	RUARRRRLLLR	10	0
RUARRRLRRR	RUARRRLRR	RUARRRLRRRL	RUARRRLRRRR	10	0
RUARRRLRRL	RUARRRLRR	RUARRRLRRLL	RUARRRLRRLR	10	0
RUARRRLRLR	RUARRRLRL	RUARRRLRLRR	RUARRRLRLRL	10	0
RUARRRLRLL	RUARRRLRL	RUARRRLRLLL	RUARRRLRLLR	10	0
RUARRRLLRR	RUARRRLLR	RUARRRLLRRL	RUARRRLLRRR	10	0
RUARRRLLRL	RUARRRLLR	RUARRRLLRLL	RUARRRLLRLR	10	0
RUARRRLLLR	RUARRRLLL	RUARRRLLLRL	RUARRRLLLRR	10	0
RUARRRLLLL	RUARRRLLL	RUARRRLLLLL	RUARRRLLLLR	10	0
RUARRLRRRR	RUARRLRRR	RUARRLRRRRL	RUARRLRRRRR	10	0
RUARRLRRRL	RUARRLRRR	RUARRLRRRLL	RUARRLRRRLR	10	0
RUARRLRRLR	RUARRLRRL	RUARRLRRLRL	RUARRLRRLRR	10	0
RUARRLRRLL	RUARRLRRL	RUARRLRRLLL	RUARRLRRLLR	10	0
RUARRLRLRR	RUARRLRLR	RUARRLRLRRL	RUARRLRLRRR	10	0
RUARRLRLRL	RUARRLRLR	RUARRLRLRLR	RUARRLRLRLL	10	0
RUARRLRLLR	RUARRLRLL	RUARRLRLLRL	RUARRLRLLRR	10	0
RUARRLRLLL	RUARRLRLL	RUARRLRLLLR	RUARRLRLLLL	10	0
RUARRLLRRR	RUARRLLRR	RUARRLLRRRL	RUARRLLRRRR	10	0
RUARRLLRRL	RUARRLLRR	RUARRLLRRLR	RUARRLLRRLL	10	0
RUARRLLRLR	RUARRLLRL	RUARRLLRLRL	RUARRLLRLRR	10	0
RUARRLLRLL	RUARRLLRL	RUARRLLRLLL	RUARRLLRLLR	10	0
RUARRLLLRR	RUARRLLLR	RUARRLLLRRL	RUARRLLLRRR	10	0
RUARRLLLRL	RUARRLLLR	RUARRLLLRLL	RUARRLLLRLR	10	0
RUARRLLLLR	RUARRLLLL	RUARRLLLLRL	RUARRLLLLRR	10	0
RUARRLLLLL	RUARRLLLL	RUARRLLLLLL	RUARRLLLLLR	10	0
RUARLRRRRR	RUARLRRRR	RUARLRRRRRL	RUARLRRRRRR	10	0
RUARLRRRRL	RUARLRRRR	RUARLRRRRLL	RUARLRRRRLR	10	0
RUARLRRRLR	RUARLRRRL	RUARLRRRLRL	RUARLRRRLRR	10	0
RUARLRRRLL	RUARLRRRL	RUARLRRRLLL	RUARLRRRLLR	10	0
RUARLRRLRR	RUARLRRLR	RUARLRRLRRR	RUARLRRLRRL	10	0
RUARLRRLRL	RUARLRRLR	RUARLRRLRLR	RUARLRRLRLL	10	0
RUARLRRLLR	RUARLRRLL	RUARLRRLLRL	RUARLRRLLRR	10	0
RUARLRRLLL	RUARLRRLL	RUARLRRLLLL	RUARLRRLLLR	10	0
RUARLRLRRR	RUARLRLRR	RUARLRLRRRL	RUARLRLRRRR	10	0
RUARLRLRRL	RUARLRLRR	RUARLRLRRLL	RUARLRLRRLR	10	0
RUARLRLRLR	RUARLRLRL	RUARLRLRLRL	RUARLRLRLRR	10	0
RUARLRLRLL	RUARLRLRL	RUARLRLRLLR	RUARLRLRLLL	10	0
RUARLRLLRR	RUARLRLLR	RUARLRLLRRR	RUARLRLLRRL	10	0
RUARLRLLRL	RUARLRLLR	RUARLRLLRLL	RUARLRLLRLR	10	0
RUARLRLLLR	RUARLRLLL	RUARLRLLLRL	RUARLRLLLRR	10	0
RUARLRLLLL	RUARLRLLL	RUARLRLLLLL	RUARLRLLLLR	10	0
RUARLLRRRR	RUARLLRRR	RUARLLRRRRL	RUARLLRRRRR	10	0
RUARLLRRRL	RUARLLRRR	RUARLLRRRLL	RUARLLRRRLR	10	0
RUARLLRRLR	RUARLLRRL	RUARLLRRLRL	RUARLLRRLRR	10	0
RUARLLRRLL	RUARLLRRL	RUARLLRRLLL	RUARLLRRLLR	10	0
RUARLLRLRR	RUARLLRLR	RUARLLRLRRR	RUARLLRLRRL	10	0
RUARLLRLRL	RUARLLRLR	RUARLLRLRLR	RUARLLRLRLL	10	0
RUARLLRLLR	RUARLLRLL	RUARLLRLLRL	RUARLLRLLRR	10	0
RUARLLRLLL	RUARLLRLL	RUARLLRLLLR	RUARLLRLLLL	10	0
RUARLLLRRR	RUARLLLRR	RUARLLLRRRL	RUARLLLRRRR	10	0
RUARLLLRRL	RUARLLLRR	RUARLLLRRLL	RUARLLLRRLR	10	0
RUARLLLRLR	RUARLLLRL	RUARLLLRLRR	RUARLLLRLRL	10	0
RUARLLLRLL	RUARLLLRL	RUARLLLRLLR	RUARLLLRLLL	10	0
RUARLLLLRR	RUARLLLLR	RUARLLLLRRL	RUARLLLLRRR	10	0
RUARLLLLRL	RUARLLLLR	RUARLLLLRLL	RUARLLLLRLR	10	0
RUARLLLLLR	RUARLLLLL	RUARLLLLLRL	RUARLLLLLRR	10	0
RUARLLLLLL	RUARLLLLL	RUARLLLLLLL	RUARLLLLLLR	10	0
RUALRRRRRR	RUALRRRRR	RUALRRRRRRR	RUALRRRRRRL	10	0
RUALRRRRRL	RUALRRRRR	RUALRRRRRLL	RUALRRRRRLR	10	0
RUALRRRRLR	RUALRRRRL	RUALRRRRLRL	RUALRRRRLRR	10	0
RUALRRRRLL	RUALRRRRL	RUALRRRRLLL	RUALRRRRLLR	10	0
RUALRRRLRR	RUALRRRLR	RUALRRRLRRL	RUALRRRLRRR	10	0
RUALRRRLRL	RUALRRRLR	RUALRRRLRLL	RUALRRRLRLR	10	0
RUALRRRLLR	RUALRRRLL	RUALRRRLLRL	RUALRRRLLRR	10	0
RUALRRRLLL	RUALRRRLL	RUALRRRLLLL	RUALRRRLLLR	10	0
RUALRRLRRR	RUALRRLRR	RUALRRLRRRL	RUALRRLRRRR	10	0
RUALRRLRRL	RUALRRLRR	RUALRRLRRLL	RUALRRLRRLR	10	0
RUALRRLRLR	RUALRRLRL	RUALRRLRLRL	RUALRRLRLRR	10	0
RUALRRLRLL	RUALRRLRL	RUALRRLRLLR	RUALRRLRLLL	10	0
RUALRRLLRR	RUALRRLLR	RUALRRLLRRL	RUALRRLLRRR	10	0
RUALRRLLRL	RUALRRLLR	RUALRRLLRLR	RUALRRLLRLL	10	0
RUALRRLLLR	RUALRRLLL	RUALRRLLLRR	RUALRRLLLRL	10	0
RUALRRLLLL	RUALRRLLL	RUALRRLLLLL	RUALRRLLLLR	10	0
RUALRLRRRR	RUALRLRRR	RUALRLRRRRL	RUALRLRRRRR	10	0
RUALRLRRRL	RUALRLRRR	RUALRLRRRLL	RUALRLRRRLR	10	0
RUALRLRRLR	RUALRLRRL	RUALRLRRLRR	RUALRLRRLRL	10	0
RUALRLRRLL	RUALRLRRL	RUALRLRRLLL	RUALRLRRLLR	10	0
RUALRLRLRR	RUALRLRLR	RUALRLRLRRR	RUALRLRLRRL	10	0
RUALRLRLRL	RUALRLRLR	RUALRLRLRLL	RUALRLRLRLR	10	0
RUALRLRLLR	RUALRLRLL	RUALRLRLLRR	RUALRLRLLRL	10	0
RUALRLRLLL	RUALRLRLL	RUALRLRLLLR	RUALRLRLLLL	10	0
RUALRLLRRR	RUALRLLRR	RUALRLLRRRL	RUALRLLRRRR	10	0
RUALRLLRRL	RUALRLLRR	RUALRLLRRLL	RUALRLLRRLR	10	0
RUALRLLRLR	RUALRLLRL	RUALRLLRLRL	RUALRLLRLRR	10	0
RUALRLLRLL	RUALRLLRL	RUALRLLRLLL	RUALRLLRLLR	10	0
RUALRLLLRR	RUALRLLLR	RUALRLLLRRL	RUALRLLLRRR	10	0
RUALRLLLRL	RUALRLLLR	RUALRLLLRLL	RUALRLLLRLR	10	0
RUALRLLLLR	RUALRLLLL	RUALRLLLLRR	RUALRLLLLRL	10	0
RUALRLLLLL	RUALRLLLL	RUALRLLLLLR	RUALRLLLLLL	10	0
RUALLRRRRR	RUALLRRRR	RUALLRRRRRL	RUALLRRRRRR	10	0
RUALLRRRRL	RUALLRRRR	RUALLRRRRLL	RUALLRRRRLR	10	0
RUALLRRRLR	RUALLRRRL	RUALLRRRLRR	RUALLRRRLRL	10	0
RUALLRRRLL	RUALLRRRL	RUALLRRRLLR	RUALLRRRLLL	10	0
RUALLRRLRR	RUALLRRLR	RUALLRRLRRL	RUALLRRLRRR	10	0
RUALLRRLRL	RUALLRRLR	RUALLRRLRLL	RUALLRRLRLR	10	2
RUALLRRLLR	RUALLRRLL	RUALLRRLLRL	RUALLRRLLRR	10	0
RUALLRRLLL	RUALLRRLL	RUALLRRLLLL	RUALLRRLLLR	10	2
RUALLRLRRR	RUALLRLRR	RUALLRLRRRL	RUALLRLRRRR	10	0
RUALLRLRRL	RUALLRLRR	RUALLRLRRLL	RUALLRLRRLR	10	0
RUALLRLRLR	RUALLRLRL	RUALLRLRLRL	RUALLRLRLRR	10	0
RUALLRLRLL	RUALLRLRL	RUALLRLRLLL	RUALLRLRLLR	10	0
RUALLRLLRR	RUALLRLLR	RUALLRLLRRL	RUALLRLLRRR	10	0
RUALLRLLRL	RUALLRLLR	RUALLRLLRLL	RUALLRLLRLR	10	0
RUALLRLLLR	RUALLRLLL	RUALLRLLLRR	RUALLRLLLRL	10	0
RUALLRLLLL	RUALLRLLL	RUALLRLLLLL	RUALLRLLLLR	10	0
RUALLLRRRR	RUALLLRRR	RUALLLRRRRL	RUALLLRRRRR	10	0
RUALLLRRRL	RUALLLRRR	RUALLLRRRLR	RUALLLRRRLL	10	0
RUALLLRRLR	RUALLLRRL	RUALLLRRLRL	RUALLLRRLRR	10	0
RUALLLRRLL	RUALLLRRL	RUALLLRRLLL	RUALLLRRLLR	10	0
RUALLLRLRR	RUALLLRLR	RUALLLRLRRL	RUALLLRLRRR	10	0
RUALLLRLRL	RUALLLRLR	RUALLLRLRLL	RUALLLRLRLR	10	0
RUALLLRLLR	RUALLLRLL	RUALLLRLLRL	RUALLLRLLRR	10	0
RUALLLRLLL	RUALLLRLL	RUALLLRLLLL	RUALLLRLLLR	10	0
RUALLLLRRR	RUALLLLRR	RUALLLLRRRL	RUALLLLRRRR	10	0
RUALLLLRRL	RUALLLLRR	RUALLLLRRLR	RUALLLLRRLL	10	0
RUALLLLRLR	RUALLLLRL	RUALLLLRLRL	RUALLLLRLRR	10	0
RUALLLLRLL	RUALLLLRL	RUALLLLRLLR	RUALLLLRLLL	10	0
RUALLLLLRR	RUALLLLLR	RUALLLLLRRL	RUALLLLLRRR	10	0
RUALLLLLRL	RUALLLLLR	RUALLLLLRLL	RUALLLLLRLR	10	0
RUALLLLLLR	RUALLLLLL	RUALLLLLLRL	RUALLLLLLRR	10	0
RUALLLLLLL	RUALLLLLL	RUALLLLLLLL	RUALLLLLLLR	10	0
RUCRRRRRRRRR	RUCRRRRRRRR	RUCRRRRRRRRRL	RUCRRRRRRRRRR	12	0
RUCRRRRRRRRL	RUCRRRRRRRR	RUCRRRRRRRRLL	RUCRRRRRRRRLR	12	0
RUCRRRRRRRLR	RUCRRRRRRRL	RUCRRRRRRRLRL	RUCRRRRRRRLRR	12	0
RUCRRRRRRRLL	RUCRRRRRRRL	RUCRRRRRRRLLL	RUCRRRRRRRLLR	12	24
RUCRRRRRRLRR	RUCRRRRRRLR	RUCRRRRRRLRRR	RUCRRRRRRLRRL	12	0
RUCRRRRRRLRL	RUCRRRRRRLR	RUCRRRRRRLRLL	RUCRRRRRRLRLR	12	24
RUCRRRRRRLLR	RUCRRRRRRLL	RUCRRRRRRLLRL	RUCRRRRRRLLRR	12	0
RUCRRRRRRLLL	RUCRRRRRRLL	RUCRRRRRRLLLL	RUCRRRRRRLLLR	12	24
RUCRRRRRLRRR	RUCRRRRRLRR	RUCRRRRRLRRRL	RUCRRRRRLRRRR	12	0
RUCRRRRRLRRL	RUCRRRRRLRR	RUCRRRRRLRRLL	RUCRRRRRLRRLR	12	4
RUCRRRRRLRLR	RUCRRRRRLRL	RUCRRRRRLRLRL	RUCRRRRRLRLRR	12	0
RUCRRRRRLRLL	RUCRRRRRLRL	RUCRRRRRLRLLL	RUCRRRRRLRLLR	12	24
RUCRRRRRLLRR	RUCRRRRRLLR	RUCRRRRRLLRRL	RUCRRRRRLLRRR	12	4
RUCRRRRRLLRL	RUCRRRRRLLR	RUCRRRRRLLRLL	RUCRRRRRLLRLR	12	4
RUCRRRRRLLLR	RUCRRRRRLLL	RUCRRRRRLLLRL	RUCRRRRRLLLRR	12	24
RUCRRRRRLLLL	RUCRRRRRLLL	RUCRRRRRLLLLL	RUCRRRRRLLLLR	12	24
RUCRRRRLRRRR	RUCRRRRLRRR	RUCRRRRLRRRRL	RUCRRRRLRRRRR	12	0
RUCRRRRLRRRL	RUCRRRRLRRR	RUCRRRRLRRRLL	RUCRRRRLRRRLR	12	0
RUCRRRRLRRLR	RUCRRRRLRRL	RUCRRRRLRRLRL	RUCRRRRLRRLRR	12	0
RUCRRRRLRRLL	RUCRRRRLRRL	RUCRRRRLRRLLL	RUCRRRRLRRLLR	12	4
RUCRRRRLRLRR	RUCRRRRLRLR	RUCRRRRLRLRRL	RUCRRRRLRLRRR	12	4
RUCRRRRLRLRL	RUCRRRRLRLR	RUCRRRRLRLRLL	RUCRRRRLRLRLR	12	4
RUCRRRRLRLLR	RUCRRRRLRLL	RUCRRRRLRLLRL	RUCRRRRLRLLRR	12	4
RUCRRRRLRLLL	RUCRRRRLRLL	RUCRRRRLRLLLL	RUCRRRRLRLLLR	12	4
RUCRRRRLLRLR	RUCRRRRLLRL	RUCRRRRLLRLRL	RUCRRRRLLRLRR	12	4
RUCRRRRLLRLL	RUCRRRRLLRL	RUCRRRRLLRLLL	RUCRRRRLLRLLR	12	4
RUCRRRRLLLRR	RUCRRRRLLLR	RUCRRRRLLLRRL	RUCRRRRLLLRRR	12	4
RUCRRRRLLLRL	RUCRRRRLLLR	RUCRRRRLLLRLL	RUCRRRRLLLRLR	12	4
RUCRRRRLLLLR	RUCRRRRLLLL	RUCRRRRLLLLRL	RUCRRRRLLLLRR	12	4
RUCRRRRLLLLL	RUCRRRRLLLL	RUCRRRRLLLLLL	RUCRRRRLLLLLR	12	24
RUCRRRLRRRRR	RUCRRRLRRRR	RUCRRRLRRRRRL	RUCRRRLRRRRRR	12	4
RUCRRRLRRRRL	RUCRRRLRRRR	RUCRRRLRRRRLL	RUCRRRLRRRRLR	12	24
RUCRRRLRRLRR	RUCRRRLRRLR	RUCRRRLRRLRRL	RUCRRRLRRLRRR	12	4
RUCRRRLRRLRL	RUCRRRLRRLR	RUCRRRLRRLRLL	RUCRRRLRRLRLR	12	4
RUCRRRLLRRRR	RUCRRRLLRRR	RUCRRRLLRRRRL	RUCRRRLLRRRRR	12	24
RUCRRRLLRRRL	RUCRRRLLRRR	RUCRRRLLRRRLL	RUCRRRLLRRRLR	12	4
RUCRRRLLRLRR	RUCRRRLLRLR	RUCRRRLLRLRRL	RUCRRRLLRLRRR	12	4
RUCRRRLLRLRL	RUCRRRLLRLR	RUCRRRLLRLRLL	RUCRRRLLRLRLR	12	24
RUCLLRRRRRR	RUCLLRRRRR	RUCLLRRRRRRL	RUCLLRRRRRRR	11	0
RUCLLRRRRRL	RUCLLRRRRR	RUCLLRRRRRLL	RUCLLRRRRRLR	11	0
RUCLLRRRRLR	RUCLLRRRRL	RUCLLRRRRLRL	RUCLLRRRRLRR	11	0
RUCLLRRRRLL	RUCLLRRRRL	RUCLLRRRRLLL	RUCLLRRRRLLR	11	0
RUCLLRRRLRR	RUCLLRRRLR	RUCLLRRRLRRR	RUCLLRRRLRRL	11	0
RUCLLRRRLRL	RUCLLRRRLR	RUCLLRRRLRLL	RUCLLRRRLRLR	11	0
RUCLLRRRLLR	RUCLLRRRLL	RUCLLRRRLLRL	RUCLLRRRLLRR	11	0
RUCLLRRRLLL	RUCLLRRRLL	RUCLLRRRLLLL	RUCLLRRRLLLR	11	0
RUCLLRRLRRR	RUCLLRRLRR	RUCLLRRLRRRL	RUCLLRRLRRRR	11	0
RUCLLRRLRRL	RUCLLRRLRR	RUCLLRRLRRLR	RUCLLRRLRRLL	11	0
RUCLLRRLRLR	RUCLLRRLRL	RUCLLRRLRLRL	RUCLLRRLRLRR	11	0
RUCLLRRLRLL	RUCLLRRLRL	RUCLLRRLRLLL	RUCLLRRLRLLR	11	0
RUCLLRRLLRR	RUCLLRRLLR	RUCLLRRLLRRL	RUCLLRRLLRRR	11	0
RUCLLRRLLRL	RUCLLRRLLR	RUCLLRRLLRLR	RUCLLRRLLRLL	11	0
RUCLLRRLLLR	RUCLLRRLLL	RUCLLRRLLLRL	RUCLLRRLLLRR	11	0
RUCLLRRLLLL	RUCLLRRLLL	RUCLLRRLLLLL	RUCLLRRLLLLR	11	0
RUCLLRLRRRR	RUCLLRLRRR	RUCLLRLRRRRL	RUCLLRLRRRRR	11	0
RUCLLRLRRRL	RUCLLRLRRR	RUCLLRLRRRLR	RUCLLRLRRRLL	11	0
RUCLLRLRRLR	RUCLLRLRRL	RUCLLRLRRLRR	RUCLLRLRRLRL	11	0
RUCLLRLRRLL	RUCLLRLRRL	RUCLLRLRRLLL	RUCLLRLRRLLR	11	0
RUCLLRLRLRR	RUCLLRLRLR	RUCLLRLRLRRL	RUCLLRLRLRRR	11	0
RUCLLRLRLRL	RUCLLRLRLR	RUCLLRLRLRLR	RUCLLRLRLRLL	11	0
RUCLLRLRLLR	RUCLLRLRLL	RUCLLRLRLLRL	RUCLLRLRLLRR	11	0
RUCLLRLRLLL	RUCLLRLRLL	RUCLLRLRLLLL	RUCLLRLRLLLR	11	0
RUCLLRLLRRR	RUCLLRLLRR	RUCLLRLLRRRL	RUCLLRLLRRRR	11	0
RUCLLRLLRRL	RUCLLRLLRR	RUCLLRLLRRLR	RUCLLRLLRRLL	11	0
RUCLLRLLRLR	RUCLLRLLRL	RUCLLRLLRLRR	RUCLLRLLRLRL	11	0
RUCLLRLLRLL	RUCLLRLLRL	RUCLLRLLRLLL	RUCLLRLLRLLR	11	0
RUCLLRLLLRR	RUCLLRLLLR	RUCLLRLLLRRR	RUCLLRLLLRRL	11	0
RUCLLRLLLRL	RUCLLRLLLR	RUCLLRLLLRLL	RUCLLRLLLRLR	11	0
RUCLLRLLLLR	RUCLLRLLLL	RUCLLRLLLLRL	RUCLLRLLLLRR	11	0
RUCLLRLLLLL	RUCLLRLLLL	RUCLLRLLLLLL	RUCLLRLLLLLR	11	0
RUCLLLRRRRR	RUCLLLRRRR	RUCLLLRRRRRL	RUCLLLRRRRRR	11	0
RUCLLLRRRRL	RUCLLLRRRR	RUCLLLRRRRLL	RUCLLLRRRRLR	11	0
RUCLLLRRRLR	RUCLLLRRRL	RUCLLLRRRLRL	RUCLLLRRRLRR	11	0
RUCLLLRRRLL	RUCLLLRRRL	RUCLLLRRRLLL	RUCLLLRRRLLR	11	0
RUCLLLRRLRR	RUCLLLRRLR	RUCLLLRRLRRL	RUCLLLRRLRRR	11	0
RUCLLLRRLRL	RUCLLLRRLR	RUCLLLRRLRLL	RUCLLLRRLRLR	11	0
RUCLLLRRLLR	RUCLLLRRLL	RUCLLLRRLLRL	RUCLLLRRLLRR	11	0
RUCLLLRRLLL	RUCLLLRRLL	RUCLLLRRLLLL	RUCLLLRRLLLR	11	0
RUCLLLRLRRR	RUCLLLRLRR	RUCLLLRLRRRL	RUCLLLRLRRRR	11	0
RUCLLLRLRRL	RUCLLLRLRR	RUCLLLRLRRLL	RUCLLLRLRRLR	11	0
RUCLLLRLRLR	RUCLLLRLRL	RUCLLLRLRLRL	RUCLLLRLRLRR	11	0
RUCLLLRLRLL	RUCLLLRLRL	RUCLLLRLRLLL	RUCLLLRLRLLR	11	0
RUCLLLRLLRR	RUCLLLRLLR	RUCLLLRLLRRL	RUCLLLRLLRRR	11	0
RUCLLLRLLRL	RUCLLLRLLR	RUCLLLRLLRLL	RUCLLLRLLRLR	11	0
RUCLLLRLLLR	RUCLLLRLLL	RUCLLLRLLLRL	RUCLLLRLLLRR	11	0
RUCLLLRLLLL	RUCLLLRLLL	RUCLLLRLLLLL	RUCLLLRLLLLR	11	0
RUCLLLLRRRR	RUCLLLLRRR	RUCLLLLRRRRL	RUCLLLLRRRRR	11	0
RUCLLLLRRRL	RUCLLLLRRR	RUCLLLLRRRLL	RUCLLLLRRRLR	11	0
RUCLLLLRRLR	RUCLLLLRRL	RUCLLLLRRLRR	RUCLLLLRRLRL	11	0
RUCLLLLRRLL	RUCLLLLRRL	RUCLLLLRRLLR	RUCLLLLRRLLL	11	0
RUCLLLLRLRR	RUCLLLLRLR	RUCLLLLRLRRL	RUCLLLLRLRRR	11	0
RUCLLLLRLRL	RUCLLLLRLR	RUCLLLLRLRLL	RUCLLLLRLRLR	11	0
RUCLLLLRLLR	RUCLLLLRLL	RUCLLLLRLLRL	RUCLLLLRLLRR	11	0
RUCLLLLRLLL	RUCLLLLRLL	RUCLLLLRLLLL	RUCLLLLRLLLR	11	0
RUCLLLLLRRR	RUCLLLLLRR	RUCLLLLLRRRL	RUCLLLLLRRRR	11	0
RUCLLLLLRRL	RUCLLLLLRR	RUCLLLLLRRLL	RUCLLLLLRRLR	11	0
RUCLLLLLRLR	RUCLLLLLRL	RUCLLLLLRLRR	RUCLLLLLRLRL	11	0
RUCLLLLLRLL	RUCLLLLLRL	RUCLLLLLRLLR	RUCLLLLLRLLL	11	0
RUCLLLLLLRR	RUCLLLLLLR	RUCLLLLLLRRL	RUCLLLLLLRRR	11	0
RUCLLLLLLRL	RUCLLLLLLR	RUCLLLLLLRLL	RUCLLLLLLRLR	11	0
RUCLLLLLLLR	RUCLLLLLLL	RUCLLLLLLLRL	RUCLLLLLLLRR	11	0
RUCLLLLLLLL	RUCLLLLLLL	RUCLLLLLLLLL	RUCLLLLLLLLR	11	0
RUCLRRRRRRR	RUCLRRRRRR	RUCLRRRRRRRL	RUCLRRRRRRRR	11	0
RUCLRRRRRRL	RUCLRRRRRR	RUCLRRRRRRLL	RUCLRRRRRRLR	11	0
RUCLRRRRRLR	RUCLRRRRRL	RUCLRRRRRLRL	RUCLRRRRRLRR	11	0
RUCLRRRRRLL	RUCLRRRRRL	RUCLRRRRRLLR	RUCLRRRRRLLL	11	0
RUCLRRRRLRR	RUCLRRRRLR	RUCLRRRRLRRL	RUCLRRRRLRRR	11	0
RUCLRRRRLRL	RUCLRRRRLR	RUCLRRRRLRLR	RUCLRRRRLRLL	11	0
RUCLRRRRLLR	RUCLRRRRLL	RUCLRRRRLLRL	RUCLRRRRLLRR	11	0
RUCLRRRRLLL	RUCLRRRRLL	RUCLRRRRLLLR	RUCLRRRRLLLL	11	0
RUCLRRRLRRR	RUCLRRRLRR	RUCLRRRLRRRL	RUCLRRRLRRRR	11	0
RUCLRRRLRRL	RUCLRRRLRR	RUCLRRRLRRLR	RUCLRRRLRRLL	11	0
RUCLRRRLRLR	RUCLRRRLRL	RUCLRRRLRLRL	RUCLRRRLRLRR	11	0
RUCLRRRLRLL	RUCLRRRLRL	RUCLRRRLRLLR	RUCLRRRLRLLL	11	0
RUCLRRRLLRR	RUCLRRRLLR	RUCLRRRLLRRL	RUCLRRRLLRRR	11	0
RUCLRRRLLRL	RUCLRRRLLR	RUCLRRRLLRLL	RUCLRRRLLRLR	11	0
RUCLRRRLLLR	RUCLRRRLLL	RUCLRRRLLLRL	RUCLRRRLLLRR	11	0
RUCLRRRLLLL	RUCLRRRLLL	RUCLRRRLLLLL	RUCLRRRLLLLR	11	0
RUCLRRLRRRR	RUCLRRLRRR	RUCLRRLRRRRL	RUCLRRLRRRRR	11	0
RUCLRRLRRRL	RUCLRRLRRR	RUCLRRLRRRLR	RUCLRRLRRRLL	11	0
RUCLRRLRRLR	RUCLRRLRRL	RUCLRRLRRLRL	RUCLRRLRRLRR	11	0
RUCLRRLRRLL	RUCLRRLRRL	RUCLRRLRRLLL	RUCLRRLRRLLR	11	0
RUCLRRLRLRR	RUCLRRLRLR	RUCLRRLRLRRL	RUCLRRLRLRRR	11	0
RUCLRRLRLRL	RUCLRRLRLR	RUCLRRLRLRLL	RUCLRRLRLRLR	11	0
RUCLRRLRLLR	RUCLRRLRLL	RUCLRRLRLLRL	RUCLRRLRLLRR	11	0
RUCLRRLRLLL	RUCLRRLRLL	RUCLRRLRLLLL	RUCLRRLRLLLR	11	0
RUCLRRLLRRR	RUCLRRLLRR	RUCLRRLLRRRL	RUCLRRLLRRRR	11	0
RUCLRRLLRRL	RUCLRRLLRR	RUCLRRLLRRLL	RUCLRRLLRRLR	11	0
RUCLRRLLRLR	RUCLRRLLRL	RUCLRRLLRLRL	RUCLRRLLRLRR	11	0
RUCLRRLLRLL	RUCLRRLLRL	RUCLRRLLRLLL	RUCLRRLLRLLR	11	0
RUCLRRLLLRR	RUCLRRLLLR	RUCLRRLLLRRL	RUCLRRLLLRRR	11	0
RUCLRRLLLRL	RUCLRRLLLR	RUCLRRLLLRLL	RUCLRRLLLRLR	11	0
RUCLRRLLLLR	RUCLRRLLLL	RUCLRRLLLLRR	RUCLRRLLLLRL	11	0
RUCLRRLLLLL	RUCLRRLLLL	RUCLRRLLLLLR	RUCLRRLLLLLL	11	0
RUCLRLRRRRR	RUCLRLRRRR	RUCLRLRRRRRL	RUCLRLRRRRRR	11	0
RUCLRLRRRRL	RUCLRLRRRR	RUCLRLRRRRLL	RUCLRLRRRRLR	11	0
RUCLRLRRRLR	RUCLRLRRRL	RUCLRLRRRLRR	RUCLRLRRRLRL	11	0
RUCLRLRRRLL	RUCLRLRRRL	RUCLRLRRRLLL	RUCLRLRRRLLR	11	0
RUCLRLRRLRR	RUCLRLRRLR	RUCLRLRRLRRR	RUCLRLRRLRRL	11	0
RUCLRLRRLRL	RUCLRLRRLR	RUCLRLRRLRLR	RUCLRLRRLRLL	11	0
RUCLRLRRLLR	RUCLRLRRLL	RUCLRLRRLLRR	RUCLRLRRLLRL	11	0
RUCLRLRRLLL	RUCLRLRRLL	RUCLRLRRLLLL	RUCLRLRRLLLR	11	0
RUCLRLRLRRR	RUCLRLRLRR	RUCLRLRLRRRR	RUCLRLRLRRRL	11	0
RUCLRLRLRRL	RUCLRLRLRR	RUCLRLRLRRLL	RUCLRLRLRRLR	11	2
RUCLRLRLRLR	RUCLRLRLRL	RUCLRLRLRLRL	RUCLRLRLRLRR	11	0
RUCLRLRLRLL	RUCLRLRLRL	RUCLRLRLRLLR	RUCLRLRLRLLL	11	0
RUCLRLRLLRR	RUCLRLRLLR	RUCLRLRLLRRL	RUCLRLRLLRRR	11	0
RUCLRLRLLRL	RUCLRLRLLR	RUCLRLRLLRLR	RUCLRLRLLRLL	11	0
RUCLRLRLLLR	RUCLRLRLLL	RUCLRLRLLLRL	RUCLRLRLLLRR	11	0
RUCLRLRLLLL	RUCLRLRLLL	RUCLRLRLLLLL	RUCLRLRLLLLR	11	0
RUCLRLLRRRR	RUCLRLLRRR	RUCLRLLRRRRL	RUCLRLLRRRRR	11	0
RUCLRLLRRRL	RUCLRLLRRR	RUCLRLLRRRLL	RUCLRLLRRRLR	11	0
RUCLRLLRRLR	RUCLRLLRRL	RUCLRLLRRLRL	RUCLRLLRRLRR	11	0
RUCLRLLRRLL	RUCLRLLRRL	RUCLRLLRRLLR	RUCLRLLRRLLL	11	0
RUCLRLLRLRR	RUCLRLLRLR	RUCLRLLRLRRL	RUCLRLLRLRRR	11	0
RUCLRLLRLRL	RUCLRLLRLR	RUCLRLLRLRLL	RUCLRLLRLRLR	11	0
RUCLRLLRLLR	RUCLRLLRLL	RUCLRLLRLLRR	RUCLRLLRLLRL	11	0
RUCLRLLRLLL	RUCLRLLRLL	RUCLRLLRLLLR	RUCLRLLRLLLL	11	0
RUCLRLLLRRR	RUCLRLLLRR	RUCLRLLLRRRL	RUCLRLLLRRRR	11	0
RUCLRLLLRRL	RUCLRLLLRR	RUCLRLLLRRLR	RUCLRLLLRRLL	11	0
RUCLRLLLRLR	RUCLRLLLRL	RUCLRLLLRLRR	RUCLRLLLRLRL	11	0
RUCLRLLLRLL	RUCLRLLLRL	RUCLRLLLRLLR	RUCLRLLLRLLL	11	0
RUCLRLLLLRR	RUCLRLLLLR	RUCLRLLLLRRL	RUCLRLLLLRRR	11	0
RUCLRLLLLRL	RUCLRLLLLR	RUCLRLLLLRLR	RUCLRLLLLRLL	11	0
RUCLRLLLLLR	RUCLRLLLLL	RUCLRLLLLLRL	RUCLRLLLLLRR	11	0
RUCLRLLLLLL	RUCLRLLLLL	RUCLRLLLLLLR	RUCLRLLLLLLL	11	0
RUCRR9LRRRRRR	RUCRR9LRRRRR	RUCRR9LRRRRRRL	RUCRR9LRRRRRRR	12	0
RUCRR9LRRRRRL	RUCRR9LRRRRR	RUCRR9LRRRRRLL	RUCRR9LRRRRRLR	12	0
RUCRR9LRRRRLR	RUCRR9LRRRRL	RUCRR9LRRRRLRL	RUCRR9LRRRRLRR	12	0
RUCRR9LRRRRLL	RUCRR9LRRRRL	RUCRR9LRRRRLLR	RUCRR9LRRRRLLL	12	0
RUCRR9LRRRLRR	RUCRR9LRRRLR	RUCRR9LRRRLRRL	RUCRR9LRRRLRRR	12	0
RUCRR9LRRRLRL	RUCRR9LRRRLR	RUCRR9LRRRLRLL	RUCRR9LRRRLRLR	12	0
RUCRR9LRRRLLR	RUCRR9LRRRLL	RUCRR9LRRRLLRL	RUCRR9LRRRLLRR	12	0
RUCRR9LRRRLLL	RUCRR9LRRRLL	RUCRR9LRRRLLLL	RUCRR9LRRRLLLR	12	0
RUCRR9LRRLRRR	RUCRR9LRRLRR	RUCRR9LRRLRRRL	RUCRR9LRRLRRRR	12	0
RUCRR9LRRLRRL	RUCRR9LRRLRR	RUCRR9LRRLRRLL	RUCRR9LRRLRRLR	12	0
RUCRR9LRRLRLR	RUCRR9LRRLRL	RUCRR9LRRLRLRL	RUCRR9LRRLRLRR	12	0
RUCRR9LRRLRLL	RUCRR9LRRLRL	RUCRR9LRRLRLLL	RUCRR9LRRLRLLR	12	0
RUCRR9LRRLLRR	RUCRR9LRRLLR	RUCRR9LRRLLRRL	RUCRR9LRRLLRRR	12	0
RUCRR9LRRLLRL	RUCRR9LRRLLR	RUCRR9LRRLLRLR	RUCRR9LRRLLRLL	12	0
RUCRR9LRRLLLR	RUCRR9LRRLLL	RUCRR9LRRLLLRL	RUCRR9LRRLLLRR	12	0
RUCRR9LRRLLLL	RUCRR9LRRLLL	RUCRR9LRRLLLLL	RUCRR9LRRLLLLR	12	0
RUCRR9LRLRRRR	RUCRR9LRLRRR	RUCRR9LRLRRRRL	RUCRR9LRLRRRRR	12	0
RUCRR9LRLRRRL	RUCRR9LRLRRR	RUCRR9LRLRRRLL	RUCRR9LRLRRRLR	12	0
RUCRR9LRLRRLR	RUCRR9LRLRRL	RUCRR9LRLRRLRL	RUCRR9LRLRRLRR	12	0
RUCRR9LRLRRLL	RUCRR9LRLRRL	RUCRR9LRLRRLLL	RUCRR9LRLRRLLR	12	0
RUCRR9LRLRLRR	RUCRR9LRLRLR	RUCRR9LRLRLRRL	RUCRR9LRLRLRRR	12	0
RUCRR9LRLRLRL	RUCRR9LRLRLR	RUCRR9LRLRLRLL	RUCRR9LRLRLRLR	12	0
RUCRR9LRLRLLR	RUCRR9LRLRLL	RUCRR9LRLRLLRR	RUCRR9LRLRLLRL	12	0
RUCRR9LRLRLLL	RUCRR9LRLRLL	RUCRR9LRLRLLLL	RUCRR9LRLRLLLR	12	0
RUCRR9LRLLRRR	RUCRR9LRLLRR	RUCRR9LRLLRRRR	RUCRR9LRLLRRRL	12	0
RUCRR9LRLLRRL	RUCRR9LRLLRR	RUCRR9LRLLRRLL	RUCRR9LRLLRRLR	12	0
RUCRR9LRLLRLR	RUCRR9LRLLRL	RUCRR9LRLLRLRR	RUCRR9LRLLRLRL	12	0
RUCRR9LRLLRLL	RUCRR9LRLLRL	RUCRR9LRLLRLLR	RUCRR9LRLLRLLL	12	0
RUCRR9LRLLLRR	RUCRR9LRLLLR	RUCRR9LRLLLRRL	RUCRR9LRLLLRRR	12	0
RUCRR9LRLLLRL	RUCRR9LRLLLR	RUCRR9LRLLLRLL	RUCRR9LRLLLRLR	12	0
RUCRR9LRLLLLR	RUCRR9LRLLLL	RUCRR9LRLLLLRL	RUCRR9LRLLLLRR	12	0
RUCRR9LRLLLLL	RUCRR9LRLLLL	RUCRR9LRLLLLLR	RUCRR9LRLLLLLL	12	0
RUCRR9LLRRRRR	RUCRR9LLRRRR	RUCRR9LLRRRRRL	RUCRR9LLRRRRRR	12	0
RUCRR9LLRRRRL	RUCRR9LLRRRR	RUCRR9LLRRRRLL	RUCRR9LLRRRRLR	12	0
RUCRR9LLRRRLR	RUCRR9LLRRRL	RUCRR9LLRRRLRL	RUCRR9LLRRRLRR	12	0
RUCRR9LLRRRLL	RUCRR9LLRRRL	RUCRR9LLRRRLLR	RUCRR9LLRRRLLL	12	0
RUCRR9LLRRLRR	RUCRR9LLRRLR	RUCRR9LLRRLRRL	RUCRR9LLRRLRRR	12	0
RUCRR9LLRRLRL	RUCRR9LLRRLR	RUCRR9LLRRLRLR	RUCRR9LLRRLRLL	12	0
RUCRR9LLRRLLR	RUCRR9LLRRLL	RUCRR9LLRRLLRL	RUCRR9LLRRLLRR	12	0
RUCRR9LLRRLLL	RUCRR9LLRRLL	RUCRR9LLRRLLLR	RUCRR9LLRRLLLL	12	0
RUCRR9LLRLRRR	RUCRR9LLRLRR	RUCRR9LLRLRRRL	RUCRR9LLRLRRRR	12	0
RUCRR9LLRLRRL	RUCRR9LLRLRR	RUCRR9LLRLRRLL	RUCRR9LLRLRRLR	12	0
RUCRR9LLRLRLR	RUCRR9LLRLRL	RUCRR9LLRLRLRL	RUCRR9LLRLRLRR	12	0
RUCRR9LLRLRLL	RUCRR9LLRLRL	RUCRR9LLRLRLLL	RUCRR9LLRLRLLR	12	0
RUCRR9LLRLLRR	RUCRR9LLRLLR	RUCRR9LLRLLRRL	RUCRR9LLRLLRRR	12	0
RUCRR9LLRLLRL	RUCRR9LLRLLR	RUCRR9LLRLLRLR	RUCRR9LLRLLRLL	12	0
RUCRR9LLRLLLR	RUCRR9LLRLLL	RUCRR9LLRLLLRL	RUCRR9LLRLLLRR	12	0
RUCRR9LLRLLLL	RUCRR9LLRLLL	RUCRR9LLRLLLLL	RUCRR9LLRLLLLR	12	0
RUCRR9LLLRRRR	RUCRR9LLLRRR	RUCRR9LLLRRRRL	RUCRR9LLLRRRRR	12	0
RUCRR9LLLRRRL	RUCRR9LLLRRR	RUCRR9LLLRRRLL	RUCRR9LLLRRRLR	12	0
RUCRR9LLLRRLR	RUCRR9LLLRRL	RUCRR9LLLRRLRL	RUCRR9LLLRRLRR	12	0
RUCRR9LLLRRLL	RUCRR9LLLRRL	RUCRR9LLLRRLLL	RUCRR9LLLRRLLR	12	2
RUCRR9LLLRLRR	RUCRR9LLLRLR	RUCRR9LLLRLRRL	RUCRR9LLLRLRRR	12	0
RUCRR9LLLRLRL	RUCRR9LLLRLR	RUCRR9LLLRLRLL	RUCRR9LLLRLRLR	12	0
RUCRR9LLLRLLR	RUCRR9LLLRLL	RUCRR9LLLRLLRL	RUCRR9LLLRLLRR	12	0
RUCRR9LLLRLLL	RUCRR9LLLRLL	RUCRR9LLLRLLLL	RUCRR9LLLRLLLR	12	0
RUCRR9LLLLRRR	RUCRR9LLLLRR	RUCRR9LLLLRRRL	RUCRR9LLLLRRRR	12	0
RUCRR9LLLLRRL	RUCRR9LLLLRR	RUCRR9LLLLRRLR	RUCRR9LLLLRRLL	12	0
RUCRR9LLLLRLR	RUCRR9LLLLRL	RUCRR9LLLLRLRL	RUCRR9LLLLRLRR	12	0
RUCRR9LLLLRLL	RUCRR9LLLLRL	RUCRR9LLLLRLLL	RUCRR9LLLLRLLR	12	0
RUCRR9LLLLLRR	RUCRR9LLLLLR	RUCRR9LLLLLRRL	RUCRR9LLLLLRRR	12	0
RUCRR9LLLLLRL	RUCRR9LLLLLR	RUCRR9LLLLLRLL	RUCRR9LLLLLRLR	12	0
RUCRR9LLLLLLR	RUCRR9LLLLLL	RUCRR9LLLLLLRL	RUCRR9LLLLLLRR	12	0
RUCRR9LLLLLLL	RUCRR9LLLLLL	RUCRR9LLLLLLLL	RUCRR9LLLLLLLR	12	0
RUCRR9RRRRRRR	RUCRR9RRRRRR	RUCRR9RRRRRRRL	RUCRR9RRRRRRRR	12	0
RUCRR9RRRRRRL	RUCRR9RRRRRR	RUCRR9RRRRRRLL	RUCRR9RRRRRRLR	12	0
RUCRR9RRRRRLR	RUCRR9RRRRRL	RUCRR9RRRRRLRL	RUCRR9RRRRRLRR	12	0
RUCRR9RRRRRLL	RUCRR9RRRRRL	RUCRR9RRRRRLLL	RUCRR9RRRRRLLR	12	0
RUCRR9RRRRLRR	RUCRR9RRRRLR	RUCRR9RRRRLRRL	RUCRR9RRRRLRRR	12	0
RUCRR9RRRRLRL	RUCRR9RRRRLR	RUCRR9RRRRLRLL	RUCRR9RRRRLRLR	12	0
RUCRR9RRRRLLR	RUCRR9RRRRLL	RUCRR9RRRRLLRR	RUCRR9RRRRLLRL	12	0
RUCRR9RRRRLLL	RUCRR9RRRRLL	RUCRR9RRRRLLLL	RUCRR9RRRRLLLR	12	0
RUCRR9RRRLRRR	RUCRR9RRRLRR	RUCRR9RRRLRRRL	RUCRR9RRRLRRRR	12	0
RUCRR9RRRLRRL	RUCRR9RRRLRR	RUCRR9RRRLRRLL	RUCRR9RRRLRRLR	12	0
RUCRR9RRRLRLR	RUCRR9RRRLRL	RUCRR9RRRLRLRL	RUCRR9RRRLRLRR	12	0
RUCRR9RRRLRLL	RUCRR9RRRLRL	RUCRR9RRRLRLLL	RUCRR9RRRLRLLR	12	0
RUCRR9RRRLLRR	RUCRR9RRRLLR	RUCRR9RRRLLRRL	RUCRR9RRRLLRRR	12	0
RUCRR9RRRLLRL	RUCRR9RRRLLR	RUCRR9RRRLLRLL	RUCRR9RRRLLRLR	12	0
RUCRR9RRRLLLR	RUCRR9RRRLLL	RUCRR9RRRLLLRR	RUCRR9RRRLLLRL	12	0
RUCRR9RRRLLLL	RUCRR9RRRLLL	RUCRR9RRRLLLLR	RUCRR9RRRLLLLL	12	0
RUCRR9RRLRRRR	RUCRR9RRLRRR	RUCRR9RRLRRRRL	RUCRR9RRLRRRRR	12	0
RUCRR9RRLRRRL	RUCRR9RRLRRR	RUCRR9RRLRRRLL	RUCRR9RRLRRRLR	12	0
RUCRR9RRLRRLR	RUCRR9RRLRRL	RUCRR9RRLRRLRL	RUCRR9RRLRRLRR	12	0
RUCRR9RRLRRLL	RUCRR9RRLRRL	RUCRR9RRLRRLLR	RUCRR9RRLRRLLL	12	0
RUCRR9RRLRLRR	RUCRR9RRLRLR	RUCRR9RRLRLRRR	RUCRR9RRLRLRRL	12	0
RUCRR9RRLRLRL	RUCRR9RRLRLR	RUCRR9RRLRLRLL	RUCRR9RRLRLRLR	12	0
RUCRR9RRLRLLR	RUCRR9RRLRLL	RUCRR9RRLRLLRL	RUCRR9RRLRLLRR	12	0
RUCRR9RRLRLLL	RUCRR9RRLRLL	RUCRR9RRLRLLLR	RUCRR9RRLRLLLL	12	0
RUCRR9RRLLRRR	RUCRR9RRLLRR	RUCRR9RRLLRRRR	RUCRR9RRLLRRRL	12	0
RUCRR9RRLLRRL	RUCRR9RRLLRR	RUCRR9RRLLRRLL	RUCRR9RRLLRRLR	12	0
RUCRR9RRLLRLR	RUCRR9RRLLRL	RUCRR9RRLLRLRR	RUCRR9RRLLRLRL	12	0
RUCRR9RRLLRLL	RUCRR9RRLLRL	RUCRR9RRLLRLLR	RUCRR9RRLLRLLL	12	0
RUCRR9RRLLLRR	RUCRR9RRLLLR	RUCRR9RRLLLRRL	RUCRR9RRLLLRRR	12	0
RUCRR9RRLLLRL	RUCRR9RRLLLR	RUCRR9RRLLLRLL	RUCRR9RRLLLRLR	12	0
RUCRR9RRLLLLR	RUCRR9RRLLLL	RUCRR9RRLLLLRL	RUCRR9RRLLLLRR	12	0
RUCRR9RRLLLLL	RUCRR9RRLLLL	RUCRR9RRLLLLLL	RUCRR9RRLLLLLR	12	0
RUCRR9RLRRRRR	RUCRR9RLRRRR	RUCRR9RLRRRRRL	RUCRR9RLRRRRRR	12	0
RUCRR9RLRRRRL	RUCRR9RLRRRR	RUCRR9RLRRRRLL	RUCRR9RLRRRRLR	12	0
RUCRR9RLRRRLR	RUCRR9RLRRRL	RUCRR9RLRRRLRL	RUCRR9RLRRRLRR	12	0
RUCRR9RLRRRLL	RUCRR9RLRRRL	RUCRR9RLRRRLLL	RUCRR9RLRRRLLR	12	0
RUCRR9RLRRLRR	RUCRR9RLRRLR	RUCRR9RLRRLRRL	RUCRR9RLRRLRRR	12	0
RUCRR9RLRRLRL	RUCRR9RLRRLR	RUCRR9RLRRLRLL	RUCRR9RLRRLRLR	12	0
RUCRR9RLRRLLR	RUCRR9RLRRLL	RUCRR9RLRRLLRR	RUCRR9RLRRLLRL	12	0
RUCRR9RLRRLLL	RUCRR9RLRRLL	RUCRR9RLRRLLLR	RUCRR9RLRRLLLL	12	0
RUCRR9RLRLRRR	RUCRR9RLRLRR	RUCRR9RLRLRRRL	RUCRR9RLRLRRRR	12	0
RUCRR9RLRLRRL	RUCRR9RLRLRR	RUCRR9RLRLRRLL	RUCRR9RLRLRRLR	12	0
RUCRR9RLRLRLR	RUCRR9RLRLRL	RUCRR9RLRLRLRL	RUCRR9RLRLRLRR	12	0
RUCRR9RLRLRLL	RUCRR9RLRLRL	RUCRR9RLRLRLLL	RUCRR9RLRLRLLR	12	0
RUCRR9RLRLLRR	RUCRR9RLRLLR	RUCRR9RLRLLRRL	RUCRR9RLRLLRRR	12	0
RUCRR9RLRLLRL	RUCRR9RLRLLR	RUCRR9RLRLLRLR	RUCRR9RLRLLRLL	12	0
RUCRR9RLRLLLR	RUCRR9RLRLLL	RUCRR9RLRLLLRR	RUCRR9RLRLLLRL	12	0
RUCRR9RLRLLLL	RUCRR9RLRLLL	RUCRR9RLRLLLLL	RUCRR9RLRLLLLR	12	0
RUCRR9RLLRRRR	RUCRR9RLLRRR	RUCRR9RLLRRRRR	RUCRR9RLLRRRRL	12	0
RUCRR9RLLRRRL	RUCRR9RLLRRR	RUCRR9RLLRRRLL	RUCRR9RLLRRRLR	12	0
RUCRR9RLLRRLR	RUCRR9RLLRRL	RUCRR9RLLRRLRL	RUCRR9RLLRRLRR	12	0
RUCRR9RLLRRLL	RUCRR9RLLRRL	RUCRR9RLLRRLLR	RUCRR9RLLRRLLL	12	0
RUCRR9RLLRLRR	RUCRR9RLLRLR	RUCRR9RLLRLRRL	RUCRR9RLLRLRRR	12	0
RUCRR9RLLRLRL	RUCRR9RLLRLR	RUCRR9RLLRLRLL	RUCRR9RLLRLRLR	12	0
RUCRR9RLLRLLR	RUCRR9RLLRLL	RUCRR9RLLRLLRR	RUCRR9RLLRLLRL	12	0
RUCRR9RLLRLLL	RUCRR9RLLRLL	RUCRR9RLLRLLLR	RUCRR9RLLRLLLL	12	0
RUCRR9RLLLRRR	RUCRR9RLLLRR	RUCRR9RLLLRRRL	RUCRR9RLLLRRRR	12	0
RUCRR9RLLLRRL	RUCRR9RLLLRR	RUCRR9RLLLRRLL	RUCRR9RLLLRRLR	12	0
RUCRR9RLLLRLR	RUCRR9RLLLRL	RUCRR9RLLLRLRL	RUCRR9RLLLRLRR	12	0
RUCRR9RLLLRLL	RUCRR9RLLLRL	RUCRR9RLLLRLLR	RUCRR9RLLLRLLL	12	0
RUCRR9RLLLLRR	RUCRR9RLLLLR	RUCRR9RLLLLRRL	RUCRR9RLLLLRRR	12	0
RUCRR9RLLLLRL	RUCRR9RLLLLR	RUCRR9RLLLLRLR	RUCRR9RLLLLRLL	12	0
RUCRR9RLLLLLR	RUCRR9RLLLLL	RUCRR9RLLLLLRL	RUCRR9RLLLLLRR	12	0
RUCRR9RLLLLLL	RUCRR9RLLLLL	RUCRR9RLLLLLLL	RUCRR9RLLLLLLR	12	0
RUBRRRRRRR	RUBRRRRRR	RUBRRRRRRRR	RUBRRRRRRRL	10	0
RUBRRRRRRL	RUBRRRRRR	RUBRRRRRRLL	RUBRRRRRRLR	10	0
RUBRRRRRLR	RUBRRRRRL	RUBRRRRRLRL	RUBRRRRRLRR	10	0
RUBRRRRRLL	RUBRRRRRL	RUBRRRRRLLR	RUBRRRRRLLL	10	0
RUBRRRLRRR	RUBRRRLRR	RUBRRRLRRRR	RUBRRRLRRRL	10	0
RUBRRRLRRL	RUBRRRLRR	RUBRRRLRRLL	RUBRRRLRRLR	10	0
RUBRRRLRLR	RUBRRRLRL	RUBRRRLRLRR	RUBRRRLRLRL	10	0
RUBRRRLRLL	RUBRRRLRL	RUBRRRLRLLL	RUBRRRLRLLR	10	0
RUBRRRLLRR	RUBRRRLLR	RUBRRRLLRRL	RUBRRRLLRRR	10	0
RUBRRRLLRL	RUBRRRLLR	RUBRRRLLRLL	RUBRRRLLRLR	10	0
RUBRRRLLLR	RUBRRRLLL	RUBRRRLLLRL	RUBRRRLLLRR	10	0
RUBRRRLLLL	RUBRRRLLL	RUBRRRLLLLL	RUBRRRLLLLR	10	0
RUBRRLRRRR	RUBRRLRRR	RUBRRLRRRRL	RUBRRLRRRRR	10	0
RUBRRLRRRL	RUBRRLRRR	RUBRRLRRRLL	RUBRRLRRRLR	10	0
RUBRRLRLRR	RUBRRLRLR	RUBRRLRLRRL	RUBRRLRLRRR	10	0
RUBRRLRLRL	RUBRRLRLR	RUBRRLRLRLL	RUBRRLRLRLR	10	0
RUBRRLRLLR	RUBRRLRLL	RUBRRLRLLRL	RUBRRLRLLRR	10	0
RUBRRLRLLL	RUBRRLRLL	RUBRRLRLLLL	RUBRRLRLLLR	10	2
RUBRRLLRRR	RUBRRLLRR	RUBRRLLRRRL	RUBRRLLRRRR	10	0
RUBRRLLRRL	RUBRRLLRR	RUBRRLLRRLL	RUBRRLLRRLR	10	2
RUBRRLLRLR	RUBRRLLRL	RUBRRLLRLRL	RUBRRLLRLRR	10	0
RUBRRLLRLL	RUBRRLLRL	RUBRRLLRLLL	RUBRRLLRLLR	10	24
RUBRRLLLRR	RUBRRLLLR	RUBRRLLLRRL	RUBRRLLLRRR	10	0
RUBRRLLLRL	RUBRRLLLR	RUBRRLLLRLL	RUBRRLLLRLR	10	24
RUBRRLLLLR	RUBRRLLLL	RUBRRLLLLRR	RUBRRLLLLRL	10	0
RUBRRLLLLL	RUBRRLLLL	RUBRRLLLLLL	RUBRRLLLLLR	10	4
RUBRLRRRRR	RUBRLRRRR	RUBRLRRRRRL	RUBRLRRRRRR	10	0
RUBRLRRRRL	RUBRLRRRR	RUBRLRRRRLL	RUBRLRRRRLR	10	0
RUBRLRRRLR	RUBRLRRRL	RUBRLRRRLRL	RUBRLRRRLRR	10	0
RUBRLRRRLL	RUBRLRRRL	RUBRLRRRLLL	RUBRLRRRLLR	10	0
RUBRLRRLRR	RUBRLRRLR	RUBRLRRLRRL	RUBRLRRLRRR	10	0
RUBRLRRLRL	RUBRLRRLR	RUBRLRRLRLL	RUBRLRRLRLR	10	0
RUBRLRRLLR	RUBRLRRLL	RUBRLRRLLRL	RUBRLRRLLRR	10	0
RUBRLRRLLL	RUBRLRRLL	RUBRLRRLLLL	RUBRLRRLLLR	10	0
RUBRLRLRRR	RUBRLRLRR	RUBRLRLRRRL	RUBRLRLRRRR	10	0
RUBRLRLRRL	RUBRLRLRR	RUBRLRLRRLL	RUBRLRLRRLR	10	0
RUBRLRLRLR	RUBRLRLRL	RUBRLRLRLRR	RUBRLRLRLRL	10	0
RUBRLRLRLL	RUBRLRLRL	RUBRLRLRLLR	RUBRLRLRLLL	10	0
RUBRLRLLRR	RUBRLRLLR	RUBRLRLLRRL	RUBRLRLLRRR	10	0
RUBRLRLLRL	RUBRLRLLR	RUBRLRLLRLL	RUBRLRLLRLR	10	0
RUBRLRLLLR	RUBRLRLLL	RUBRLRLLLRR	RUBRLRLLLRL	10	0
RUBRLRLLLL	RUBRLRLLL	RUBRLRLLLLL	RUBRLRLLLLR	10	0
RUBRLLRRRR	RUBRLLRRR	RUBRLLRRRRL	RUBRLLRRRRR	10	0
RUBRLLRRRL	RUBRLLRRR	RUBRLLRRRLR	RUBRLLRRRLL	10	0
RUBRLLRRLR	RUBRLLRRL	RUBRLLRRLRL	RUBRLLRRLRR	10	0
RUBRLLRRLL	RUBRLLRRL	RUBRLLRRLLL	RUBRLLRRLLR	10	2
RUBRLLRLRR	RUBRLLRLR	RUBRLLRLRRL	RUBRLLRLRRR	10	0
RUBRLLRLRL	RUBRLLRLR	RUBRLLRLRLL	RUBRLLRLRLR	10	0
RUBRLLRLLR	RUBRLLRLL	RUBRLLRLLRR	RUBRLLRLLRL	10	0
RUBRLLRLLL	RUBRLLRLL	RUBRLLRLLLL	RUBRLLRLLLR	10	24
RUBRLLLRRR	RUBRLLLRR	RUBRLLLRRRL	RUBRLLLRRRR	10	0
RUBRLLLRRL	RUBRLLLRR	RUBRLLLRRLL	RUBRLLLRRLR	10	0
RUBRLLLRLR	RUBRLLLRL	RUBRLLLRLRL	RUBRLLLRLRR	10	0
RUBRLLLRLL	RUBRLLLRL	RUBRLLLRLLL	RUBRLLLRLLR	10	2
RUBRLLLLRR	RUBRLLLLR	RUBRLLLLRRR	RUBRLLLLRRL	10	0
RUBRLLLLRL	RUBRLLLLR	RUBRLLLLRLR	RUBRLLLLRLL	10	0
RUBRLLLLLR	RUBRLLLLL	RUBRLLLLLRL	RUBRLLLLLRR	10	0
RUBRLLLLLL	RUBRLLLLL	RUBRLLLLLLL	RUBRLLLLLLR	10	24
RUBLRRRRRR	RUBLRRRRR	RUBLRRRRRRL	RUBLRRRRRRR	10	0
RUBLRRRRRL	RUBLRRRRR	RUBLRRRRRLR	RUBLRRRRRLL	10	0
RUBLRRRRLR	RUBLRRRRL	RUBLRRRRLRR	RUBLRRRRLRL	10	0
RUBLRRRRLL	RUBLRRRRL	RUBLRRRRLLL	RUBLRRRRLLR	10	0
RUBLRRRLRR	RUBLRRRLR	RUBLRRRLRRL	RUBLRRRLRRR	10	0
RUBLRRRLRL	RUBLRRRLR	RUBLRRRLRLR	RUBLRRRLRLL	10	0
RUBLRRRLLR	RUBLRRRLL	RUBLRRRLLRL	RUBLRRRLLRR	10	0
RUBLRRRLLL	RUBLRRRLL	RUBLRRRLLLL	RUBLRRRLLLR	10	0
RUBLRRLRRR	RUBLRRLRR	RUBLRRLRRRL	RUBLRRLRRRR	10	0
RUBLRRLRRL	RUBLRRLRR	RUBLRRLRRLR	RUBLRRLRRLL	10	0
RUBLRRLRLR	RUBLRRLRL	RUBLRRLRLRL	RUBLRRLRLRR	10	0
RUBLRRLRLL	RUBLRRLRL	RUBLRRLRLLL	RUBLRRLRLLR	10	2
RUBLRRLLRR	RUBLRRLLR	RUBLRRLLRRL	RUBLRRLLRRR	10	0
RUBLRRLLRL	RUBLRRLLR	RUBLRRLLRLL	RUBLRRLLRLR	10	0
RUBLRRLLLR	RUBLRRLLL	RUBLRRLLLRL	RUBLRRLLLRR	10	0
RUBLRRLLLL	RUBLRRLLL	RUBLRRLLLLR	RUBLRRLLLLL	10	0
RUBLRLRRRR	RUBLRLRRR	RUBLRLRRRRL	RUBLRLRRRRR	10	0
RUBLRLRRRL	RUBLRLRRR	RUBLRLRRRLL	RUBLRLRRRLR	10	0
RUBLRLRRLR	RUBLRLRRL	RUBLRLRRLRR	RUBLRLRRLRL	10	0
RUBLRLRRLL	RUBLRLRRL	RUBLRLRRLLR	RUBLRLRRLLL	10	0
RUBLRLRLRR	RUBLRLRLR	RUBLRLRLRRL	RUBLRLRLRRR	10	0
RUBLRLRLRL	RUBLRLRLR	RUBLRLRLRLL	RUBLRLRLRLR	10	2
RUBLRLRLLR	RUBLRLRLL	RUBLRLRLLRR	RUBLRLRLLRL	10	0
RUBLRLRLLL	RUBLRLRLL	RUBLRLRLLLL	RUBLRLRLLLR	10	0
RUBLRLLRRR	RUBLRLLRR	RUBLRLLRRRR	RUBLRLLRRRL	10	0
RUBLRLLRRL	RUBLRLLRR	RUBLRLLRRLL	RUBLRLLRRLR	10	2
RUBLRLLRLR	RUBLRLLRL	RUBLRLLRLRL	RUBLRLLRLRR	10	0
RUBLRLLRLL	RUBLRLLRL	RUBLRLLRLLR	RUBLRLLRLLL	10	0
RUBLRLLLRR	RUBLRLLLR	RUBLRLLLRRR	RUBLRLLLRRL	10	0
RUBLRLLLRL	RUBLRLLLR	RUBLRLLLRLL	RUBLRLLLRLR	10	0
RUBLRLLLLR	RUBLRLLLL	RUBLRLLLLRL	RUBLRLLLLRR	10	0
RUBLRLLLLL	RUBLRLLLL	RUBLRLLLLLR	RUBLRLLLLLL	10	0
RUBLLRRRRR	RUBLLRRRR	RUBLLRRRRRR	RUBLLRRRRRL	10	0
RUBLLRRRRL	RUBLLRRRR	RUBLLRRRRLL	RUBLLRRRRLR	10	0
RUBLLRRRLR	RUBLLRRRL	RUBLLRRRLRL	RUBLLRRRLRR	10	0
RUBLLRRRLL	RUBLLRRRL	RUBLLRRRLLL	RUBLLRRRLLR	10	2
RUBLLRRLRR	RUBLLRRLR	RUBLLRRLRRR	RUBLLRRLRRL	10	0
RUBLLRRLRL	RUBLLRRLR	RUBLLRRLRLL	RUBLLRRLRLR	10	2
RUBLLRRLLR	RUBLLRRLL	RUBLLRRLLRL	RUBLLRRLLRR	10	0
RUBLLRRLLL	RUBLLRRLL	RUBLLRRLLLL	RUBLLRRLLLR	10	2
RUBLLRLRRR	RUBLLRLRR	RUBLLRLRRRL	RUBLLRLRRRR	10	0
RUBLLRLRRL	RUBLLRLRR	RUBLLRLRRLL	RUBLLRLRRLR	10	0
RUBLLRLRLR	RUBLLRLRL	RUBLLRLRLRL	RUBLLRLRLRR	10	0
RUBLLRLRLL	RUBLLRLRL	RUBLLRLRLLL	RUBLLRLRLLR	10	24
RUBLLRLLRR	RUBLLRLLR	RUBLLRLLRRR	RUBLLRLLRRL	10	0
RUBLLRLLRL	RUBLLRLLR	RUBLLRLLRLL	RUBLLRLLRLR	10	0
RUBLLRLLLR	RUBLLRLLL	RUBLLRLLLRR	RUBLLRLLLRL	10	0
RUBLLRLLLL	RUBLLRLLL	RUBLLRLLLLL	RUBLLRLLLLR	10	4
RUBLLLRRRR	RUBLLLRRR	RUBLLLRRRRR	RUBLLLRRRRL	10	0
RUBLLLRRRL	RUBLLLRRR	RUBLLLRRRLL	RUBLLLRRRLR	10	0
RUBLLLRRLR	RUBLLLRRL	RUBLLLRRLRL	RUBLLLRRLRR	10	0
RUBLLLRRLL	RUBLLLRRL	RUBLLLRRLLL	RUBLLLRRLLR	10	2
RUBLLLRLRR	RUBLLLRLR	RUBLLLRLRRL	RUBLLLRLRRR	10	0
RUBLLLRLRL	RUBLLLRLR	RUBLLLRLRLL	RUBLLLRLRLR	10	24
RUBLLLRLLR	RUBLLLRLL	RUBLLLRLLRL	RUBLLLRLLRR	10	4
RUBLLLRLLL	RUBLLLRLL	RUBLLLRLLLL	RUBLLLRLLLR	10	4
RUBLLLLRRR	RUBLLLLRR	RUBLLLLRRRL	RUBLLLLRRRR	10	0
RUBLLLLRRL	RUBLLLLRR	RUBLLLLRRLL	RUBLLLLRRLR	10	24
RUBLLLLRLR	RUBLLLLRL	RUBLLLLRLRR	RUBLLLLRLRL	10	0
RUBLLLLRLL	RUBLLLLRL	RUBLLLLRLLL	RUBLLLLRLLR	10	24
RUBLLLLLRR	RUBLLLLLR	RUBLLLLLRRL	RUBLLLLLRRR	10	4
RUBLLLLLRL	RUBLLLLLR	RUBLLLLLRLL	RUBLLLLLRLR	10	4
RUCRLRRRRRRR	RUCRLRRRRRR	RUCRLRRRRRRRL	RUCRLRRRRRRRR	12	0
RUCRLRRRRRRL	RUCRLRRRRRR	RUCRLRRRRRRLL	RUCRLRRRRRRLR	12	4
RUCRLRRRRRLR	RUCRLRRRRRL	RUCRLRRRRRLRL	RUCRLRRRRRLRR	12	4
RUCRLRRRRRLL	RUCRLRRRRRL	RUCRLRRRRRLLL	RUCRLRRRRRLLR	12	4
RUCRLRRRRLRR	RUCRLRRRRLR	RUCRLRRRRLRRR	RUCRLRRRRLRRL	12	0
RUCRLRRRRLRL	RUCRLRRRRLR	RUCRLRRRRLRLL	RUCRLRRRRLRLR	12	4
RUCRLRRRLRRR	RUCRLRRRLRR	RUCRLRRRLRRRL	RUCRLRRRLRRRR	12	0
RUCRLRRRLRRL	RUCRLRRRLRR	RUCRLRRRLRRLL	RUCRLRRRLRRLR	12	24
RUCRLRRRLRLR	RUCRLRRRLRL	RUCRLRRRLRLRL	RUCRLRRRLRLRR	12	0
RUCRLRRRLRLL	RUCRLRRRLRL	RUCRLRRRLRLLL	RUCRLRRRLRLLR	12	4
RUCRLRRRLLRR	RUCRLRRRLLR	RUCRLRRRLLRRL	RUCRLRRRLLRRR	12	4
RUCRLRRRLLRL	RUCRLRRRLLR	RUCRLRRRLLRLL	RUCRLRRRLLRLR	12	24
RUCRLRRRLLLR	RUCRLRRRLLL	RUCRLRRRLLLRL	RUCRLRRRLLLRR	12	4
RUCRLRRRLLLL	RUCRLRRRLLL	RUCRLRRRLLLLL	RUCRLRRRLLLLR	12	24
RUCRLRRLRRRR	RUCRLRRLRRR	RUCRLRRLRRRRL	RUCRLRRLRRRRR	12	0
RUCRLRRLRRRL	RUCRLRRLRRR	RUCRLRRLRRRLL	RUCRLRRLRRRLR	12	0
RUCRLRRLRLRR	RUCRLRRLRLR	RUCRLRRLRLRRL	RUCRLRRLRLRRR	12	0
RUCRLRRLRLRL	RUCRLRRLRLR	RUCRLRRLRLRLL	RUCRLRRLRLRLR	12	24
RUCRLRRLRLLR	RUCRLRRLRLL	RUCRLRRLRLLRL	RUCRLRRLRLLRR	12	4
RUCRLRRLRLLL	RUCRLRRLRLL	RUCRLRRLRLLLL	RUCRLRRLRLLLR	12	4
RUCRLRRLLRRR	RUCRLRRLLRR	RUCRLRRLLRRRL	RUCRLRRLLRRRR	12	4
RUCRLRRLLRRL	RUCRLRRLLRR	RUCRLRRLLRRLL	RUCRLRRLLRRLR	12	24
RUCRLRRLLRLR	RUCRLRRLLRL	RUCRLRRLLRLRL	RUCRLRRLLRLRR	12	4
RUCRLRRLLRLL	RUCRLRRLLRL	RUCRLRRLLRLLL	RUCRLRRLLRLLR	12	24
RUCRLRLRRRRR	RUCRLRLRRRR	RUCRLRLRRRRRL	RUCRLRLRRRRRR	12	4
RUCRLRLRRRRL	RUCRLRLRRRR	RUCRLRLRRRRLL	RUCRLRLRRRRLR	12	4
RUCRLRLRRRLR	RUCRLRLRRRL	RUCRLRLRRRLRL	RUCRLRLRRRLRR	12	4
RUCRLRLRRRLL	RUCRLRLRRRL	RUCRLRLRRRLLL	RUCRLRLRRRLLR	12	24
RUCRLRLRRLRR	RUCRLRLRRLR	RUCRLRLRRLRRL	RUCRLRLRRLRRR	12	4
RUCRLRLRRLRL	RUCRLRLRRLR	RUCRLRLRRLRLL	RUCRLRLRRLRLR	12	24
RUCRLRLRLRRR	RUCRLRLRLRR	RUCRLRLRLRRRL	RUCRLRLRLRRRR	12	4
RUCRLRLRLRRL	RUCRLRLRLRR	RUCRLRLRLRRLL	RUCRLRLRLRRLR	12	24
RUCRLRLRLRLR	RUCRLRLRLRL	RUCRLRLRLRLRL	RUCRLRLRLRLRR	12	4
RUCRLRLRLRLL	RUCRLRLRLRL	RUCRLRLRLRLLL	RUCRLRLRLRLLR	12	24
RUCRLRLLRRRR	RUCRLRLLRRR	RUCRLRLLRRRRL	RUCRLRLLRRRRR	12	24
RUCRLRLLRRRL	RUCRLRLLRRR	RUCRLRLLRRRLL	RUCRLRLLRRRLR	12	4
RUARRRRRRRR	RUARRRRRRR	RUARRRRRRRRL	RUARRRRRRRRR	11	0
RUARRRRRRRL	RUARRRRRRR	RUARRRRRRRLL	RUARRRRRRRLR	11	0
RUARRRRRRLR	RUARRRRRRL	RUARRRRRRLRL	RUARRRRRRLRR	11	0
RUARRRRRRLL	RUARRRRRRL	RUARRRRRRLLL	RUARRRRRRLLR	11	2
RUARRRRRLRR	RUARRRRRLR	RUARRRRRLRRL	RUARRRRRLRRR	11	0
RUARRRRRLRL	RUARRRRRLR	RUARRRRRLRLL	RUARRRRRLRLR	11	0
RUARRRRRLLR	RUARRRRRLL	RUARRRRRLLRL	RUARRRRRLLRR	11	0
RUARRRRRLLL	RUARRRRRLL	RUARRRRRLLLL	RUARRRRRLLLR	11	0
RUARRRRLRRR	RUARRRRLRR	RUARRRRLRRRL	RUARRRRLRRRR	11	0
RUARRRRLRRL	RUARRRRLRR	RUARRRRLRRLL	RUARRRRLRRLR	11	0
RUARRRRLRLR	RUARRRRLRL	RUARRRRLRLRL	RUARRRRLRLRR	11	0
RUARRRRLRLL	RUARRRRLRL	RUARRRRLRLLL	RUARRRRLRLLR	11	0
RUARRRRLLRR	RUARRRRLLR	RUARRRRLLRRL	RUARRRRLLRRR	11	0
RUARRRRLLRL	RUARRRRLLR	RUARRRRLLRLL	RUARRRRLLRLR	11	0
RUARRRRLLLR	RUARRRRLLL	RUARRRRLLLRL	RUARRRRLLLRR	11	0
RUARRRRLLLL	RUARRRRLLL	RUARRRRLLLLR	RUARRRRLLLLL	11	0
RUARRRLRRRR	RUARRRLRRR	RUARRRLRRRRL	RUARRRLRRRRR	11	0
RUARRRLRRRL	RUARRRLRRR	RUARRRLRRRLR	RUARRRLRRRLL	11	0
RUARRRLRRLR	RUARRRLRRL	RUARRRLRRLRL	RUARRRLRRLRR	11	0
RUARRRLRRLL	RUARRRLRRL	RUARRRLRRLLL	RUARRRLRRLLR	11	0
RUARRRLRLRR	RUARRRLRLR	RUARRRLRLRRL	RUARRRLRLRRR	11	0
RUARRRLRLRL	RUARRRLRLR	RUARRRLRLRLL	RUARRRLRLRLR	11	0
RUARRRLRLLR	RUARRRLRLL	RUARRRLRLLRL	RUARRRLRLLRR	11	0
RUARRRLRLLL	RUARRRLRLL	RUARRRLRLLLR	RUARRRLRLLLL	11	0
RUARRRLLRRR	RUARRRLLRR	RUARRRLLRRRR	RUARRRLLRRRL	11	0
RUARRRLLRRL	RUARRRLLRR	RUARRRLLRRLL	RUARRRLLRRLR	11	0
RUARRRLLRLR	RUARRRLLRL	RUARRRLLRLRL	RUARRRLLRLRR	11	0
RUARRRLLRLL	RUARRRLLRL	RUARRRLLRLLL	RUARRRLLRLLR	11	0
RUARRRLLLRR	RUARRRLLLR	RUARRRLLLRRL	RUARRRLLLRRR	11	0
RUARRRLLLRL	RUARRRLLLR	RUARRRLLLRLL	RUARRRLLLRLR	11	0
RUARRRLLLLR	RUARRRLLLL	RUARRRLLLLRR	RUARRRLLLLRL	11	0
RUARRRLLLLL	RUARRRLLLL	RUARRRLLLLLL	RUARRRLLLLLR	11	0
RUARRLRRRRR	RUARRLRRRR	RUARRLRRRRRL	RUARRLRRRRRR	11	0
RUARRLRRRRL	RUARRLRRRR	RUARRLRRRRLL	RUARRLRRRRLR	11	0
RUARRLRRRLR	RUARRLRRRL	RUARRLRRRLRL	RUARRLRRRLRR	11	0
RUARRLRRRLL	RUARRLRRRL	RUARRLRRRLLR	RUARRLRRRLLL	11	0
RUARRLRRLRR	RUARRLRRLR	RUARRLRRLRRL	RUARRLRRLRRR	11	0
RUARRLRRLRL	RUARRLRRLR	RUARRLRRLRLR	RUARRLRRLRLL	11	0
RUARRLRRLLR	RUARRLRRLL	RUARRLRRLLRL	RUARRLRRLLRR	11	0
RUARRLRRLLL	RUARRLRRLL	RUARRLRRLLLR	RUARRLRRLLLL	11	0
RUARRLRLRRR	RUARRLRLRR	RUARRLRLRRRL	RUARRLRLRRRR	11	0
RUARRLRLRRL	RUARRLRLRR	RUARRLRLRRLL	RUARRLRLRRLR	11	0
RUARRLRLRLR	RUARRLRLRL	RUARRLRLRLRR	RUARRLRLRLRL	11	0
RUARRLRLRLL	RUARRLRLRL	RUARRLRLRLLL	RUARRLRLRLLR	11	0
RUARRLRLLRR	RUARRLRLLR	RUARRLRLLRRL	RUARRLRLLRRR	11	0
RUARRLRLLRL	RUARRLRLLR	RUARRLRLLRLL	RUARRLRLLRLR	11	0
RUARRLRLLLR	RUARRLRLLL	RUARRLRLLLRL	RUARRLRLLLRR	11	0
RUARRLRLLLL	RUARRLRLLL	RUARRLRLLLLL	RUARRLRLLLLR	11	0
RUARRLLRRRR	RUARRLLRRR	RUARRLLRRRRL	RUARRLLRRRRR	11	0
RUARRLLRRRL	RUARRLLRRR	RUARRLLRRRLR	RUARRLLRRRLL	11	0
RUARRLLRRLR	RUARRLLRRL	RUARRLLRRLRL	RUARRLLRRLRR	11	0
RUARRLLRRLL	RUARRLLRRL	RUARRLLRRLLL	RUARRLLRRLLR	11	0
RUARRLLRLRR	RUARRLLRLR	RUARRLLRLRRL	RUARRLLRLRRR	11	0
RUARRLLRLRL	RUARRLLRLR	RUARRLLRLRLL	RUARRLLRLRLR	11	0
RUARRLLRLLR	RUARRLLRLL	RUARRLLRLLRL	RUARRLLRLLRR	11	0
RUARRLLRLLL	RUARRLLRLL	RUARRLLRLLLL	RUARRLLRLLLR	11	0
RUARRLLLRRR	RUARRLLLRR	RUARRLLLRRRL	RUARRLLLRRRR	11	0
RUARRLLLRRL	RUARRLLLRR	RUARRLLLRRLL	RUARRLLLRRLR	11	0
RUARRLLLRLR	RUARRLLLRL	RUARRLLLRLRL	RUARRLLLRLRR	11	0
RUARRLLLRLL	RUARRLLLRL	RUARRLLLRLLL	RUARRLLLRLLR	11	0
RUARRLLLLRR	RUARRLLLLR	RUARRLLLLRRL	RUARRLLLLRRR	11	0
RUARRLLLLRL	RUARRLLLLR	RUARRLLLLRLL	RUARRLLLLRLR	11	0
RUARRLLLLLR	RUARRLLLLL	RUARRLLLLLRL	RUARRLLLLLRR	11	0
RUARRLLLLLL	RUARRLLLLL	RUARRLLLLLLL	RUARRLLLLLLR	11	0
RUARLRRRRRR	RUARLRRRRR	RUARLRRRRRRL	RUARLRRRRRRR	11	0
RUARLRRRRRL	RUARLRRRRR	RUARLRRRRRLL	RUARLRRRRRLR	11	0
RUARLRRRRLR	RUARLRRRRL	RUARLRRRRLRL	RUARLRRRRLRR	11	0
RUARLRRRRLL	RUARLRRRRL	RUARLRRRRLLL	RUARLRRRRLLR	11	0
RUARLRRRLRR	RUARLRRRLR	RUARLRRRLRRL	RUARLRRRLRRR	11	0
RUARLRRRLRL	RUARLRRRLR	RUARLRRRLRLL	RUARLRRRLRLR	11	0
RUARLRRRLLR	RUARLRRRLL	RUARLRRRLLRL	RUARLRRRLLRR	11	0
RUARLRRRLLL	RUARLRRRLL	RUARLRRRLLLL	RUARLRRRLLLR	11	2
RUARLRRLRRR	RUARLRRLRR	RUARLRRLRRRL	RUARLRRLRRRR	11	0
RUARLRRLRRL	RUARLRRLRR	RUARLRRLRRLL	RUARLRRLRRLR	11	0
RUARLRRLRLR	RUARLRRLRL	RUARLRRLRLRL	RUARLRRLRLRR	11	0
RUARLRRLRLL	RUARLRRLRL	RUARLRRLRLLL	RUARLRRLRLLR	11	0
RUARLRRLLRR	RUARLRRLLR	RUARLRRLLRRR	RUARLRRLLRRL	11	0
RUARLRRLLRL	RUARLRRLLR	RUARLRRLLRLL	RUARLRRLLRLR	11	0
RUARLRRLLLR	RUARLRRLLL	RUARLRRLLLRL	RUARLRRLLLRR	11	0
RUARLRRLLLL	RUARLRRLLL	RUARLRRLLLLL	RUARLRRLLLLR	11	2
RUARLRLRRRR	RUARLRLRRR	RUARLRLRRRRL	RUARLRLRRRRR	11	0
RUARLRLRRRL	RUARLRLRRR	RUARLRLRRRLL	RUARLRLRRRLR	11	0
RUARLRLRRLR	RUARLRLRRL	RUARLRLRRLRL	RUARLRLRRLRR	11	0
RUARLRLRRLL	RUARLRLRRL	RUARLRLRRLLL	RUARLRLRRLLR	11	0
RUARLRLRLRR	RUARLRLRLR	RUARLRLRLRRL	RUARLRLRLRRR	11	0
RUARLRLRLRL	RUARLRLRLR	RUARLRLRLRLL	RUARLRLRLRLR	11	0
RUARLRLRLLR	RUARLRLRLL	RUARLRLRLLRL	RUARLRLRLLRR	11	0
RUARLRLRLLL	RUARLRLRLL	RUARLRLRLLLR	RUARLRLRLLLL	11	0
RUARLRLLRRR	RUARLRLLRR	RUARLRLLRRRL	RUARLRLLRRRR	11	0
RUARLRLLRRL	RUARLRLLRR	RUARLRLLRRLR	RUARLRLLRRLL	11	0
RUARLRLLRLR	RUARLRLLRL	RUARLRLLRLRL	RUARLRLLRLRR	11	0
RUARLRLLRLL	RUARLRLLRL	RUARLRLLRLLL	RUARLRLLRLLR	11	0
RUARLRLLLRR	RUARLRLLLR	RUARLRLLLRRL	RUARLRLLLRRR	11	0
RUARLRLLLRL	RUARLRLLLR	RUARLRLLLRLL	RUARLRLLLRLR	11	0
RUARLRLLLLR	RUARLRLLLL	RUARLRLLLLRL	RUARLRLLLLRR	11	0
RUARLRLLLLL	RUARLRLLLL	RUARLRLLLLLL	RUARLRLLLLLR	11	24
RUARLLRRRRR	RUARLLRRRR	RUARLLRRRRRL	RUARLLRRRRRR	11	0
RUARLLRRRRL	RUARLLRRRR	RUARLLRRRRLR	RUARLLRRRRLL	11	0
RUARLLRRRLR	RUARLLRRRL	RUARLLRRRLRR	RUARLLRRRLRL	11	0
RUARLLRRRLL	RUARLLRRRL	RUARLLRRRLLL	RUARLLRRRLLR	11	0
RUARLLRRLRR	RUARLLRRLR	RUARLLRRLRRR	RUARLLRRLRRL	11	0
RUARLLRRLRL	RUARLLRRLR	RUARLLRRLRLL	RUARLLRRLRLR	11	0
RUARLLRRLLR	RUARLLRRLL	RUARLLRRLLRL	RUARLLRRLLRR	11	0
RUARLLRRLLL	RUARLLRRLL	RUARLLRRLLLL	RUARLLRRLLLR	11	2
RUARLLRLRRR	RUARLLRLRR	RUARLLRLRRRL	RUARLLRLRRRR	11	0
RUARLLRLRRL	RUARLLRLRR	RUARLLRLRRLL	RUARLLRLRRLR	11	0
RUARLLRLRLR	RUARLLRLRL	RUARLLRLRLRR	RUARLLRLRLRL	11	0
RUARLLRLRLL	RUARLLRLRL	RUARLLRLRLLL	RUARLLRLRLLR	11	0
RUARLLRLLRR	RUARLLRLLR	RUARLLRLLRRL	RUARLLRLLRRR	11	0
RUARLLRLLRL	RUARLLRLLR	RUARLLRLLRLL	RUARLLRLLRLR	11	0
RUARLLRLLLR	RUARLLRLLL	RUARLLRLLLRL	RUARLLRLLLRR	11	0
RUARLLRLLLL	RUARLLRLLL	RUARLLRLLLLR	RUARLLRLLLLL	11	0
RUARLLLRRRR	RUARLLLRRR	RUARLLLRRRRL	RUARLLLRRRRR	11	0
RUARLLLRRRL	RUARLLLRRR	RUARLLLRRRLR	RUARLLLRRRLL	11	0
RUARLLLRRLR	RUARLLLRRL	RUARLLLRRLRR	RUARLLLRRLRL	11	0
RUARLLLRRLL	RUARLLLRRL	RUARLLLRRLLL	RUARLLLRRLLR	11	2
RUARLLLRLRR	RUARLLLRLR	RUARLLLRLRRL	RUARLLLRLRRR	11	0
RUARLLLRLRL	RUARLLLRLR	RUARLLLRLRLL	RUARLLLRLRLR	11	0
RUARLLLRLLR	RUARLLLRLL	RUARLLLRLLRL	RUARLLLRLLRR	11	0
RUARLLLRLLL	RUARLLLRLL	RUARLLLRLLLL	RUARLLLRLLLR	11	0
RUARLLLLRRR	RUARLLLLRR	RUARLLLLRRRL	RUARLLLLRRRR	11	0
RUARLLLLRRL	RUARLLLLRR	RUARLLLLRRLL	RUARLLLLRRLR	11	0
RUARLLLLRLR	RUARLLLLRL	RUARLLLLRLRL	RUARLLLLRLRR	11	0
RUARLLLLRLL	RUARLLLLRL	RUARLLLLRLLL	RUARLLLLRLLR	11	0
RUARLLLLLRR	RUARLLLLLR	RUARLLLLLRRL	RUARLLLLLRRR	11	0
RUARLLLLLRL	RUARLLLLLR	RUARLLLLLRLL	RUARLLLLLRLR	11	0
RUARLLLLLLR	RUARLLLLLL	RUARLLLLLLRL	RUARLLLLLLRR	11	0
RUARLLLLLLL	RUARLLLLLL	RUARLLLLLLLL	RUARLLLLLLLR	11	0
RUALRRRRRRR	RUALRRRRRR	RUALRRRRRRRL	RUALRRRRRRRR	11	0
RUALRRRRRRL	RUALRRRRRR	RUALRRRRRRLL	RUALRRRRRRLR	11	0
RUALRRRRRLR	RUALRRRRRL	RUALRRRRRLRR	RUALRRRRRLRL	11	0
RUALRRRRRLL	RUALRRRRRL	RUALRRRRRLLR	RUALRRRRRLLL	11	0
RUALRRRRLRR	RUALRRRRLR	RUALRRRRLRRL	RUALRRRRLRRR	11	0
RUALRRRRLRL	RUALRRRRLR	RUALRRRRLRLL	RUALRRRRLRLR	11	0
RUALRRRRLLR	RUALRRRRLL	RUALRRRRLLRL	RUALRRRRLLRR	11	0
RUALRRRRLLL	RUALRRRRLL	RUALRRRRLLLR	RUALRRRRLLLL	11	0
RUALRRRLRRR	RUALRRRLRR	RUALRRRLRRRL	RUALRRRLRRRR	11	0
RUALRRRLRRL	RUALRRRLRR	RUALRRRLRRLR	RUALRRRLRRLL	11	0
RUALRRRLRLR	RUALRRRLRL	RUALRRRLRLRR	RUALRRRLRLRL	11	0
RUALRRRLRLL	RUALRRRLRL	RUALRRRLRLLR	RUALRRRLRLLL	11	0
RUALRRRLLRR	RUALRRRLLR	RUALRRRLLRRL	RUALRRRLLRRR	11	0
RUALRRRLLRL	RUALRRRLLR	RUALRRRLLRLL	RUALRRRLLRLR	11	0
RUALRRRLLLR	RUALRRRLLL	RUALRRRLLLRL	RUALRRRLLLRR	11	0
RUALRRRLLLL	RUALRRRLLL	RUALRRRLLLLL	RUALRRRLLLLR	11	0
RUALRRLRRRR	RUALRRLRRR	RUALRRLRRRRR	RUALRRLRRRRL	11	0
RUALRRLRRRL	RUALRRLRRR	RUALRRLRRRLL	RUALRRLRRRLR	11	0
RUALRRLRRLR	RUALRRLRRL	RUALRRLRRLRL	RUALRRLRRLRR	11	0
RUALRRLRRLL	RUALRRLRRL	RUALRRLRRLLR	RUALRRLRRLLL	11	0
RUALRRLRLRR	RUALRRLRLR	RUALRRLRLRRL	RUALRRLRLRRR	11	0
RUALRRLRLRL	RUALRRLRLR	RUALRRLRLRLL	RUALRRLRLRLR	11	0
RUALRRLRLLR	RUALRRLRLL	RUALRRLRLLRL	RUALRRLRLLRR	11	0
RUALRRLRLLL	RUALRRLRLL	RUALRRLRLLLL	RUALRRLRLLLR	11	0
RUALRRLLRRR	RUALRRLLRR	RUALRRLLRRRL	RUALRRLLRRRR	11	0
RUALRRLLRRL	RUALRRLLRR	RUALRRLLRRLL	RUALRRLLRRLR	11	0
RUALRRLLRLR	RUALRRLLRL	RUALRRLLRLRL	RUALRRLLRLRR	11	0
RUALRRLLRLL	RUALRRLLRL	RUALRRLLRLLR	RUALRRLLRLLL	11	0
RUALRRLLLRR	RUALRRLLLR	RUALRRLLLRRR	RUALRRLLLRRL	11	0
RUALRRLLLRL	RUALRRLLLR	RUALRRLLLRLL	RUALRRLLLRLR	11	0
RUALRRLLLLR	RUALRRLLLL	RUALRRLLLLRR	RUALRRLLLLRL	11	0
RUALRRLLLLL	RUALRRLLLL	RUALRRLLLLLR	RUALRRLLLLLL	11	0
RUALRLRRRRR	RUALRLRRRR	RUALRLRRRRRL	RUALRLRRRRRR	11	0
RUALRLRRRRL	RUALRLRRRR	RUALRLRRRRLR	RUALRLRRRRLL	11	0
RUALRLRRRLR	RUALRLRRRL	RUALRLRRRLRL	RUALRLRRRLRR	11	0
RUALRLRRRLL	RUALRLRRRL	RUALRLRRRLLL	RUALRLRRRLLR	11	2
RUALRLRRLRR	RUALRLRRLR	RUALRLRRLRRL	RUALRLRRLRRR	11	0
RUALRLRRLRL	RUALRLRRLR	RUALRLRRLRLL	RUALRLRRLRLR	11	0
RUALRLRRLLR	RUALRLRRLL	RUALRLRRLLRL	RUALRLRRLLRR	11	0
RUALRLRRLLL	RUALRLRRLL	RUALRLRRLLLR	RUALRLRRLLLL	11	0
RUALRLRLRRR	RUALRLRLRR	RUALRLRLRRRL	RUALRLRLRRRR	11	0
RUALRLRLRRL	RUALRLRLRR	RUALRLRLRRLL	RUALRLRLRRLR	11	0
RUALRLRLRLR	RUALRLRLRL	RUALRLRLRLRL	RUALRLRLRLRR	11	0
RUALRLRLRLL	RUALRLRLRL	RUALRLRLRLLR	RUALRLRLRLLL	11	0
RUALRLRLLRR	RUALRLRLLR	RUALRLRLLRRL	RUALRLRLLRRR	11	0
RUALRLRLLRL	RUALRLRLLR	RUALRLRLLRLL	RUALRLRLLRLR	11	0
RUALRLRLLLR	RUALRLRLLL	RUALRLRLLLRR	RUALRLRLLLRL	11	0
RUALRLRLLLL	RUALRLRLLL	RUALRLRLLLLL	RUALRLRLLLLR	11	0
RUALRLLRRRR	RUALRLLRRR	RUALRLLRRRRL	RUALRLLRRRRR	11	0
RUALRLLRRRL	RUALRLLRRR	RUALRLLRRRLL	RUALRLLRRRLR	11	0
RUALRLLRRLR	RUALRLLRRL	RUALRLLRRLRR	RUALRLLRRLRL	11	0
RUALRLLRRLL	RUALRLLRRL	RUALRLLRRLLL	RUALRLLRRLLR	11	0
RUALRLLRLRR	RUALRLLRLR	RUALRLLRLRRL	RUALRLLRLRRR	11	0
RUALRLLRLRL	RUALRLLRLR	RUALRLLRLRLL	RUALRLLRLRLR	11	0
RUALRLLRLLR	RUALRLLRLL	RUALRLLRLLRL	RUALRLLRLLRR	11	0
RUALRLLRLLL	RUALRLLRLL	RUALRLLRLLLL	RUALRLLRLLLR	11	0
RUALRLLLRRR	RUALRLLLRR	RUALRLLLRRRL	RUALRLLLRRRR	11	0
RUALRLLLRRL	RUALRLLLRR	RUALRLLLRRLR	RUALRLLLRRLL	11	0
RUALRLLLRLR	RUALRLLLRL	RUALRLLLRLRL	RUALRLLLRLRR	11	0
RUALRLLLRLL	RUALRLLLRL	RUALRLLLRLLL	RUALRLLLRLLR	11	2
RUALRLLLLRR	RUALRLLLLR	RUALRLLLLRRL	RUALRLLLLRRR	11	0
RUALRLLLLRL	RUALRLLLLR	RUALRLLLLRLL	RUALRLLLLRLR	11	4
RUALRLLLLLR	RUALRLLLLL	RUALRLLLLLRL	RUALRLLLLLRR	11	0
RUALRLLLLLL	RUALRLLLLL	RUALRLLLLLLL	RUALRLLLLLLR	11	0
RUALLRRRRRR	RUALLRRRRR	RUALLRRRRRRL	RUALLRRRRRRR	11	0
RUALLRRRRRL	RUALLRRRRR	RUALLRRRRRLL	RUALLRRRRRLR	11	0
RUALLRRRRLR	RUALLRRRRL	RUALLRRRRLRR	RUALLRRRRLRL	11	0
RUALLRRRRLL	RUALLRRRRL	RUALLRRRRLLL	RUALLRRRRLLR	11	0
RUALLRRRLRR	RUALLRRRLR	RUALLRRRLRRR	RUALLRRRLRRL	11	0
RUALLRRRLRL	RUALLRRRLR	RUALLRRRLRLL	RUALLRRRLRLR	11	0
RUALLRRRLLR	RUALLRRRLL	RUALLRRRLLRL	RUALLRRRLLRR	11	0
RUALLRRRLLL	RUALLRRRLL	RUALLRRRLLLR	RUALLRRRLLLL	11	0
RUALLRRLRRR	RUALLRRLRR	RUALLRRLRRRL	RUALLRRLRRRR	11	0
RUALLRRLRRL	RUALLRRLRR	RUALLRRLRRLL	RUALLRRLRRLR	11	0
RUALLRRLLRR	RUALLRRLLR	RUALLRRLLRRL	RUALLRRLLRRR	11	0
RUALLRRLLRL	RUALLRRLLR	RUALLRRLLRLL	RUALLRRLLRLR	11	0
RUALLRLRRRR	RUALLRLRRR	RUALLRLRRRRL	RUALLRLRRRRR	11	0
RUALLRLRRRL	RUALLRLRRR	RUALLRLRRRLL	RUALLRLRRRLR	11	2
RUALLRLRRLR	RUALLRLRRL	RUALLRLRRLRR	RUALLRLRRLRL	11	0
RUALLRLRRLL	RUALLRLRRL	RUALLRLRRLLL	RUALLRLRRLLR	11	2
RUALLRLRLRR	RUALLRLRLR	RUALLRLRLRRR	RUALLRLRLRRL	11	0
RUALLRLRLRL	RUALLRLRLR	RUALLRLRLRLR	RUALLRLRLRLL	11	0
RUALLRLRLLR	RUALLRLRLL	RUALLRLRLLRL	RUALLRLRLLRR	11	0
RUALLRLRLLL	RUALLRLRLL	RUALLRLRLLLL	RUALLRLRLLLR	11	0
RUALLRLLRRR	RUALLRLLRR	RUALLRLLRRRL	RUALLRLLRRRR	11	0
RUALLRLLRRL	RUALLRLLRR	RUALLRLLRRLR	RUALLRLLRRLL	11	0
RUALLRLLRLR	RUALLRLLRL	RUALLRLLRLRL	RUALLRLLRLRR	11	0
RUALLRLLRLL	RUALLRLLRL	RUALLRLLRLLL	RUALLRLLRLLR	11	2
RUALLRLLLRR	RUALLRLLLR	RUALLRLLLRRR	RUALLRLLLRRL	11	0
RUALLRLLLRL	RUALLRLLLR	RUALLRLLLRLL	RUALLRLLLRLR	11	0
RUALLRLLLLR	RUALLRLLLL	RUALLRLLLLRL	RUALLRLLLLRR	11	0
RUALLRLLLLL	RUALLRLLLL	RUALLRLLLLLL	RUALLRLLLLLR	11	24
RUALLLRRRRR	RUALLLRRRR	RUALLLRRRRRL	RUALLLRRRRRR	11	0
RUALLLRRRRL	RUALLLRRRR	RUALLLRRRRLL	RUALLLRRRRLR	11	0
RUALLLRRRLR	RUALLLRRRL	RUALLLRRRLRL	RUALLLRRRLRR	11	0
RUALLLRRRLL	RUALLLRRRL	RUALLLRRRLLL	RUALLLRRRLLR	11	0
RUALLLRRLRR	RUALLLRRLR	RUALLLRRLRRL	RUALLLRRLRRR	11	0
RUALLLRRLRL	RUALLLRRLR	RUALLLRRLRLR	RUALLLRRLRLL	11	0
RUALLLRRLLR	RUALLLRRLL	RUALLLRRLLRR	RUALLLRRLLRL	11	0
RUALLLRRLLL	RUALLLRRLL	RUALLLRRLLLL	RUALLLRRLLLR	11	2
RUALLLRLRRR	RUALLLRLRR	RUALLLRLRRRL	RUALLLRLRRRR	11	0
RUALLLRLRRL	RUALLLRLRR	RUALLLRLRRLL	RUALLLRLRRLR	11	0
RUALLLRLRLR	RUALLLRLRL	RUALLLRLRLRL	RUALLLRLRLRR	11	0
RUALLLRLRLL	RUALLLRLRL	RUALLLRLRLLR	RUALLLRLRLLL	11	0
RUALLLRLLRR	RUALLLRLLR	RUALLLRLLRRR	RUALLLRLLRRL	11	0
RUALLLRLLRL	RUALLLRLLR	RUALLLRLLRLL	RUALLLRLLRLR	11	0
RUALLLRLLLR	RUALLLRLLL	RUALLLRLLLRL	RUALLLRLLLRR	11	0
RUALLLRLLLL	RUALLLRLLL	RUALLLRLLLLL	RUALLLRLLLLR	11	24
RUALLLLRRRR	RUALLLLRRR	RUALLLLRRRRL	RUALLLLRRRRR	11	0
RUALLLLRRRL	RUALLLLRRR	RUALLLLRRRLL	RUALLLLRRRLR	11	0
RUALLLLRRLR	RUALLLLRRL	RUALLLLRRLRR	RUALLLLRRLRL	11	0
RUALLLLRRLL	RUALLLLRRL	RUALLLLRRLLR	RUALLLLRRLLL	11	0
RUALLLLRLRR	RUALLLLRLR	RUALLLLRLRRR	RUALLLLRLRRL	11	0
RUALLLLRLRL	RUALLLLRLR	RUALLLLRLRLR	RUALLLLRLRLL	11	0
RUALLLLRLLR	RUALLLLRLL	RUALLLLRLLRL	RUALLLLRLLRR	11	0
RUALLLLRLLL	RUALLLLRLL	RUALLLLRLLLL	RUALLLLRLLLR	11	4
RUALLLLLRRR	RUALLLLLRR	RUALLLLLRRRR	RUALLLLLRRRL	11	0
RUALLLLLRRL	RUALLLLLRR	RUALLLLLRRLL	RUALLLLLRRLR	11	0
RUALLLLLRLR	RUALLLLLRL	RUALLLLLRLRL	RUALLLLLRLRR	11	0
RUALLLLLRLL	RUALLLLLRL	RUALLLLLRLLL	RUALLLLLRLLR	11	0
RUALLLLLLRR	RUALLLLLLR	RUALLLLLLRRL	RUALLLLLLRRR	11	0
RUALLLLLLRL	RUALLLLLLR	RUALLLLLLRLL	RUALLLLLLRLR	11	24
RUALLLLLLLR	RUALLLLLLL	RUALLLLLLLRL	RUALLLLLLLRR	11	4
RUALLLLLLLL	RUALLLLLLL	RUALLLLLLLLL	RUALLLLLLLLR	11	24
RUCRRRRRRRRRR	RUCRRRRRRRRR	RUCRRRRRRRRRRL	RUCRRRRRRRRRRR	13	4
RUCRRRRRRRRRL	RUCRRRRRRRRR	RUCRRRRRRRRRLL	RUCRRRRRRRRRLR	13	4
RUCRRRRRRRRLR	RUCRRRRRRRRL	RUCRRRRRRRRLRL	RUCRRRRRRRRLRR	13	4
RUCRRRRRRRRLL	RUCRRRRRRRRL	RUCRRRRRRRRLLL	RUCRRRRRRRRLLR	13	24
RUCRRRRRRRLRR	RUCRRRRRRRLR	RUCRRRRRRRLRRL	RUCRRRRRRRLRRR	13	4
RUCRRRRRRRLRL	RUCRRRRRRRLR	RUCRRRRRRRLRLL	RUCRRRRRRRLRLR	13	24
RUCRRRRRRLRRR	RUCRRRRRRLRR	RUCRRRRRRLRRRL	RUCRRRRRRLRRRR	13	4
RUCRRRRRRLRRL	RUCRRRRRRLRR	RUCRRRRRRLRRLL	RUCRRRRRRLRRLR	13	4
RUCRRRRRRLLRR	RUCRRRRRRLLR	RUCRRRRRRLLRRL	RUCRRRRRRLLRRR	13	4
RUCRRRRRRLLRL	RUCRRRRRRLLR	RUCRRRRRRLLRLL	RUCRRRRRRLLRLR	13	24
RUCRRRRRLRRRR	RUCRRRRRLRRR	RUCRRRRRLRRRRL	RUCRRRRRLRRRRR	13	0
RUCRRRRRLRRRL	RUCRRRRRLRRR	RUCRRRRRLRRRLL	RUCRRRRRLRRRLR	13	4
RUCRRRRRLRLRR	RUCRRRRRLRLR	RUCRRRRRLRLRRL	RUCRRRRRLRLRRR	13	4
RUCRRRRRLRLRL	RUCRRRRRLRLR	RUCRRRRRLRLRLL	RUCRRRRRLRLRLR	13	24
RUCRRRRLRRRRR	RUCRRRRLRRRR	RUCRRRRLRRRRRL	RUCRRRRLRRRRRR	13	4
RUCRRRRLRRRRL	RUCRRRRLRRRR	RUCRRRRLRRRRLL	RUCRRRRLRRRRLR	13	24
RUCRRRRLRRRLR	RUCRRRRLRRRL	RUCRRRRLRRRLRL	RUCRRRRLRRRLRR	13	4
RUCRRRRLRRRLL	RUCRRRRLRRRL	RUCRRRRLRRRLLL	RUCRRRRLRRRLLR	13	24
RUCRRRRLRRLRR	RUCRRRRLRRLR	RUCRRRRLRRLRRL	RUCRRRRLRRLRRR	13	4
RUCRRRRLRRLRL	RUCRRRRLRRLR	RUCRRRRLRRLRLL	RUCRRRRLRRLRLR	13	4
RUCLLRRRRRRR	RUCLLRRRRRR	RUCLLRRRRRRRL	RUCLLRRRRRRRR	12	0
RUCLLRRRRRRL	RUCLLRRRRRR	RUCLLRRRRRRLL	RUCLLRRRRRRLR	12	0
RUCLLRRRRRLR	RUCLLRRRRRL	RUCLLRRRRRLRL	RUCLLRRRRRLRR	12	0
RUCLLRRRRRLL	RUCLLRRRRRL	RUCLLRRRRRLLL	RUCLLRRRRRLLR	12	0
RUCLLRRRRLRR	RUCLLRRRRLR	RUCLLRRRRLRRL	RUCLLRRRRLRRR	12	0
RUCLLRRRRLRL	RUCLLRRRRLR	RUCLLRRRRLRLL	RUCLLRRRRLRLR	12	0
RUCLLRRRRLLR	RUCLLRRRRLL	RUCLLRRRRLLRL	RUCLLRRRRLLRR	12	0
RUCLLRRRRLLL	RUCLLRRRRLL	RUCLLRRRRLLLR	RUCLLRRRRLLLL	12	0
RUCLLRRRLRRR	RUCLLRRRLRR	RUCLLRRRLRRRL	RUCLLRRRLRRRR	12	0
RUCLLRRRLRRL	RUCLLRRRLRR	RUCLLRRRLRRLL	RUCLLRRRLRRLR	12	0
RUCLLRRRLRLR	RUCLLRRRLRL	RUCLLRRRLRLRL	RUCLLRRRLRLRR	12	0
RUCLLRRRLRLL	RUCLLRRRLRL	RUCLLRRRLRLLL	RUCLLRRRLRLLR	12	0
RUCLLRRRLLRR	RUCLLRRRLLR	RUCLLRRRLLRRR	RUCLLRRRLLRRL	12	0
RUCLLRRRLLRL	RUCLLRRRLLR	RUCLLRRRLLRLL	RUCLLRRRLLRLR	12	0
RUCLLRRRLLLR	RUCLLRRRLLL	RUCLLRRRLLLRL	RUCLLRRRLLLRR	12	0
RUCLLRRRLLLL	RUCLLRRRLLL	RUCLLRRRLLLLR	RUCLLRRRLLLLL	12	0
RUCLLRRLRRRR	RUCLLRRLRRR	RUCLLRRLRRRRL	RUCLLRRLRRRRR	12	0
RUCLLRRLRRRL	RUCLLRRLRRR	RUCLLRRLRRRLL	RUCLLRRLRRRLR	12	0
RUCLLRRLRRLR	RUCLLRRLRRL	RUCLLRRLRRLRR	RUCLLRRLRRLRL	12	0
RUCLLRRLRRLL	RUCLLRRLRRL	RUCLLRRLRRLLL	RUCLLRRLRRLLR	12	0
RUCLLRRLRLRR	RUCLLRRLRLR	RUCLLRRLRLRRL	RUCLLRRLRLRRR	12	0
RUCLLRRLRLRL	RUCLLRRLRLR	RUCLLRRLRLRLR	RUCLLRRLRLRLL	12	0
RUCLLRRLRLLR	RUCLLRRLRLL	RUCLLRRLRLLRL	RUCLLRRLRLLRR	12	0
RUCLLRRLRLLL	RUCLLRRLRLL	RUCLLRRLRLLLL	RUCLLRRLRLLLR	12	0
RUCLLRRLLRRR	RUCLLRRLLRR	RUCLLRRLLRRRL	RUCLLRRLLRRRR	12	0
RUCLLRRLLRRL	RUCLLRRLLRR	RUCLLRRLLRRLL	RUCLLRRLLRRLR	12	0
RUCLLRRLLRLR	RUCLLRRLLRL	RUCLLRRLLRLRL	RUCLLRRLLRLRR	12	0
RUCLLRRLLRLL	RUCLLRRLLRL	RUCLLRRLLRLLL	RUCLLRRLLRLLR	12	0
RUCLLRRLLLRR	RUCLLRRLLLR	RUCLLRRLLLRRL	RUCLLRRLLLRRR	12	0
RUCLLRRLLLRL	RUCLLRRLLLR	RUCLLRRLLLRLR	RUCLLRRLLLRLL	12	0
RUCLLRRLLLLR	RUCLLRRLLLL	RUCLLRRLLLLRR	RUCLLRRLLLLRL	12	0
RUCLLRRLLLLL	RUCLLRRLLLL	RUCLLRRLLLLLL	RUCLLRRLLLLLR	12	2
RUCLLRLRRRRR	RUCLLRLRRRR	RUCLLRLRRRRRR	RUCLLRLRRRRRL	12	0
RUCLLRLRRRRL	RUCLLRLRRRR	RUCLLRLRRRRLL	RUCLLRLRRRRLR	12	0
RUCLLRLRRRLR	RUCLLRLRRRL	RUCLLRLRRRLRL	RUCLLRLRRRLRR	12	0
RUCLLRLRRRLL	RUCLLRLRRRL	RUCLLRLRRRLLL	RUCLLRLRRRLLR	12	0
RUCLLRLRRLRR	RUCLLRLRRLR	RUCLLRLRRLRRL	RUCLLRLRRLRRR	12	0
RUCLLRLRRLRL	RUCLLRLRRLR	RUCLLRLRRLRLL	RUCLLRLRRLRLR	12	0
RUCLLRLRRLLR	RUCLLRLRRLL	RUCLLRLRRLLRR	RUCLLRLRRLLRL	12	0
RUCLLRLRRLLL	RUCLLRLRRLL	RUCLLRLRRLLLR	RUCLLRLRRLLLL	12	0
RUCLLRLRLRRR	RUCLLRLRLRR	RUCLLRLRLRRRR	RUCLLRLRLRRRL	12	0
RUCLLRLRLRRL	RUCLLRLRLRR	RUCLLRLRLRRLL	RUCLLRLRLRRLR	12	0
RUCLLRLRLRLR	RUCLLRLRLRL	RUCLLRLRLRLRR	RUCLLRLRLRLRL	12	0
RUCLLRLRLRLL	RUCLLRLRLRL	RUCLLRLRLRLLL	RUCLLRLRLRLLR	12	0
RUCLLRLRLLRR	RUCLLRLRLLR	RUCLLRLRLLRRR	RUCLLRLRLLRRL	12	0
RUCLLRLRLLRL	RUCLLRLRLLR	RUCLLRLRLLRLL	RUCLLRLRLLRLR	12	0
RUCLLRLRLLLR	RUCLLRLRLLL	RUCLLRLRLLLRL	RUCLLRLRLLLRR	12	0
RUCLLRLRLLLL	RUCLLRLRLLL	RUCLLRLRLLLLL	RUCLLRLRLLLLR	12	0
RUCLLRLLRRRR	RUCLLRLLRRR	RUCLLRLLRRRRL	RUCLLRLLRRRRR	12	0
RUCLLRLLRRRL	RUCLLRLLRRR	RUCLLRLLRRRLL	RUCLLRLLRRRLR	12	0
RUCLLRLLRRLR	RUCLLRLLRRL	RUCLLRLLRRLRL	RUCLLRLLRRLRR	12	0
RUCLLRLLRRLL	RUCLLRLLRRL	RUCLLRLLRRLLR	RUCLLRLLRRLLL	12	0
RUCLLRLLRLRR	RUCLLRLLRLR	RUCLLRLLRLRRR	RUCLLRLLRLRRL	12	0
RUCLLRLLRLRL	RUCLLRLLRLR	RUCLLRLLRLRLL	RUCLLRLLRLRLR	12	0
RUCLLRLLRLLR	RUCLLRLLRLL	RUCLLRLLRLLRL	RUCLLRLLRLLRR	12	0
RUCLLRLLRLLL	RUCLLRLLRLL	RUCLLRLLRLLLL	RUCLLRLLRLLLR	12	0
RUCLLRLLLRRR	RUCLLRLLLRR	RUCLLRLLLRRRL	RUCLLRLLLRRRR	12	0
RUCLLRLLLRRL	RUCLLRLLLRR	RUCLLRLLLRRLR	RUCLLRLLLRRLL	12	0
RUCLLRLLLRLR	RUCLLRLLLRL	RUCLLRLLLRLRL	RUCLLRLLLRLRR	12	0
RUCLLRLLLRLL	RUCLLRLLLRL	RUCLLRLLLRLLL	RUCLLRLLLRLLR	12	0
RUCLLRLLLLRR	RUCLLRLLLLR	RUCLLRLLLLRRL	RUCLLRLLLLRRR	12	0
RUCLLRLLLLRL	RUCLLRLLLLR	RUCLLRLLLLRLR	RUCLLRLLLLRLL	12	0
RUCLLRLLLLLR	RUCLLRLLLLL	RUCLLRLLLLLRL	RUCLLRLLLLLRR	12	0
RUCLLRLLLLLL	RUCLLRLLLLL	RUCLLRLLLLLLR	RUCLLRLLLLLLL	12	0
RUCLLLRRRRRR	RUCLLLRRRRR	RUCLLLRRRRRRR	RUCLLLRRRRRRL	12	0
RUCLLLRRRRRL	RUCLLLRRRRR	RUCLLLRRRRRLL	RUCLLLRRRRRLR	12	0
RUCLLLRRRRLR	RUCLLLRRRRL	RUCLLLRRRRLRL	RUCLLLRRRRLRR	12	0
RUCLLLRRRRLL	RUCLLLRRRRL	RUCLLLRRRRLLR	RUCLLLRRRRLLL	12	0
RUCLLLRRRLRR	RUCLLLRRRLR	RUCLLLRRRLRRL	RUCLLLRRRLRRR	12	0
RUCLLLRRRLRL	RUCLLLRRRLR	RUCLLLRRRLRLL	RUCLLLRRRLRLR	12	0
RUCLLLRRRLLR	RUCLLLRRRLL	RUCLLLRRRLLRL	RUCLLLRRRLLRR	12	0
RUCLLLRRRLLL	RUCLLLRRRLL	RUCLLLRRRLLLL	RUCLLLRRRLLLR	12	2
RUCLLLRRLRRR	RUCLLLRRLRR	RUCLLLRRLRRRL	RUCLLLRRLRRRR	12	0
RUCLLLRRLRRL	RUCLLLRRLRR	RUCLLLRRLRRLR	RUCLLLRRLRRLL	12	0
RUCLLLRRLRLR	RUCLLLRRLRL	RUCLLLRRLRLRL	RUCLLLRRLRLRR	12	0
RUCLLLRRLRLL	RUCLLLRRLRL	RUCLLLRRLRLLL	RUCLLLRRLRLLR	12	0
RUCLLLRRLLRR	RUCLLLRRLLR	RUCLLLRRLLRRL	RUCLLLRRLLRRR	12	0
RUCLLLRRLLRL	RUCLLLRRLLR	RUCLLLRRLLRLL	RUCLLLRRLLRLR	12	0
RUCLLLRRLLLR	RUCLLLRRLLL	RUCLLLRRLLLRL	RUCLLLRRLLLRR	12	0
RUCLLLRRLLLL	RUCLLLRRLLL	RUCLLLRRLLLLR	RUCLLLRRLLLLL	12	0
RUCLLLRLRRRR	RUCLLLRLRRR	RUCLLLRLRRRRL	RUCLLLRLRRRRR	12	0
RUCLLLRLRRRL	RUCLLLRLRRR	RUCLLLRLRRRLR	RUCLLLRLRRRLL	12	0
RUCLLLRLRRLR	RUCLLLRLRRL	RUCLLLRLRRLRL	RUCLLLRLRRLRR	12	0
RUCLLLRLRRLL	RUCLLLRLRRL	RUCLLLRLRRLLL	RUCLLLRLRRLLR	12	0
RUCLLLRLRLRR	RUCLLLRLRLR	RUCLLLRLRLRRL	RUCLLLRLRLRRR	12	0
RUCLLLRLRLRL	RUCLLLRLRLR	RUCLLLRLRLRLL	RUCLLLRLRLRLR	12	0
RUCLLLRLRLLR	RUCLLLRLRLL	RUCLLLRLRLLRR	RUCLLLRLRLLRL	12	0
RUCLLLRLRLLL	RUCLLLRLRLL	RUCLLLRLRLLLL	RUCLLLRLRLLLR	12	2
RUCLLLRLLRRR	RUCLLLRLLRR	RUCLLLRLLRRRL	RUCLLLRLLRRRR	12	0
RUCLLLRLLRRL	RUCLLLRLLRR	RUCLLLRLLRRLR	RUCLLLRLLRRLL	12	0
RUCLLLRLLRLR	RUCLLLRLLRL	RUCLLLRLLRLRL	RUCLLLRLLRLRR	12	0
RUCLLLRLLRLL	RUCLLLRLLRL	RUCLLLRLLRLLL	RUCLLLRLLRLLR	12	0
RUCLLLRLLLRR	RUCLLLRLLLR	RUCLLLRLLLRRL	RUCLLLRLLLRRR	12	0
RUCLLLRLLLRL	RUCLLLRLLLR	RUCLLLRLLLRLL	RUCLLLRLLLRLR	12	0
RUCLLLRLLLLR	RUCLLLRLLLL	RUCLLLRLLLLRL	RUCLLLRLLLLRR	12	0
RUCLLLRLLLLL	RUCLLLRLLLL	RUCLLLRLLLLLL	RUCLLLRLLLLLR	12	0
RUCLLLLRRRRR	RUCLLLLRRRR	RUCLLLLRRRRRL	RUCLLLLRRRRRR	12	0
RUCLLLLRRRRL	RUCLLLLRRRR	RUCLLLLRRRRLL	RUCLLLLRRRRLR	12	0
RUCLLLLRRRLR	RUCLLLLRRRL	RUCLLLLRRRLRR	RUCLLLLRRRLRL	12	0
RUCLLLLRRRLL	RUCLLLLRRRL	RUCLLLLRRRLLR	RUCLLLLRRRLLL	12	0
RUCLLLLRRLRR	RUCLLLLRRLR	RUCLLLLRRLRRL	RUCLLLLRRLRRR	12	0
RUCLLLLRRLRL	RUCLLLLRRLR	RUCLLLLRRLRLL	RUCLLLLRRLRLR	12	0
RUCLLLLRRLLR	RUCLLLLRRLL	RUCLLLLRRLLRR	RUCLLLLRRLLRL	12	0
RUCLLLLRRLLL	RUCLLLLRRLL	RUCLLLLRRLLLL	RUCLLLLRRLLLR	12	0
RUCLLLLRLRRR	RUCLLLLRLRR	RUCLLLLRLRRRL	RUCLLLLRLRRRR	12	0
RUCLLLLRLRRL	RUCLLLLRLRR	RUCLLLLRLRRLR	RUCLLLLRLRRLL	12	0
RUCLLLLRLRLR	RUCLLLLRLRL	RUCLLLLRLRLRL	RUCLLLLRLRLRR	12	0
RUCLLLLRLRLL	RUCLLLLRLRL	RUCLLLLRLRLLL	RUCLLLLRLRLLR	12	0
RUCLLLLRLLRR	RUCLLLLRLLR	RUCLLLLRLLRRL	RUCLLLLRLLRRR	12	0
RUCLLLLRLLRL	RUCLLLLRLLR	RUCLLLLRLLRLR	RUCLLLLRLLRLL	12	0
RUCLLLLRLLLR	RUCLLLLRLLL	RUCLLLLRLLLRL	RUCLLLLRLLLRR	12	0
RUCLLLLRLLLL	RUCLLLLRLLL	RUCLLLLRLLLLL	RUCLLLLRLLLLR	12	2
RUCLLLLLRRRR	RUCLLLLLRRR	RUCLLLLLRRRRL	RUCLLLLLRRRRR	12	0
RUCLLLLLRRRL	RUCLLLLLRRR	RUCLLLLLRRRLL	RUCLLLLLRRRLR	12	0
RUCLLLLLRRLR	RUCLLLLLRRL	RUCLLLLLRRLRL	RUCLLLLLRRLRR	12	0
RUCLLLLLRRLL	RUCLLLLLRRL	RUCLLLLLRRLLL	RUCLLLLLRRLLR	12	0
RUCLLLLLRLRR	RUCLLLLLRLR	RUCLLLLLRLRRR	RUCLLLLLRLRRL	12	0
RUCLLLLLRLRL	RUCLLLLLRLR	RUCLLLLLRLRLL	RUCLLLLLRLRLR	12	0
RUCLLLLLRLLR	RUCLLLLLRLL	RUCLLLLLRLLRR	RUCLLLLLRLLRL	12	0
RUCLLLLLRLLL	RUCLLLLLRLL	RUCLLLLLRLLLL	RUCLLLLLRLLLR	12	0
RUCLLLLLLRRR	RUCLLLLLLRR	RUCLLLLLLRRRL	RUCLLLLLLRRRR	12	0
RUCLLLLLLRRL	RUCLLLLLLRR	RUCLLLLLLRRLR	RUCLLLLLLRRLL	12	0
RUCLLLLLLRLR	RUCLLLLLLRL	RUCLLLLLLRLRR	RUCLLLLLLRLRL	12	0
RUCLLLLLLRLL	RUCLLLLLLRL	RUCLLLLLLRLLL	RUCLLLLLLRLLR	12	0
RUCLLLLLLLRR	RUCLLLLLLLR	RUCLLLLLLLRRR	RUCLLLLLLLRRL	12	0
RUCLLLLLLLRL	RUCLLLLLLLR	RUCLLLLLLLRLL	RUCLLLLLLLRLR	12	0
RUCLLLLLLLLR	RUCLLLLLLLL	RUCLLLLLLLLRL	RUCLLLLLLLLRR	12	0
RUCLLLLLLLLL	RUCLLLLLLLL	RUCLLLLLLLLLL	RUCLLLLLLLLLR	12	0
RUCLRRRRRRRR	RUCLRRRRRRR	RUCLRRRRRRRRL	RUCLRRRRRRRRR	12	0
RUCLRRRRRRRL	RUCLRRRRRRR	RUCLRRRRRRRLL	RUCLRRRRRRRLR	12	0
RUCLRRRRRRLR	RUCLRRRRRRL	RUCLRRRRRRLRL	RUCLRRRRRRLRR	12	0
RUCLRRRRRRLL	RUCLRRRRRRL	RUCLRRRRRRLLR	RUCLRRRRRRLLL	12	0
RUCLRRRRRLRR	RUCLRRRRRLR	RUCLRRRRRLRRL	RUCLRRRRRLRRR	12	0
RUCLRRRRRLRL	RUCLRRRRRLR	RUCLRRRRRLRLR	RUCLRRRRRLRLL	12	0
RUCLRRRRRLLR	RUCLRRRRRLL	RUCLRRRRRLLRR	RUCLRRRRRLLRL	12	0
RUCLRRRRRLLL	RUCLRRRRRLL	RUCLRRRRRLLLL	RUCLRRRRRLLLR	12	0
RUCLRRRRLRRR	RUCLRRRRLRR	RUCLRRRRLRRRL	RUCLRRRRLRRRR	12	0
RUCLRRRRLRRL	RUCLRRRRLRR	RUCLRRRRLRRLR	RUCLRRRRLRRLL	12	0
RUCLRRRRLRLR	RUCLRRRRLRL	RUCLRRRRLRLRL	RUCLRRRRLRLRR	12	0
RUCLRRRRLRLL	RUCLRRRRLRL	RUCLRRRRLRLLL	RUCLRRRRLRLLR	12	0
RUCLRRRRLLRR	RUCLRRRRLLR	RUCLRRRRLLRRR	RUCLRRRRLLRRL	12	0
RUCLRRRRLLRL	RUCLRRRRLLR	RUCLRRRRLLRLR	RUCLRRRRLLRLL	12	0
RUCLRRRRLLLR	RUCLRRRRLLL	RUCLRRRRLLLRL	RUCLRRRRLLLRR	12	0
RUCLRRRRLLLL	RUCLRRRRLLL	RUCLRRRRLLLLL	RUCLRRRRLLLLR	12	0
RUCLRRRLRRRR	RUCLRRRLRRR	RUCLRRRLRRRRL	RUCLRRRLRRRRR	12	0
RUCLRRRLRRRL	RUCLRRRLRRR	RUCLRRRLRRRLL	RUCLRRRLRRRLR	12	0
RUCLRRRLRRLR	RUCLRRRLRRL	RUCLRRRLRRLRR	RUCLRRRLRRLRL	12	0
RUCLRRRLRRLL	RUCLRRRLRRL	RUCLRRRLRRLLL	RUCLRRRLRRLLR	12	0
RUCLRRRLRLRR	RUCLRRRLRLR	RUCLRRRLRLRRL	RUCLRRRLRLRRR	12	0
RUCLRRRLRLRL	RUCLRRRLRLR	RUCLRRRLRLRLL	RUCLRRRLRLRLR	12	0
RUCLRRRLRLLR	RUCLRRRLRLL	RUCLRRRLRLLRR	RUCLRRRLRLLRL	12	0
RUCLRRRLRLLL	RUCLRRRLRLL	RUCLRRRLRLLLL	RUCLRRRLRLLLR	12	0
RUCLRRRLLRRR	RUCLRRRLLRR	RUCLRRRLLRRRL	RUCLRRRLLRRRR	12	0
RUCLRRRLLRRL	RUCLRRRLLRR	RUCLRRRLLRRLL	RUCLRRRLLRRLR	12	0
RUCLRRRLLRLR	RUCLRRRLLRL	RUCLRRRLLRLRL	RUCLRRRLLRLRR	12	0
RUCLRRRLLRLL	RUCLRRRLLRL	RUCLRRRLLRLLL	RUCLRRRLLRLLR	12	0
RUCLRRRLLLRR	RUCLRRRLLLR	RUCLRRRLLLRRL	RUCLRRRLLLRRR	12	0
RUCLRRRLLLRL	RUCLRRRLLLR	RUCLRRRLLLRLR	RUCLRRRLLLRLL	12	0
RUCLRRRLLLLR	RUCLRRRLLLL	RUCLRRRLLLLRL	RUCLRRRLLLLRR	12	0
RUCLRRRLLLLL	RUCLRRRLLLL	RUCLRRRLLLLLL	RUCLRRRLLLLLR	12	2
RUCLRRLRRRRR	RUCLRRLRRRR	RUCLRRLRRRRRL	RUCLRRLRRRRRR	12	0
RUCLRRLRRRRL	RUCLRRLRRRR	RUCLRRLRRRRLR	RUCLRRLRRRRLL	12	0
RUCLRRLRRRLR	RUCLRRLRRRL	RUCLRRLRRRLRL	RUCLRRLRRRLRR	12	0
RUCLRRLRRRLL	RUCLRRLRRRL	RUCLRRLRRRLLL	RUCLRRLRRRLLR	12	0
RUCLRRLRRLRR	RUCLRRLRRLR	RUCLRRLRRLRRL	RUCLRRLRRLRRR	12	0
RUCLRRLRRLRL	RUCLRRLRRLR	RUCLRRLRRLRLL	RUCLRRLRRLRLR	12	2
RUCLRRLRRLLR	RUCLRRLRRLL	RUCLRRLRRLLRL	RUCLRRLRRLLRR	12	0
RUCLRRLRRLLL	RUCLRRLRRLL	RUCLRRLRRLLLL	RUCLRRLRRLLLR	12	2
RUCLRRLRLRRR	RUCLRRLRLRR	RUCLRRLRLRRRL	RUCLRRLRLRRRR	12	0
RUCLRRLRLRRL	RUCLRRLRLRR	RUCLRRLRLRRLL	RUCLRRLRLRRLR	12	2
RUCLRRLRLRLR	RUCLRRLRLRL	RUCLRRLRLRLRL	RUCLRRLRLRLRR	12	0
RUCLRRLRLRLL	RUCLRRLRLRL	RUCLRRLRLRLLL	RUCLRRLRLRLLR	12	0
RUCLRRLRLLRR	RUCLRRLRLLR	RUCLRRLRLLRRL	RUCLRRLRLLRRR	12	0
RUCLRRLRLLRL	RUCLRRLRLLR	RUCLRRLRLLRLL	RUCLRRLRLLRLR	12	0
RUCLRRLRLLLR	RUCLRRLRLLL	RUCLRRLRLLLRL	RUCLRRLRLLLRR	12	0
RUCLRRLRLLLL	RUCLRRLRLLL	RUCLRRLRLLLLL	RUCLRRLRLLLLR	12	2
RUCLRRLLRRRR	RUCLRRLLRRR	RUCLRRLLRRRRL	RUCLRRLLRRRRR	12	0
RUCLRRLLRRRL	RUCLRRLLRRR	RUCLRRLLRRRLL	RUCLRRLLRRRLR	12	0
RUCLRRLLRRLR	RUCLRRLLRRL	RUCLRRLLRRLRL	RUCLRRLLRRLRR	12	0
RUCLRRLLRRLL	RUCLRRLLRRL	RUCLRRLLRRLLL	RUCLRRLLRRLLR	12	0
RUCLRRLLRLRR	RUCLRRLLRLR	RUCLRRLLRLRRR	RUCLRRLLRLRRL	12	0
RUCLRRLLRLRL	RUCLRRLLRLR	RUCLRRLLRLRLL	RUCLRRLLRLRLR	12	0
RUCLRRLLRLLR	RUCLRRLLRLL	RUCLRRLLRLLRR	RUCLRRLLRLLRL	12	0
RUCLRRLLRLLL	RUCLRRLLRLL	RUCLRRLLRLLLL	RUCLRRLLRLLLR	12	2
RUCLRRLLLRRR	RUCLRRLLLRR	RUCLRRLLLRRRL	RUCLRRLLLRRRR	12	0
RUCLRRLLLRRL	RUCLRRLLLRR	RUCLRRLLLRRLL	RUCLRRLLLRRLR	12	0
RUCLRRLLLRLR	RUCLRRLLLRL	RUCLRRLLLRLRL	RUCLRRLLLRLRR	12	0
RUCLRRLLLRLL	RUCLRRLLLRL	RUCLRRLLLRLLL	RUCLRRLLLRLLR	12	0
RUCLRRLLLLRR	RUCLRRLLLLR	RUCLRRLLLLRRL	RUCLRRLLLLRRR	12	0
RUCLRRLLLLRL	RUCLRRLLLLR	RUCLRRLLLLRLL	RUCLRRLLLLRLR	12	0
RUCLRRLLLLLR	RUCLRRLLLLL	RUCLRRLLLLLRL	RUCLRRLLLLLRR	12	0
RUCLRRLLLLLL	RUCLRRLLLLL	RUCLRRLLLLLLR	RUCLRRLLLLLLL	12	0
RUCLRLRRRRRR	RUCLRLRRRRR	RUCLRLRRRRRRL	RUCLRLRRRRRRR	12	0
RUCLRLRRRRRL	RUCLRLRRRRR	RUCLRLRRRRRLL	RUCLRLRRRRRLR	12	0
RUCLRLRRRRLR	RUCLRLRRRRL	RUCLRLRRRRLRL	RUCLRLRRRRLRR	12	0
RUCLRLRRRRLL	RUCLRLRRRRL	RUCLRLRRRRLLL	RUCLRLRRRRLLR	12	0
RUCLRLRRRLRR	RUCLRLRRRLR	RUCLRLRRRLRRL	RUCLRLRRRLRRR	12	0
RUCLRLRRRLRL	RUCLRLRRRLR	RUCLRLRRRLRLL	RUCLRLRRRLRLR	12	0
RUCLRLRRRLLR	RUCLRLRRRLL	RUCLRLRRRLLRL	RUCLRLRRRLLRR	12	0
RUCLRLRRRLLL	RUCLRLRRRLL	RUCLRLRRRLLLL	RUCLRLRRRLLLR	12	0
RUCLRLRRLRRR	RUCLRLRRLRR	RUCLRLRRLRRRL	RUCLRLRRLRRRR	12	0
RUCLRLRRLRRL	RUCLRLRRLRR	RUCLRLRRLRRLL	RUCLRLRRLRRLR	12	0
RUCLRLRRLRLR	RUCLRLRRLRL	RUCLRLRRLRLRL	RUCLRLRRLRLRR	12	0
RUCLRLRRLRLL	RUCLRLRRLRL	RUCLRLRRLRLLL	RUCLRLRRLRLLR	12	0
RUCLRLRRLLRR	RUCLRLRRLLR	RUCLRLRRLLRRL	RUCLRLRRLLRRR	12	0
RUCLRLRRLLRL	RUCLRLRRLLR	RUCLRLRRLLRLL	RUCLRLRRLLRLR	12	0
RUCLRLRRLLLR	RUCLRLRRLLL	RUCLRLRRLLLRL	RUCLRLRRLLLRR	12	0
RUCLRLRRLLLL	RUCLRLRRLLL	RUCLRLRRLLLLL	RUCLRLRRLLLLR	12	2
RUCLRLRLRRRR	RUCLRLRLRRR	RUCLRLRLRRRRL	RUCLRLRLRRRRR	12	0
RUCLRLRLRRRL	RUCLRLRLRRR	RUCLRLRLRRRLL	RUCLRLRLRRRLR	12	0
RUCLRLRLRLRR	RUCLRLRLRLR	RUCLRLRLRLRRL	RUCLRLRLRLRRR	12	0
RUCLRLRLRLRL	RUCLRLRLRLR	RUCLRLRLRLRLL	RUCLRLRLRLRLR	12	0
RUCLRLRLRLLR	RUCLRLRLRLL	RUCLRLRLRLLRL	RUCLRLRLRLLRR	12	0
RUCLRLRLRLLL	RUCLRLRLRLL	RUCLRLRLRLLLL	RUCLRLRLRLLLR	12	0
RUCLRLRLLRRR	RUCLRLRLLRR	RUCLRLRLLRRRL	RUCLRLRLLRRRR	12	0
RUCLRLRLLRRL	RUCLRLRLLRR	RUCLRLRLLRRLR	RUCLRLRLLRRLL	12	0
RUCLRLRLLRLR	RUCLRLRLLRL	RUCLRLRLLRLRR	RUCLRLRLLRLRL	12	0
RUCLRLRLLRLL	RUCLRLRLLRL	RUCLRLRLLRLLL	RUCLRLRLLRLLR	12	0
RUCLRLRLLLRR	RUCLRLRLLLR	RUCLRLRLLLRRL	RUCLRLRLLLRRR	12	0
RUCLRLRLLLRL	RUCLRLRLLLR	RUCLRLRLLLRLL	RUCLRLRLLLRLR	12	4
RUCLRLRLLLLR	RUCLRLRLLLL	RUCLRLRLLLLRL	RUCLRLRLLLLRR	12	0
RUCLRLRLLLLL	RUCLRLRLLLL	RUCLRLRLLLLLL	RUCLRLRLLLLLR	12	24
RUCLRLLRRRRR	RUCLRLLRRRR	RUCLRLLRRRRRR	RUCLRLLRRRRRL	12	0
RUCLRLLRRRRL	RUCLRLLRRRR	RUCLRLLRRRRLL	RUCLRLLRRRRLR	12	0
RUCLRLLRRRLR	RUCLRLLRRRL	RUCLRLLRRRLRR	RUCLRLLRRRLRL	12	0
RUCLRLLRRRLL	RUCLRLLRRRL	RUCLRLLRRRLLR	RUCLRLLRRRLLL	12	0
RUCLRLLRRLRR	RUCLRLLRRLR	RUCLRLLRRLRRL	RUCLRLLRRLRRR	12	0
RUCLRLLRRLRL	RUCLRLLRRLR	RUCLRLLRRLRLL	RUCLRLLRRLRLR	12	2
RUCLRLLRRLLR	RUCLRLLRRLL	RUCLRLLRRLLRL	RUCLRLLRRLLRR	12	0
RUCLRLLRRLLL	RUCLRLLRRLL	RUCLRLLRRLLLR	RUCLRLLRRLLLL	12	0
RUCLRLLRLRRR	RUCLRLLRLRR	RUCLRLLRLRRRL	RUCLRLLRLRRRR	12	0
RUCLRLLRLRRL	RUCLRLLRLRR	RUCLRLLRLRRLL	RUCLRLLRLRRLR	12	0
RUCLRLLRLRLR	RUCLRLLRLRL	RUCLRLLRLRLRR	RUCLRLLRLRLRL	12	0
RUCLRLLRLRLL	RUCLRLLRLRL	RUCLRLLRLRLLL	RUCLRLLRLRLLR	12	0
RUCLRLLRLLRR	RUCLRLLRLLR	RUCLRLLRLLRRL	RUCLRLLRLLRRR	12	0
RUCLRLLRLLRL	RUCLRLLRLLR	RUCLRLLRLLRLL	RUCLRLLRLLRLR	12	0
RUCLRLLRLLLR	RUCLRLLRLLL	RUCLRLLRLLLRR	RUCLRLLRLLLRL	12	0
RUCLRLLRLLLL	RUCLRLLRLLL	RUCLRLLRLLLLL	RUCLRLLRLLLLR	12	0
RUCLRLLLRRRR	RUCLRLLLRRR	RUCLRLLLRRRRL	RUCLRLLLRRRRR	12	0
RUCLRLLLRRRL	RUCLRLLLRRR	RUCLRLLLRRRLR	RUCLRLLLRRRLL	12	0
RUCLRLLLRRLR	RUCLRLLLRRL	RUCLRLLLRRLRL	RUCLRLLLRRLRR	12	0
RUCLRLLLRRLL	RUCLRLLLRRL	RUCLRLLLRRLLL	RUCLRLLLRRLLR	12	0
RUCLRLLLRLRR	RUCLRLLLRLR	RUCLRLLLRLRRL	RUCLRLLLRLRRR	12	0
RUCLRLLLRLRL	RUCLRLLLRLR	RUCLRLLLRLRLL	RUCLRLLLRLRLR	12	0
RUCLRLLLRLLR	RUCLRLLLRLL	RUCLRLLLRLLRL	RUCLRLLLRLLRR	12	2
RUCLRLLLRLLL	RUCLRLLLRLL	RUCLRLLLRLLLL	RUCLRLLLRLLLR	12	0
RUCLRLLLLRRR	RUCLRLLLLRR	RUCLRLLLLRRRL	RUCLRLLLLRRRR	12	0
RUCLRLLLLRRL	RUCLRLLLLRR	RUCLRLLLLRRLL	RUCLRLLLLRRLR	12	2
RUCLRLLLLRLR	RUCLRLLLLRL	RUCLRLLLLRLRR	RUCLRLLLLRLRL	12	0
RUCLRLLLLRLL	RUCLRLLLLRL	RUCLRLLLLRLLL	RUCLRLLLLRLLR	12	0
RUCLRLLLLLRR	RUCLRLLLLLR	RUCLRLLLLLRRL	RUCLRLLLLLRRR	12	0
RUCLRLLLLLRL	RUCLRLLLLLR	RUCLRLLLLLRLL	RUCLRLLLLLRLR	12	0
RUCLRLLLLLLR	RUCLRLLLLLL	RUCLRLLLLLLRL	RUCLRLLLLLLRR	12	24
RUCLRLLLLLLL	RUCLRLLLLLL	RUCLRLLLLLLLL	RUCLRLLLLLLLR	12	24
RUCRR9LRRRRRRR	RUCRR9LRRRRRR	RUCRR9LRRRRRRRR	RUCRR9LRRRRRRRL	13	0
RUCRR9LRRRRRRL	RUCRR9LRRRRRR	RUCRR9LRRRRRRLL	RUCRR9LRRRRRRLR	13	0
RUCRR9LRRRRRLR	RUCRR9LRRRRRL	RUCRR9LRRRRRLRL	RUCRR9LRRRRRLRR	13	0
RUCRR9LRRRRRLL	RUCRR9LRRRRRL	RUCRR9LRRRRRLLL	RUCRR9LRRRRRLLR	13	0
RUCRR9LRRRRLRR	RUCRR9LRRRRLR	RUCRR9LRRRRLRRL	RUCRR9LRRRRLRRR	13	0
RUCRR9LRRRRLRL	RUCRR9LRRRRLR	RUCRR9LRRRRLRLL	RUCRR9LRRRRLRLR	13	0
RUCRR9LRRRRLLR	RUCRR9LRRRRLL	RUCRR9LRRRRLLRR	RUCRR9LRRRRLLRL	13	0
RUCRR9LRRRRLLL	RUCRR9LRRRRLL	RUCRR9LRRRRLLLR	RUCRR9LRRRRLLLL	13	0
RUCRR9LRRRLRRR	RUCRR9LRRRLRR	RUCRR9LRRRLRRRL	RUCRR9LRRRLRRRR	13	0
RUCRR9LRRRLRRL	RUCRR9LRRRLRR	RUCRR9LRRRLRRLL	RUCRR9LRRRLRRLR	13	0
RUCRR9LRRRLRLR	RUCRR9LRRRLRL	RUCRR9LRRRLRLRL	RUCRR9LRRRLRLRR	13	0
RUCRR9LRRRLRLL	RUCRR9LRRRLRL	RUCRR9LRRRLRLLL	RUCRR9LRRRLRLLR	13	2
RUCRR9LRRRLLRR	RUCRR9LRRRLLR	RUCRR9LRRRLLRRL	RUCRR9LRRRLLRRR	13	0
RUCRR9LRRRLLRL	RUCRR9LRRRLLR	RUCRR9LRRRLLRLR	RUCRR9LRRRLLRLL	13	0
RUCRR9LRRRLLLR	RUCRR9LRRRLLL	RUCRR9LRRRLLLRL	RUCRR9LRRRLLLRR	13	0
RUCRR9LRRRLLLL	RUCRR9LRRRLLL	RUCRR9LRRRLLLLL	RUCRR9LRRRLLLLR	13	0
RUCRR9LRRLRRRR	RUCRR9LRRLRRR	RUCRR9LRRLRRRRR	RUCRR9LRRLRRRRL	13	0
RUCRR9LRRLRRRL	RUCRR9LRRLRRR	RUCRR9LRRLRRRLR	RUCRR9LRRLRRRLL	13	0
RUCRR9LRRLRRLR	RUCRR9LRRLRRL	RUCRR9LRRLRRLRL	RUCRR9LRRLRRLRR	13	0
RUCRR9LRRLRRLL	RUCRR9LRRLRRL	RUCRR9LRRLRRLLL	RUCRR9LRRLRRLLR	13	0
RUCRR9LRRLRLRR	RUCRR9LRRLRLR	RUCRR9LRRLRLRRL	RUCRR9LRRLRLRRR	13	0
RUCRR9LRRLRLRL	RUCRR9LRRLRLR	RUCRR9LRRLRLRLR	RUCRR9LRRLRLRLL	13	0
RUCRR9LRRLRLLR	RUCRR9LRRLRLL	RUCRR9LRRLRLLRL	RUCRR9LRRLRLLRR	13	0
RUCRR9LRRLRLLL	RUCRR9LRRLRLL	RUCRR9LRRLRLLLL	RUCRR9LRRLRLLLR	13	2
RUCRR9LRRLLRRR	RUCRR9LRRLLRR	RUCRR9LRRLLRRRL	RUCRR9LRRLLRRRR	13	0
RUCRR9LRRLLRRL	RUCRR9LRRLLRR	RUCRR9LRRLLRRLL	RUCRR9LRRLLRRLR	13	0
RUCRR9LRRLLRLR	RUCRR9LRRLLRL	RUCRR9LRRLLRLRR	RUCRR9LRRLLRLRL	13	0
RUCRR9LRRLLRLL	RUCRR9LRRLLRL	RUCRR9LRRLLRLLR	RUCRR9LRRLLRLLL	13	0
RUCRR9LRRLLLRR	RUCRR9LRRLLLR	RUCRR9LRRLLLRRR	RUCRR9LRRLLLRRL	13	0
RUCRR9LRRLLLRL	RUCRR9LRRLLLR	RUCRR9LRRLLLRLL	RUCRR9LRRLLLRLR	13	0
RUCRR9LRRLLLLR	RUCRR9LRRLLLL	RUCRR9LRRLLLLRR	RUCRR9LRRLLLLRL	13	0
RUCRR9LRRLLLLL	RUCRR9LRRLLLL	RUCRR9LRRLLLLLL	RUCRR9LRRLLLLLR	13	0
RUCRR9LRLRRRRR	RUCRR9LRLRRRR	RUCRR9LRLRRRRRL	RUCRR9LRLRRRRRR	13	0
RUCRR9LRLRRRRL	RUCRR9LRLRRRR	RUCRR9LRLRRRRLL	RUCRR9LRLRRRRLR	13	0
RUCRR9LRLRRRLR	RUCRR9LRLRRRL	RUCRR9LRLRRRLRL	RUCRR9LRLRRRLRR	13	0
RUCRR9LRLRRRLL	RUCRR9LRLRRRL	RUCRR9LRLRRRLLL	RUCRR9LRLRRRLLR	13	0
RUCRR9LRLRRLRR	RUCRR9LRLRRLR	RUCRR9LRLRRLRRL	RUCRR9LRLRRLRRR	13	0
RUCRR9LRLRRLRL	RUCRR9LRLRRLR	RUCRR9LRLRRLRLR	RUCRR9LRLRRLRLL	13	0
RUCRR9LRLRRLLR	RUCRR9LRLRRLL	RUCRR9LRLRRLLRL	RUCRR9LRLRRLLRR	13	0
RUCRR9LRLRRLLL	RUCRR9LRLRRLL	RUCRR9LRLRRLLLL	RUCRR9LRLRRLLLR	13	0
RUCRR9LRLRLRRR	RUCRR9LRLRLRR	RUCRR9LRLRLRRRL	RUCRR9LRLRLRRRR	13	0
RUCRR9LRLRLRRL	RUCRR9LRLRLRR	RUCRR9LRLRLRRLL	RUCRR9LRLRLRRLR	13	0
RUCRR9LRLRLRLR	RUCRR9LRLRLRL	RUCRR9LRLRLRLRL	RUCRR9LRLRLRLRR	13	0
RUCRR9LRLRLRLL	RUCRR9LRLRLRL	RUCRR9LRLRLRLLL	RUCRR9LRLRLRLLR	13	0
RUCRR9LRLRLLRR	RUCRR9LRLRLLR	RUCRR9LRLRLLRRL	RUCRR9LRLRLLRRR	13	0
RUCRR9LRLRLLRL	RUCRR9LRLRLLR	RUCRR9LRLRLLRLR	RUCRR9LRLRLLRLL	13	0
RUCRR9LRLRLLLR	RUCRR9LRLRLLL	RUCRR9LRLRLLLRL	RUCRR9LRLRLLLRR	13	0
RUCRR9LRLRLLLL	RUCRR9LRLRLLL	RUCRR9LRLRLLLLL	RUCRR9LRLRLLLLR	13	24
RUCRR9LRLLRRRR	RUCRR9LRLLRRR	RUCRR9LRLLRRRRL	RUCRR9LRLLRRRRR	13	0
RUCRR9LRLLRRRL	RUCRR9LRLLRRR	RUCRR9LRLLRRRLL	RUCRR9LRLLRRRLR	13	0
RUCRR9LRLLRRLR	RUCRR9LRLLRRL	RUCRR9LRLLRRLRL	RUCRR9LRLLRRLRR	13	0
RUCRR9LRLLRRLL	RUCRR9LRLLRRL	RUCRR9LRLLRRLLL	RUCRR9LRLLRRLLR	13	0
RUCRR9LRLLRLRR	RUCRR9LRLLRLR	RUCRR9LRLLRLRRL	RUCRR9LRLLRLRRR	13	0
RUCRR9LRLLRLRL	RUCRR9LRLLRLR	RUCRR9LRLLRLRLL	RUCRR9LRLLRLRLR	13	0
RUCRR9LRLLRLLR	RUCRR9LRLLRLL	RUCRR9LRLLRLLRR	RUCRR9LRLLRLLRL	13	0
RUCRR9LRLLRLLL	RUCRR9LRLLRLL	RUCRR9LRLLRLLLR	RUCRR9LRLLRLLLL	13	0
RUCRR9LRLLLRRR	RUCRR9LRLLLRR	RUCRR9LRLLLRRRL	RUCRR9LRLLLRRRR	13	0
RUCRR9LRLLLRRL	RUCRR9LRLLLRR	RUCRR9LRLLLRRLL	RUCRR9LRLLLRRLR	13	0
RUCRR9LRLLLRLR	RUCRR9LRLLLRL	RUCRR9LRLLLRLRL	RUCRR9LRLLLRLRR	13	0
RUCRR9LRLLLRLL	RUCRR9LRLLLRL	RUCRR9LRLLLRLLL	RUCRR9LRLLLRLLR	13	0
RUCRR9LRLLLLRR	RUCRR9LRLLLLR	RUCRR9LRLLLLRRL	RUCRR9LRLLLLRRR	13	0
RUCRR9LRLLLLRL	RUCRR9LRLLLLR	RUCRR9LRLLLLRLL	RUCRR9LRLLLLRLR	13	0
RUCRR9LRLLLLLR	RUCRR9LRLLLLL	RUCRR9LRLLLLLRR	RUCRR9LRLLLLLRL	13	0
RUCRR9LRLLLLLL	RUCRR9LRLLLLL	RUCRR9LRLLLLLLL	RUCRR9LRLLLLLLR	13	0
RUCRR9LLRRRRRR	RUCRR9LLRRRRR	RUCRR9LLRRRRRRL	RUCRR9LLRRRRRRR	13	0
RUCRR9LLRRRRRL	RUCRR9LLRRRRR	RUCRR9LLRRRRRLR	RUCRR9LLRRRRRLL	13	0
RUCRR9LLRRRRLR	RUCRR9LLRRRRL	RUCRR9LLRRRRLRL	RUCRR9LLRRRRLRR	13	0
RUCRR9LLRRRRLL	RUCRR9LLRRRRL	RUCRR9LLRRRRLLL	RUCRR9LLRRRRLLR	13	2
RUCRR9LLRRRLRR	RUCRR9LLRRRLR	RUCRR9LLRRRLRRL	RUCRR9LLRRRLRRR	13	0
RUCRR9LLRRRLRL	RUCRR9LLRRRLR	RUCRR9LLRRRLRLL	RUCRR9LLRRRLRLR	13	0
RUCRR9LLRRRLLR	RUCRR9LLRRRLL	RUCRR9LLRRRLLRR	RUCRR9LLRRRLLRL	13	0
RUCRR9LLRRRLLL	RUCRR9LLRRRLL	RUCRR9LLRRRLLLL	RUCRR9LLRRRLLLR	13	0
RUCRR9LLRRLRRR	RUCRR9LLRRLRR	RUCRR9LLRRLRRRL	RUCRR9LLRRLRRRR	13	0
RUCRR9LLRRLRRL	RUCRR9LLRRLRR	RUCRR9LLRRLRRLL	RUCRR9LLRRLRRLR	13	0
RUCRR9LLRRLRLR	RUCRR9LLRRLRL	RUCRR9LLRRLRLRL	RUCRR9LLRRLRLRR	13	0
RUCRR9LLRRLRLL	RUCRR9LLRRLRL	RUCRR9LLRRLRLLR	RUCRR9LLRRLRLLL	13	0
RUCRR9LLRRLLRR	RUCRR9LLRRLLR	RUCRR9LLRRLLRRL	RUCRR9LLRRLLRRR	13	0
RUCRR9LLRRLLRL	RUCRR9LLRRLLR	RUCRR9LLRRLLRLL	RUCRR9LLRRLLRLR	13	0
RUCRR9LLRRLLLR	RUCRR9LLRRLLL	RUCRR9LLRRLLLRL	RUCRR9LLRRLLLRR	13	2
RUCRR9LLRRLLLL	RUCRR9LLRRLLL	RUCRR9LLRRLLLLL	RUCRR9LLRRLLLLR	13	4
RUCRR9LLRLRRRR	RUCRR9LLRLRRR	RUCRR9LLRLRRRRL	RUCRR9LLRLRRRRR	13	0
RUCRR9LLRLRRRL	RUCRR9LLRLRRR	RUCRR9LLRLRRRLL	RUCRR9LLRLRRRLR	13	0
RUCRR9LLRLRRLR	RUCRR9LLRLRRL	RUCRR9LLRLRRLRL	RUCRR9LLRLRRLRR	13	0
RUCRR9LLRLRRLL	RUCRR9LLRLRRL	RUCRR9LLRLRRLLR	RUCRR9LLRLRRLLL	13	0
RUCRR9LLRLRLRR	RUCRR9LLRLRLR	RUCRR9LLRLRLRRL	RUCRR9LLRLRLRRR	13	4
RUCRR9LLRLRLRL	RUCRR9LLRLRLR	RUCRR9LLRLRLRLL	RUCRR9LLRLRLRLR	13	24
RUCRR9LLRLRLLR	RUCRR9LLRLRLL	RUCRR9LLRLRLLRL	RUCRR9LLRLRLLRR	13	4
RUCRR9LLRLRLLL	RUCRR9LLRLRLL	RUCRR9LLRLRLLLL	RUCRR9LLRLRLLLR	13	24
RUCRR9LLRLLRRR	RUCRR9LLRLLRR	RUCRR9LLRLLRRRL	RUCRR9LLRLLRRRR	13	0
RUCRR9LLRLLRRL	RUCRR9LLRLLRR	RUCRR9LLRLLRRLL	RUCRR9LLRLLRRLR	13	24
RUCRR9LLRLLRLR	RUCRR9LLRLLRL	RUCRR9LLRLLRLRL	RUCRR9LLRLLRLRR	13	0
RUCRR9LLRLLRLL	RUCRR9LLRLLRL	RUCRR9LLRLLRLLL	RUCRR9LLRLLRLLR	13	4
RUCRR9LLRLLLRR	RUCRR9LLRLLLR	RUCRR9LLRLLLRRL	RUCRR9LLRLLLRRR	13	0
RUCRR9LLRLLLRL	RUCRR9LLRLLLR	RUCRR9LLRLLLRLL	RUCRR9LLRLLLRLR	13	24
RUCRR9LLRLLLLR	RUCRR9LLRLLLL	RUCRR9LLRLLLLRR	RUCRR9LLRLLLLRL	13	0
RUCRR9LLRLLLLL	RUCRR9LLRLLLL	RUCRR9LLRLLLLLL	RUCRR9LLRLLLLLR	13	4
RUCRR9LLLRRRRR	RUCRR9LLLRRRR	RUCRR9LLLRRRRRL	RUCRR9LLLRRRRRR	13	0
RUCRR9LLLRRRRL	RUCRR9LLLRRRR	RUCRR9LLLRRRRLL	RUCRR9LLLRRRRLR	13	0
RUCRR9LLLRRRLR	RUCRR9LLLRRRL	RUCRR9LLLRRRLRL	RUCRR9LLLRRRLRR	13	0
RUCRR9LLLRRRLL	RUCRR9LLLRRRL	RUCRR9LLLRRRLLL	RUCRR9LLLRRRLLR	13	2
RUCRR9LLLRRLRR	RUCRR9LLLRRLR	RUCRR9LLLRRLRRL	RUCRR9LLLRRLRRR	13	0
RUCRR9LLLRRLRL	RUCRR9LLLRRLR	RUCRR9LLLRRLRLL	RUCRR9LLLRRLRLR	13	0
RUCRR9LLLRLRRR	RUCRR9LLLRLRR	RUCRR9LLLRLRRRL	RUCRR9LLLRLRRRR	13	0
RUCRR9LLLRLRRL	RUCRR9LLLRLRR	RUCRR9LLLRLRRLL	RUCRR9LLLRLRRLR	13	2
RUCRR9LLLRLRLR	RUCRR9LLLRLRL	RUCRR9LLLRLRLRL	RUCRR9LLLRLRLRR	13	0
RUCRR9LLLRLRLL	RUCRR9LLLRLRL	RUCRR9LLLRLRLLL	RUCRR9LLLRLRLLR	13	0
RUCRR9LLLRLLRR	RUCRR9LLLRLLR	RUCRR9LLLRLLRRR	RUCRR9LLLRLLRRL	13	0
RUCRR9LLLRLLRL	RUCRR9LLLRLLR	RUCRR9LLLRLLRLL	RUCRR9LLLRLLRLR	13	0
RUCRR9LLLRLLLR	RUCRR9LLLRLLL	RUCRR9LLLRLLLRL	RUCRR9LLLRLLLRR	13	0
RUCRR9LLLRLLLL	RUCRR9LLLRLLL	RUCRR9LLLRLLLLL	RUCRR9LLLRLLLLR	13	0
RUCRR9LLLLRRRR	RUCRR9LLLLRRR	RUCRR9LLLLRRRRL	RUCRR9LLLLRRRRR	13	0
RUCRR9LLLLRRRL	RUCRR9LLLLRRR	RUCRR9LLLLRRRLL	RUCRR9LLLLRRRLR	13	0
RUCRR9LLLLRRLR	RUCRR9LLLLRRL	RUCRR9LLLLRRLRR	RUCRR9LLLLRRLRL	13	0
RUCRR9LLLLRRLL	RUCRR9LLLLRRL	RUCRR9LLLLRRLLL	RUCRR9LLLLRRLLR	13	0
RUCRR9LLLLRLRR	RUCRR9LLLLRLR	RUCRR9LLLLRLRRL	RUCRR9LLLLRLRRR	13	0
RUCRR9LLLLRLRL	RUCRR9LLLLRLR	RUCRR9LLLLRLRLL	RUCRR9LLLLRLRLR	13	0
RUCRR9LLLLRLLR	RUCRR9LLLLRLL	RUCRR9LLLLRLLRL	RUCRR9LLLLRLLRR	13	0
RUCRR9LLLLRLLL	RUCRR9LLLLRLL	RUCRR9LLLLRLLLL	RUCRR9LLLLRLLLR	13	2
RUCRR9LLLLLRRR	RUCRR9LLLLLRR	RUCRR9LLLLLRRRL	RUCRR9LLLLLRRRR	13	0
RUCRR9LLLLLRRL	RUCRR9LLLLLRR	RUCRR9LLLLLRRLL	RUCRR9LLLLLRRLR	13	2
RUCRR9LLLLLRLR	RUCRR9LLLLLRL	RUCRR9LLLLLRLRL	RUCRR9LLLLLRLRR	13	0
RUCRR9LLLLLRLL	RUCRR9LLLLLRL	RUCRR9LLLLLRLLL	RUCRR9LLLLLRLLR	13	2
RUCRR9LLLLLLRR	RUCRR9LLLLLLR	RUCRR9LLLLLLRRL	RUCRR9LLLLLLRRR	13	0
RUCRR9LLLLLLRL	RUCRR9LLLLLLR	RUCRR9LLLLLLRLL	RUCRR9LLLLLLRLR	13	4
RUCRR9LLLLLLLR	RUCRR9LLLLLLL	RUCRR9LLLLLLLRL	RUCRR9LLLLLLLRR	13	4
RUCRR9LLLLLLLL	RUCRR9LLLLLLL	RUCRR9LLLLLLLLL	RUCRR9LLLLLLLLR	13	24
RUCRR9RRRRRRRR	RUCRR9RRRRRRR	RUCRR9RRRRRRRRL	RUCRR9RRRRRRRRR	13	0
RUCRR9RRRRRRRL	RUCRR9RRRRRRR	RUCRR9RRRRRRRLL	RUCRR9RRRRRRRLR	13	0
RUCRR9RRRRRRLR	RUCRR9RRRRRRL	RUCRR9RRRRRRLRL	RUCRR9RRRRRRLRR	13	0
RUCRR9RRRRRRLL	RUCRR9RRRRRRL	RUCRR9RRRRRRLLR	RUCRR9RRRRRRLLL	13	0
RUCRR9RRRRRLRR	RUCRR9RRRRRLR	RUCRR9RRRRRLRRL	RUCRR9RRRRRLRRR	13	0
RUCRR9RRRRRLRL	RUCRR9RRRRRLR	RUCRR9RRRRRLRLR	RUCRR9RRRRRLRLL	13	0
RUCRR9RRRRRLLR	RUCRR9RRRRRLL	RUCRR9RRRRRLLRL	RUCRR9RRRRRLLRR	13	0
RUCRR9RRRRRLLL	RUCRR9RRRRRLL	RUCRR9RRRRRLLLR	RUCRR9RRRRRLLLL	13	0
RUCRR9RRRRLRRR	RUCRR9RRRRLRR	RUCRR9RRRRLRRRL	RUCRR9RRRRLRRRR	13	0
RUCRR9RRRRLRRL	RUCRR9RRRRLRR	RUCRR9RRRRLRRLL	RUCRR9RRRRLRRLR	13	0
RUCRR9RRRRLRLR	RUCRR9RRRRLRL	RUCRR9RRRRLRLRR	RUCRR9RRRRLRLRL	13	0
RUCRR9RRRRLRLL	RUCRR9RRRRLRL	RUCRR9RRRRLRLLL	RUCRR9RRRRLRLLR	13	2
RUCRR9RRRRLLRR	RUCRR9RRRRLLR	RUCRR9RRRRLLRRR	RUCRR9RRRRLLRRL	13	0
RUCRR9RRRRLLRL	RUCRR9RRRRLLR	RUCRR9RRRRLLRLR	RUCRR9RRRRLLRLL	13	0
RUCRR9RRRRLLLR	RUCRR9RRRRLLL	RUCRR9RRRRLLLRL	RUCRR9RRRRLLLRR	13	0
RUCRR9RRRRLLLL	RUCRR9RRRRLLL	RUCRR9RRRRLLLLL	RUCRR9RRRRLLLLR	13	0
RUCRR9RRRLRRRR	RUCRR9RRRLRRR	RUCRR9RRRLRRRRL	RUCRR9RRRLRRRRR	13	0
RUCRR9RRRLRRRL	RUCRR9RRRLRRR	RUCRR9RRRLRRRLL	RUCRR9RRRLRRRLR	13	0
RUCRR9RRRLRRLR	RUCRR9RRRLRRL	RUCRR9RRRLRRLRL	RUCRR9RRRLRRLRR	13	0
RUCRR9RRRLRRLL	RUCRR9RRRLRRL	RUCRR9RRRLRRLLL	RUCRR9RRRLRRLLR	13	0
RUCRR9RRRLRLRR	RUCRR9RRRLRLR	RUCRR9RRRLRLRRL	RUCRR9RRRLRLRRR	13	0
RUCRR9RRRLRLRL	RUCRR9RRRLRLR	RUCRR9RRRLRLRLL	RUCRR9RRRLRLRLR	13	0
RUCRR9RRRLRLLR	RUCRR9RRRLRLL	RUCRR9RRRLRLLRR	RUCRR9RRRLRLLRL	13	0
RUCRR9RRRLRLLL	RUCRR9RRRLRLL	RUCRR9RRRLRLLLL	RUCRR9RRRLRLLLR	13	0
RUCRR9RRRLLRRR	RUCRR9RRRLLRR	RUCRR9RRRLLRRRL	RUCRR9RRRLLRRRR	13	0
RUCRR9RRRLLRRL	RUCRR9RRRLLRR	RUCRR9RRRLLRRLL	RUCRR9RRRLLRRLR	13	0
RUCRR9RRRLLRLR	RUCRR9RRRLLRL	RUCRR9RRRLLRLRL	RUCRR9RRRLLRLRR	13	0
RUCRR9RRRLLRLL	RUCRR9RRRLLRL	RUCRR9RRRLLRLLL	RUCRR9RRRLLRLLR	13	0
RUCRR9RRRLLLRR	RUCRR9RRRLLLR	RUCRR9RRRLLLRRL	RUCRR9RRRLLLRRR	13	0
RUCRR9RRRLLLRL	RUCRR9RRRLLLR	RUCRR9RRRLLLRLR	RUCRR9RRRLLLRLL	13	0
RUCRR9RRRLLLLR	RUCRR9RRRLLLL	RUCRR9RRRLLLLRL	RUCRR9RRRLLLLRR	13	0
RUCRR9RRRLLLLL	RUCRR9RRRLLLL	RUCRR9RRRLLLLLL	RUCRR9RRRLLLLLR	13	0
RUCRR9RRLRRRRR	RUCRR9RRLRRRR	RUCRR9RRLRRRRRR	RUCRR9RRLRRRRRL	13	0
RUCRR9RRLRRRRL	RUCRR9RRLRRRR	RUCRR9RRLRRRRLR	RUCRR9RRLRRRRLL	13	0
RUCRR9RRLRRRLR	RUCRR9RRLRRRL	RUCRR9RRLRRRLRL	RUCRR9RRLRRRLRR	13	0
RUCRR9RRLRRRLL	RUCRR9RRLRRRL	RUCRR9RRLRRRLLR	RUCRR9RRLRRRLLL	13	0
RUCRR9RRLRRLRR	RUCRR9RRLRRLR	RUCRR9RRLRRLRRL	RUCRR9RRLRRLRRR	13	0
RUCRR9RRLRRLRL	RUCRR9RRLRRLR	RUCRR9RRLRRLRLL	RUCRR9RRLRRLRLR	13	0
RUCRR9RRLRRLLR	RUCRR9RRLRRLL	RUCRR9RRLRRLLRR	RUCRR9RRLRRLLRL	13	0
RUCRR9RRLRRLLL	RUCRR9RRLRRLL	RUCRR9RRLRRLLLL	RUCRR9RRLRRLLLR	13	0
RUCRR9RRLRLRRR	RUCRR9RRLRLRR	RUCRR9RRLRLRRRL	RUCRR9RRLRLRRRR	13	0
RUCRR9RRLRLRRL	RUCRR9RRLRLRR	RUCRR9RRLRLRRLL	RUCRR9RRLRLRRLR	13	0
RUCRR9RRLRLRLR	RUCRR9RRLRLRL	RUCRR9RRLRLRLRL	RUCRR9RRLRLRLRR	13	0
RUCRR9RRLRLRLL	RUCRR9RRLRLRL	RUCRR9RRLRLRLLL	RUCRR9RRLRLRLLR	13	0
RUCRR9RRLRLLRR	RUCRR9RRLRLLR	RUCRR9RRLRLLRRR	RUCRR9RRLRLLRRL	13	0
RUCRR9RRLRLLRL	RUCRR9RRLRLLR	RUCRR9RRLRLLRLL	RUCRR9RRLRLLRLR	13	0
RUCRR9RRLRLLLR	RUCRR9RRLRLLL	RUCRR9RRLRLLLRL	RUCRR9RRLRLLLRR	13	0
RUCRR9RRLRLLLL	RUCRR9RRLRLLL	RUCRR9RRLRLLLLR	RUCRR9RRLRLLLLL	13	0
RUCRR9RRLLRRRR	RUCRR9RRLLRRR	RUCRR9RRLLRRRRL	RUCRR9RRLLRRRRR	13	0
RUCRR9RRLLRRRL	RUCRR9RRLLRRR	RUCRR9RRLLRRRLR	RUCRR9RRLLRRRLL	13	0
RUCRR9RRLLRRLR	RUCRR9RRLLRRL	RUCRR9RRLLRRLRL	RUCRR9RRLLRRLRR	13	0
RUCRR9RRLLRRLL	RUCRR9RRLLRRL	RUCRR9RRLLRRLLL	RUCRR9RRLLRRLLR	13	0
RUCRR9RRLLRLRR	RUCRR9RRLLRLR	RUCRR9RRLLRLRRL	RUCRR9RRLLRLRRR	13	0
RUCRR9RRLLRLRL	RUCRR9RRLLRLR	RUCRR9RRLLRLRLL	RUCRR9RRLLRLRLR	13	0
RUCRR9RRLLRLLR	RUCRR9RRLLRLL	RUCRR9RRLLRLLRR	RUCRR9RRLLRLLRL	13	0
RUCRR9RRLLRLLL	RUCRR9RRLLRLL	RUCRR9RRLLRLLLL	RUCRR9RRLLRLLLR	13	0
RUCRR9RRLLLRRR	RUCRR9RRLLLRR	RUCRR9RRLLLRRRL	RUCRR9RRLLLRRRR	13	0
RUCRR9RRLLLRRL	RUCRR9RRLLLRR	RUCRR9RRLLLRRLL	RUCRR9RRLLLRRLR	13	0
RUCRR9RRLLLRLR	RUCRR9RRLLLRL	RUCRR9RRLLLRLRL	RUCRR9RRLLLRLRR	13	0
RUCRR9RRLLLRLL	RUCRR9RRLLLRL	RUCRR9RRLLLRLLR	RUCRR9RRLLLRLLL	13	0
RUCRR9RRLLLLRR	RUCRR9RRLLLLR	RUCRR9RRLLLLRRL	RUCRR9RRLLLLRRR	13	0
RUCRR9RRLLLLRL	RUCRR9RRLLLLR	RUCRR9RRLLLLRLR	RUCRR9RRLLLLRLL	13	0
RUCRR9RRLLLLLR	RUCRR9RRLLLLL	RUCRR9RRLLLLLRR	RUCRR9RRLLLLLRL	13	0
RUCRR9RRLLLLLL	RUCRR9RRLLLLL	RUCRR9RRLLLLLLR	RUCRR9RRLLLLLLL	13	0
RUCRR9RLRRRRRR	RUCRR9RLRRRRR	RUCRR9RLRRRRRRL	RUCRR9RLRRRRRRR	13	0
RUCRR9RLRRRRRL	RUCRR9RLRRRRR	RUCRR9RLRRRRRLL	RUCRR9RLRRRRRLR	13	0
RUCRR9RLRRRRLR	RUCRR9RLRRRRL	RUCRR9RLRRRRLRL	RUCRR9RLRRRRLRR	13	0
RUCRR9RLRRRRLL	RUCRR9RLRRRRL	RUCRR9RLRRRRLLR	RUCRR9RLRRRRLLL	13	0
RUCRR9RLRRRLRR	RUCRR9RLRRRLR	RUCRR9RLRRRLRRL	RUCRR9RLRRRLRRR	13	0
RUCRR9RLRRRLRL	RUCRR9RLRRRLR	RUCRR9RLRRRLRLR	RUCRR9RLRRRLRLL	13	0
RUCRR9RLRRRLLR	RUCRR9RLRRRLL	RUCRR9RLRRRLLRL	RUCRR9RLRRRLLRR	13	0
RUCRR9RLRRRLLL	RUCRR9RLRRRLL	RUCRR9RLRRRLLLL	RUCRR9RLRRRLLLR	13	0
RUCRR9RLRRLRRR	RUCRR9RLRRLRR	RUCRR9RLRRLRRRL	RUCRR9RLRRLRRRR	13	0
RUCRR9RLRRLRRL	RUCRR9RLRRLRR	RUCRR9RLRRLRRLR	RUCRR9RLRRLRRLL	13	0
RUCRR9RLRRLRLR	RUCRR9RLRRLRL	RUCRR9RLRRLRLRL	RUCRR9RLRRLRLRR	13	0
RUCRR9RLRRLRLL	RUCRR9RLRRLRL	RUCRR9RLRRLRLLR	RUCRR9RLRRLRLLL	13	0
RUCRR9RLRRLLRR	RUCRR9RLRRLLR	RUCRR9RLRRLLRRR	RUCRR9RLRRLLRRL	13	0
RUCRR9RLRRLLRL	RUCRR9RLRRLLR	RUCRR9RLRRLLRLR	RUCRR9RLRRLLRLL	13	0
RUCRR9RLRRLLLR	RUCRR9RLRRLLL	RUCRR9RLRRLLLRL	RUCRR9RLRRLLLRR	13	0
RUCRR9RLRRLLLL	RUCRR9RLRRLLL	RUCRR9RLRRLLLLL	RUCRR9RLRRLLLLR	13	0
RUCRR9RLRLRRRR	RUCRR9RLRLRRR	RUCRR9RLRLRRRRR	RUCRR9RLRLRRRRL	13	0
RUCRR9RLRLRRRL	RUCRR9RLRLRRR	RUCRR9RLRLRRRLR	RUCRR9RLRLRRRLL	13	0
RUCRR9RLRLRRLR	RUCRR9RLRLRRL	RUCRR9RLRLRRLRL	RUCRR9RLRLRRLRR	13	0
RUCRR9RLRLRRLL	RUCRR9RLRLRRL	RUCRR9RLRLRRLLL	RUCRR9RLRLRRLLR	13	0
RUCRR9RLRLRLRR	RUCRR9RLRLRLR	RUCRR9RLRLRLRRL	RUCRR9RLRLRLRRR	13	0
RUCRR9RLRLRLRL	RUCRR9RLRLRLR	RUCRR9RLRLRLRLR	RUCRR9RLRLRLRLL	13	0
RUCRR9RLRLRLLR	RUCRR9RLRLRLL	RUCRR9RLRLRLLRL	RUCRR9RLRLRLLRR	13	0
RUCRR9RLRLRLLL	RUCRR9RLRLRLL	RUCRR9RLRLRLLLR	RUCRR9RLRLRLLLL	13	0
RUCRR9RLRLLRRR	RUCRR9RLRLLRR	RUCRR9RLRLLRRRL	RUCRR9RLRLLRRRR	13	0
RUCRR9RLRLLRRL	RUCRR9RLRLLRR	RUCRR9RLRLLRRLL	RUCRR9RLRLLRRLR	13	0
RUCRR9RLRLLRLR	RUCRR9RLRLLRL	RUCRR9RLRLLRLRL	RUCRR9RLRLLRLRR	13	0
RUCRR9RLRLLRLL	RUCRR9RLRLLRL	RUCRR9RLRLLRLLR	RUCRR9RLRLLRLLL	13	0
RUCRR9RLRLLLRR	RUCRR9RLRLLLR	RUCRR9RLRLLLRRL	RUCRR9RLRLLLRRR	13	0
RUCRR9RLRLLLRL	RUCRR9RLRLLLR	RUCRR9RLRLLLRLL	RUCRR9RLRLLLRLR	13	0
RUCRR9RLRLLLLR	RUCRR9RLRLLLL	RUCRR9RLRLLLLRL	RUCRR9RLRLLLLRR	13	0
RUCRR9RLRLLLLL	RUCRR9RLRLLLL	RUCRR9RLRLLLLLL	RUCRR9RLRLLLLLR	13	2
RUCRR9RLLRRRRR	RUCRR9RLLRRRR	RUCRR9RLLRRRRRL	RUCRR9RLLRRRRRR	13	0
RUCRR9RLLRRRRL	RUCRR9RLLRRRR	RUCRR9RLLRRRRLL	RUCRR9RLLRRRRLR	13	0
RUCRR9RLLRRRLR	RUCRR9RLLRRRL	RUCRR9RLLRRRLRL	RUCRR9RLLRRRLRR	13	0
[truncated: 29,905 more rows]
