# Supplementary material for: The Creation and Statistical Evaluation of a Deterministic Model of the Human Bronchial Tree from HRCT Images
Source: PLoS One. 2016 Dec 15;11(12):e0168026. doi: 10.1371/journal.pone.0168026 (PMC5157997; doi:10.1371/journal.pone.0168026)
Supplement: S1 File — A set of two files per subject containing the morphology and connectivity information of the airway tree (both “real” and “model” data). The _morphology.txt file includes the total lung volume of the subject lung in cm3 and the %volume per lobe. It also includes the following fields in each row (one row per airway): (i) Vida_Name: The name assigned to each airway by the Vida PW2 software (0 if none exists), (ii) CenterLineLength: The distance between airway start and end coordinates in mm, (iii) Diameter: The airway average diameter in mm, (iv) Branching_Angle: the airway branching angle in degrees, (v) VidaGeneration: The generation assigned to each airway by the Vida PW2 software, vi) xs, ys, zs, xe, ye, ze: The coordinates of the start and end node of each airway in voxels, (vii) Adept_Names: The individualized naming scheme for each airway; in-house terminology is used, (viii) Generation: The airway generation assigned to each airway using a Boyden-based scheme, (ix) RootFlag: A flag indicating whether the airway is a “leaf” in the tree (1) or just a tree branch (0), (x) SpaceVolume: The volume of the space in the lung supplied by each airway in mm3. The translation.dico file contains information on airway connectivity, explicitly stating the parent-child relationships in the tree. (ZIP) [file pone.0168026.s001.zip › H01_T24reTrif_v6_VNR_morphology.txt]

Morphology	ALMED-06-C1-002	H01
TotalAirVolume(cm3)	LU	LL	RU	RM	RL
1905.269119	24.570902	21.139537	20.413077	10.554880	23.316333
VIDA_Name	CenterLineLength	Diameter	Branching_Angle	VidaGeneration	xs	ys	zs	xe	ye	ze	Adept_Names	Generation	RootFlag	SpaceVolume
Trachea	134.732000	19.299600	0	0	261	219	613	257	304	369	T	0	0	0
RMB	24.119500	17.719100	35.980645	1	257	304	369	236	313	333	R	1	0	0
LMB	57.718800	13.436100	54.426308	1	257	304	369	325	318	302	L	1	0	0
RUL	16.877100	9.435400	57.577801	2	236	313	333	211	314	336	RU	2	0	540291.281651
BronInt	26.463500	14.727200	16.008738	2	236	313	333	218	315	286	RMI	2	0	0
RB3	12.204900	6.575500	58.269236	3	211	314	336	201	299	339	RUC	3	0	348320.461092
0	9.147900	5.369600	30.523626	3	211	314	336	200	317	346	RUL	3	0	191970.820560
0	7.642300	11.478900	27.804403	3	218	315	286	211	320	276	RL	2	0	665176.690165
RB4+5	18.699500	7.419900	53.084466	3	218	315	286	201	296	271	RM	2	0	265318.741595
0	4.365390	6.432700	16.230701	4	201	299	339	199	293	341	RUCR	4	0	182291.740921
0	7.915630	6.384000	56.981017	4	201	299	339	194	298	349	RUCL	4	0	166028.720170
RB2	15.353700	3.679800	36.865509	3	200	317	346	178	323	344	RUB	3	0	50937.962396
RB1	7.765740	4.530400	44.630259	3	200	317	346	198	323	359	RUA	3	0	141032.858164
RLL7	9.502980	8.222900	24.712466	3	211	320	276	205	322	259	RLR	3	0	536365.475843
RB6	10.983000	5.284900	46.527224	3	211	320	276	199	331	278	RL6	3	0	128811.214322
0	36.628600	4.472200	22.986298	4	201	296	271	187	249	239	RMB	3	0	170622.671402
0	25.899700	4.416600	23.153152	4	201	296	271	168	281	256	RMA	3	0	94696.070194
LUL	12.276400	10.492900	29.566220	2	325	318	302	343	317	298	LU	2	0	607246.676209
LLB6	15.685700	9.026600	35.513931	2	325	318	302	334	332	280	LL	2	0	662106.832817
0	6.912840	5.448900	30.550558	5	199	293	341	195	284	337	RUCRR	5	0	169322.496525
0	9.376840	3.739400	52.083917	5	199	293	341	201	286	357	RUCRL	5	0	12969.244396
0	10.223200	3.448800	41.367323	4	198	323	359	201	322	379	RUAR	4	0	80372.476968
0	13.267400	2.814200	44.354191	4	198	323	359	189	340	365	RUAL	4	0	60660.381196
RLL	10.050100	7.171900	29.036294	4	205	322	259	193	322	247	RLRR	4	0	498609.842059
RB7	19.734600	3.521000	44.023084	4	205	322	259	210	339	228	RLA	4	0	37755.633784
0	15.754800	2.953800	34.199873	4	199	331	278	191	352	269	RL6L	4	0	74572.252378
0	7.528410	3.966200	33.413332	4	199	331	278	188	333	277	RL6R	4	0	54238.961944
LB4+5	23.494100	5.884700	32.100906	3	343	317	298	369	308	269	LUL	3	0	159553.126965
LB6	8.557250	6.148200	39.822823	3	334	332	280	338	344	278	LL6	3	0	134062.476186
LLB	10.656000	8.434700	41.904511	3	334	332	280	343	331	265	LLR	3	0	528044.356631
0	1.343750	5.448900	28.986526	6	195	284	337	195	282	337	RUCRR9	6	0	159903.451862
0	3.670510	4.683100	61.203402	6	195	284	337	191	284	332	RUCRRR	6	0	9419.044663
0	16.996700	3.074500	25.874730	5	194	298	349	186	299	381	RUCLL	5	0	97112.228506
0	19.658900	3.324800	57.759315	5	194	298	349	167	288	342	RUCLR	5	0	68916.491664
0	13.122000	6.416400	30.536288	5	193	322	247	182	331	229	RLRRR	5	0	405120.045223
RB8	13.883800	5.538900	20.722664	5	193	322	247	175	316	236	RLB	5	0	93489.796836
0	6.404380	13.615100	27.748104	3	343	317	298	352	316	302	LUR	3	0	447693.549245
0	11.226900	4.996800	40.518925	4	338	344	278	352	353	280	LL6R	4	0	89972.101475
0	1.343800	6.148200	19.578411	4	338	344	278	338	346	278	LL69	4	0	44090.374711
0	10.447100	4.088300	56.102847	4	338	346	278	338	354	262	LL69R	4	0	17350.111412
0	10.123100	3.179300	42.335973	4	338	346	278	334	356	289	LL69L	4	0	26740.263300
0	9.912190	3.389900	27.148881	7	195	282	337	192	269	345	RUCRR9L	6	0	56998.221960
0	7.703000	3.621600	28.276691	7	195	282	337	192	272	331	RUCRR9R	6	0	102905.229902
RB9	16.646500	4.696600	28.132878	5	182	331	229	162	344	220	RLC	5	0	173883.943384
RB10	25.820200	4.828400	29.140557	5	182	331	229	178	348	183	RLD	5	0	231236.101839
LB3	7.806030	6.139500	30.568520	3	352	316	302	363	313	299	LUC	3	0	138194.143016
LB1+2	15.049500	5.333300	57.152206	3	352	316	302	359	323	329	LURL	4	0	309499.406228
0	9.250840	3.728400	28.303114	4	363	313	299	376	316	297	LUCL	4	0	62112.243142
0	5.416820	4.564300	34.286425	4	363	313	299	368	307	297	LUCR	4	0	76081.899874
0	9.785800	2.694100	33.371611	5	352	353	280	360	364	273	LL6RL	5	0	35270.855130
0	10.362100	2.796600	33.066602	5	352	353	280	359	365	289	LL6RR	5	0	54701.246344
0	13.277400	8.366600	18.645707	4	343	331	265	355	336	245	LLRR	4	0	526036.308766
LB8	14.567300	3.903800	33.906316	4	343	331	265	350	319	244	LLB	4	0	2008.047865
LB10	3.481150	8.212400	22.812811	4	355	336	245	357	339	240	LLD	4	0	229827.579056
LB9	11.359400	4.935400	47.112541	4	355	336	245	371	332	240	LLC	4	0	296208.729710
0	6.994640	5.066500	27.854497	5	357	339	240	364	341	230	LLDL	5	0	97989.846548
0	6.494780	6.509700	42.116994	5	357	339	240	354	346	232	LLDR	5	0	131837.732508
0	8.629980	3.696000	39.448038	5	371	332	240	383	336	243	LLCL	5	0	55972.528446
0	8.837430	4.039800	29.021530	5	371	332	240	380	327	229	LLCR	5	0	240236.201264
0	7.915102	2.638367	30.717464	0	178	323	344	169.577608	329.405479	337.042571	RUBR	4	0	27419.243513
0	10.599174	3.495810	9.753893	0	178	323	344	162.483600	325.603563	345.538698	RUBL	4	0	23518.718883
0	7.441664	2.480555	28.196171	0	201	286	357	206.145832	278.264579	365.102074	RUCRLR	6	0	9227.630028
0	1.041309	0.347103	52.487238	0	201	286	357	200.479923	286.371429	358.897297	RUCRLL	6	2	3741.614368
0	12.514919	3.276360	17.631436	0	201	322	379	200.971210	325.120329	403.676087	RUARR	5	0	49175.503118
0	6.662499	2.220833	48.719763	0	201	322	379	209.593378	321.497569	385.614263	RUARL	5	0	31196.973849
0	9.442429	2.673490	31.294001	0	189	340	365	177.548560	346.651247	371.320347	RUALR	5	0	37506.433599
0	4.572803	1.524268	74.900000	0	189	340	365	193.273086	344.869340	362.197641	RUALL	5	0	23153.947598
0	5.505877	1.835292	52.555906	0	191	284	332	190.538734	288.520745	322.836530	RUCRRRR	7	0	6706.735406
0	3.401113	1.133704	38.859562	0	191	284	332	187.394141	286.994940	329.432224	RUCRRRL	7	0	2712.309257
0	11.019587	2.920775	41.458771	0	186	299	381	190.595424	293.499016	400.822855	RUCLLR	6	0	57615.805027
0	8.320876	2.773625	40.636435	0	186	299	381	176.053365	302.620666	389.638149	RUCLLL	6	0	39496.423480
0	10.738404	3.158560	37.032676	0	167	288	342	152.339592	292.563089	336.038664	RUCLRR	6	0	41623.654042
0	6.423669	2.141223	31.798962	0	167	288	342	161.080085	280.516078	341.207516	RUCLRL	6	0	27292.837622
0	12.787086	3.220405	44.645730	0	192	269	345	201.534016	252.715837	348.323417	RUCRR9LR	7	0	35642.849609
0	7.564862	2.521621	19.792821	0	192	269	345	186.094233	260.251209	350.263792	RUCRR9LL	7	0	21355.372351
0	11.444126	3.440520	14.223212	0	192	272	331	186.434285	259.389436	317.555149	RUCRR9RR	7	0	52595.685363
0	11.444126	3.440520	32.177768	0	192	272	331	196.897211	257.489572	320.982575	RUCRR9RL	7	0	50309.544538
0	8.527792	2.506449	23.125267	0	169.577608	329.405479	337.042571	160.330022	338.061213	335.960242	RUBRR	5	0	14103.285816
0	3.840796	1.280265	67.454223	0	169.577608	329.405479	337.042571	168.966310	328.151777	329.593159	RUBRL	5	0	13315.957697
0	7.101199	2.367066	18.527167	0	162.483600	325.603563	345.538698	153.065930	328.519948	350.656162	RUBLR	5	0	13594.050656
0	6.614218	2.204739	27.857896	0	162.483600	325.603563	345.538698	153.321455	325.310755	340.716960	RUBLL	5	0	9924.668226
0	6.862337	2.287446	13.660583	0	206.145832	278.264579	365.102074	208.828498	269.897459	372.098451	RUCRLRR	7	0	5998.862418
0	3.033959	1.011320	74.900000	0	206.145832	278.264579	365.102074	210.177618	280.037866	366.439018	RUCRLRL	7	0	3228.767611
0	10.848792	3.112542	18.984118	0	200.971210	325.120329	403.676087	204.669739	324.025404	424.745460	RUARRR	6	0	29004.734543
0	6.196055	2.065352	54.988737	0	200.971210	325.120329	403.676087	195.610766	331.259127	409.474766	RUARRL	6	0	20170.768575
0	7.814921	2.109791	24.221856	0	209.593378	321.497569	385.614263	217.012476	317.479460	396.372533	RUARLR	6	0	16353.310673
0	3.574851	1.191617	74.900000	0	209.593378	321.497569	385.614263	212.703444	325.174167	382.574198	RUARLL	6	0	14843.663177
0	6.067219	2.022406	34.056043	0	177.548560	346.651247	371.320347	173.027663	349.537772	381.082045	RUALRR	6	0	18870.593698
0	7.189041	2.396347	28.592088	0	177.548560	346.651247	371.320347	168.298129	351.760128	369.067867	RUALRL	6	0	18635.839901
0	3.555737	1.185246	55.676213	0	193.273086	344.869340	362.197641	195.707395	344.891433	355.883271	RUALLR	6	0	12640.589080
0	4.573173	1.448054	38.728933	0	193.273086	344.869340	362.197641	197.017098	350.027616	365.406115	RUALLL	6	0	10513.358518
0	4.542213	1.514071	33.887089	0	190.538734	288.520745	322.836530	188.408554	288.807863	314.223527	RUCRRRRR	8	0	3860.797065
0	4.432456	1.477485	50.815227	0	190.538734	288.520745	322.836530	192.765373	294.630721	321.346588	RUCRRRRL	8	0	2845.938341
0	3.182494	1.060831	39.642588	0	187.394141	286.994940	329.432224	183.408792	286.736451	326.010103	RUCRRRLR	8	0	1408.522783
0	2.713741	0.904580	53.930588	0	187.394141	286.994940	329.432224	187.198812	291.012477	329.924154	RUCRRRLL	8	0	1303.786474
0	10.116652	2.774736	18.180877	0	190.595424	293.499016	400.822855	195.105270	293.126621	420.120745	RUCLLRR	7	0	36126.803591
0	5.533705	1.844568	73.534145	0	190.595424	293.499016	400.822855	190.406263	285.275611	400.268839	RUCLLRL	7	0	21489.001436
0	8.083744	2.634944	23.864662	0	176.053365	302.620666	389.638149	170.057762	308.564156	401.157011	RUCLLLR	7	0	21380.653530
0	4.423133	1.474378	60.770055	0	176.053365	302.620666	389.638149	170.117984	300.342336	387.343177	RUCLLLL	7	0	18115.769950
0	8.190676	2.730225	18.627129	0	152.339592	292.563089	336.038664	142.514680	294.781272	326.810889	RUCLRRR	7	0	25819.306095
0	6.054883	2.018294	44.900279	0	152.339592	292.563089	336.038664	145.223865	296.149919	341.693765	RUCLRRL	7	0	15804.347947
0	7.418750	2.034162	26.550908	0	161.080085	280.516078	341.207516	155.198921	272.986821	333.769634	RUCLRLR	7	0	13702.398563
0	3.504185	1.168062	72.578781	0	161.080085	280.516078	341.207516	159.876539	279.089663	347.751775	RUCLRLL	7	0	13590.439059
0	9.373403	3.059385	16.607242	0	201.534016	252.715837	348.323417	207.257879	240.145450	345.689512	RUCRR9LRR	8	0	19499.011555
0	6.896092	2.298697	27.983690	0	201.534016	252.715837	348.323417	207.250253	246.327131	355.907249	RUCRR9LRL	8	0	16143.838054
0	4.281068	1.427023	39.992695	0	186.094233	260.251209	350.263792	184.357745	257.620651	357.704837	RUCRR9LLR	8	0	11083.990825
0	6.602813	2.200938	26.722382	0	186.094233	260.251209	350.263792	180.600844	252.176042	348.800469	RUCRR9LLL	8	0	10271.381527
0	11.327545	3.268494	17.780227	0	186.434285	259.389436	317.555149	184.577058	248.881842	300.015281	RUCRR9RRR	8	0	27885.139510
0	9.472126	3.157375	24.336695	0	186.434285	259.389436	317.555149	178.412983	248.323986	312.908886	RUCRR9RRL	8	0	24710.545853
0	12.021390	3.268494	14.910794	0	196.897211	257.489572	320.982575	203.253206	241.132991	316.293851	RUCRR9RLR	8	0	27256.721653
0	11.870606	3.268494	17.944955	0	196.897211	257.489572	320.982575	200.092267	245.094840	304.618372	RUCRR9RLL	8	0	23052.822885
0	8.637134	2.381127	11.857299	0	160.330022	338.061213	335.960242	149.392588	344.714989	334.401514	RUBRRR	6	0	9054.273378
0	3.298268	1.099423	74.900000	0	160.330022	338.061213	335.960242	162.576239	342.388942	336.723068	RUBRRL	6	0	5049.012438
0	4.851042	1.216252	74.900000	0	168.966310	328.151777	329.593159	175.660202	326.887405	326.379275	RUBRLR	6	0	6883.703653
0	5.761194	1.216252	52.398219	0	168.966310	328.151777	329.593159	161.687163	327.834525	323.518486	RUBRLL	6	0	6432.254043
0	7.394421	2.248713	15.728850	0	153.065930	328.519948	350.656162	143.189466	333.162982	352.562758	RUBLRR	6	0	7844.388423
0	2.758806	0.919602	74.900000	0	153.065930	328.519948	350.656162	152.693646	326.529696	355.456246	RUBLRL	6	0	5749.662233
0	8.684585	2.094502	12.334150	0	153.321455	325.310755	340.716960	141.070077	327.430830	335.970601	RUBLLR	6	0	5941.076868
0	3.912214	1.304071	74.900000	0	153.321455	325.310755	340.716960	152.925681	320.184367	337.045080	RUBLLL	6	0	3983.591359
0	3.396116	1.132039	32.736021	0	208.828498	269.897459	372.098451	207.862326	266.818653	377.326402	RUCRLRRR	8	0	3261.271983
0	6.030138	2.010046	21.273203	0	208.828498	269.897459	372.098451	213.506598	262.564333	375.069097	RUCRLRRL	8	0	2737.590435
0	3.398896	0.960754	28.604510	0	210.177618	280.037866	366.439018	213.136157	283.068084	370.156902	RUCRLRLR	8	0	1831.079618
0	2.204315	0.734772	74.900000	0	210.177618	280.037866	366.439018	211.879710	279.916264	362.673688	RUCRLRLL	8	0	1397.687993
0	6.960588	2.320196	23.884187	0	204.669739	324.025404	424.745460	202.777574	323.740486	438.427101	RUARRRR	7	0	14821.993596
0	7.282698	2.427566	23.855002	0	204.669739	324.025404	424.745460	211.185444	322.979643	436.300192	RUARRRL	7	0	14182.740948
0	4.536493	1.512164	39.383939	0	195.610766	331.259127	409.474766	189.137367	332.323751	411.619655	RUARRLR	7	0	10701.161555
0	5.121941	1.707314	39.425622	0	195.610766	331.259127	409.474766	196.075231	337.901624	414.461824	RUARRLL	7	0	9469.607019
0	7.108152	2.004302	12.880883	0	217.012476	317.479460	396.372533	223.167984	315.809506	407.714719	RUARLRR	7	0	10423.068596
0	2.884646	0.961549	74.902872	0	217.012476	317.479460	396.372533	218.468874	313.766361	394.237649	RUARLRL	7	0	5930.242077
0	3.822132	1.132036	71.358664	0	212.703444	325.174167	382.574198	212.777434	324.285856	375.024368	RUARLLR	7	0	7671.031773
0	4.626703	1.132036	48.127000	0	212.703444	325.174167	382.574198	215.560435	330.930683	385.897792	RUARLLL	7	0	7172.631404
0	5.337437	1.779146	37.881852	0	173.027663	349.537772	381.082045	166.682917	347.907050	387.120008	RUALRRR	7	0	9715.195607
0	4.614496	1.538165	48.908507	0	173.027663	349.537772	381.082045	174.169418	354.837930	386.747058	RUALRRL	7	0	9155.398091
0	5.803794	1.934598	36.130696	0	168.298129	351.760128	369.067867	164.801658	359.017701	364.879312	RUALRLR	7	0	10051.074117
0	5.574160	1.858053	45.953789	0	168.298129	351.760128	369.067867	160.343286	349.917162	371.038028	RUALRLL	7	0	8584.765784
0	4.917006	1.125983	46.031717	0	195.707395	344.891433	355.883271	200.481837	340.411660	351.489562	RUALLRR	7	0	7223.193760
0	4.737750	1.125983	74.900000	0	195.707395	344.891433	355.883271	193.401920	350.716818	351.535061	RUALLRL	7	0	5417.395320
0	3.472704	1.157568	51.044485	0	197.017098	350.027616	365.406115	202.032248	350.097721	367.082674	RUALLLR	7	0	5518.520033
0	4.495926	1.375652	41.577213	0	197.017098	350.027616	365.406115	196.204474	356.464581	367.605780	RUALLLL	7	0	4994.838485
0	3.364636	1.121545	39.758940	0	188.408554	288.807863	314.223527	184.383622	290.144386	310.645350	RUCRRRRRR	9	0	1961.097106
0	3.628174	1.209391	37.754000	0	188.408554	288.807863	314.223527	189.966045	287.778254	307.414724	RUCRRRRRL	9	0	1899.699959
0	4.176236	1.392079	23.019572	0	192.765373	294.630721	321.346588	192.565774	300.522537	318.699656	RUCRRRRLR	9	0	1654.111371
0	2.483812	0.827937	65.856748	0	192.765373	294.630721	321.346588	196.232557	295.207524	322.885529	RUCRRRRLL	9	0	1191.826970
0	3.149233	1.007790	14.536423	0	183.408792	286.736451	326.010103	179.939251	287.413758	321.874335	RUCRRRLRR	9	0	899.287623
0	1.399595	0.466532	74.900000	0	183.408792	286.736451	326.010103	182.357455	285.125700	327.084497	RUCRRRLRL	9	0	509.235160
0	2.812031	0.859351	13.290401	0	187.198812	291.012477	329.924154	186.997469	295.151122	329.132674	RUCRRRLLR	9	0	794.551314
0	1.013716	0.337905	74.900000	0	187.198812	291.012477	329.924154	187.186404	291.271568	331.921397	RUCRRRLLL	9	2	509.235160
0	7.312733	2.437578	27.211547	0	195.105270	293.126621	420.120745	193.795356	295.155929	434.381505	RUCLLRRR	8	0	19856.559646
0	6.881724	2.293908	36.371863	0	195.105270	293.126621	420.120745	202.712174	290.153886	428.426276	RUCLLRRL	8	0	16270.243944
0	5.499546	1.752340	34.330110	0	190.406263	285.275611	400.268839	185.645969	278.617247	400.224494	RUCLLRLR	8	0	11430.704125
0	4.019609	1.339870	61.268197	0	190.406263	285.275611	400.268839	195.573596	282.301166	399.609059	RUCLLRLL	8	0	10058.297311
0	6.166921	2.055640	21.312289	0	170.057762	308.564156	401.157011	167.686314	311.331867	412.476705	RUCLLLRR	8	0	12752.548583
0	4.839211	1.613070	43.202231	0	170.057762	308.564156	401.157011	164.648471	313.310281	401.552641	RUCLLLRL	8	0	8628.104946
0	5.214525	1.400659	29.419726	0	170.117984	300.342336	387.343177	164.009792	295.738303	389.107545	RUCLLLLR	8	0	9473.218616
0	2.867713	0.955904	74.900000	0	170.117984	300.342336	387.343177	169.129777	302.405236	382.500968	RUCLLLLL	8	0	8642.551334
0	5.926485	1.975495	29.681642	0	142.514680	294.781272	326.810889	137.457405	300.390871	320.688503	RUCLRRRR	8	0	14670.306527
0	6.010482	2.003494	39.976437	0	142.514680	294.781272	326.810889	135.517490	290.482110	322.044940	RUCLRRRL	8	0	11148.999569
0	3.839000	1.279667	37.178506	0	145.223865	296.149919	341.693765	142.995418	301.110741	344.048306	RUCLRRLR	8	0	7956.347927
0	4.826816	1.608939	29.160955	0	145.223865	296.149919	341.693765	138.885262	295.454517	346.139683	RUCLRRLL	8	0	7848.000020
0	6.441700	1.932454	10.085356	0	155.198921	272.986821	333.769634	148.902636	267.641393	327.227754	RUCLRLRR	8	0	8512.533846
0	2.290228	0.763409	53.889534	0	155.198921	272.986821	333.769634	156.209679	269.827166	332.717173	RUCLRLRL	8	0	5189.864717
0	4.806597	1.109659	33.538418	0	159.876539	279.089663	347.751775	154.975854	276.176556	353.558651	RUCLRLLR	8	0	7855.223214
0	3.672175	1.109659	74.900000	0	159.876539	279.089663	347.751775	164.253562	280.412152	351.774846	RUCLRLLL	8	0	5735.215845
0	8.400076	2.800025	23.746857	0	207.257879	240.145450	345.689512	216.540985	231.903147	343.701899	RUCRR9LRRR	9	0	10827.567446
0	5.207413	1.735804	54.204295	0	207.257879	240.145450	345.689512	203.389130	233.477357	344.617706	RUCRR9LRRL	9	0	8671.444109
0	5.715305	1.905102	33.767211	0	207.250253	246.327131	355.907249	215.058768	243.341448	358.018327	RUCRR9LRLR	9	0	8299.449630
0	4.844194	1.614731	43.932688	0	207.250253	246.327131	355.907249	206.047205	241.597199	363.038272	RUCRR9LRLL	9	0	7844.388423
0	5.051519	1.355672	21.309755	0	184.357745	257.620651	357.704837	183.815104	252.454447	365.008502	RUCRR9LLRR	9	0	6320.294540
0	2.450259	0.816753	74.900000	0	184.357745	257.620651	357.704837	182.338205	260.159397	359.943423	RUCRR9LLRL	9	0	4763.696285
0	5.266068	1.755356	22.219818	0	180.600844	252.176042	348.800469	178.982500	244.534950	347.927227	RUCRR9LLLR	9	0	5616.033148
0	3.735022	1.245007	40.031010	0	180.600844	252.176042	348.800469	175.280910	250.703918	347.916744	RUCRR9LLLL	9	0	4655.348378
0	12.797440	3.105069	14.473848	0	184.577058	248.881842	300.015281	183.259327	233.672155	284.711077	RUCRR9RRRR	9	0	16082.440907
0	4.436142	1.478714	74.900000	0	184.577058	248.881842	300.015281	183.431651	252.784836	293.026726	RUCRR9RRRL	9	0	11802.698604
0	9.017829	2.999507	18.048510	0	178.412983	248.323986	312.908886	174.571579	236.058511	307.715601	RUCRR9RRLR	9	0	13799.911678
0	4.073828	1.357943	60.162173	0	178.412983	248.323986	312.908886	172.371590	248.800813	313.163670	RUCRR9RRLL	9	0	10910.634174
0	7.291416	2.430472	28.830753	0	203.253206	241.132991	316.293851	211.446666	234.040752	315.519674	RUCRR9RLRR	9	0	13875.755213
0	8.854131	2.951377	24.317811	0	203.253206	241.132991	316.293851	202.524987	228.496691	311.366162	RUCRR9RLRL	9	0	13380.966440
0	14.986621	3.105069	9.854421	0	200.092267	245.094840	304.618372	201.953654	227.188780	286.922302	RUCRR9RLLR	9	0	13550.711494
0	5.258050	1.752683	74.900000	0	200.092267	245.094840	304.618372	204.642755	248.590139	297.467558	RUCRR9RLLL	9	0	9502.111391
0	5.907549	1.969183	24.538311	0	149.392588	344.714989	334.401514	141.260495	346.285268	330.436076	RUBRRRR	7	0	4633.678797
0	5.605982	1.868661	27.305686	0	149.392588	344.714989	334.401514	144.475422	351.245987	336.642542	RUBRRRL	7	0	4420.594581
0	3.318924	1.044451	42.295134	0	162.576239	342.388942	336.723068	167.012754	344.352438	335.475593	RUBRRLR	7	0	2802.599179
0	1.949558	0.649853	74.900000	0	162.576239	342.388942	336.723068	164.340479	342.032108	339.781263	RUBRRLL	7	0	2246.413259
0	3.864844	1.155439	26.967153	0	175.660202	326.887405	326.379275	181.059651	328.466953	324.767957	RUBRLRR	7	0	3683.828818
0	2.890749	0.963583	39.232873	0	175.660202	326.887405	326.379275	178.589801	323.742827	326.112892	RUBRLRL	7	0	3199.874836
0	6.315910	1.155439	16.984770	0	161.687163	327.834525	323.518486	152.965398	329.433273	319.325433	RUBRLLR	7	0	3727.167980
0	2.994066	0.998022	58.107809	0	161.687163	327.834525	323.518486	161.190135	325.086296	318.852347	RUBRLLL	7	0	2705.086063
0	5.803434	1.934478	14.737388	0	143.189466	333.162982	352.562758	134.728111	334.870966	352.970439	RUBLRRR	7	0	4604.786022
0	3.471357	1.157119	37.193433	0	143.189466	333.162982	352.562758	140.867526	337.480844	354.753262	RUBLRRL	7	0	3239.602401
0	3.952215	0.873622	47.776051	0	152.693646	326.529696	355.456246	148.001760	324.978017	359.743399	RUBLRLR	7	0	2903.723892
0	3.716917	0.873622	74.900000	0	152.693646	326.529696	355.456246	157.841695	325.024455	357.276248	RUBLRLL	7	0	2845.938341
0	6.280382	1.989777	8.393602	0	141.070077	327.430830	335.970601	132.707259	329.117076	330.837716	RUBLLRR	7	0	3810.234708
0	3.791139	1.263713	25.620114	0	141.070077	327.430830	335.970601	135.528826	327.962227	337.208801	RUBLLRL	7	0	2130.842159
0	4.683675	1.238868	74.900000	0	152.925681	320.184367	337.045080	159.463546	317.787205	336.616163	RUBLLLR	7	0	2405.323522
0	2.159782	0.719927	74.900000	0	152.925681	320.184367	337.045080	154.476807	318.102967	339.592780	RUBLLLL	7	0	1578.267837
0	2.404517	0.801506	44.404748	0	207.862326	266.818653	377.326402	205.126961	264.736409	378.662798	RUCRLRRRR	9	0	1661.334565
0	2.944168	0.981389	36.398428	0	207.862326	266.818653	377.326402	209.521007	265.215345	382.332636	RUCRLRRRL	9	0	1599.937418
0	5.469209	1.823070	5.808794	0	213.506598	262.564333	375.069097	217.653481	256.140512	378.821191	RUCRLRRLR	9	0	1888.865168
0	1.307842	0.435947	74.900000	0	213.506598	262.564333	375.069097	213.940324	261.709713	372.792436	RUCRLRRLL	9	0	848.725267
0	2.450034	0.816678	28.675674	0	213.136157	283.068084	370.156902	215.262250	283.688073	374.049697	RUCRLRLRR	9	0	1040.139901
0	2.445225	0.815075	39.218404	0	213.136157	283.068084	370.156902	214.449731	286.461855	370.201904	RUCRLRLRL	9	0	790.939717
0	2.163122	0.698033	33.927280	0	211.879710	279.916264	362.673688	213.096299	281.597049	359.365789	RUCRLRLLR	9	0	733.154167
0	1.858119	0.619373	66.466585	0	211.879710	279.916264	362.673688	211.773478	277.451932	360.993343	RUCRLRLLL	9	0	664.533826
0	6.099098	2.033033	22.472474	0	202.777574	323.740486	438.427101	199.295287	326.365649	449.125402	RUARRRRR	8	0	9047.050184
0	4.112182	1.370727	62.642156	0	202.777574	323.740486	438.427101	205.319077	319.189132	442.736311	RUARRRRL	8	0	5774.943411
0	7.246635	2.306188	18.794962	0	211.185444	322.979643	436.300192	217.517494	318.571237	446.427268	RUARRRLR	8	0	8118.869786
0	3.292840	1.097613	71.680995	0	211.185444	322.979643	436.300192	211.851231	327.414468	438.956291	RUARRRLL	8	0	6063.871162
0	6.044538	1.436556	28.183916	0	189.137367	332.323751	411.619655	182.727943	335.268380	419.123286	RUARRLRR	8	0	5807.447783
0	3.408118	1.136039	74.900000	0	189.137367	332.323751	411.619655	186.495161	330.579314	406.294321	RUARRLRL	8	0	4893.713772
0	4.777796	1.592599	20.654386	0	196.075231	337.901624	414.461824	195.361990	342.664722	421.491928	RUARRLLR	8	0	5551.024405
0	2.625827	0.875276	65.391745	0	196.075231	337.901624	414.461824	197.759056	340.785583	411.734053	RUARRLLL	8	0	3918.582615
0	6.268703	1.904087	15.561914	0	223.167984	315.809506	407.714719	227.802706	311.959923	417.287397	RUARLRRR	8	0	6598.387500
0	3.141431	1.047144	67.457004	0	223.167984	315.809506	407.714719	225.237146	319.720264	409.745734	RUARLRRL	8	0	3824.681096
0	2.370684	0.790228	56.886713	0	218.468874	313.766361	394.237649	216.350683	311.092120	393.027625	RUARLRLR	8	0	3040.964573
0	3.026716	0.913471	43.668817	0	218.468874	313.766361	394.237649	222.491824	312.008316	392.882089	RUARLRLL	8	0	2889.277504
0	3.820827	1.075434	49.029032	0	212.777434	324.285856	375.024368	216.679890	325.580225	369.745293	RUARLLRR	8	0	3979.979762
0	3.733585	1.075434	56.425663	0	212.777434	324.285856	375.024368	208.661764	321.782472	371.302292	RUARLLRL	8	0	3691.052011
0	3.327854	1.075434	38.756442	0	215.560435	330.930683	385.897792	214.341931	335.352936	388.408274	RUARLLLR	8	0	3694.663608
0	3.702425	1.075434	36.707924	0	215.560435	330.930683	385.897792	220.390051	333.355918	387.343452	RUARLLLL	8	0	3477.967795
0	5.354165	1.690188	18.080519	0	166.682917	347.907050	387.120008	159.898194	348.706494	392.632618	RUALRRRR	8	0	6125.268308
0	2.835280	0.945093	74.900000	0	166.682917	347.907050	387.120008	167.014690	343.802680	388.359476	RUALRRRL	8	0	3589.927299
0	3.440661	1.146887	40.429961	0	174.169418	354.837930	386.747058	177.166520	356.095866	392.064414	RUALRRLR	8	0	4821.481835
0	3.844153	1.281384	40.221799	0	174.169418	354.837930	386.747058	172.282317	360.156424	388.011901	RUALRRLL	8	0	4333.916256
0	4.442172	1.480724	20.756200	0	164.801658	359.017701	364.879312	161.336723	362.994522	359.522757	RUALRLRR	8	0	5832.728961
0	3.355518	1.118506	40.444317	0	164.801658	359.017701	364.879312	164.594009	363.894525	366.297792	RUALRLRL	8	0	4218.345156
0	5.881869	1.765151	18.374056	0	160.343286	349.917162	371.038028	151.838462	350.742841	373.594854	RUALRLLR	8	0	5424.618514
0	3.221130	1.073710	74.900000	0	160.343286	349.917162	371.038028	160.049512	345.159164	370.355226	RUALRLLL	8	0	3160.147270
0	4.526618	1.069684	32.012157	0	200.481837	340.411660	351.489562	206.451625	339.652761	347.419503	RUALLRRR	8	0	4008.872537
0	3.514466	1.069684	58.379488	0	200.481837	340.411660	351.489562	199.473821	335.318007	350.641603	RUALLRRL	8	0	3214.321223
0	4.126710	1.069684	23.466982	0	193.401920	350.716818	351.535061	192.938594	356.741419	350.055751	RUALLRLR	8	0	2965.121038
0	2.745506	0.915169	55.734857	0	193.401920	350.716818	351.535061	189.465010	351.548206	350.578769	RUALLRLL	8	0	2452.274282
0	4.155989	1.099690	29.861646	0	202.032248	350.097721	367.082674	207.963419	350.687846	364.861340	RUALLLRR	8	0	2892.889101
0	2.316193	0.772064	74.900000	0	202.032248	350.097721	367.082674	202.118933	349.550803	371.654904	RUALLLRL	8	0	2625.630932
0	3.577407	1.192469	31.832712	0	196.204474	356.464581	367.605780	195.601373	361.501699	365.433960	RUALLLLR	8	0	2643.688916
0	3.138868	1.046289	42.526103	0	196.204474	356.464581	367.605780	195.846801	359.005630	372.851640	RUALLLLL	8	0	2351.149569
0	2.674633	0.891544	43.230388	0	184.383622	290.144386	310.645350	181.309047	288.302125	308.318196	RUCRRRRRRR	10	0	1025.693514
0	2.902860	0.967620	43.788517	0	184.383622	290.144386	310.645350	182.691949	293.845705	308.696090	RUCRRRRRRL	10	0	935.403592
0	3.668085	1.148922	12.833292	0	189.966045	287.778254	307.414724	190.787936	287.658050	300.163968	RUCRRRRRLR	10	0	1217.108149
0	1.487257	0.495752	74.900000	0	189.966045	287.778254	307.414724	191.389671	286.091420	307.637595	RUCRRRRRLL	10	0	682.591810
0	3.545674	1.181891	10.083095	0	192.565774	300.522537	318.699656	193.012635	305.247320	315.598888	RUCRRRRLRR	10	0	1036.528305
0	1.346049	0.448683	50.716073	0	192.565774	300.522537	318.699656	191.495020	302.060891	319.650203	RUCRRRRLRL	10	0	617.583066
0	2.721050	0.786541	45.703043	0	196.232557	295.207524	322.885529	198.252109	298.429903	324.756467	RUCRRRRLLR	10	0	603.136679
0	2.264211	0.754737	61.793145	0	196.232557	295.207524	322.885529	198.375117	292.606723	322.838066	RUCRRRRLLL	10	0	588.690291
0	2.625443	0.875148	33.479329	0	179.939251	287.413758	321.874335	177.308736	285.751959	318.697934	RUCRRRLRRR	10	0	487.565579
0	2.300957	0.766986	48.191449	0	179.939251	287.413758	321.874335	178.507410	290.269308	320.215829	RUCRRRLRRL	10	0	411.722044
0	1.096763	0.365588	42.234436	0	182.357455	285.125700	327.084497	181.560419	284.767312	328.937185	RUCRRRLRLR	10	2	267.258169
0	1.248447	0.416149	55.600074	0	182.357455	285.125700	327.084497	183.098055	283.457510	327.552191	RUCRRRLRLL	10	0	241.976991
0	2.288311	0.762770	36.598054	0	186.997469	295.151122	329.132674	185.137324	297.622905	327.218448	RUCRRRLLRR	10	0	437.003222
0	2.245523	0.748508	47.950904	0	186.997469	295.151122	329.132674	189.002522	297.648249	330.416978	RUCRRRLLRL	10	0	357.548091
0	6.628028	2.209343	12.909223	0	193.795356	295.155929	434.381505	194.370250	298.310473	446.917710	RUCLLRRRR	9	0	12810.334133
0	2.762329	0.920776	74.900000	0	193.795356	295.155929	434.381505	190.546704	292.903026	435.897571	RUCLLRRRL	9	0	7046.225513
0	4.978911	1.659637	21.689682	0	202.712174	290.153886	428.426276	209.116098	290.529734	433.410940	RUCLLRRLR	9	0	10119.694458
0	4.486312	1.495437	42.442367	0	202.712174	290.153886	428.426276	204.249266	284.817170	433.407380	RUCLLRRLL	9	0	6150.549487
0	4.604175	1.534725	23.438065	0	185.645969	278.617247	400.224494	181.787114	273.661002	396.544042	RUCLLRLRR	9	0	6183.053859
0	3.088971	1.029657	44.310402	0	185.645969	278.617247	400.224494	183.971202	275.754794	404.503038	RUCLLRLRL	9	0	5247.650267
0	5.093338	1.272876	34.782631	0	195.573596	282.301166	399.609059	199.412690	276.104795	402.405435	RUCLLRLLR	9	0	5290.989429
0	3.255391	1.085130	74.900000	0	195.573596	282.301166	399.609059	198.328143	285.027820	395.702234	RUCLLRLLL	9	0	4767.307882
0	5.324601	1.774867	17.002705	0	167.686314	311.331867	412.476705	167.280828	315.332750	421.652927	RUCLLLRRR	9	0	8118.869786
0	3.005711	1.001904	65.180744	0	167.686314	311.331867	412.476705	164.480845	308.892027	415.090699	RUCLLLRRL	9	0	4633.678797
0	5.484121	1.532417	16.024028	0	164.648471	313.310281	401.552641	157.513662	316.992229	403.526602	RUCLLLRLR	9	0	5363.221367
0	2.674971	0.891657	74.900000	0	164.648471	313.310281	401.552641	165.989782	316.531737	398.977208	RUCLLLRLL	9	0	3264.883580
0	4.687979	1.330626	33.718338	0	164.009792	295.738303	389.107545	157.429131	295.337458	392.176446	RUCLLLLRR	9	0	4969.557307
0	3.665617	1.221872	51.570697	0	164.009792	295.738303	389.107545	163.562250	290.370006	387.947927	RUCLLLLRL	9	0	4503.661309
0	4.301570	0.908109	74.900000	0	169.129777	302.405236	382.500968	174.420250	302.113357	377.672148	RUCLLLLLR	9	0	4677.017960
0	4.301570	0.908109	64.201519	0	169.129777	302.405236	382.500968	163.297094	305.037572	382.240772	RUCLLLLLL	9	0	3965.533374
0	7.745831	1.876720	21.557717	0	137.457405	300.390871	320.688503	127.871056	305.701076	315.879994	RUCLRRRRR	9	0	8530.591831
0	4.233925	1.411308	74.900000	0	137.457405	300.390871	320.688503	141.455386	303.601574	315.766553	RUCLRRRRL	9	0	6139.714696
0	5.654330	1.884777	22.581728	0	135.517490	290.482110	322.044940	127.460355	289.041452	319.416228	RUCLRRRLR	9	0	6526.155562
0	3.340141	1.113380	66.590940	0	135.517490	290.482110	322.044940	136.766744	286.294891	318.859464	RUCLRRRLL	9	0	4622.844006
0	3.363986	1.121329	74.900000	0	142.995418	301.110741	344.048306	146.768891	303.514217	347.068422	RUCLRRLRR	9	0	4001.649343
0	5.758500	1.215683	34.740315	0	142.995418	301.110741	344.048306	135.922016	305.941277	344.442154	RUCLRRLRL	9	0	3954.698584
0	4.044413	1.348138	38.402029	0	138.885262	295.454517	346.139683	133.034512	294.619582	344.604934	RUCLRRLLR	9	0	3983.591359
0	3.679844	1.226615	44.730437	0	138.885262	295.454517	346.139683	137.192840	295.467850	353.139137	RUCLRRLLL	9	0	3864.408662
0	4.543362	1.514454	26.213528	0	148.902636	267.641393	327.227754	146.414309	264.799650	319.690861	RUCLRLRRR	9	0	4290.577093
0	4.181604	1.393868	29.191617	0	148.902636	267.641393	327.227754	143.814465	264.062680	326.973094	RUCLRLRRL	9	0	4221.956753
0	3.435343	0.725239	38.942334	0	156.209679	269.827166	332.717173	154.733153	264.952977	333.323637	RUCLRLRLR	9	0	2672.581691
0	3.296738	0.725239	74.900000	0	156.209679	269.827166	332.717173	160.503506	270.393417	329.618541	RUCLRLRLL	9	0	2517.283025
0	4.543360	1.054176	29.456978	0	154.975854	276.176556	353.558651	151.966851	270.741849	357.147867	RUCLRLLRR	9	0	4102.774056
0	2.982944	0.994315	54.979712	0	154.975854	276.176556	353.558651	152.110440	278.459735	356.927876	RUCLRLLRL	9	0	3752.449158
0	5.029109	1.054176	47.580887	0	164.253562	280.412152	351.774846	169.678079	285.480764	350.494615	RUCLRLLLR	9	0	3452.686617
0	2.807460	0.935820	74.900000	0	164.253562	280.412152	351.774846	165.469124	276.837188	354.179078	RUCLRLLLL	9	0	2282.529228
0	6.746290	2.248763	9.882870	0	216.540985	231.903147	343.701899	224.131904	225.352916	344.421024	RUCRR9LRRRR	10	0	6222.781424
0	3.268458	1.089486	28.603299	0	216.540985	231.903147	343.701899	219.379650	229.126516	339.925924	RUCRR9LRRRL	10	0	4604.786022
0	3.013719	1.004573	33.226354	0	203.389130	233.477357	344.617706	200.859484	230.902514	341.039664	RUCRR9LRRLR	10	0	4666.183169
0	4.283767	1.427922	26.686232	0	203.389130	233.477357	344.617706	201.310665	227.815179	347.393888	RUCRR9LRRLL	10	0	4005.260940
0	6.609724	1.809847	15.962437	0	215.058768	243.341448	358.018327	222.696987	237.592632	361.135945	RUCRR9LRLRR	10	0	5312.659010
0	3.688296	1.229432	74.900000	0	215.058768	243.341448	358.018327	218.416882	247.598022	356.864187	RUCRR9LRLRL	10	0	2986.790620
0	4.195822	1.398607	27.997185	0	206.047205	241.597199	363.038272	204.780135	235.846363	365.830934	RUCRR9LRLLR	10	0	3987.202956
0	2.911594	0.970531	44.369549	0	206.047205	241.597199	363.038272	205.888997	241.770305	368.852926	RUCRR9LRLLL	10	0	3857.185468
0	4.485270	1.287888	20.355518	0	183.815104	252.454447	365.008502	181.367697	247.399303	369.857004	RUCRR9LLRRR	10	0	3701.886802
0	2.596988	0.865663	58.141636	0	183.815104	252.454447	365.008502	186.489339	252.119289	368.731446	RUCRR9LLRRL	10	0	2618.407738
0	3.675389	0.775915	74.900000	0	182.338205	260.159397	359.943423	184.304125	264.941677	357.544294	RUCRR9LLRLR	10	0	2564.233785
0	3.675389	0.775915	56.503398	0	182.338205	260.159397	359.943423	177.510530	259.113550	363.101274	RUCRR9LLRLL	10	0	2199.462500
0	3.193023	1.064341	32.470804	0	178.982500	244.534950	347.927227	178.352957	240.799982	344.070410	RUCRR9LLLRR	10	0	2925.393473
0	4.112651	1.370884	26.948373	0	178.982500	244.534950	347.927227	177.640238	239.026473	351.026940	RUCRR9LLLRL	10	0	2690.639676
0	4.458847	1.182757	22.230144	0	175.280910	250.703918	347.916744	169.679785	247.293821	349.285493	RUCRR9LLLLR	10	0	2506.448235
0	1.968006	0.656002	74.900000	0	175.280910	250.703918	347.916744	174.237867	252.510495	345.153779	RUCRR9LLLLL	10	0	2148.900144
0	9.435039	2.949816	7.882193	0	183.259327	233.672155	284.711077	184.103846	222.856416	272.729872	RUCRR9RRRRR	10	0	10524.193308
0	5.142373	1.714124	28.451475	0	183.259327	233.672155	284.711077	179.372620	227.746113	280.827686	RUCRR9RRRRL	10	0	5558.247598
0	4.366253	1.404778	44.211554	0	183.431651	252.784836	293.026726	186.170492	258.112828	289.643117	RUCRR9RRRLR	10	0	6374.468493
0	3.455744	1.151915	70.605165	0	183.431651	252.784836	293.026726	179.391259	255.809026	294.358683	RUCRR9RRRLL	10	0	5428.230111
0	7.298615	2.432872	9.893266	0	174.571579	236.058511	307.715601	171.239350	226.910246	301.242630	RUCRR9RRLRR	10	0	9036.215394
0	3.130666	1.043555	49.447145	0	174.571579	236.058511	307.715601	174.215578	232.092726	310.967496	RUCRR9RRLRL	10	0	4763.696285
0	5.540205	1.290045	30.417269	0	172.371590	248.800813	313.163670	164.964902	246.481761	309.422072	RUCRR9RRLLR	10	0	5673.818698
0	3.040196	1.013399	74.900000	0	172.371590	248.800813	313.163670	171.533558	251.905431	317.441227	RUCRR9RRLLL	10	0	5236.815476
0	8.958567	2.308949	14.751381	0	211.446666	234.040752	315.519674	219.218533	223.490549	312.210226	RUCRR9RLRRR	10	0	8469.194684
0	4.272812	1.424271	74.900000	0	211.446666	234.040752	315.519674	216.247841	236.798495	319.723049	RUCRR9RLRRL	10	0	5406.560529
0	8.108345	2.702782	9.989894	0	202.524987	228.496691	311.366162	203.430640	217.404720	305.094856	RUCRR9RLRLR	10	0	8563.096202
0	2.562348	0.854116	74.900000	0	202.524987	228.496691	311.366162	199.722139	227.008469	314.208122	RUCRR9RLRLL	10	0	4817.870238
0	8.575110	2.858370	11.669960	0	201.953654	227.188780	286.922302	200.777148	217.778481	275.445354	RUCRR9RLLRR	10	0	7288.202504
0	9.891560	2.949816	11.775272	0	201.953654	227.188780	286.922302	205.739436	214.893430	277.304708	RUCRR9RLLRL	10	0	6262.508990
0	6.390593	1.665049	74.900000	0	204.642755	248.590139	297.467558	207.088132	256.908066	302.723114	RUCRR9RLLLR	10	0	5984.416030
0	2.875167	0.958389	61.751865	0	204.642755	248.590139	297.467558	203.487912	252.455521	295.549939	RUCRR9RLLLL	10	0	3517.695361
0	5.647313	1.870724	5.348574	0	141.260495	346.285268	330.436076	133.238456	347.680081	327.634885	RUBRRRRR	8	0	3077.080542
0	1.183455	0.394485	74.900000	0	141.260495	346.285268	330.436076	141.448245	346.583740	328.117081	RUBRRRRL	8	2	1556.598255
0	4.446611	1.482204	18.045344	0	144.475422	351.245987	336.642542	141.907579	357.345422	336.673898	RUBRRRLR	8	0	2329.479988
0	2.849243	0.949748	32.584445	0	144.475422	351.245987	336.642542	141.099070	352.735157	339.450120	RUBRRRLL	8	0	2091.114594
0	3.981816	0.992229	29.409614	0	167.012754	344.352438	335.475593	172.914412	343.881393	335.124051	RUBRRLRR	8	0	1549.375062
0	2.422942	0.807647	74.900000	0	167.012754	344.352438	335.475593	166.343094	347.744534	334.099113	RUBRRLRL	8	0	1253.224117
0	2.924338	0.617360	40.840670	0	164.340479	342.032108	339.781263	167.621300	339.460567	341.463031	RUBRRLLR	8	0	1217.108149
0	2.233915	0.617360	74.900000	0	164.340479	342.032108	339.781263	163.190745	344.115269	342.901850	RUBRRLLL	8	0	1029.305111
0	3.432523	1.097667	22.605915	0	181.059651	328.466953	324.767957	185.894656	329.824853	326.026732	RUBRLRRR	8	0	2036.940640
0	2.066468	0.688823	52.159116	0	181.059651	328.466953	324.767957	182.326141	328.907365	321.048494	RUBRLRRL	8	0	1646.888177
0	2.737756	0.912585	41.204545	0	178.589801	323.742827	326.112892	181.765451	322.371316	329.006578	RUBRLRLR	8	0	1748.012890
0	2.553005	0.851002	58.267824	0	178.589801	323.742827	326.112892	178.640448	321.235746	322.276691	RUBRLRLL	8	0	1451.861946
0	5.942606	1.097667	6.417050	0	152.965398	329.433273	319.325433	144.601016	329.966554	315.529930	RUBRLLRR	8	0	2520.894622
0	1.525179	0.508393	74.900000	0	152.965398	329.433273	319.325433	152.881293	331.665665	318.784524	RUBRLLRL	8	0	1206.273358
0	2.585259	0.861753	18.607408	0	161.190135	325.086296	318.852347	161.429013	323.609244	314.088784	RUBRLLLR	8	0	1596.325821
0	1.463584	0.487861	54.239800	0	161.190135	325.086296	318.852347	160.118641	323.189888	318.880138	RUBRLLLL	8	0	1108.760242
0	4.322029	1.440676	24.820546	0	134.728111	334.870966	352.970439	129.298036	337.814334	350.555877	RUBLRRRR	8	0	2408.935119
0	3.599009	1.199670	33.574926	0	134.728111	334.870966	352.970439	130.038840	333.791000	356.132264	RUBLRRRL	8	0	2195.850903
0	2.082096	0.694032	43.694034	0	140.867526	337.480844	354.753262	140.913863	340.480190	353.708506	RUBLRRLR	8	0	1737.178099
0	3.214113	1.071371	31.159743	0	140.867526	337.480844	354.753262	137.809939	339.599083	358.795227	RUBLRRLL	8	0	1502.424302
0	3.533349	0.829941	15.803560	0	148.001760	324.978017	359.743399	143.867723	324.979493	364.111080	RUBLRLRR	8	0	1776.905665
0	1.692446	0.564149	63.713318	0	148.001760	324.978017	359.743399	147.266441	322.576554	359.484501	RUBLRLRL	8	0	1126.818227
0	3.565883	0.829941	15.127569	0	157.841695	325.024455	357.276248	162.534077	322.571938	357.765749	RUBLRLLR	8	0	1690.227340
0	1.563260	0.521087	74.918282	0	157.841695	325.024455	357.276248	159.008767	327.020923	357.619499	RUBLRLLL	8	0	1155.711002
0	6.097724	1.890288	12.196165	0	132.707259	329.117076	330.837716	124.372154	331.946975	327.869296	RUBLLRRR	8	0	2296.975616
0	2.004516	0.668172	74.900000	0	132.707259	329.117076	330.837716	132.611013	327.409942	327.552452	RUBLLRRL	8	0	1513.259093
0	3.839823	1.200527	18.895419	0	135.528826	327.962227	337.208801	130.272922	330.195986	337.495699	RUBLLRLR	8	0	1123.206630
0	1.581128	0.527043	61.242534	0	135.528826	327.962227	337.208801	134.356722	326.146512	338.460048	RUBLLRLL	8	0	1007.635530
0	4.618451	1.176924	19.902633	0	159.463546	317.787205	336.616163	166.094713	316.870372	338.713112	RUBLLLRR	8	0	1480.754721
0	1.469137	0.489712	74.900000	0	159.463546	317.787205	336.616163	159.712881	317.084541	333.853990	RUBLLLRL	8	0	924.568801
0	2.715869	0.683931	35.972687	0	154.476807	318.102967	339.592780	157.781804	317.579290	342.639715	RUBLLLLR	8	0	928.180398
0	1.574468	0.524823	74.900000	0	154.476807	318.102967	339.592780	152.852000	317.304616	341.592166	RUBLLLLL	8	0	650.087438
0	1.979078	0.659693	74.900000	0	205.126961	264.736409	378.662798	202.728808	266.038414	377.172703	RUCRLRRRRR	10	0	845.113670
0	3.430646	0.761430	36.513589	0	205.126961	264.736409	378.662798	203.925734	260.480783	382.093254	RUCRLRRRRL	10	0	816.220895
0	3.902048	0.932320	24.924631	0	209.521007	265.215345	382.332636	210.760706	261.046507	387.504223	RUCRLRRRLR	10	0	855.948461
0	1.911381	0.637127	74.900000	0	209.521007	265.215345	382.332636	210.647544	267.459967	384.128071	RUCRLRRRLL	10	0	743.988957
0	4.389644	1.463215	21.361704	0	217.653481	256.140512	378.821191	222.322915	251.582051	379.244594	RUCRLRRLRR	10	0	960.684770
0	2.953867	0.984622	34.073964	0	217.653481	256.140512	378.821191	217.883917	253.015046	382.964310	RUCRLRRLRL	10	0	928.180398
0	1.622823	0.414150	57.998990	0	213.940324	261.709713	372.792436	214.148194	262.967161	370.035461	RUCRLRRLLR	10	0	541.739532
0	1.116910	0.372303	74.900000	0	213.940324	261.709713	372.792436	212.748761	260.573571	372.484088	RUCRLRRLLL	10	2	306.985735
0	2.626624	0.775844	17.876696	0	215.262250	283.688073	374.049697	218.233212	284.868016	377.073496	RUCRLRLRRR	10	0	628.417857
0	1.234858	0.411619	74.900000	0	215.262250	283.688073	374.049697	214.356008	282.960126	375.962690	RUCRLRLRRL	10	0	411.722044
0	2.326128	0.774321	15.923671	0	214.449731	286.461855	370.201904	216.481267	289.248542	369.792571	RUCRLRLRLR	10	0	505.623563
0	1.135652	0.378551	74.900000	0	214.449731	286.461855	370.201904	213.182862	287.418637	370.981331	RUCRLRLRLL	10	2	285.316154
0	1.868518	0.622839	29.739304	0	213.096299	281.597049	359.365789	214.720388	283.639968	358.075126	RUCRLRLLRR	10	0	415.333641
0	1.493527	0.497842	54.195195	0	213.096299	281.597049	359.365789	212.657779	281.253684	356.474019	RUCRLRLLRL	10	0	317.820525
0	1.794999	0.588404	33.493718	0	211.773478	277.451932	360.993343	213.156087	275.471159	359.460006	RUCRLRLLLR	10	0	361.159688
0	1.351391	0.450464	60.763675	0	211.773478	277.451932	360.993343	209.987896	276.571159	360.610292	RUCRLRLLLL	10	0	303.374138
0	5.298505	1.766168	25.432478	0	199.295287	326.365649	449.125402	199.305793	327.236160	459.657639	RUARRRRRR	9	0	5211.534298
0	3.754483	1.251494	55.435018	0	199.295287	326.365649	449.125402	194.352690	328.898109	449.955467	RUARRRRRL	9	0	3835.515887
0	6.168273	1.302191	28.235162	0	205.319077	319.189132	442.736311	208.922056	315.762315	453.106597	RUARRRRLR	9	0	2961.509442
0	3.424730	1.141577	74.900000	0	205.319077	319.189132	442.736311	205.593624	315.269431	438.373444	RUARRRRLL	9	0	2813.433970
0	6.067464	2.022488	12.009861	0	217.517494	318.571237	446.427268	221.950280	316.094569	456.462044	RUARRRLRR	9	0	5337.940189
0	2.751176	0.917059	61.745312	0	217.517494	318.571237	446.427268	220.100626	315.603002	444.905192	RUARRRLRL	9	0	2780.929598
0	4.145110	1.042733	28.731630	0	211.851231	327.414468	438.956291	211.642572	331.284676	445.406171	RUARRRLLR	9	0	3210.709626
0	2.244925	0.748308	74.900000	0	211.851231	327.414468	438.956291	212.995845	329.317171	435.601384	RUARRRLLL	9	0	2853.161535
0	3.737841	1.245947	25.873225	0	182.727943	335.268380	419.123286	180.084958	335.539341	425.691321	RUARRLRRR	9	0	2997.625410
0	4.277820	1.364728	24.002921	0	182.727943	335.268380	419.123286	177.599233	338.630951	421.421529	RUARRLRRL	9	0	2809.822373
0	3.444452	1.079238	61.393280	0	186.495161	330.579314	406.294321	188.560425	326.884849	402.407520	RUARRLRLR	9	0	2452.274282
0	2.407540	0.802513	34.932169	0	186.495161	330.579314	406.294321	184.761002	331.484275	402.260024	RUARRLRLL	9	0	2441.439491
0	4.416921	1.472307	22.593026	0	195.361990	342.664722	421.491928	192.242221	346.630277	427.154408	RUARRLLRR	9	0	3376.843083
0	2.813742	0.937914	69.500333	0	195.361990	342.664722	421.491928	199.114868	343.802155	423.466586	RUARRLLRL	9	0	2174.181322
0	2.735063	0.831512	37.116655	0	197.759056	340.785583	411.734053	197.101868	344.512477	409.719039	RUARRLLLR	9	0	2177.792919
0	2.220913	0.740304	68.387161	0	197.759056	340.785583	411.734053	200.855433	340.018238	410.570722	RUARRLLLL	9	0	1740.789696
0	4.766012	1.588671	12.136101	0	227.802706	311.959923	417.287397	230.642347	310.093439	425.654437	RUARLRRRR	9	0	4193.063978
0	2.805411	0.935137	38.507475	0	227.802706	311.959923	417.287397	230.481023	308.877456	418.457724	RUARLRRRL	9	0	2405.323522
0	2.900243	0.966748	32.617761	0	225.237146	319.720264	409.745734	224.834091	323.465601	412.577932	RUARLRRLR	9	0	2203.074097
0	2.404291	0.801430	62.052234	0	225.237146	319.720264	409.745734	228.712889	320.166234	408.772162	RUARLRRLL	9	0	1621.606999
0	2.500896	0.750717	44.348618	0	216.350683	311.092120	393.027625	213.561784	310.602841	389.781057	RUARLRLRR	9	0	1708.285324
0	2.435232	0.750717	66.954994	0	216.350683	311.092120	393.027625	217.025586	308.057982	395.532564	RUARLRLRL	9	0	1332.679249
0	1.793704	0.597901	50.271182	0	222.491824	312.008316	392.882089	224.148976	312.583072	390.177655	RUARLRLLR	9	0	1581.879433
0	3.111714	0.867798	32.438762	0	222.491824	312.008316	392.882089	225.821061	308.981785	394.356878	RUARLRLLL	9	0	1307.398071
0	3.601374	1.021663	27.105817	0	216.679890	325.580225	369.745293	220.225149	328.878651	366.657191	RUARLLRRR	9	0	2307.810406
0	2.488722	0.829574	65.501765	0	216.679890	325.580225	369.745293	217.359986	322.876429	366.468342	RUARLLRRL	9	0	1672.169355
0	3.531570	1.021663	23.781074	0	208.661764	321.782472	371.302292	206.517412	318.423820	366.696420	RUARLLRLR	9	0	2040.552237
0	2.031875	0.677292	60.054742	0	208.661764	321.782472	371.302292	205.790494	322.575829	372.002382	RUARLLRLL	9	0	1650.499774
0	2.249845	0.749948	41.540543	0	214.341931	335.352936	388.408274	213.196295	338.304632	386.944001	RUARLLLRR	9	0	1874.418781
0	2.781566	0.927189	33.528158	0	214.341931	335.352936	388.408274	214.037698	337.699063	392.973536	RUARLLLRL	9	0	1820.244828
0	2.730541	0.910180	37.424993	0	220.390051	333.355918	387.343452	223.022266	334.115511	391.377052	RUARLLLLR	9	0	1841.914409
0	2.948512	0.982837	39.317067	0	220.390051	333.355918	387.343452	223.586790	335.594125	384.646248	RUARLLLLL	9	0	1636.053387
0	3.829624	1.276541	28.743452	0	159.898194	348.706494	392.632618	157.059480	350.109913	399.000957	RUALRRRRR	9	0	3073.468945
0	3.583522	1.194507	31.168933	0	159.898194	348.706494	392.632618	154.586490	348.255849	392.857677	RUALRRRRL	9	0	3051.799364
0	3.102920	0.897839	47.144201	0	167.014690	343.802680	388.359476	168.877262	340.220172	385.347572	RUALRRRLR	9	0	2163.346531
0	2.190582	0.730194	67.950554	0	167.014690	343.802680	388.359476	167.062485	343.270975	392.681508	RUALRRRLL	9	0	1426.580768
0	3.514370	1.089543	33.320731	0	177.166520	356.095866	392.064414	177.399481	357.850346	398.678534	RUALRRLRR	9	0	2517.283025
0	2.384021	0.794674	62.210388	0	177.166520	356.095866	392.064414	180.674833	355.758460	391.514511	RUALRRLRL	9	0	2304.198809
0	3.790989	1.217315	33.545456	0	172.282317	360.156424	388.011901	168.424629	363.396712	391.425553	RUALRRLLR	9	0	2275.306034
0	2.687100	0.895700	59.505286	0	172.282317	360.156424	388.011901	174.162373	363.293153	385.836614	RUALRRLLL	9	0	2058.610222
0	4.771561	1.406688	23.009825	0	161.336723	362.994522	359.522757	155.738450	366.757175	356.537701	RUALRLRRR	9	0	3124.031301
0	2.254238	0.751413	72.604702	0	161.336723	362.994522	359.522757	163.316700	363.792980	356.044854	RUALRLRRL	9	0	2708.697660
0	2.765617	0.921872	50.648886	0	164.594009	363.894525	366.297792	167.590008	366.715390	366.169629	RUALRLRLR	9	0	2235.578469
0	3.336533	1.062581	46.276561	0	164.594009	363.894525	366.297792	160.950941	366.939265	368.252992	RUALRLRLL	9	0	1982.766687
0	3.661115	1.220372	24.907156	0	151.838462	350.742841	373.594854	147.247275	349.610643	377.232962	RUALRLLRR	9	0	2925.393473
0	4.182622	1.394207	25.562713	0	151.838462	350.742841	373.594854	146.136603	353.143392	372.666161	RUALRLLRL	9	0	2499.225041
0	3.260037	1.020025	34.732465	0	160.049512	345.159164	370.355226	162.513256	340.980157	370.471176	RUALRLLLR	9	0	1953.873912
0	1.345004	0.448335	74.900000	0	160.049512	345.159164	370.355226	160.592413	344.802419	367.810804	RUALRLLLL	9	0	1206.273358
0	3.195176	1.016200	25.721237	0	206.451625	339.652761	347.419503	211.198278	339.839228	347.123059	RUALLRRRR	9	0	2156.123337
0	2.998087	0.999362	32.565111	0	206.451625	339.652761	347.419503	208.677992	338.450526	342.480552	RUALLRRRL	9	0	1852.749199
0	2.519794	0.839931	52.399563	0	199.473821	335.318007	350.641603	197.092644	333.195200	353.291335	RUALLRRLR	9	0	1643.276580
0	3.418164	1.016200	37.655178	0	199.473821	335.318007	350.641603	200.727051	331.285517	346.829099	RUALLRRLL	9	0	1571.044643
0	4.679766	1.016200	23.748193	0	192.938594	356.741419	350.055751	189.840861	362.978185	349.877159	RUALLRLRR	9	0	1636.053387
0	2.333478	0.777826	74.900000	0	192.938594	356.741419	350.055751	195.998510	357.648876	348.215753	RUALLRLRL	9	0	1329.067652
0	2.679619	0.869410	31.398788	0	189.465010	351.548206	350.578769	186.726098	353.400946	347.582718	RUALLRLLR	9	0	1303.786474
0	1.832942	0.610981	59.841590	0	189.465010	351.548206	350.578769	187.530579	350.510056	352.754808	RUALLRLLL	9	0	1148.487808
0	3.217807	1.044705	29.581951	0	207.963419	350.687846	364.861340	212.075081	348.759242	362.818784	RUALLLRRR	9	0	1459.085140
0	2.716731	0.905577	36.514794	0	207.963419	350.687846	364.861340	210.959412	353.364849	364.250809	RUALLLRRL	9	0	1433.803961
0	3.139348	0.733461	44.043816	0	202.118933	349.550803	371.654904	203.609344	351.914461	376.686999	RUALLLRLR	9	0	1397.687993
0	2.742541	0.733461	74.900000	0	202.118933	349.550803	371.654904	199.966400	346.132029	372.437815	RUALLLRLL	9	0	1227.942939
0	3.443439	1.132846	32.401056	0	195.601373	361.501699	365.433960	192.483273	365.535714	364.736907	RUALLLLRR	9	0	1415.745977
0	2.477161	0.825720	59.179990	0	195.601373	361.501699	365.433960	198.417294	363.357490	363.432141	RUALLLLRL	9	0	1227.942939
0	3.084444	0.993975	16.645783	0	195.846801	359.005630	372.851640	196.766315	361.766147	377.623156	RUALLLLLR	9	0	1513.259093
0	1.596588	0.532196	74.900000	0	195.846801	359.005630	372.851640	193.607718	358.700026	373.838736	RUALLLLLL	9	0	837.890476
0	2.753918	0.846967	15.880682	0	181.309047	288.302125	308.318196	178.202377	287.297659	304.988658	RUCRRRRRRRR	11	0	639.252648
0	1.252538	0.417513	74.900000	0	181.309047	288.302125	308.318196	181.033099	286.761463	309.678928	RUCRRRRRRRL	11	0	386.440866
0	2.172845	0.724282	25.830139	0	182.691949	293.845705	308.696090	180.344747	296.048268	308.276809	RUCRRRRRRLR	11	0	512.846757
0	1.875199	0.625066	37.787882	0	182.691949	293.845705	308.696090	183.293802	296.088620	306.615945	RUCRRRRRRLL	11	0	422.556835
0	3.090538	1.030179	17.444501	0	190.787936	287.658050	300.163968	192.786908	287.828001	294.601796	RUCRRRRRLRR	11	0	740.377360
0	1.775301	0.591767	54.143758	0	190.787936	287.658050	300.163968	188.942458	287.209982	297.695351	RUCRRRRRLRL	11	0	476.730788
0	2.034268	0.470965	47.487864	0	191.389671	286.091420	307.637595	193.304989	285.237903	310.572388	RUCRRRRRLLR	11	0	426.168432
0	1.336111	0.445370	74.900000	0	191.389671	286.091420	307.637595	190.384074	284.499974	306.776690	RUCRRRRRLLL	11	0	256.423378
0	2.189079	0.729693	55.250204	0	193.012635	305.247320	315.598888	190.757241	306.593290	313.008312	RUCRRRRLRRR	11	0	530.904741
0	3.588251	1.122797	31.757504	0	193.012635	305.247320	315.598888	195.930438	309.645535	314.505047	RUCRRRRLRRL	11	0	505.623563
0	1.985572	0.426249	44.990928	0	191.495020	302.060891	319.650203	192.142466	304.645625	321.367394	RUCRRRRLRLR	11	0	317.820525
0	1.498618	0.426249	74.900000	0	191.495020	302.060891	319.650203	189.365826	301.497104	319.178067	RUCRRRRLRLL	11	0	299.762541
0	0.886104	0.295368	57.826416	0	198.252109	298.429903	324.756467	198.551265	298.573498	326.471658	RUCRRRRLLRR	11	2	325.043719
0	3.115292	0.747214	16.344140	0	198.252109	298.429903	324.756467	200.530486	302.455345	325.186348	RUCRRRRLLRL	11	0	278.092960
0	2.175944	0.717000	27.130535	0	198.375117	292.606723	322.838066	201.282541	291.274378	322.153414	RUCRRRRLLLR	11	0	314.208929
0	1.332620	0.444207	58.470795	0	198.375117	292.606723	322.838066	197.804018	290.785086	323.560734	RUCRRRRLLLL	11	0	274.481363
0	2.164923	0.721641	16.909748	0	177.308736	285.751959	318.697934	175.257036	285.194765	315.444402	RUCRRRLRRRR	11	0	281.704557
0	1.243442	0.414481	43.867423	0	177.308736	285.751959	318.697934	176.378224	284.152930	318.636305	RUCRRRLRRRL	11	4	205.861022
0	2.128719	0.709573	9.790745	0	178.507410	290.269308	320.215829	177.192118	292.654735	318.041826	RUCRRRLRRLR	11	0	263.646572
0	0.652809	0.217603	74.900000	0	178.507410	290.269308	320.215829	178.418867	290.859737	321.245862	RUCRRRLRRLL	11	24	148.075472
0	1.482132	0.395342	43.052420	0	183.098055	283.457510	327.552191	185.028064	282.669378	328.521058	RUCRRRLRLLR	11	4	140.852278
0	1.437607	0.395342	74.900000	0	183.098055	283.457510	327.552191	181.554006	282.053042	326.919984	RUCRRRLRLLL	11	4	101.124713
0	1.645750	0.548583	18.062472	0	185.137324	297.622905	327.218448	183.838559	298.918948	325.037918	RUCRRRLLRRR	11	0	263.646572
0	1.331123	0.443708	35.661409	0	185.137324	297.622905	327.218448	184.299061	299.390410	327.639402	RUCRRRLLRRL	11	4	173.356650
0	1.930550	0.643517	14.823769	0	189.002522	297.648249	330.416978	190.090744	300.176642	331.524033	RUCRRRLLRLR	11	0	234.753797
0	1.008845	0.336282	69.388673	0	189.002522	297.648249	330.416978	190.425042	297.177185	330.544305	RUCRRRLLRLL	11	24	122.794294
0	6.325476	2.098876	22.433167	0	194.370250	298.310473	446.917710	197.256362	298.501952	458.956759	RUCLLRRRRR	10	0	7537.402689
0	3.688565	1.229522	69.300744	0	194.370250	298.310473	446.917710	191.082698	302.635051	447.982133	RUCLLRRRRL	10	0	5272.931445
0	2.997231	0.874737	65.843754	0	190.546704	292.903026	435.897571	186.892202	293.610472	432.594140	RUCLLRRRLR	10	0	3871.631855
0	3.876177	0.874737	55.803535	0	190.546704	292.903026	435.897571	190.652027	288.926798	441.512604	RUCLLRRRLL	10	0	3174.593658
0	6.469057	1.576655	26.339478	0	209.116098	290.529734	433.410940	214.465870	290.492400	444.167809	RUCLLRRLRR	10	0	5337.940189
0	3.207590	1.069197	74.900000	0	209.116098	290.529734	433.410940	212.464138	291.105277	428.903781	RUCLLRRLRL	10	0	4781.754269
0	2.686290	0.895430	65.566358	0	204.249266	284.817170	433.407380	204.287555	281.362097	430.704568	RUCLLRRLLR	10	0	3098.750123
0	4.962752	1.420665	30.026119	0	204.249266	284.817170	433.407380	206.069086	281.872077	442.175079	RUCLLRRLLL	10	0	3051.799364
0	2.982604	0.994201	39.292271	0	181.787114	273.661002	396.544042	177.893409	273.075358	393.789638	RUCLLRLRRR	10	0	3485.190989
0	4.143815	1.381272	36.074541	0	181.787114	273.661002	396.544042	181.510823	267.602224	395.041285	RUCLLRLRRL	10	0	2697.862869
0	2.893704	0.964568	74.891508	0	183.971202	275.754794	404.503038	180.884471	277.989619	407.199266	RUCLLRLRLR	10	0	2683.416482
0	4.191506	0.978174	44.225856	0	183.971202	275.754794	404.503038	185.144975	269.901327	406.935062	RUCLLRLRLL	10	0	2564.233785
0	4.506292	1.209232	18.603853	0	199.412690	276.104795	402.405435	201.353601	269.706189	403.105936	RUCLLRLLRR	10	0	2835.103551
0	2.342786	0.780929	45.103695	0	199.412690	276.104795	402.405435	202.134673	275.481700	405.211497	RUCLLRLLRL	10	0	2455.885878
0	2.807984	0.935995	35.046901	0	198.328143	285.027820	395.702234	200.945723	288.281227	395.473085	RUCLLRLLLR	10	0	2484.778653
0	2.414474	0.804825	50.894961	0	198.328143	285.027820	395.702234	197.940556	285.707198	390.989062	RUCLLRLLLL	10	0	2282.529228
0	5.021528	1.673843	25.719752	0	167.280828	315.332750	421.652927	163.997164	319.832028	428.348923	RUCLLLRRRR	10	0	4283.353900
0	2.974499	0.991500	54.901665	0	167.280828	315.332750	421.652927	170.432903	315.389480	425.829421	RUCLLLRRRL	10	0	3835.515887
0	3.807144	0.951808	34.325397	0	164.480845	308.892027	415.090699	159.367401	308.975391	418.369121	RUCLLLRRLR	10	0	2481.167057
0	2.488020	0.829340	74.900000	0	164.480845	308.892027	415.090699	165.759334	305.416934	415.045621	RUCLLLRRLL	10	0	2152.511740
0	3.199710	1.066570	34.209992	0	157.513662	316.992229	403.526602	152.941441	317.371745	401.811403	RUCLLLRLRR	10	0	2694.251272
0	4.339230	1.446410	24.740470	0	157.513662	316.992229	403.526602	153.526871	321.048382	407.638018	RUCLLLRLRL	10	0	2668.970094
0	3.054682	0.847074	65.495758	0	165.989782	316.531737	398.977208	169.555000	315.762859	395.329787	RUCLLLRLLR	10	0	2044.163834
0	1.665958	0.555319	63.191585	0	165.989782	316.531737	398.977208	166.991503	318.323776	400.845496	RUCLLLRLLL	10	0	1220.719745
0	4.233539	1.264095	22.423075	0	157.429131	295.337458	392.176446	151.163331	295.984663	391.979150	RUCLLLLRRR	10	0	2838.715148
0	2.537941	0.845980	57.958097	0	157.429131	295.337458	392.176446	156.567987	293.914339	396.733664	RUCLLLLRRL	10	0	2130.842159
0	3.351078	1.117026	18.552816	0	163.562250	290.370006	387.947927	162.128060	285.991294	385.382434	RUCLLLLRLR	10	0	2798.987582
0	1.848828	0.616276	71.250377	0	163.562250	290.370006	387.947927	165.207689	289.049970	390.322146	RUCLLLLRLL	10	0	1704.673727
0	3.644172	0.862704	21.450830	0	174.420250	302.113357	377.672148	179.358946	303.411149	375.215771	RUCLLLLLRR	10	0	2603.961350
0	2.638634	0.862704	39.259952	0	174.420250	302.113357	377.672148	175.989432	300.033171	373.723846	RUCLLLLLRL	10	0	2073.056609
0	4.773226	0.862704	13.195570	0	163.297094	305.037572	382.240772	156.346561	306.422226	381.581547	RUCLLLLLLR	10	0	2278.917631
0	2.869357	0.862704	30.870327	0	163.297094	305.037572	382.240772	160.834788	308.516333	382.602707	RUCLLLLLLL	10	0	1686.615743
0	5.860964	1.782884	12.747945	0	127.871056	305.701076	315.879994	121.017904	308.842990	309.983651	RUCLRRRRRR	10	0	5269.319848
0	3.590906	1.196969	35.585480	0	127.871056	305.701076	315.879994	123.898713	308.958630	317.860222	RUCLRRRRRL	10	0	3261.271983
0	3.819618	1.273206	69.716806	0	141.455386	303.601574	315.766553	146.709761	303.390168	318.668608	RUCLRRRRLR	10	0	3163.758867
0	3.045134	1.015045	44.767348	0	141.455386	303.601574	315.766553	145.091193	302.546867	312.418184	RUCLRRRRLL	10	0	2975.955829
0	4.832354	1.610785	18.740921	0	127.460355	289.041452	319.416228	120.965438	289.683850	315.355975	RUCLRRRLRR	10	0	3821.069499
0	2.787610	0.929203	51.881181	0	127.460355	289.041452	319.416228	124.971807	286.048636	321.346399	RUCLRRRLRL	10	0	2705.086063
0	2.652897	0.884299	42.450714	0	136.766744	286.294891	318.859464	139.449927	285.140625	315.289488	RUCLRRRLLR	10	0	2426.993103
0	2.853467	0.951156	43.913147	0	136.766744	286.294891	318.859464	135.379125	282.281540	318.781468	RUCLRRRLLL	10	0	2195.850903
0	3.712777	1.065262	57.317747	0	146.768891	303.514217	347.068422	152.040589	302.886488	345.008639	RUCLRRLRRR	10	0	2228.355275
0	2.711419	0.903806	53.813614	0	146.768891	303.514217	347.068422	147.054410	304.346412	352.360809	RUCLRRLRRL	10	0	1773.294068
0	3.777351	1.154899	25.001904	0	135.922016	305.941277	344.442154	131.552551	308.716002	341.493628	RUCLRRLRLR	10	0	2192.239306
0	4.409755	1.154899	26.764199	0	135.922016	305.941277	344.442154	131.290095	309.364766	348.670210	RUCLRRLRLL	10	0	1762.459277
0	4.387382	1.280731	30.825832	0	133.034512	294.619582	344.604934	127.011742	297.091060	343.924340	RUCLRRLLRR	10	0	2094.726190
0	2.664418	0.888139	69.351125	0	133.034512	294.619582	344.604934	132.310191	290.822227	343.417645	RUCLRRLLRL	10	0	1888.865168
0	3.597624	1.165284	21.012869	0	137.192840	295.467850	353.139137	134.709334	297.125933	359.111508	RUCLRRLLLR	10	0	2268.082841
0	1.920456	0.640152	72.631245	0	137.192840	295.467850	353.139137	138.263215	293.131389	354.820134	RUCLRRLLLL	10	0	1596.325821
0	5.012076	1.438731	20.092389	0	146.414309	264.799650	319.690861	142.774396	259.999113	313.779538	RUCLRLRRRR	10	0	2560.622188
0	2.556916	0.852305	74.900000	0	146.414309	264.799650	319.690861	147.572043	267.044639	315.865981	RUCLRLRRRL	10	0	1729.954906
0	4.534077	1.324175	24.032510	0	143.814465	264.062680	326.973094	140.093195	258.731156	324.545147	RUCLRLRRLR	10	0	2239.190066
0	2.189043	0.729681	72.292452	0	143.814465	264.062680	326.973094	141.516365	265.511561	329.389685	RUCLRLRRLL	10	0	1982.766687
0	4.483943	0.688977	14.765320	0	154.733153	264.952977	333.323637	152.659246	258.708759	331.824455	RUCLRLRLRR	10	0	1455.473543
0	2.499826	0.688977	33.139108	0	154.733153	264.952977	333.323637	154.084995	262.093448	336.401304	RUCLRLRLRL	10	0	1217.108149
0	3.249151	0.688977	62.083275	0	160.503506	270.393417	329.618541	162.975890	274.473914	330.677921	RUCLRLRLLR	10	0	1487.977915
0	2.124224	0.688977	52.203107	0	160.503506	270.393417	329.618541	161.019296	271.654998	325.785160	RUCLRLRLLL	10	0	1029.305111
0	3.461656	1.001467	28.532792	0	151.966851	270.741849	357.147867	151.132553	267.494621	362.404681	RUCLRLLRRR	10	0	2217.520484
0	3.054502	1.001467	39.549110	0	151.966851	270.741849	357.147867	149.019191	267.465033	355.651172	RUCLRLLRRL	10	0	1885.253571
0	2.604078	0.868026	33.787534	0	152.110440	278.459735	356.927876	151.632388	280.655646	361.171058	RUCLRLLRLR	10	0	2217.520484
0	2.436497	0.812166	59.168839	0	152.110440	278.459735	356.927876	148.598029	278.636312	355.739784	RUCLRLLRLL	10	0	1534.928674
0	3.917615	1.001467	12.164543	0	169.678079	285.480764	350.494615	174.152510	288.777820	348.126556	RUCLRLLLRR	10	0	2206.685694
0	2.151961	0.717320	42.795481	0	169.678079	285.480764	350.494615	170.772644	288.068748	352.559957	RUCLRLLLRL	10	0	1246.000924
0	2.733802	0.889029	57.652795	0	165.469124	276.837188	354.179078	164.308501	273.197448	352.297717	RUCLRLLLLR	10	0	1336.290846
0	1.923802	0.641267	38.200843	0	165.469124	276.837188	354.179078	165.841780	275.616816	357.623477	RUCLRLLLLL	10	0	946.238383
0	5.843647	1.947882	14.856147	0	224.131904	225.352916	344.421024	231.891241	221.435190	344.028418	RUCRR9LRRRRR	11	0	3821.069499
0	2.817121	0.939040	57.795644	0	224.131904	225.352916	344.421024	223.587714	221.403028	346.163592	RUCRR9LRRRRL	11	0	2401.711925
0	4.902687	1.035012	25.954905	0	219.379650	229.126516	339.925924	221.891909	222.759584	336.528122	RUCRR9LRRRLR	11	0	2517.283025
0	3.019112	1.006371	74.900000	0	219.379650	229.126516	339.925924	221.850813	232.020324	336.714883	RUCRR9LRRRLL	11	0	2087.502997
0	4.520578	0.954344	29.984437	0	200.859484	230.902514	341.039664	199.282313	224.840846	337.738342	RUCRR9LRRLRR	11	0	2549.787397
0	2.862965	0.954322	74.900000	0	200.859484	230.902514	341.039664	198.141988	233.588670	338.505654	RUCRR9LRRLRL	11	0	2116.395772
0	3.079207	1.026402	39.717975	0	201.310665	227.815179	347.393888	197.489602	225.812951	349.472631	RUCRR9LRRLLR	11	0	2029.717447
0	3.435335	1.145112	36.048659	0	201.310665	227.815179	347.393888	202.708154	222.984537	348.635236	RUCRR9LRRLLL	11	0	1975.543493
0	4.730169	1.576723	14.236380	0	222.696987	237.592632	361.135945	228.144484	233.133514	361.068891	RUCRR9LRLRRR	11	0	3077.080542
0	3.501281	1.167094	27.212766	0	222.696987	237.592632	361.135945	226.089921	235.533285	365.673490	RUCRR9LRLRRL	11	0	2235.578469
0	4.124234	1.167960	64.523027	0	218.416882	247.598022	356.864187	215.819639	252.535582	353.424501	RUCRR9LRLRLR	11	0	1989.989881
0	1.258893	0.419631	74.900000	0	218.416882	247.598022	356.864187	218.188336	248.708723	358.868480	RUCRR9LRLRLL	11	0	996.800739
0	2.965105	0.988368	43.977881	0	204.780135	235.846363	365.830934	201.135221	233.508528	366.974227	RUCRR9LRLLRR	11	0	2033.329043
0	3.619266	1.206422	36.299709	0	204.780135	235.846363	365.830934	207.021870	231.237947	368.060483	RUCRR9LRLLRL	11	0	1953.873912
0	3.405703	0.922005	29.477549	0	205.888997	241.770305	368.852926	207.234587	239.963371	374.954540	RUCRR9LRLLLR	11	0	2127.230562
0	2.075783	0.691928	74.900000	0	205.888997	241.770305	368.852926	204.057836	244.174072	369.716819	RUCRR9LRLLLL	11	0	1729.954906
0	3.164636	1.054879	33.427563	0	181.367697	247.399303	369.857004	178.216363	246.034939	374.188864	RUCRR9LLRRRR	11	0	1867.195587
0	3.266003	1.088668	32.904577	0	181.367697	247.399303	369.857004	181.611957	242.667928	371.318139	RUCRR9LLRRRL	11	0	1834.691215
0	2.950472	0.822379	29.342693	0	186.489339	252.119289	368.731446	187.617048	251.174923	374.291499	RUCRR9LLRRLR	11	0	1509.647496
0	1.976607	0.658869	74.900000	0	186.489339	252.119289	368.731446	189.026798	252.861203	366.997395	RUCRR9LLRRLL	11	0	1108.760242
0	3.492768	0.737120	14.869904	0	184.304125	264.941677	357.544294	186.401186	268.775401	353.760672	RUCRR9LLRLRR	11	0	1737.178099
0	1.414596	0.471532	45.919126	0	184.304125	264.941677	357.544294	185.682912	266.336186	358.573738	RUCRR9LLRLRL	11	0	827.055686
0	3.050160	0.737120	23.062664	0	177.510530	259.113550	363.101274	173.455214	257.138792	363.790102	RUCRR9LLRLLR	11	0	1144.876211
0	2.283151	0.737120	34.621031	0	177.510530	259.113550	363.101274	175.443304	259.855801	366.585422	RUCRR9LLRLLL	11	0	1054.586289
0	4.349997	1.011124	21.816077	0	178.352957	240.799982	344.070410	175.670022	235.379378	340.966890	RUCRR9LLLRRR	11	0	1773.294068
0	2.831487	0.943829	74.900000	0	178.352957	240.799982	344.070410	181.398039	241.115342	340.178704	RUCRR9LLLRRL	11	0	1152.099405
0	3.447643	1.149214	21.989249	0	177.640238	239.026473	351.026940	174.738067	235.034112	352.911860	RUCRR9LLLRLR	11	0	1426.580768
0	2.197078	0.732359	41.536794	0	177.640238	239.026473	351.026940	179.201286	236.497027	352.858450	RUCRR9LLLRLL	11	0	1264.058908
0	2.167634	0.722545	44.667716	0	169.679785	247.293821	349.285493	167.550728	247.046007	352.525582	RUCRR9LLLLRR	11	0	1264.058908
0	4.130777	1.123619	22.044822	0	169.679785	247.293821	349.285493	165.066011	243.418153	347.645714	RUCRR9LLLLRL	11	0	1242.389327
0	2.952009	0.623202	62.669471	0	174.237867	252.510495	345.153779	176.298063	256.352926	344.424690	RUCRR9LLLLLR	11	0	1242.389327
0	2.786524	0.623202	74.032619	0	174.237867	252.510495	345.153779	171.439931	250.315859	342.285893	RUCRR9LLLLLL	11	0	906.510817
0	9.068821	2.802325	7.923484	0	184.103846	222.856416	272.729872	184.042318	211.472370	262.986049	RUCRR9RRRRRR	11	0	7226.805357
0	3.181986	1.060662	74.900000	0	184.103846	222.856416	272.729872	186.304981	224.578303	267.592067	RUCRR9RRRRRL	11	0	3297.387951
0	6.279978	1.628418	15.071334	0	179.372620	227.746113	280.827686	176.791425	219.385670	276.411652	RUCRR9RRRRLR	11	0	3145.700882
0	2.273890	0.757963	74.900000	0	179.372620	227.746113	280.827686	176.233237	228.908545	280.160776	RUCRR9RRRRLL	11	0	2412.546716
0	3.531297	1.177099	30.297573	0	186.170492	258.112828	289.643117	187.853146	260.802290	284.012336	RUCRR9RRRLRR	11	0	3821.069499
0	3.319271	1.106424	53.434548	0	186.170492	258.112828	289.643117	187.754912	262.068828	293.001146	RUCRR9RRRLRL	11	0	2553.398994
0	2.924905	0.974968	49.162446	0	179.391259	255.809026	294.358683	175.312224	255.697567	292.321033	RUCRR9RRRLLR	11	0	2853.161535
0	3.328875	1.094319	47.437892	0	179.391259	255.809026	294.358683	178.800534	259.757505	298.301045	RUCRR9RRRLLL	11	0	2575.068575
0	5.839752	1.946584	24.425729	0	171.239350	226.910246	301.242630	172.119355	218.875269	296.949790	RUCRR9RRLRRR	11	0	4973.168904
0	4.379129	1.459710	42.450988	0	171.239350	226.910246	301.242630	165.715699	224.537615	297.859534	RUCRR9RRLRRL	11	0	4063.046490
0	2.157865	0.719288	55.595126	0	174.215578	232.092726	310.967496	176.718880	230.365112	312.353058	RUCRR9RRLRLR	11	0	2553.398994
0	3.346485	0.991378	37.922783	0	174.215578	232.092726	310.967496	170.863334	228.960211	313.572001	RUCRR9RRLRLL	11	0	2210.297291
0	5.094774	1.225543	15.974935	0	164.964902	246.481761	309.422072	158.624143	242.598225	307.424672	RUCRR9RRLLRR	11	0	3387.677873
0	2.302380	0.767460	64.481706	0	164.964902	246.481761	309.422072	163.331548	248.783211	306.810273	RUCRR9RRLLRL	11	0	2286.140825
0	3.932037	0.962729	45.304660	0	171.533558	251.905431	317.441227	174.312592	256.683373	320.024507	RUCRR9RRLLLR	11	0	3160.147270
0	2.658397	0.886132	74.900000	0	171.533558	251.905431	317.441227	169.244129	250.069076	321.006857	RUCRR9RRLLLL	11	0	2076.668206
0	5.656604	1.885535	17.974465	0	219.218533	223.490549	312.210226	223.125742	217.173657	306.884455	RUCRR9RLRRRR	11	0	4297.800287
0	5.662777	1.887592	18.517714	0	219.218533	223.490549	312.210226	224.660470	217.146797	313.665876	RUCRR9RLRRRL	11	0	4171.394396
0	5.719873	1.353057	71.632722	0	216.247841	236.798495	319.723049	213.901424	244.713825	322.513746	RUCRR9RLRRLR	11	0	3452.686617
0	1.261550	0.420517	74.900000	0	216.247841	236.798495	319.723049	216.734000	235.568442	321.513861	RUCRR9RLRRLL	11	0	1953.873912
0	5.262479	1.754160	25.615689	0	203.430640	217.404720	305.094856	200.613479	210.854100	300.741089	RUCRR9RLRLRR	11	0	4359.197434
0	5.518854	1.839618	25.307619	0	203.430640	217.404720	305.094856	207.458728	210.641114	301.944886	RUCRR9RLRLRL	11	0	4203.898768
0	3.030907	0.811410	74.009179	0	199.722139	227.008469	314.208122	197.257168	230.503787	316.134657	RUCRR9RLRLLR	11	0	2510.059832
0	3.743318	0.811410	52.156023	0	199.722139	227.008469	314.208122	198.849872	221.646083	315.866344	RUCRR9RLRLLL	11	0	2307.810406
0	7.597028	2.532343	9.348163	0	200.777148	217.778481	275.445354	200.996150	210.369286	263.971850	RUCRR9RLLRRR	11	0	4438.652566
0	2.427695	0.809232	52.351312	0	200.777148	217.778481	275.445354	198.630547	214.878496	275.704728	RUCRR9RLLRRL	11	0	2849.549938
0	9.416027	2.802325	3.870087	0	205.739436	214.893430	277.304708	208.999447	203.581308	267.088179	RUCRR9RLLRLR	11	0	4182.229187
0	1.635101	0.545034	74.900000	0	205.739436	214.893430	277.304708	206.735967	213.456205	279.578659	RUCRR9RLLRLL	11	0	2080.279803
0	6.590751	1.581797	24.156123	0	207.088132	256.908066	302.723114	206.283089	264.460035	311.065352	RUCRR9RLLLRR	11	0	3969.144971
0	2.162065	0.720688	74.900000	0	207.088132	256.908066	302.723114	209.594255	256.235107	305.280204	RUCRR9RLLLRL	11	0	2015.271059
0	3.551034	0.910470	22.258108	0	203.487912	252.455521	295.549939	203.838722	256.967409	291.881663	RUCRR9RLLLLR	11	0	2018.882656
0	1.850790	0.616930	74.900000	0	203.487912	252.455521	295.549939	201.074568	252.979369	297.189688	RUCRR9RLLLLL	11	0	1498.812705
0	4.415058	1.471686	21.146047	0	133.238456	347.680081	327.634885	127.493626	350.831448	326.971218	RUBRRRRRR	9	0	1636.053387
0	3.134481	1.044827	35.232580	0	133.238456	347.680081	327.634885	129.482923	345.889251	324.799477	RUBRRRRRL	9	0	1441.027155
0	4.281142	1.408093	18.179587	0	141.907579	357.345422	336.673898	137.728418	362.154565	336.576382	RUBRRRLRR	9	0	1343.514039
0	1.972760	0.657587	67.309779	0	141.907579	357.345422	336.673898	143.962130	359.438755	336.851225	RUBRRRLRL	9	0	985.965948
0	3.896517	0.902260	19.091851	0	141.099070	352.735157	339.450120	135.938937	355.162861	340.866286	RUBRRRLLR	9	0	1144.876211
0	1.684182	0.561394	74.900000	0	141.099070	352.735157	339.450120	141.595670	352.322480	342.704810	RUBRRRLLL	9	0	946.238383
0	3.491620	0.942617	7.738176	0	172.914412	343.881393	335.124051	178.097788	343.835365	335.618760	RUBRRLRRR	9	0	1050.974692
0	1.000019	0.333340	74.900000	0	172.914412	343.881393	335.124051	173.186777	343.104554	333.457788	RUBRRLRRL	9	2	498.400369
0	2.502119	0.767265	23.343539	0	166.343094	347.744534	334.099113	165.604841	351.367533	334.695001	RUBRRLRLR	9	0	711.484585
0	1.595466	0.531822	74.900000	0	166.343094	347.744534	334.099113	164.809882	347.554918	331.675857	RUBRRLRLL	9	0	541.739532
0	3.066865	0.586492	15.208473	0	167.621300	339.460567	341.463031	171.608816	337.824088	343.481422	RUBRRLLRR	9	0	801.774507
0	1.559668	0.519889	74.900000	0	167.621300	339.460567	341.463031	166.828182	337.295364	341.104449	RUBRRLLRL	9	0	415.333641
0	2.260037	0.586492	41.763384	0	163.190745	344.115269	342.901850	162.045059	347.271882	343.161518	RUBRRLLLR	9	0	530.904741
0	1.356237	0.452079	59.708709	0	163.190745	344.115269	342.901850	161.407200	343.773509	344.086038	RUBRRLLLL	9	0	498.400369
0	3.562206	1.042784	19.184431	0	185.894656	329.824853	326.026732	191.189805	329.664791	326.307605	RUBRLRRRR	9	0	1199.050164
0	1.686126	0.562042	74.900000	0	185.894656	329.824853	326.026732	185.739966	332.072141	327.513016	RUBRLRRRL	9	0	837.890476
0	2.965239	0.654382	38.046825	0	182.326141	328.907365	321.048494	185.787588	327.720127	317.733550	RUBRLRRLR	9	0	892.064429
0	2.160452	0.654382	74.900000	0	182.326141	328.907365	321.048494	180.353749	330.950430	319.021812	RUBRLRRLL	9	0	754.823748
0	3.178877	0.866956	24.296810	0	181.765451	322.371316	329.006578	186.213293	320.901717	329.898966	RUBRLRLRR	9	0	942.626786
0	1.540758	0.513586	74.900000	0	181.765451	322.371316	329.006578	180.994662	322.190892	331.898654	RUBRLRLRL	9	0	805.386104
0	2.324869	0.774956	23.868650	0	178.640448	321.235746	322.276691	179.712474	319.869653	318.254903	RUBRLRLLR	9	0	845.113670
0	1.487518	0.495839	61.747812	0	178.640448	321.235746	322.276691	177.219983	319.539067	322.370776	RUBRLRLLL	9	0	606.748276
0	4.599298	1.042784	12.268640	0	144.601016	329.966554	315.529930	137.995225	331.370317	314.027573	RUBRLLRRR	9	0	1502.424302
0	2.626622	0.875541	33.291132	0	144.601016	329.966554	315.529930	141.923730	328.687734	312.109447	RUBRLLRRL	9	0	1018.470320
0	1.576411	0.482973	41.405003	0	152.881293	331.665665	318.784524	154.051940	333.275105	317.114782	RUBRLLRLR	9	0	639.252648
0	1.699589	0.482973	74.900000	0	152.881293	331.665665	318.784524	154.341599	332.711831	321.177675	RUBRLLRLL	9	0	567.020710
0	1.939851	0.646617	54.556398	0	161.429013	323.609244	314.088784	163.861663	322.747674	312.349440	RUBRLLLRR	9	0	848.725267
0	2.712995	0.818665	41.400146	0	161.429013	323.609244	314.088784	158.973350	322.695015	309.960517	RUBRLLLRL	9	0	747.600554
0	1.533767	0.463468	74.900000	0	160.118641	323.189888	318.880138	161.409960	321.790964	320.572670	RUBRLLLLR	9	0	603.136679
0	2.195376	0.463468	45.181936	0	160.118641	323.189888	318.880138	157.320135	322.111563	317.137557	RUBRLLLLL	9	0	505.623563
0	3.838880	1.279627	15.794952	0	129.298036	337.814334	350.555877	125.125783	341.630037	349.450653	RUBLRRRRR	9	0	1307.398071
0	1.787165	0.595722	43.943770	0	129.298036	337.814334	350.555877	127.125051	337.147616	348.699428	RUBLRRRRL	9	0	1101.537048
0	3.040053	1.013351	25.758010	0	130.038840	333.791000	356.132264	126.600550	334.642265	359.915286	RUBLRRRLR	9	0	1206.273358
0	2.169776	0.723259	47.919489	0	130.038840	333.791000	356.132264	127.986808	331.315476	355.730453	RUBLRRRLL	9	0	989.577545
0	2.347318	0.659330	74.900000	0	140.913863	340.480190	353.708506	144.221463	341.131771	352.476801	RUBLRRLRR	9	0	884.841236
0	3.123144	0.659330	40.673206	0	140.913863	340.480190	353.708506	138.008023	344.098365	353.350621	RUBLRRLRL	9	0	852.336864
0	3.418117	1.017803	17.271790	0	137.809939	339.599083	358.795227	133.985963	342.376117	361.325469	RUBLRRLLR	9	0	866.783251
0	1.388048	0.462683	74.900000	0	137.809939	339.599083	358.795227	138.415328	339.010848	361.329008	RUBLRRLLL	9	0	635.641051
0	3.471585	0.788444	14.378747	0	143.867723	324.979493	364.111080	139.150263	324.776248	366.929948	RUBLRLRRR	9	0	1072.644273
0	1.332538	0.444179	74.900000	0	143.867723	324.979493	364.111080	144.629941	325.285041	366.536963	RUBLRLRRL	9	0	704.261392
0	1.714826	0.535941	67.241392	0	147.266441	322.576554	359.484501	144.972364	322.330932	358.018201	RUBLRLRLR	9	0	577.855501
0	2.166088	0.535941	50.215378	0	147.266441	322.576554	359.484501	148.775654	319.877511	360.709122	RUBLRLRLL	9	0	548.962726
0	2.906949	0.788444	27.087643	0	162.534077	322.571938	357.765749	166.756512	322.187425	356.608630	RUBLRLLRR	9	0	881.229639
0	2.191926	0.730642	41.133180	0	162.534077	322.571938	357.765749	163.816875	319.916377	359.639807	RUBLRLLRL	9	0	808.997701
0	1.792696	0.495032	37.043948	0	159.008767	327.020923	357.619499	160.668789	328.692554	355.936405	RUBLRLLLR	9	0	613.971470
0	1.281391	0.427130	72.781830	0	159.008767	327.020923	357.619499	158.621260	327.681887	359.966366	RUBLRLLLL	9	0	541.739532
0	4.723302	1.574434	11.261636	0	124.372154	331.946975	327.869296	117.768186	332.867948	324.877397	RUBLLRRRR	9	0	1520.482286
0	2.516290	0.838763	45.873702	0	124.372154	331.946975	327.869296	122.509804	335.166325	328.459252	RUBLLRRRL	9	0	776.493329
0	2.026700	0.634763	58.708770	0	132.611013	327.409942	327.552452	135.115544	326.195753	325.990195	RUBLLRRLR	9	0	848.725267
0	2.460470	0.634763	55.590677	0	132.611013	327.409942	327.552452	129.540521	326.535096	325.142341	RUBLLRRLL	9	0	664.533826
0	4.350085	1.140501	12.378864	0	130.272922	330.195986	337.495699	123.912733	331.405346	337.556603	RUBLLRLRR	9	0	707.872988
0	1.883774	0.627925	74.900000	0	130.272922	330.195986	337.495699	130.662706	332.943498	338.032732	RUBLLRLRL	9	0	415.333641
0	1.342637	0.447546	67.157731	0	134.356722	326.146512	338.460048	135.467013	325.075986	340.167419	RUBLLRLLR	9	0	545.351129
0	2.059552	0.500691	45.132179	0	134.356722	326.146512	338.460048	131.514033	325.034782	338.082279	RUBLLRLLL	9	0	462.284401
0	3.775182	1.118078	12.829350	0	166.094713	316.870372	338.713112	171.323243	314.975053	339.787867	RUBLLLRRR	9	0	957.073173
0	1.890819	0.630273	54.119208	0	166.094713	316.870372	338.713112	167.789242	318.778775	340.306488	RUBLLLRRL	9	0	523.681548
0	2.011509	0.465227	39.456742	0	159.712881	317.084541	333.853990	161.388292	315.197204	331.689859	RUBLLLRLR	9	0	512.846757
0	1.797605	0.465227	74.900000	0	159.712881	317.084541	333.853990	157.796323	318.322582	331.976580	RUBLLLRLL	9	0	411.722044
0	3.173466	0.649734	20.166037	0	157.781804	317.579290	342.639715	161.497108	315.454580	345.323956	RUBLLLLRR	9	0	567.020710
0	1.785885	0.595295	74.900000	0	157.781804	317.579290	342.639715	158.205813	319.932925	344.198397	RUBLLLLRL	9	0	361.159688
0	1.742467	0.498582	52.827749	0	152.852000	317.304616	341.592166	150.531890	318.351735	342.258748	RUBLLLLLR	9	0	418.945238
0	0.947209	0.315736	69.735766	0	152.852000	317.304616	341.592166	152.823700	315.895269	341.567799	RUBLLLLLL	9	24	231.142200
0	1.526104	0.508701	48.705168	0	202.728808	266.038414	377.172703	202.365410	267.060548	374.491122	RUCRLRRRRRR	11	0	462.284401
0	1.633788	0.544596	35.036506	0	202.728808	266.038414	377.172703	200.724077	267.306067	377.892301	RUCRLRRRRRL	11	0	382.829269
0	2.788921	0.723359	5.865399	0	203.925734	260.480783	382.093254	202.902537	257.266535	385.343694	RUCRLRRRRLR	11	0	559.797516
0	0.795350	0.265117	51.470639	0	203.925734	260.480783	382.093254	203.865300	259.370160	381.548910	RUCRLRRRRLL	11	2	256.423378
0	2.718222	0.885704	21.131465	0	210.760706	261.046507	387.504223	210.249757	257.747904	390.575867	RUCRLRRRLRR	11	0	433.391626
0	2.366116	0.788705	25.136523	0	210.760706	261.046507	387.504223	212.791466	259.362947	390.639286	RUCRLRRRLRL	11	0	422.556835
0	1.690263	0.563421	31.013154	0	210.647544	267.459967	384.128071	212.221570	269.422067	384.083799	RUCRLRRRLLR	11	0	415.333641
0	1.471958	0.490653	73.711855	0	210.647544	267.459967	384.128071	209.254460	269.122134	383.712008	RUCRLRRRLLL	11	0	328.655316
0	3.779087	1.259696	6.904431	0	222.322915	251.582051	379.244594	226.187156	247.601978	380.491811	RUCRLRRLRRR	11	0	657.310632
0	1.006816	0.335605	74.900000	0	222.322915	251.582051	379.244594	222.872729	251.489655	377.375526	RUCRLRRLRRL	11	2	303.374138
0	2.428678	0.809559	17.583419	0	217.883917	253.015046	382.964310	217.511684	249.883695	385.338586	RUCRLRRLRLR	11	0	541.739532
0	1.442410	0.480803	45.485076	0	217.883917	253.015046	382.964310	218.737827	252.900617	385.606623	RUCRLRRLRLL	11	0	386.440866
0	1.620100	0.393442	38.404816	0	214.148194	262.967161	370.035461	213.185021	264.840037	368.457640	RUCRLRRLLRR	11	0	278.092960
0	1.250861	0.393442	58.067904	0	214.148194	262.967161	370.035461	215.420424	262.541940	368.300729	RUCRLRRLLRL	11	0	263.646572
0	2.220466	0.737052	18.585902	0	218.233212	284.868016	377.073496	220.510760	286.791643	378.989931	RUCRLRLRRRR	11	0	346.713300
0	1.270771	0.423590	43.270445	0	218.233212	284.868016	377.073496	219.406594	284.079784	378.762046	RUCRLRLRRRL	11	0	281.704557
0	1.233201	0.391039	38.041183	0	214.356008	282.960126	375.962690	212.970528	283.296076	377.516075	RUCRLRLRRLR	11	0	234.753797
0	1.288468	0.391039	74.900000	0	214.356008	282.960126	375.962690	213.935618	281.168407	375.238540	RUCRLRLRRLL	11	4	176.968247
0	1.933640	0.644547	23.061735	0	216.481267	289.248542	369.792571	218.138760	291.426903	370.986654	RUCRLRLRLRR	11	0	260.034975
0	1.273852	0.424617	39.020008	0	216.481267	289.248542	369.792571	217.235819	290.384419	368.022601	RUCRLRLRLRL	11	0	245.588588
0	1.748810	0.582937	16.265839	0	214.720388	283.639968	358.075126	215.787457	285.963086	357.418210	RUCRLRLLRRR	11	0	241.976991
0	0.764782	0.254927	63.381712	0	214.720388	283.639968	358.075126	215.565566	283.333981	357.136742	RUCRLRLLRRL	11	24	173.356650
0	1.590131	0.472950	17.169156	0	212.657779	281.253684	356.474019	212.882803	280.745431	353.382716	RUCRLRLLRLR	11	4	213.084216
0	1.024760	0.341587	74.900000	0	212.657779	281.253684	356.474019	211.164873	281.527381	356.272647	RUCRLRLLRLL	11	24	104.736310
0	1.958871	0.558984	23.501130	0	213.156087	275.471159	359.460006	213.928740	273.626555	356.609337	RUCRLRLLLRR	11	4	205.861022
0	1.042782	0.347594	74.900000	0	213.156087	275.471159	359.460006	214.152857	274.993917	360.924293	RUCRLRLLLRL	11	24	155.298666
0	1.367187	0.427940	38.574379	0	209.987896	276.571159	360.610292	208.910920	275.579059	358.711630	RUCRLRLLLLR	11	4	158.910263
0	1.075671	0.358557	60.664257	0	209.987896	276.571159	360.610292	208.922738	276.552696	362.216175	RUCRLRLLLLL	11	24	144.463875
0	4.201786	1.400595	17.895524	0	199.305793	327.236160	459.657639	199.947265	326.089906	467.873741	RUARRRRRRR	10	0	3431.017036
0	2.958134	0.986045	57.252902	0	199.305793	327.236160	459.657639	198.088141	330.973745	462.321967	RUARRRRRRL	10	0	1780.517262
0	2.953350	0.984450	24.991582	0	194.352690	328.898109	449.955467	190.042306	329.070400	451.088963	RUARRRRRLR	10	0	2141.676950
0	2.331314	0.777105	42.587660	0	194.352690	328.898109	449.955467	193.087520	332.120955	449.650039	RUARRRRRLL	10	0	1693.838937
0	5.381891	1.237081	10.172720	0	208.922056	315.762315	453.106597	212.977476	312.114358	460.988807	RUARRRRLRR	10	0	1787.740456
0	2.689677	0.896559	32.564823	0	208.922056	315.762315	453.106597	208.782156	315.576773	458.476881	RUARRRRLRL	10	0	1173.768986
0	3.359569	1.084498	29.680614	0	205.593624	315.269431	438.373444	206.033239	313.511200	432.111222	RUARRRRLLR	10	0	1574.656240
0	2.565954	0.855318	74.900000	0	205.593624	315.269431	438.373444	202.887214	315.946349	434.868851	RUARRRRLLL	10	0	1238.777730
0	5.205445	1.735148	16.788657	0	221.950280	316.094569	456.462044	225.899428	312.017728	463.547966	RUARRRLRRR	10	0	3369.619889
0	2.902439	0.967480	62.477646	0	221.950280	316.094569	456.462044	222.402462	319.043898	460.659612	RUARRRLRRL	10	0	1968.320300
0	2.802191	0.871206	22.310349	0	220.100626	315.603002	444.905192	221.309843	311.832590	443.145247	RUARRRLRLR	10	0	1693.838937
0	1.667626	0.555875	74.900000	0	220.100626	315.603002	444.905192	222.362363	316.607648	445.157800	RUARRRLRLL	10	0	1087.090661
0	3.175572	0.990596	32.057051	0	211.642572	331.284676	445.406171	213.017479	332.271005	451.336317	RUARRRLLRR	10	0	1809.410037
0	3.111181	0.990596	44.388967	0	211.642572	331.284676	445.406171	209.580389	335.331631	446.615867	RUARRRLLRL	10	0	1401.299589
0	2.388620	0.710893	63.055334	0	212.995845	329.317171	435.601384	211.905199	328.495280	431.190695	RUARRRLLLR	10	0	1596.325821
0	2.425074	0.710893	49.790354	0	212.995845	329.317171	435.601384	215.802104	331.584555	435.461980	RUARRRLLLL	10	0	1256.835714
0	4.222308	1.183650	13.547416	0	180.084958	335.539341	425.691321	177.120523	337.303173	432.749959	RUARRLRRRR	10	0	1838.302812
0	1.721576	0.573859	74.900000	0	180.084958	335.539341	425.691321	179.871966	333.107801	426.738601	RUARRLRRRL	10	0	1159.322598
0	3.329319	1.109773	26.268134	0	177.599233	338.630951	421.421529	172.721136	339.372087	422.033965	RUARRLRRLR	10	0	1448.250349
0	2.637398	0.879133	36.458985	0	177.599233	338.630951	421.421529	176.437524	342.006157	423.615782	RUARRLRRLL	10	0	1361.572024
0	2.822744	0.940915	29.812067	0	188.560425	326.884849	402.407520	188.204052	324.008875	398.320218	RUARRLRLRR	10	0	1278.505296
0	2.249245	0.749748	42.811727	0	188.560425	326.884849	402.407520	191.537486	325.386294	401.987281	RUARRLRLRL	10	0	1173.768986
0	2.204442	0.734814	50.130172	0	184.761002	331.484275	402.260024	185.945618	332.292877	398.294743	RUARRLRLLR	10	0	1249.612520
0	2.308607	0.762388	50.210978	0	184.761002	331.484275	402.260024	181.387510	331.748747	401.459045	RUARRLRLLL	10	0	1191.826970
0	3.427641	1.142547	22.759641	0	192.242221	346.630277	427.154408	190.214995	348.116743	433.119611	RUARRLLRRR	10	0	1928.592734
0	2.645735	0.881912	41.869113	0	192.242221	346.630277	427.154408	190.577253	350.198615	427.132545	RUARRLLRRL	10	0	1448.250349
0	3.033942	0.891018	18.369229	0	199.114868	343.802155	423.466586	202.668921	346.323004	425.058561	RUARRLLRLR	10	0	1350.737233
0	1.590691	0.530230	74.900000	0	199.114868	343.802155	423.466586	200.127479	341.790141	424.446038	RUARRLLRLL	10	0	823.444089
0	2.747904	0.789936	31.992510	0	197.101868	344.512477	409.719039	196.670343	348.514979	410.687907	RUARRLLLRR	10	0	1253.224117
0	2.096010	0.698670	70.303569	0	197.101868	344.512477	409.719039	196.757996	344.354361	405.557986	RUARRLLLRL	10	0	924.568801
0	2.271493	0.703289	55.718594	0	200.855433	340.018238	410.570722	201.756172	337.111326	408.592242	RUARRLLLLR	10	0	942.626786
0	2.619180	0.703289	57.811038	0	200.855433	340.018238	410.570722	203.843577	342.447142	411.384967	RUARRLLLLL	10	0	798.162910
0	3.763509	1.254503	23.991616	0	230.642347	310.093439	425.654437	233.615862	310.818582	431.958401	RUARLRRRRR	10	0	2466.720669
0	2.985393	0.995131	47.088888	0	230.642347	310.093439	425.654437	230.531852	306.337235	428.840361	RUARLRRRRL	10	0	1726.343309
0	2.333709	0.777903	55.593746	0	230.481023	308.877456	418.457724	229.853352	305.510495	417.681797	RUARLRRRLR	10	0	1311.009667
0	3.132940	0.888380	47.415026	0	230.481023	308.877456	418.457724	234.765182	308.845945	420.930740	RUARLRRRLL	10	0	1094.313855
0	3.117401	0.918410	25.977045	0	224.834091	323.465601	412.577932	226.181366	326.715258	416.643056	RUARLRRLRR	10	0	1267.670505
0	1.874723	0.624908	74.900000	0	224.834091	323.465601	412.577932	222.464067	324.585929	411.293941	RUARLRRLRL	10	0	935.403592
0	2.073216	0.691072	37.590591	0	228.712889	320.166234	408.772162	231.507562	319.016479	409.610078	RUARLRRLLR	10	0	841.502073
0	1.834573	0.611524	48.040869	0	228.712889	320.166234	408.772162	230.033289	321.962704	406.654038	RUARLRRLLL	10	0	780.104926
0	2.469395	0.713181	38.882047	0	213.561784	310.602841	389.781057	212.616758	308.555455	385.881134	RUARLRLRRR	10	0	924.568801
0	2.085680	0.695227	61.255796	0	213.561784	310.602841	389.781057	211.029236	312.378294	390.135915	RUARLRLRRL	10	0	783.716523
0	2.754981	0.713181	22.928010	0	217.025586	308.057982	395.532564	218.774976	304.442301	396.639726	RUARLRLRLR	10	0	769.270135
0	1.465449	0.488483	74.900000	0	217.025586	308.057982	395.532564	215.752229	308.181283	397.906321	RUARLRLRLL	10	0	563.409113
0	2.078080	0.568006	61.441200	0	224.148976	312.583072	390.177655	226.062236	314.994187	390.584421	RUARLRLLRR	10	0	798.162910
0	2.191402	0.568006	58.022921	0	224.148976	312.583072	390.177655	224.207358	310.823576	386.488160	RUARLRLLRL	10	0	783.716523
0	2.866750	0.824408	24.296545	0	225.821061	308.981785	394.356878	227.607986	305.123025	394.824359	RUARLRLLLR	10	0	776.493329
0	1.891775	0.630592	65.775485	0	225.821061	308.981785	394.356878	228.126650	310.153697	395.852222	RUARLRLLLL	10	0	530.904741
0	3.060262	0.970580	23.004281	0	220.225149	328.878651	366.657191	223.738441	331.769649	366.376438	RUARLLRRRR	10	0	1292.951683
0	2.019187	0.673062	48.989900	0	220.225149	328.878651	366.657191	220.586335	329.695874	362.801432	RUARLLRRRL	10	0	1014.858723
0	3.021172	0.788095	26.752689	0	217.359986	322.876429	366.468342	217.220469	321.040783	360.955632	RUARLLRRLR	10	0	967.907964
0	1.876090	0.625363	74.900000	0	217.359986	322.876429	366.468342	218.661271	320.886672	368.435989	RUARLLRRLL	10	0	704.261392
0	2.910639	0.970213	17.344282	0	206.517412	318.423820	366.696420	205.078171	316.605877	361.779235	RUARLLRLRR	10	0	1253.224117
0	1.746783	0.582261	52.249469	0	206.517412	318.423820	366.696420	205.473750	316.094659	367.360971	RUARLLRLRL	10	0	787.328120
0	1.743031	0.581010	42.144162	0	205.790494	322.575829	372.002382	203.748773	321.657631	373.763772	RUARLLRLLR	10	0	863.171654
0	1.714938	0.571646	48.390392	0	205.790494	322.575829	372.002382	204.417415	324.580360	370.951888	RUARLLRLLL	10	0	787.328120
0	2.778077	0.712451	38.035247	0	213.196295	338.304632	386.944001	214.234444	342.296668	386.560845	RUARLLLRRR	10	0	1040.139901
0	2.155738	0.712451	74.900000	0	213.196295	338.304632	386.944001	210.293239	337.677926	385.312807	RUARLLLRRL	10	0	834.278879
0	3.333525	0.880829	21.043027	0	214.037698	337.699063	392.973536	214.951236	341.414293	397.218205	RUARLLLRLR	10	0	1123.206630
0	2.037017	0.679006	74.900000	0	214.037698	337.699063	392.973536	211.919548	336.353973	395.260186	RUARLLLRLL	10	0	697.038198
0	2.820218	0.864671	26.584367	0	223.022266	334.115511	391.377052	224.448026	336.322640	395.775564	RUARLLLLRR	10	0	1083.479064
0	1.841745	0.613915	74.900000	0	223.022266	334.115511	391.377052	224.901383	332.127840	391.137759	RUARLLLLRL	10	0	758.435345
0	2.734394	0.911465	31.058394	0	223.586790	335.594125	384.646248	224.956707	339.114004	382.610142	RUARLLLLLR	10	0	935.403592
0	2.134138	0.711379	61.944685	0	223.586790	335.594125	384.646248	226.236610	334.030702	383.585687	RUARLLLLLL	10	0	700.649795
0	2.948751	0.982917	30.342858	0	157.059480	350.109913	399.000957	155.641333	349.057077	404.399768	RUALRRRRRR	10	0	1791.352052
0	2.853839	0.951280	46.827206	0	157.059480	350.109913	399.000957	154.957942	353.599469	400.617476	RUALRRRRRL	10	0	1282.116892
0	3.391979	1.130660	36.725783	0	154.586490	348.255849	392.857677	150.820921	344.926076	393.486288	RUALRRRRLR	10	0	1632.441790
0	2.771426	0.923809	57.326105	0	154.586490	348.255849	392.857677	152.064871	351.504146	392.425039	RUALRRRRLL	10	0	1419.357574
0	2.851328	0.852947	28.904519	0	168.877262	340.220172	385.347572	172.131975	338.378171	382.652363	RUALRRRLRR	10	0	1285.728489
0	2.223965	0.741322	65.213266	0	168.877262	340.220172	385.347572	166.863806	337.620169	384.841465	RUALRRRLRL	10	0	877.618042
0	1.627563	0.542521	51.882179	0	167.062485	343.270975	392.681508	168.647106	344.106816	394.872367	RUALRRRLLR	10	0	751.212151
0	2.186369	0.693684	40.649657	0	167.062485	343.270975	392.681508	165.360486	341.667398	395.722274	RUALRRRLLL	10	0	675.368617
0	3.098296	1.032765	30.366759	0	177.399481	357.850346	398.678534	179.286098	360.650539	402.898833	RUALRRLRRR	10	0	1307.398071
0	2.260571	0.753524	48.479458	0	177.399481	357.850346	398.678534	175.651629	357.014685	402.374881	RUALRRLRRL	10	0	1209.884955
0	2.472960	0.754940	64.552922	0	180.674833	355.758460	391.514511	181.778109	352.707413	389.179111	RUALRRLRLR	10	0	1159.322598
0	2.891975	0.754940	51.434277	0	180.674833	355.758460	391.514511	183.794175	358.440565	393.215331	RUALRRLRLL	10	0	1144.876211
0	2.667538	0.889179	27.622490	0	168.424629	363.396712	391.425553	167.002904	365.368286	395.643805	RUALRRLLRR	10	0	1253.224117
0	2.643764	0.881255	35.002235	0	168.424629	363.396712	391.425553	165.015201	365.307285	390.812929	RUALRRLLRL	10	0	1022.081917
0	3.004832	0.850915	22.970736	0	174.162373	363.293153	385.836614	175.901174	367.409642	385.599469	RUALRRLLLR	10	0	1155.711002
0	1.507052	0.502351	74.900000	0	174.162373	363.293153	385.836614	174.681302	362.650868	383.034186	RUALRRLLLL	10	0	902.899220
0	3.959362	1.319787	24.823555	0	155.738450	366.757175	356.537701	153.038787	371.372506	353.209130	RUALRLRRRR	10	0	1686.615743
0	2.797653	0.932551	44.199757	0	155.738450	366.757175	356.537701	151.605884	366.248275	356.550761	RUALRLRRRL	10	0	1437.415558
0	3.360647	0.713842	49.077361	0	163.316700	363.792980	356.044854	163.841207	368.079482	352.653826	RUALRLRRLR	10	0	1368.795218
0	2.639071	0.713842	74.900000	0	163.316700	363.792980	356.044854	165.334377	360.517751	354.978871	RUALRLRRLL	10	0	1339.902442
0	3.355212	0.875779	33.506905	0	167.590008	366.715390	366.169629	168.765348	371.519383	365.242076	RUALRLRLRR	10	0	1209.884955
0	2.207649	0.735883	74.900000	0	167.590008	366.715390	366.169629	170.348065	365.057481	367.061168	RUALRLRLRL	10	0	1025.693514
0	2.867717	0.955906	22.816874	0	160.950941	366.939265	368.252992	157.735353	369.712855	367.677148	RUALRLRLLR	10	0	1025.693514
0	1.774370	0.591457	42.196329	0	160.950941	366.939265	368.252992	159.868678	367.751483	371.300475	RUALRLRLLL	10	0	957.073173
0	3.686086	1.159353	27.025806	0	147.247275	349.610643	377.232962	143.167088	346.273620	379.276798	RUALRLLRRR	10	0	1697.450534
0	2.417167	0.805722	73.310241	0	147.247275	349.610643	377.232962	146.324835	352.605209	379.608012	RUALRLLRRL	10	0	1227.942939
0	3.188024	1.062675	20.372440	0	146.136603	353.143392	372.666161	141.529355	353.417789	371.187374	RUALRLLRLR	10	0	1524.093883
0	2.471733	0.823911	44.569738	0	146.136603	353.143392	372.666161	144.569369	356.406035	373.549326	RUALRLLRLL	10	0	975.131158
0	3.432491	0.969023	32.044111	0	162.513256	340.980157	370.471176	166.914576	338.529816	369.329063	RUALRLLLRR	10	0	1090.702258
0	2.420746	0.806915	71.921921	0	162.513256	340.980157	370.471176	160.297912	338.400646	372.071827	RUALRLLLRL	10	0	863.171654
0	2.017507	0.425918	50.772385	0	160.592413	344.802419	367.810804	163.322331	344.912700	366.136965	RUALRLLLLR	10	0	613.971470
0	1.695228	0.425918	74.900000	0	160.592413	344.802419	367.810804	158.514072	345.217348	365.971197	RUALRLLLLL	10	0	592.301888
0	3.049879	0.965390	27.718030	0	211.198278	339.839228	347.123059	215.271128	337.927744	346.314181	RUALLRRRRR	10	0	1253.224117
0	2.136984	0.712328	67.127934	0	211.198278	339.839228	347.123059	212.346167	342.759537	347.821035	RUALLRRRRL	10	0	902.899220
0	3.429885	0.949394	22.479758	0	208.677992	338.450526	342.480552	211.323234	335.404562	338.277372	RUALLRRRLR	10	0	1054.586289
0	1.732804	0.577601	74.900000	0	208.677992	338.450526	342.480552	208.641013	340.533950	340.438589	RUALLRRRLL	10	0	798.162910
0	2.493975	0.797935	16.005853	0	197.092644	333.195200	353.291335	194.065587	331.447120	354.969087	RUALLRRLRR	10	0	1011.247126
0	1.104396	0.368132	74.900000	0	197.092644	333.195200	353.291335	198.001721	332.531818	354.901219	RUALLRRLRL	10	2	632.029454
0	3.119367	0.965390	9.719540	0	200.727051	331.285517	346.829099	202.226130	327.342354	344.224059	RUALLRRLLR	10	0	1072.644273
0	1.143579	0.381193	74.900000	0	200.727051	331.285517	346.829099	200.056753	331.596559	344.768749	RUALLRRLLL	10	2	498.400369
0	3.957725	0.965390	11.787518	0	189.840861	362.978185	349.877159	186.283543	367.638596	349.114310	RUALLRLRRR	10	0	964.296367
0	1.725634	0.575211	42.264472	0	189.840861	362.978185	349.877159	190.420645	365.401964	350.711242	RUALLRLRRL	10	0	671.757020
0	1.925728	0.641909	30.334790	0	195.998510	357.648876	348.215753	198.787166	358.219176	348.666765	RUALLRLRLR	10	0	725.930973
0	1.605308	0.535103	50.434265	0	195.998510	357.648876	348.215753	196.981142	357.015673	345.415680	RUALLRLRLL	10	0	603.136679
0	3.343316	0.825940	19.739045	0	186.726098	353.400946	347.582718	183.070274	356.517490	345.840016	RUALLRLLRR	10	0	751.212151
0	1.609740	0.536580	74.900000	0	186.726098	353.400946	347.582718	186.902156	352.396065	344.669712	RUALLRLLRL	10	0	552.574323
0	2.006567	0.580432	47.048449	0	187.530579	350.510056	352.754808	186.990875	347.754385	354.121017	RUALLRLLLR	10	0	657.310632
0	2.100760	0.580432	69.321492	0	187.530579	350.510056	352.754808	185.538935	352.741327	353.979356	RUALLRLLLL	10	0	491.177176
0	2.631364	0.877121	14.891335	0	212.075081	348.759242	362.818784	215.344640	347.884117	360.171270	RUALLLRRRR	10	0	884.841236
0	1.435368	0.478456	46.546611	0	212.075081	348.759242	362.818784	213.305426	347.167495	363.784352	RUALLLRRRL	10	0	574.243904
0	2.206983	0.735661	31.987093	0	210.959412	353.364849	364.250809	212.603684	355.394610	361.574784	RUALLLRRLR	10	0	772.881732
0	1.919396	0.639799	45.420644	0	210.959412	353.364849	364.250809	212.936303	354.475740	366.585458	RUALLLRRLL	10	0	660.922229
0	2.533989	0.696788	25.665152	0	203.609344	351.914461	376.686999	203.240720	353.418360	381.308127	RUALLLRLRR	10	0	798.162910
0	1.989710	0.663237	47.251625	0	203.609344	351.914461	376.686999	206.184884	353.218556	377.573645	RUALLLRLRL	10	0	599.525082
0	2.134563	0.696788	25.005549	0	199.966400	346.132029	372.437815	197.307203	344.415536	372.805973	RUALLLRLLR	10	0	725.930973
0	1.819404	0.606468	49.686067	0	199.966400	346.132029	372.437815	200.486315	343.584253	371.422401	RUALLLRLLL	10	0	502.011966
0	3.146858	1.048953	16.361648	0	192.483273	365.535714	364.736907	190.681075	369.858317	364.804811	RUALLLLRRR	10	0	812.609298
0	1.427360	0.475787	56.798428	0	192.483273	365.535714	364.736907	190.519904	365.393284	363.663701	RUALLLLRRL	10	0	603.136679
0	1.758867	0.586289	24.572565	0	198.417294	363.357490	363.432141	199.924749	364.231580	360.807023	RUALLLLRLR	10	0	718.707779
0	1.680773	0.560258	37.891777	0	198.417294	363.357490	363.432141	200.363852	364.808820	364.240845	RUALLLLRLL	10	0	509.235160
0	2.456995	0.818998	27.459443	0	196.766315	361.766147	377.623156	197.484582	362.378696	382.370588	RUALLLLLRR	10	0	874.006445
0	2.088036	0.696012	47.890235	0	196.766315	361.766147	377.623156	197.090297	364.849519	377.909487	RUALLLLLRL	10	0	639.252648
0	1.944109	0.505586	62.487551	0	193.607718	358.700026	373.838736	192.397724	356.109224	373.244249	RUALLLLLLR	10	0	502.011966
0	1.958180	0.505586	63.499746	0	193.607718	358.700026	373.838736	192.005491	361.112489	374.277435	RUALLLLLLL	10	0	335.878510
0	2.293900	0.764633	16.144993	0	178.202377	287.297659	304.988658	175.102195	286.870903	303.154733	RUCRRRRRRRRR	12	0	375.606076
0	1.256154	0.418718	46.338129	0	178.202377	287.297659	304.988658	178.099508	286.444349	302.757578	RUCRRRRRRRRL	12	0	263.646572
0	1.633596	0.396637	50.975384	0	181.033099	286.761463	309.678928	182.533706	285.675340	311.795049	RUCRRRRRRRLR	12	0	234.753797
0	0.956647	0.318882	74.900000	0	181.033099	286.761463	309.678928	179.619229	286.603971	309.756741	RUCRRRRRRRLL	12	24	151.687069
0	2.394338	0.688068	12.726205	0	180.344747	296.048268	308.276809	177.697757	298.178961	306.834267	RUCRRRRRRLRR	12	0	317.820525
0	0.938903	0.312968	74.900000	0	180.344747	296.048268	308.276809	180.293744	296.703112	309.934246	RUCRRRRRRLRL	12	24	195.026232
0	1.965685	0.593813	21.241192	0	183.293802	296.088620	306.615945	184.227710	298.784600	305.746710	RUCRRRRRRLLR	12	0	252.811782
0	1.063108	0.354369	74.900000	0	183.293802	296.088620	306.615945	182.884195	295.692664	304.632336	RUCRRRRRRLLL	12	24	169.745053
0	2.883034	0.961011	10.747714	0	192.786908	287.828001	294.601796	194.723179	287.190594	289.527974	RUCRRRRRLRRR	12	0	523.681548
0	1.395630	0.465210	74.900000	0	192.786908	287.828001	294.601796	192.760855	289.835832	293.887627	RUCRRRRRLRRL	12	4	216.695813
0	1.694796	0.562179	18.471543	0	188.942458	287.209982	297.695351	187.604555	286.096104	295.242498	RUCRRRRRLRLR	12	0	314.208929
0	1.038274	0.346091	74.900000	0	188.942458	287.209982	297.695351	188.039413	288.463735	297.725455	RUCRRRRRLRLL	12	24	162.521860
0	1.996432	0.447417	29.362191	0	193.304989	285.237903	310.572388	195.942993	284.176075	311.730099	RUCRRRRRLLRR	12	4	216.695813
0	1.221602	0.407201	55.992414	0	193.304989	285.237903	310.572388	192.914028	285.294466	312.957226	RUCRRRRRLLRL	12	4	209.472619
0	1.155062	0.385021	54.440228	0	190.384074	284.499974	306.776690	188.672998	284.376580	306.627716	RUCRRRRRLLLR	12	24	169.745053
0	0.834824	0.278275	52.516087	0	190.384074	284.499974	306.776690	189.963778	284.283318	305.232681	RUCRRRRRLLLL	12	24	86.678325
0	1.350056	0.450019	28.910984	0	190.757241	306.593290	313.008312	190.122766	307.198079	310.578671	RUCRRRRLRRRR	12	0	274.481363
0	1.613471	0.537824	25.658714	0	190.757241	306.593290	313.008312	188.634626	307.617946	312.390903	RUCRRRRLRRRL	12	0	256.423378
0	2.810576	0.936859	9.084369	0	195.930438	309.645535	314.505047	198.589191	312.706909	313.123647	RUCRRRRLRRLR	12	0	350.324897
0	1.250226	0.416742	53.195435	0	195.930438	309.645535	314.505047	195.632681	311.331507	315.484423	RUCRRRRLRRLL	12	4	155.298666
0	1.420931	0.404936	29.348828	0	192.142466	304.645625	321.367394	191.868089	306.735201	321.603045	RUCRRRRLRLRR	12	4	166.133456
0	1.371338	0.404936	33.794597	0	192.142466	304.645625	321.367394	193.256908	305.606423	323.268056	RUCRRRRLRLRL	12	4	151.687069
0	1.330685	0.404936	69.477947	0	189.365826	301.497104	319.178067	189.145077	299.530820	319.292887	RUCRRRRLRLLR	12	4	155.298666
0	1.650743	0.404936	36.263018	0	189.365826	301.497104	319.178067	187.199496	302.338262	318.106840	RUCRRRRLRLLL	12	4	144.463875
0	1.319497	0.439832	36.904017	0	200.530486	302.455345	325.186348	200.811315	304.012742	326.749018	RUCRRRRLLRLR	12	4	155.298666
0	3.067024	0.709853	19.069859	0	200.530486	302.455345	325.186348	203.271233	305.955560	323.794162	RUCRRRRLLRLL	12	4	122.794294
0	1.799666	0.599889	19.082755	0	201.282541	291.274378	322.153414	203.169525	289.508487	321.207838	RUCRRRRLLLRR	12	4	205.861022
0	1.247951	0.415984	63.610394	0	201.282541	291.274378	322.153414	202.756192	292.311294	322.758715	RUCRRRRLLLRL	12	4	108.347906
0	1.228478	0.409493	30.922651	0	197.804018	290.785086	323.560734	198.120506	289.261528	324.850726	RUCRRRRLLLLR	12	4	151.687069
0	0.918582	0.306194	58.097588	0	197.804018	290.785086	323.560734	196.647116	290.223993	322.936440	RUCRRRRLLLLL	12	24	122.794294
0	2.231952	0.685559	8.427357	0	175.257036	285.194765	315.444402	172.841495	284.927768	312.401186	RUCRRRLRRRRR	12	4	198.637828
0	1.173284	0.391095	74.900000	0	175.257036	285.194765	315.444402	176.086483	284.072876	314.033308	RUCRRRLRRRRL	12	24	83.066728
0	1.676472	0.558824	23.361501	0	177.192118	292.654735	318.041826	175.566553	293.756944	315.973814	RUCRRRLRRLRR	12	4	140.852278
0	1.239291	0.413097	37.973614	0	177.192118	292.654735	318.041826	177.362329	294.463429	317.613331	RUCRRRLRRLRL	12	4	122.794294
0	1.157916	0.385972	27.425193	0	183.838559	298.918948	325.037918	182.580686	299.090145	323.471730	RUCRRRLLRRRR	12	24	176.968247
0	1.415930	0.471977	50.265526	0	183.838559	298.918948	325.037918	184.036469	300.934702	324.256084	RUCRRRLLRRRL	12	4	86.678325
0	1.703204	0.567735	17.878963	0	190.090744	300.176642	331.524033	190.687780	302.639318	331.614420	RUCRRRLLRLRR	12	4	130.017488
0	0.873185	0.291062	48.020537	0	190.090744	300.176642	331.524033	190.813067	300.519778	332.900627	RUCRRRLLRLRL	12	24	104.736310
0	4.937725	1.645908	11.438503	0	197.256362	298.501952	458.956759	200.254750	299.840583	467.791572	RUCLLRRRRRR	11	0	5030.954454
0	2.598065	0.866022	49.159269	0	197.256362	298.501952	458.956759	196.445460	296.160537	462.945814	RUCLLRRRRRL	11	0	2506.448235
0	3.962452	1.168046	26.452316	0	191.082698	302.635051	447.982133	187.013653	305.700107	451.974699	RUCLLRRRRLR	11	0	2972.344232
0	2.332322	0.777441	74.900000	0	191.082698	302.635051	447.982133	191.698434	304.743383	444.370017	RUCLLRRRRLL	11	0	2300.587213
0	2.222249	0.740750	50.232947	0	186.892202	293.610472	432.594140	186.578872	293.953218	428.193670	RUCLLRRRLRR	11	0	2156.123337
0	3.125829	0.831001	43.378244	0	186.892202	293.610472	432.594140	182.337426	294.137652	433.651642	RUCLLRRRLRL	11	0	1715.508518
0	3.250002	0.831001	19.729162	0	190.652027	288.926798	441.512604	190.780126	286.971606	447.455437	RUCLLRRRLLR	11	0	1953.873912
0	2.099989	0.699996	56.742326	0	190.652027	288.926798	441.512604	190.611335	285.851937	440.762000	RUCLLRRRLLL	11	0	1220.719745
0	4.749047	1.497822	21.671038	0	214.465870	290.492400	444.167809	216.236126	291.765723	453.202572	RUCLLRRLRRR	11	0	3062.634154
0	3.948681	1.316227	36.713103	0	214.465870	290.492400	444.167809	219.613490	288.725916	447.148305	RUCLLRRLRRL	11	0	2275.306034
0	3.439136	1.015737	34.195478	0	212.464138	291.105277	428.903781	216.635840	289.119022	425.944071	RUCLLRRLRLR	11	0	2405.323522
0	3.432779	1.015737	74.900000	0	212.464138	291.105277	428.903781	210.158893	293.697825	423.863715	RUCLLRRLRLL	11	0	2376.430747
0	2.778485	0.850659	34.565854	0	204.287555	281.362097	430.704568	206.613761	278.190065	428.990285	RUCLLRRLLRR	11	0	1646.888177
0	1.977610	0.659203	64.714400	0	204.287555	281.362097	430.704568	201.697906	280.535666	429.187915	RUCLLRRLLRL	11	0	1451.861946
0	4.212840	1.349632	14.325856	0	206.069086	281.872077	442.175079	208.490522	280.661536	449.774936	RUCLLRRLLLR	11	0	1943.039121
0	2.103362	0.701121	60.284436	0	206.069086	281.872077	442.175079	204.831028	279.129761	443.336318	RUCLLRRLLLL	11	0	1108.760242
0	3.852875	0.944491	31.391673	0	177.893409	273.075358	393.789638	172.923117	270.236850	393.321691	RUCLLRLRRRR	11	0	1899.699959
0	2.404641	0.801547	74.900000	0	177.893409	273.075358	393.789638	177.858453	275.488922	390.238907	RUCLLRLRRRL	11	0	1585.491030
0	3.936636	1.312208	15.578221	0	181.510823	267.602224	395.041285	180.144048	261.905439	395.145295	RUCLLRLRRLR	11	0	1654.111371
0	1.726535	0.575512	74.900000	0	181.510823	267.602224	395.041285	183.237221	267.184854	392.545885	RUCLLRLRRLL	11	0	1043.751498
0	2.087755	0.695918	54.800806	0	180.884471	277.989619	407.199266	181.173799	280.900785	408.606313	RUCLLRLRLRR	11	0	1390.464799
0	2.949317	0.916340	38.467441	0	180.884471	277.989619	407.199266	176.729565	277.641816	409.043582	RUCLLRLRLRL	11	0	1292.951683
0	3.595334	0.929266	20.328503	0	185.144975	269.901327	406.935062	185.373963	264.557012	406.749735	RUCLLRLRLLR	11	0	1469.919930
0	2.162510	0.720837	50.880165	0	185.144975	269.901327	406.935062	186.487645	268.850367	410.603282	RUCLLRLRLLL	11	0	1094.313855
0	3.953482	1.148771	12.727457	0	201.353601	269.706189	403.105936	202.501236	264.171613	405.303058	RUCLLRLLRRR	11	0	1719.120115
0	1.631570	0.543857	55.322122	0	201.353601	269.706189	403.105936	202.544200	268.478730	400.789128	RUCLLRLLRRL	11	0	1115.983436
0	2.026086	0.675362	59.223175	0	202.134673	275.481700	405.211497	201.756420	274.117513	408.789364	RUCLLRLLRLR	11	0	1318.232861
0	2.725620	0.741882	47.734430	0	202.134673	275.481700	405.211497	206.098582	276.255370	404.700231	RUCLLRLLRLL	11	0	1137.653017
0	2.487578	0.829193	64.529677	0	200.945723	288.281227	395.473085	199.392794	291.602742	396.162237	RUCLLRLLLRR	11	0	1253.224117
0	3.249882	0.889195	44.684418	0	200.945723	288.281227	395.473085	205.694706	288.839704	394.494408	RUCLLRLLLRL	11	0	1231.554536
0	2.668464	0.764583	30.656537	0	197.940556	285.707198	390.989062	197.121477	288.281462	387.076954	RUCLLRLLLLR	11	0	1314.621264
0	1.871966	0.623989	74.900000	0	197.940556	285.707198	390.989062	198.460797	283.282957	389.281517	RUCLLRLLLLL	11	0	967.907964
0	3.850273	1.283424	19.033691	0	163.997164	319.832028	428.348923	161.988013	321.862074	435.024782	RUCLLLRRRRR	11	0	2528.117816
0	2.779071	0.926357	40.600701	0	163.997164	319.832028	428.348923	162.083072	323.495924	428.537749	RUCLLLRRRRL	11	0	1755.236084
0	3.831412	0.941925	40.936955	0	170.432903	315.389480	425.829421	170.891576	315.892512	433.437445	RUCLLLRRRLR	11	0	2087.502997
0	3.033027	0.941925	74.900000	0	170.432903	315.389480	425.829421	174.312852	314.882181	422.804889	RUCLLLRRRLL	11	0	1748.012890
0	2.735630	0.904218	25.452122	0	159.367401	308.975391	418.369121	156.706155	309.936178	422.303413	RUCLLLRRLRR	11	0	1339.902442
0	2.484745	0.828248	33.745243	0	159.367401	308.975391	418.369121	155.821706	307.956121	418.026536	RUCLLLRRLRL	11	0	1141.264614
0	2.342060	0.780687	51.547425	0	165.759334	305.416934	415.045621	168.110571	303.992851	412.165384	RUCLLLRRLLR	11	0	1235.166133
0	2.220603	0.740201	48.633705	0	165.759334	305.416934	415.045621	165.509144	302.976145	418.021073	RUCLLLRRLLL	11	0	917.345608
0	3.023293	1.007764	31.770598	0	152.941441	317.371745	401.811403	149.735893	319.743608	399.010206	RUCLLLRLRRR	11	0	1545.763465
0	2.383440	0.794480	64.012699	0	152.941441	317.371745	401.811403	150.820210	314.713613	403.167345	RUCLLLRLRRL	11	0	1148.487808
0	3.207690	1.069230	24.854623	0	153.526871	321.048382	407.638018	152.145162	325.272589	409.980469	RUCLLLRLRLR	11	0	1542.151868
0	2.858607	0.952869	40.202307	0	153.526871	321.048382	407.638018	149.752020	321.031593	410.275118	RUCLLLRLRLL	11	0	1126.818227
0	3.559586	0.804720	25.134714	0	169.555000	315.762859	395.329787	174.242877	313.651542	393.612687	RUCLLLRLLRR	11	0	1170.157389
0	2.024424	0.674808	74.900000	0	169.555000	315.762859	395.329787	168.972466	317.310919	391.945589	RUCLLLRLLRL	11	0	874.006445
0	2.176061	0.527553	40.225950	0	166.991503	318.323776	400.845496	166.316641	321.316005	402.242080	RUCLLLRLLLR	11	0	664.533826
0	1.692001	0.527553	74.900000	0	166.991503	318.323776	400.845496	169.202289	317.397103	401.882226	RUCLLLRLLLL	11	0	556.185920
0	3.588650	1.196217	26.121693	0	151.163331	295.984663	391.979150	146.589078	298.590798	393.189368	RUCLLLLRRRR	11	0	1538.540271
0	2.549382	0.849794	47.170829	0	151.163331	295.984663	391.979150	148.367999	293.748576	390.288601	RUCLLLLRRRL	11	0	1300.174877
0	2.630732	0.803681	22.470501	0	156.567987	293.914339	396.733664	155.328475	291.265906	400.232574	RUCLLLLRRLR	11	0	1231.554536
0	1.404964	0.468321	74.900000	0	156.567987	293.914339	396.733664	157.003191	295.443023	398.559519	RUCLLLLRRLL	11	0	899.287623
0	3.545446	1.061175	30.763728	0	162.128060	285.991294	385.382434	158.649733	282.025618	385.198619	RUCLLLLRLRR	11	0	1545.763465
0	2.353835	0.784612	71.857514	0	162.128060	285.991294	385.382434	164.496432	285.014949	382.171247	RUCLLLLRLRL	11	0	1253.224117
0	2.462695	0.585462	64.969702	0	165.207689	289.049970	390.322146	168.569673	290.468717	390.784592	RUCLLLLRLLR	11	0	913.734011
0	2.773242	0.585462	65.274056	0	165.207689	289.049970	390.322146	163.491645	285.780342	392.800233	RUCLLLLRLLL	11	0	790.939717
0	3.232989	0.819569	22.973095	0	179.358946	303.411149	375.215771	182.634102	305.116056	371.069716	RUCLLLLLRRR	11	0	1426.580768
0	1.961761	0.653920	51.201478	0	179.358946	303.411149	375.215771	181.944202	303.067548	376.979770	RUCLLLLLRRL	11	0	1177.380583
0	2.603024	0.819569	25.874195	0	175.989432	300.033171	373.723846	178.515564	297.531014	371.656530	RUCLLLLLRLR	11	0	1137.653017
0	1.531198	0.510399	64.458776	0	175.989432	300.033171	373.723846	175.003698	300.310250	370.987976	RUCLLLLLRLL	11	0	935.403592
0	4.946290	0.819569	10.518334	0	156.346561	306.422226	381.581547	149.331648	308.565707	382.421093	RUCLLLLLLRR	11	0	1401.299589
0	1.478640	0.492880	74.900000	0	156.346561	306.422226	381.581547	155.680366	305.375491	379.139104	RUCLLLLLLRL	11	0	877.618042
0	2.975078	0.819569	30.681589	0	160.834788	308.516333	382.602707	157.184633	310.487578	384.682992	RUCLLLLLLLR	11	0	845.113670
0	1.760852	0.586951	59.977620	0	160.834788	308.516333	382.602707	161.539499	310.720100	380.948749	RUCLLLLLLLL	11	0	841.502073
0	4.958908	1.652969	14.102578	0	121.017904	308.842990	309.983651	114.294813	310.384555	306.455235	RUCLRRRRRRR	11	0	3264.883580
0	2.421456	0.807152	54.367286	0	121.017904	308.842990	309.983651	121.159211	311.287776	306.430551	RUCLRRRRRRL	11	0	2004.436268
0	3.523030	1.137120	19.122158	0	123.898713	308.958630	317.860222	119.121329	310.655334	319.658546	RUCLRRRRRLR	11	0	1856.360796
0	1.639892	0.546631	68.419309	0	123.898713	308.958630	317.860222	124.678560	311.253841	318.242097	RUCLRRRRRLL	11	0	1404.911186
0	3.166376	1.055459	22.126928	0	146.709761	303.390168	318.668608	150.506849	301.517572	321.449925	RUCLRRRRLRR	11	0	1748.012890
0	2.101881	0.700627	44.474208	0	146.709761	303.390168	318.668608	149.066673	305.418795	319.125654	RUCLRRRRLRL	11	0	1415.745977
0	3.091544	0.964292	30.803179	0	145.091193	302.546867	312.418184	148.550141	299.654482	311.185987	RUCLRRRRLLR	11	0	1657.722968
0	2.140190	0.713397	68.470433	0	145.091193	302.546867	312.418184	145.666223	304.755517	309.432281	RUCLRRRRLLL	11	0	1318.232861
0	3.449878	1.149959	32.108993	0	120.965438	289.683850	315.355975	117.440746	287.741594	311.071089	RUCLRRRLRRR	11	0	1997.213075
0	3.506388	1.168796	34.936811	0	120.965438	289.683850	315.355975	116.660847	292.618231	314.944278	RUCLRRRLRRL	11	0	1823.856424
0	3.407181	0.882743	24.640413	0	124.971807	286.048636	321.346399	122.828340	281.453026	321.379129	RUCLRRRLRLR	11	0	1484.366318
0	1.728351	0.576117	74.900000	0	124.971807	286.048636	321.346399	123.840133	287.057927	324.138641	RUCLRRRLRLL	11	0	1220.719745
0	2.942753	0.840084	37.604951	0	139.449927	285.140625	315.289488	143.767684	284.921875	314.347556	RUCLRRRLLRR	11	0	1271.282102
0	2.123029	0.707676	68.498153	0	139.449927	285.140625	315.289488	138.081206	283.926875	311.827443	RUCLRRRLLRL	11	0	1155.711002
0	4.155012	0.903598	24.886147	0	135.379125	282.281540	318.781468	132.078695	277.517704	315.882295	RUCLRRRLLLR	11	0	1184.603777
0	2.163807	0.721269	74.900000	0	135.379125	282.281540	318.781468	136.858370	280.846553	322.106881	RUCLRRRLLLL	11	0	1011.247126
0	3.267105	1.011999	16.180762	0	152.040589	302.886488	345.008639	156.758385	303.629275	343.781099	RUCLRRLRRRR	11	0	1379.630008
0	1.658418	0.552806	63.174599	0	152.040589	302.886488	345.008639	152.676268	300.690191	343.759226	RUCLRRLRRRL	11	0	848.725267
0	2.682631	0.858616	38.893605	0	147.054410	304.346412	352.360809	145.059208	306.157847	356.319610	RUCLRRLRRLR	11	0	924.568801
0	2.152078	0.717359	58.496410	0	147.054410	304.346412	352.360809	149.585837	303.416358	354.682868	RUCLRRLRRLL	11	0	848.725267
0	4.635981	1.097154	12.359303	0	131.552551	308.716002	341.493628	125.484770	311.652136	339.514769	RUCLRRLRLRR	11	0	1282.116892
0	1.673629	0.557876	74.900000	0	131.552551	308.716002	341.493628	132.398769	309.671974	338.619477	RUCLRRLRLRL	11	0	910.122414
0	4.013766	1.097154	18.551574	0	131.290095	309.364766	348.670210	126.172586	312.210036	350.260950	RUCLRRLRLLR	11	0	982.354351
0	1.998097	0.666032	53.591973	0	131.290095	309.364766	348.670210	131.455538	310.422564	352.398423	RUCLRRLRLLL	11	0	780.104926
0	3.346203	1.115401	16.132124	0	127.011742	297.091060	343.924340	122.561564	298.536852	341.632738	RUCLRRLLRRR	11	0	1238.777730
0	2.239443	0.746481	36.931543	0	127.011742	297.091060	343.924340	124.608733	298.627632	346.241524	RUCLRRLLRRL	11	0	855.948461
0	2.855236	0.843732	28.626990	0	132.310191	290.822227	343.417645	129.788790	287.401698	343.453931	RUCLRRLLRLR	11	0	1079.867467
0	1.866588	0.622196	74.900000	0	132.310191	290.822227	343.417645	134.602125	289.929840	341.681913	RUCLRRLLRLL	11	0	808.997701
0	2.702745	0.900915	28.481214	0	134.709334	297.125933	359.111508	134.681601	297.947560	364.402905	RUCLRRLLLRR	11	0	1264.058908
0	2.487439	0.829146	40.718519	0	134.709334	297.125933	359.111508	131.378119	298.338869	360.544602	RUCLRRLLLRL	11	0	1004.023933
0	1.949857	0.608144	58.319529	0	138.263215	293.131389	354.820134	141.090680	292.886694	355.634438	RUCLRRLLLLR	11	0	827.055686
0	2.201585	0.608144	54.125611	0	138.263215	293.131389	354.820134	136.556051	290.485406	356.037620	RUCLRRLLLLL	11	0	769.270135
0	2.761415	0.920472	28.229093	0	142.774396	259.999113	313.779538	142.654582	256.674328	310.536996	RUCLRLRRRRR	11	0	1292.951683
0	3.831985	1.277328	20.343692	0	142.774396	259.999113	313.779538	138.485151	257.572118	309.922424	RUCLRLRRRRL	11	0	1267.670505
0	2.617919	0.809690	16.791485	0	147.572043	267.044639	315.865981	149.768522	268.911368	312.343304	RUCLRLRRRLR	11	0	913.734011
0	1.722465	0.574155	74.900000	0	147.572043	267.044639	315.865981	147.845492	269.367176	317.277263	RUCLRLRRRLL	11	0	816.220895
0	3.936909	1.257966	17.015926	0	140.093195	258.731156	324.545147	136.335354	255.209398	320.790187	RUCLRLRRLRR	11	0	1282.116892
0	2.031974	0.677325	49.423527	0	140.093195	258.731156	324.545147	139.903464	255.964732	326.167088	RUCLRLRRLRL	11	0	957.073173
0	1.868036	0.622679	41.988978	0	141.516365	265.511561	329.389685	141.330937	266.844825	332.658656	RUCLRLRRLLR	11	0	1162.934195
0	2.144588	0.693197	55.749914	0	141.516365	265.511561	329.389685	138.444621	265.722795	328.259362	RUCLRLRRLLL	11	0	819.832492
0	3.906614	0.654528	8.384363	0	152.659246	258.708759	331.824455	150.434499	253.342109	331.508156	RUCLRLRLRRR	11	0	964.296367
0	1.182600	0.394200	71.023531	0	152.659246	258.708759	331.824455	153.339665	258.142903	329.779967	RUCLRLRLRRL	11	2	491.177176
0	2.408443	0.654528	25.682587	0	154.084995	262.093448	336.401304	151.994781	259.768501	338.757539	RUCLRLRLRLR	11	0	668.145423
0	1.442681	0.480894	61.712255	0	154.084995	262.093448	336.401304	155.766787	261.119227	337.627624	RUCLRLRLRLL	11	0	548.962726
0	2.845361	0.654528	20.322794	0	162.975890	274.473914	330.677921	163.863220	278.611621	330.892703	RUCLRLRLLRR	11	0	874.006445
0	1.684356	0.561452	56.635684	0	162.975890	274.473914	330.677921	165.307887	274.517290	331.912635	RUCLRLRLLRL	11	0	613.971470
0	1.523105	0.507702	60.162145	0	161.019296	271.654998	325.785160	160.959877	270.337216	323.307831	RUCLRLRLLLR	11	0	530.904741
0	2.304586	0.654528	37.638617	0	161.019296	271.654998	325.785160	161.721723	274.621984	323.673995	RUCLRLRLLLL	11	0	498.400369
0	2.634087	0.878029	31.238263	0	151.132553	267.494621	362.404681	151.941917	264.084540	364.765133	RUCLRLLRRRR	11	0	1180.992180
0	2.438645	0.812882	39.660081	0	151.132553	267.494621	362.404681	149.139462	267.211755	366.463018	RUCLRLLRRRL	11	0	1036.528305
0	2.707041	0.902347	37.436792	0	149.019191	267.465033	355.651172	148.755454	263.510838	354.675552	RUCLRLLRRLR	11	0	953.461576
0	2.260782	0.753594	48.142342	0	149.019191	267.465033	355.651172	145.710739	267.533283	354.832564	RUCLRLLRRLL	11	0	931.791995
0	2.839086	0.824625	42.361916	0	151.632388	280.655646	361.171058	149.130331	280.726322	365.745749	RUCLRLLRLRR	11	0	1206.273358
0	2.461858	0.820619	67.959686	0	151.632388	280.655646	361.171058	153.988004	283.460530	361.296920	RUCLRLLRLRL	11	0	1011.247126
0	3.115854	0.771557	27.746436	0	148.598029	278.636312	355.739784	144.093315	278.083097	357.019417	RUCLRLLRLLR	11	0	827.055686
0	1.695647	0.565216	74.900000	0	148.598029	278.636312	355.739784	148.558740	279.518196	352.562728	RUCLRLLRLLL	11	0	707.872988
0	3.928651	0.951394	14.971859	0	174.152510	288.777820	348.126556	179.259812	291.585818	347.497791	RUCLRLLLRRR	11	0	1321.844458
0	1.528356	0.509452	74.900000	0	174.152510	288.777820	348.126556	173.484010	289.674239	345.464712	RUCLRLLLRRL	11	0	884.841236
0	1.832862	0.610954	35.299632	0	170.772644	288.068748	352.559957	170.402717	290.741249	353.101192	RUCLRLLLRLR	11	0	664.533826
0	1.607135	0.535712	48.864708	0	170.772644	288.068748	352.559957	172.602717	288.341870	354.596844	RUCLRLLLRLL	11	0	581.467098
0	3.199759	0.844578	18.880762	0	164.308501	273.197448	352.297717	162.292278	268.888804	351.998726	RUCLRLLLLRR	11	0	754.823748
0	1.353709	0.451236	74.900000	0	164.308501	273.197448	352.297717	165.081320	273.078531	349.802508	RUCLRLLLLRL	11	0	581.467098
0	2.015353	0.609204	26.672868	0	165.841780	275.616816	357.623477	165.041068	273.791423	360.635420	RUCLRLLLLLR	11	0	541.739532
0	1.245455	0.415152	74.900000	0	165.841780	275.616816	357.623477	167.432553	276.318797	358.486667	RUCLRLLLLLL	11	0	404.498851
0	5.063189	1.687730	13.406050	0	231.891241	221.435190	344.028418	237.828862	217.031049	342.065417	RUCRR9LRRRRRR	12	0	2210.297291
0	2.241700	0.747233	45.936880	0	231.891241	221.435190	344.028418	234.787659	221.902369	346.163239	RUCRR9LRRRRRL	12	0	1610.772208
0	3.164171	0.892088	26.049627	0	223.587714	221.403028	346.163592	223.950289	216.726027	345.606927	RUCRR9LRRRRLR	12	0	1235.166133
0	1.544535	0.514845	72.283302	0	223.587714	221.403028	346.163592	222.531576	221.475872	348.905585	RUCRR9LRRRRLL	12	0	1166.545792
0	4.742291	0.983261	21.902483	0	221.891909	222.759584	336.528122	226.611663	217.957598	333.683628	RUCRR9LRRRLRR	12	0	1368.795218
0	2.773422	0.924474	49.481505	0	221.891909	222.759584	336.528122	219.877284	219.332480	335.035112	RUCRR9LRRRLRL	12	0	1148.487808
0	3.544994	0.956052	74.900000	0	221.850813	232.020324	336.714883	219.531624	236.708220	337.647787	RUCRR9LRRRLLR	12	0	1303.786474
0	1.943892	0.647964	43.837363	0	221.850813	232.020324	336.714883	224.588829	232.954130	336.766257	RUCRR9LRRRLLL	12	0	783.716523
0	4.042239	0.906627	29.752871	0	199.282313	224.840846	337.738342	195.155943	220.765572	335.588663	RUCRR9LRRLRRR	12	0	1289.340086
0	2.867149	0.906627	45.699611	0	199.282313	224.840846	337.738342	201.552196	221.510811	335.853320	RUCRR9LRRLRRL	12	0	1260.447311
0	3.590013	0.906605	65.371438	0	198.141988	233.588670	338.505654	199.447624	238.750992	339.097868	RUCRR9LRRLRLR	12	0	1307.398071
0	2.072678	0.690893	60.984274	0	198.141988	233.588670	338.505654	195.149478	232.849631	338.342678	RUCRR9LRRLRLL	12	0	808.997701
0	3.273591	0.975082	22.082722	0	197.489602	225.812951	349.472631	193.850705	222.579437	349.743301	RUCRR9LRRLLRR	12	0	1040.139901
0	1.426372	0.475457	65.079901	0	197.489602	225.812951	349.472631	196.612009	226.747625	351.746353	RUCRR9LRRLLRL	12	0	989.577545
0	1.951453	0.650484	41.839601	0	202.708154	222.984537	348.635236	204.101983	221.492540	351.410960	RUCRR9LRRLLLR	12	0	993.189142
0	2.981433	0.993811	26.194632	0	202.708154	222.984537	348.635236	202.985186	218.664252	347.326730	RUCRR9LRRLLLL	12	0	982.354351
0	4.187282	1.395761	16.473912	0	228.144484	233.133514	361.068891	233.887824	230.715647	360.966476	RUCRR9LRLRRRR	12	0	1910.534750
0	2.147095	0.715698	64.924307	0	228.144484	233.133514	361.068891	227.359755	230.036145	361.130499	RUCRR9LRLRRRL	12	0	1166.545792
0	2.065086	0.688362	41.593955	0	226.089921	235.533285	365.673490	226.124692	233.397142	368.642679	RUCRR9LRLRRLR	12	0	1123.206630
0	3.000884	1.000295	27.469888	0	226.089921	235.533285	365.673490	230.146160	235.206984	368.146951	RUCRR9LRLRRLL	12	0	1112.371839
0	3.119894	1.039965	20.593212	0	215.819639	252.535582	353.424501	215.460238	256.644378	350.558171	RUCRR9LRLRLRR	12	0	1144.876211
0	2.389180	0.796393	38.478511	0	215.819639	252.535582	353.424501	212.637083	253.945281	352.447863	RUCRR9LRLRLRL	12	0	845.113670
0	1.451728	0.398650	62.180353	0	218.188336	248.708723	358.868480	216.178361	249.013469	359.851807	RUCRR9LRLRLLR	12	0	552.574323
0	1.390073	0.398650	56.955352	0	218.188336	248.708723	358.868480	219.680481	249.049624	360.738974	RUCRR9LRLRLLL	12	0	444.226416
0	3.399685	0.938950	23.578798	0	201.135221	233.508528	366.974227	198.251926	230.134323	370.239139	RUCRR9LRLLRRR	12	0	1137.653017
0	1.729207	0.576402	74.900000	0	201.135221	233.508528	366.974227	199.418980	234.279756	364.614651	RUCRR9LRLLRRL	12	0	895.676026
0	2.724466	0.908155	20.234687	0	207.021870	231.237947	368.060483	208.540881	228.429725	371.419567	RUCRR9LRLLRLR	12	0	1079.867467
0	2.057296	0.685765	34.465628	0	207.021870	231.237947	368.060483	208.151965	228.526239	366.900753	RUCRR9LRLLRLL	12	0	874.006445
0	3.162987	0.875904	29.199486	0	207.234587	239.963371	374.954540	206.114337	238.161671	380.601655	RUCRR9LRLLLRR	12	0	1148.487808
0	2.172964	0.724321	56.437116	0	207.234587	239.963371	374.954540	210.303852	239.721196	376.284901	RUCRR9LRLLLRL	12	0	978.742754
0	2.520638	0.657331	51.539878	0	204.057836	244.174072	369.716819	203.607559	247.350157	367.102948	RUCRR9LRLLLLR	12	0	1011.247126
0	2.326068	0.657331	71.425987	0	204.057836	244.174072	369.716819	201.962340	243.296403	373.227076	RUCRR9LRLLLLL	12	0	718.707779
0	2.510902	0.836967	37.346103	0	178.216363	246.034939	374.188864	177.899933	244.851615	378.933242	RUCRR9LLRRRRR	12	0	942.626786
0	2.376955	0.792318	40.793063	0	178.216363	246.034939	374.188864	174.720443	245.588151	374.600818	RUCRR9LLRRRRL	12	0	924.568801
0	3.188645	1.034234	19.592298	0	181.611957	242.667928	371.318139	182.519590	238.671389	374.533635	RUCRR9LLRRRLR	12	0	971.519561
0	1.436332	0.478777	56.914820	0	181.611957	242.667928	371.318139	180.901902	241.132138	369.562432	RUCRR9LLRRRLL	12	0	863.171654
0	3.082084	0.781260	18.534211	0	187.617048	251.174923	374.291499	188.797466	248.823242	379.340658	RUCRR9LLRRLRR	12	0	928.180398
0	1.565378	0.521793	74.900000	0	187.617048	251.174923	374.291499	187.674947	253.229322	375.765982	RUCRR9LLRRLRL	12	0	581.467098
0	2.317203	0.625926	30.148830	0	189.026798	252.861203	366.997395	191.009020	255.224957	364.925496	RUCRR9LLRRLLR	12	0	613.971470
0	1.317632	0.439211	74.900000	0	189.026798	252.861203	366.997395	189.643510	251.227005	365.799379	RUCRR9LLRRLLL	12	0	494.788773
0	3.041436	0.700264	29.112654	0	186.401186	268.775401	353.760672	189.908182	270.600181	350.797769	RUCRR9LLRLRRR	12	0	899.287623
0	2.179744	0.700264	46.769645	0	186.401186	268.775401	353.760672	185.245884	271.585931	352.233989	RUCRR9LLRLRRL	12	0	837.890476
0	1.806734	0.447955	49.573792	0	185.682912	266.336186	358.573738	188.340782	266.536194	358.095967	RUCRR9LLRLRLR	12	0	418.945238
0	1.503671	0.447955	69.876357	0	185.682912	266.336186	358.573738	184.630986	267.826490	360.315924	RUCRR9LLRLRLL	12	0	408.110447
0	3.496543	0.700264	12.538590	0	173.455214	257.138792	363.790102	169.305043	254.366254	365.769806	RUCRR9LLRLLRR	12	0	678.980213
0	1.204721	0.401574	74.900000	0	173.455214	257.138792	363.790102	172.443811	257.797920	362.008621	RUCRR9LLRLLRL	12	0	465.895998
0	2.493303	0.700264	30.294400	0	175.443304	259.855801	366.585422	172.965983	258.762199	369.994843	RUCRR9LLRLLLR	12	0	563.409113
0	1.517881	0.505960	71.890326	0	175.443304	259.855801	366.585422	175.621865	262.066422	367.163018	RUCRR9LLRLLLL	12	0	491.177176
0	3.222380	0.960568	22.043660	0	175.670022	235.379378	340.966890	175.408051	230.809514	339.043530	RUCRR9LLLRRRR	12	0	957.073173
0	2.590734	0.863578	33.187118	0	175.670022	235.379378	340.966890	172.479890	233.671875	339.176594	RUCRR9LLLRRRL	12	0	816.220895
0	3.322006	0.896638	64.336542	0	181.398039	241.115342	340.178704	183.963202	245.341842	340.234586	RUCRR9LLLRRLR	12	0	725.930973
0	0.871757	0.290586	74.900000	0	181.398039	241.115342	340.178704	182.488648	240.781716	341.009952	RUCRR9LLLRRLL	12	2	426.168432
0	2.237155	0.745718	35.224396	0	174.738067	235.034112	352.911860	173.166072	233.576023	356.334995	RUCRR9LLLRLRR	12	0	715.096182
0	2.649913	0.883304	29.301884	0	174.738067	235.034112	352.911860	172.826596	231.696609	351.738994	RUCRR9LLLRLRL	12	0	711.484585
0	1.448164	0.482721	74.900000	0	179.201286	236.497027	352.858450	180.898025	237.362046	354.214457	RUCRR9LLLRLLR	12	0	646.475842
0	3.131865	0.695741	28.936312	0	179.201286	236.497027	352.858450	179.600304	231.933304	354.014485	RUCRR9LLLRLLL	12	0	617.583066
0	2.247939	0.686417	30.851548	0	167.550728	247.046007	352.525582	165.957805	245.139183	355.536402	RUCRR9LLLLRRR	12	0	686.203407
0	1.476521	0.492174	67.991445	0	167.550728	247.046007	352.525582	166.647937	248.985104	353.202849	RUCRR9LLLLRRL	12	0	577.855501
0	2.795441	0.931814	16.625422	0	165.066011	243.418153	347.645714	162.703928	240.008681	347.208534	RUCRR9LLLLRLR	12	0	718.707779
0	2.462062	0.820687	26.476820	0	165.066011	243.418153	347.645714	161.740296	242.580547	345.911567	RUCRR9LLLLRLL	12	0	523.681548
0	2.612532	0.592042	25.568663	0	176.298063	256.352926	344.424690	179.406063	258.613850	343.632824	RUCRR9LLLLLRR	12	0	689.815004
0	1.834646	0.592042	50.105737	0	176.298063	256.352926	344.424690	175.292563	258.891494	344.395990	RUCRR9LLLLLRL	12	0	552.574323
0	1.999320	0.592042	29.147833	0	171.439931	250.315859	342.285893	170.643669	247.861979	340.293275	RUCRR9LLLLLLR	12	0	498.400369
0	1.978561	0.592042	36.946078	0	171.439931	250.315859	342.285893	168.683428	250.387745	340.897199	RUCRR9LLLLLLL	12	0	408.110447
0	6.901699	2.300566	5.668394	0	184.042318	211.472370	262.986049	183.408354	203.297738	254.671229	RUCRR9RRRRRRR	12	0	5045.400841
0	2.659358	0.886453	36.361698	0	184.042318	211.472370	262.986049	185.386318	207.750972	262.849245	RUCRR9RRRRRRL	12	0	2181.404516
0	3.399450	1.007629	59.511481	0	186.304981	224.578303	267.592067	186.608521	229.571740	266.576130	RUCRR9RRRRRLR	12	0	1867.195587
0	1.966322	0.655441	74.900000	0	186.304981	224.578303	267.592067	188.257215	226.493334	268.992393	RUCRR9RRRRRLL	12	0	1430.192364
0	5.857239	1.546997	7.596000	0	176.791425	219.385670	276.411652	173.777261	212.171608	271.230496	RUCRR9RRRRLRR	12	0	2101.949384
0	1.594996	0.531665	74.900000	0	176.791425	219.385670	276.411652	177.869388	217.807888	278.304364	RUCRR9RRRRLRL	12	0	1043.751498
0	1.980117	0.660039	66.594065	0	176.233237	228.908545	280.160776	175.408290	230.932802	282.816914	RUCRR9RRRRLLR	12	0	1289.340086
0	1.920132	0.640044	54.606957	0	176.233237	228.908545	280.160776	175.566309	231.405577	278.522189	RUCRR9RRRRLLL	12	0	1123.206630
0	2.692565	0.897522	28.208302	0	187.853146	260.802290	284.012336	190.627570	261.669907	280.305546	RUCRR9RRRLRRR	12	0	2141.676950
0	2.419879	0.806626	42.122524	0	187.853146	260.802290	284.012336	186.612103	263.367396	281.052563	RUCRR9RRRLRRL	12	0	1679.392549
0	3.383316	1.051103	17.900035	0	187.754912	262.068828	293.001146	188.584654	266.832428	294.889823	RUCRR9RRRLRLR	12	0	1628.830193
0	1.840025	0.613342	74.900000	0	187.754912	262.068828	293.001146	189.191649	261.057397	295.823892	RUCRR9RRRLRLL	12	0	924.568801
0	2.372172	0.790724	35.866466	0	175.312224	255.697567	292.321033	172.392968	253.723705	292.031117	RUCRR9RRRLLRR	12	0	1538.540271
0	2.253053	0.751018	46.215441	0	175.312224	255.697567	292.321033	173.417005	257.862496	290.006905	RUCRR9RRRLLRL	12	0	1314.621264
0	3.483347	1.039603	24.296546	0	178.800534	259.757505	298.301045	176.981033	264.426475	300.087515	RUCRR9RRRLLLR	12	0	1520.482286
0	2.088051	0.696017	74.900000	0	178.800534	259.757505	298.301045	180.470804	259.132267	301.720999	RUCRR9RRRLLLL	12	0	1054.586289
0	4.307453	1.435818	15.638077	0	172.119355	218.875269	296.949790	172.240245	213.730682	291.812032	RUCRR9RRLRRRR	12	0	2878.442713
0	3.066476	1.022159	31.353394	0	172.119355	218.875269	296.949790	173.206785	214.498955	297.894702	RUCRR9RRLRRRL	12	0	2094.726190
0	2.736619	0.912206	27.582623	0	165.715699	224.537615	297.859534	163.227043	223.725625	293.666484	RUCRR9RRLRRLR	12	0	2127.230562
0	3.171362	1.057121	26.044026	0	165.715699	224.537615	297.859534	161.494345	222.441972	298.206765	RUCRR9RRLRRLL	12	0	1935.815928
0	2.414253	0.683324	74.900000	0	176.718880	230.365112	312.353058	179.096290	232.781302	313.954856	RUCRR9RRLRLRR	12	0	1321.844458
0	3.236798	0.683324	46.588725	0	176.718880	230.365112	312.353058	177.637141	225.638888	312.572885	RUCRR9RRLRLRL	12	0	1231.554536
0	2.933817	0.941809	23.231589	0	170.863334	228.960211	313.572001	168.600635	225.246785	314.103679	RUCRR9RRLRLLR	12	0	1206.273358
0	1.824397	0.608132	49.648732	0	170.863334	228.960211	313.572001	169.153972	229.284040	316.373416	RUCRR9RRLRLLL	12	0	1004.023933
0	4.257937	1.164266	15.934546	0	158.624143	242.598225	307.424672	153.748939	239.768424	303.533635	RUCRR9RRLLRRR	12	0	1979.155090
0	2.292395	0.764132	45.768115	0	158.624143	242.598225	307.424672	156.324230	240.970217	310.009675	RUCRR9RRLLRRL	12	0	1408.522783
0	2.505549	0.729087	35.214440	0	163.331548	248.783211	306.810273	161.946965	252.243945	306.662599	RUCRR9RRLLRLR	12	0	1195.438567
0	1.712473	0.570824	67.624088	0	163.331548	248.783211	306.810273	162.794955	247.884496	303.687488	RUCRR9RRLLRLL	12	0	1090.702258
0	2.884474	0.914592	30.981664	0	174.312592	256.683373	320.024507	177.920602	258.516461	321.949468	RUCRR9RRLLLRR	12	0	1683.004146
0	2.798810	0.914592	37.189613	0	174.312592	256.683373	320.024507	173.768973	260.727872	321.147223	RUCRR9RRLLLRL	12	0	1477.143124
0	2.799603	0.841826	26.371994	0	169.244129	250.069076	321.006857	165.704991	248.274263	322.714331	RUCRR9RRLLLLR	12	0	1166.545792
0	1.725211	0.575070	74.900000	0	169.244129	250.069076	321.006857	170.656479	248.102602	322.155885	RUCRR9RRLLLLL	12	0	910.122414
0	5.841737	1.791258	6.635883	0	223.125742	217.173657	306.884455	226.804768	210.051563	302.360748	RUCRR9RLRRRRR	12	0	2882.054310
0	2.041236	0.680412	74.900000	0	223.125742	217.173657	306.884455	224.453587	218.454536	303.641006	RUCRR9RLRRRRL	12	0	1415.745977
0	4.802713	1.600904	16.834638	0	224.660470	217.146797	313.665876	230.658291	213.323304	314.616411	RUCRR9RLRRRLR	12	0	2481.167057
0	2.617166	0.872389	51.274689	0	224.660470	217.146797	313.665876	223.914231	213.365856	314.426021	RUCRR9RLRRRLL	12	0	1690.227340
0	5.183945	1.285404	13.529202	0	213.901424	244.713825	322.513746	210.128840	251.130769	325.240403	RUCRR9RLRRLRR	12	0	2044.163834
0	2.074444	0.691481	58.041449	0	213.901424	244.713825	322.513746	215.925470	247.042654	322.661068	RUCRR9RLRRLRL	12	0	1408.522783
0	1.862928	0.399491	74.900000	0	216.734000	235.568442	321.513861	214.346727	234.443397	322.656219	RUCRR9RLRRLLR	12	0	1108.760242
0	1.892326	0.399491	49.352456	0	216.734000	235.568442	321.513861	219.229704	234.413906	322.331820	RUCRR9RLRRLLL	12	0	845.113670
0	4.101035	1.367012	20.816151	0	200.613479	210.854100	300.741089	200.031993	206.234945	295.436961	RUCRR9RLRLRRR	12	0	2441.439491
0	2.952780	0.984260	38.927881	0	200.613479	210.854100	300.741089	197.511590	207.800595	301.555765	RUCRR9RLRLRRL	12	0	1917.757943
0	5.068681	1.689560	17.195617	0	207.458728	210.641114	301.944886	211.155483	205.521088	296.399648	RUCRR9RLRLRLR	12	0	2340.314778
0	2.338863	0.779621	53.570093	0	207.458728	210.641114	301.944886	208.268260	207.916451	304.645226	RUCRR9RLRLRLL	12	0	1863.583990
0	3.440107	0.770840	18.783861	0	197.257168	230.503787	316.134657	195.973206	234.988839	318.969352	RUCRR9RLRLLRR	12	0	1451.861946
0	1.527666	0.509222	74.900000	0	197.257168	230.503787	316.134657	195.116287	229.991891	315.369656	RUCRR9RLRLLRL	12	0	1058.197886
0	3.666028	0.770840	21.644987	0	198.849872	221.646083	315.866344	196.145979	216.934692	316.554173	RUCRR9RLRLLLR	12	0	1282.116892
0	1.867518	0.622506	64.836576	0	198.849872	221.646083	315.866344	201.052176	220.296101	317.245159	RUCRR9RLRLLLL	12	0	1025.693514
0	7.268877	2.405725	6.588111	0	200.996150	210.369286	263.971850	201.332131	202.396101	254.156310	RUCRR9RLLRRRR	12	0	3261.271983
0	3.643188	1.214396	74.900000	0	200.996150	210.369286	263.971850	200.484400	213.369664	257.941753	RUCRR9RLLRRRL	12	0	1177.380583
0	3.519379	0.768770	74.900000	0	198.630547	214.878496	275.704728	195.117967	216.025552	280.693496	RUCRR9RLLRRLR	12	0	1430.192364
0	3.641543	0.768770	33.989597	0	198.630547	214.878496	275.704728	197.579615	209.928362	273.097058	RUCRR9RLLRRLL	12	0	1419.357574
0	6.925786	2.308595	6.397988	0	208.999447	203.581308	267.088179	212.164844	195.925327	258.846378	RUCRR9RLLRLRR	12	0	2986.790620
0	3.212066	1.070689	36.892545	0	208.999447	203.581308	267.088179	207.933807	198.964495	266.234780	RUCRR9RLLRLRL	12	0	1195.438567
0	2.452652	0.517782	74.900000	0	206.735967	213.456205	279.578659	207.663053	215.699184	283.242680	RUCRR9RLLRLLR	12	0	1242.389327
0	2.452652	0.517782	70.510875	0	206.735967	213.456205	279.578659	205.473841	210.053876	279.047814	RUCRR9RLLRLLL	12	0	837.890476
0	5.386393	1.502707	10.570896	0	206.283089	264.460035	311.065352	206.842030	271.134974	316.984115	RUCRR9RLLLRRR	12	0	2622.019335
0	2.347097	0.782366	55.028820	0	206.283089	264.460035	311.065352	203.771998	264.818648	314.292830	RUCRR9RLLLRRL	12	0	1347.125636
0	3.068613	0.684654	74.900000	0	209.594255	256.235107	305.280204	209.856481	251.675895	305.352987	RUCRR9RLLLRLR	12	0	1292.951683
0	1.231118	0.410373	68.272487	0	209.594255	256.235107	305.280204	210.950553	257.449064	304.998123	RUCRR9RLLLRLL	12	0	722.319376
0	3.611135	0.864946	20.430213	0	203.838722	256.967409	291.881663	204.288043	262.229813	290.544188	RUCRR9RLLLLRR	12	0	1141.264614
0	1.713975	0.571325	73.013657	0	203.838722	256.967409	291.881663	203.738624	256.351639	288.557804	RUCRR9RLLLLRL	12	0	877.618042
0	2.643175	0.586084	74.900000	0	201.074568	252.979369	297.189688	199.503519	249.446041	298.161343	RUCRR9RLLLLLR	12	0	877.618042
0	2.759973	0.586084	49.915206	0	201.074568	252.979369	297.189688	199.865671	256.245761	300.116139	RUCRR9RLLLLLL	12	0	621.194663
0	3.125427	1.041809	13.516330	0	127.493626	350.831448	326.971218	123.957885	353.642363	325.477898	RUBRRRRRRR	10	0	971.519561
0	2.337357	0.779119	27.187128	0	127.493626	350.831448	326.971218	124.176610	351.377130	328.174035	RUBRRRRRRL	10	0	664.533826
0	3.184805	0.992586	14.960243	0	129.482923	345.889251	324.799477	125.491380	345.245746	321.474808	RUBRRRRRLR	10	0	888.452832
0	1.322579	0.440860	74.900000	0	129.482923	345.889251	324.799477	129.543907	343.961593	325.328660	RUBRRRRRLL	10	0	552.574323
0	3.034151	1.011384	16.289500	0	137.728418	362.154565	336.576382	135.398077	365.887611	337.937624	RUBRRRLRRR	10	0	704.261392
0	2.382332	0.794111	23.176422	0	137.728418	362.154565	336.576382	135.025752	364.106298	334.953739	RUBRRRLRRL	10	0	639.252648
0	1.445373	0.481791	49.365982	0	143.962130	359.438755	336.851225	145.865849	359.597539	335.522164	RUBRRRLRLR	10	0	505.623563
0	1.844796	0.614932	38.746055	0	143.962130	359.438755	336.851225	144.488556	361.849719	338.468630	RUBRRRLRLL	10	0	480.342385
0	2.993648	0.857147	22.591401	0	135.938937	355.162861	340.866286	133.021194	358.001331	343.300495	RUBRRRLLRR	10	0	599.525082
0	2.256910	0.752303	34.068114	0	135.938937	355.162861	340.866286	132.646806	355.100365	339.974076	RUBRRRLLRL	10	0	545.351129
0	2.218814	0.533324	74.900000	0	141.595670	352.322480	342.704810	143.838036	349.898298	342.728317	RUBRRRLLLR	10	0	512.846757
0	1.514300	0.504767	40.830139	0	141.595670	352.322480	342.704810	142.417402	353.426821	345.102886	RUBRRRLLLL	10	0	433.391626
0	2.252776	0.750925	31.382328	0	178.097788	343.835365	335.618760	181.014378	345.423367	334.998102	RUBRRLRRRR	10	0	538.127935
0	2.586840	0.862280	28.414891	0	178.097788	343.835365	335.618760	181.410786	342.112486	336.878298	RUBRRLRRRL	10	0	512.846757
0	2.531308	0.728902	24.963870	0	165.604841	351.367533	334.695001	163.370177	354.384156	335.118819	RUBRRLRLRR	10	0	397.275657
0	1.439618	0.479873	69.764399	0	165.604841	351.367533	334.695001	167.427272	352.475692	334.968725	RUBRRLRLRL	10	0	314.208929
0	1.509666	0.503222	37.938168	0	164.809882	347.554918	331.675857	162.930374	346.493445	330.837613	RUBRRLRLLR	10	0	292.539347
0	1.086482	0.362161	52.513638	0	164.809882	347.554918	331.675857	165.048248	347.976429	329.602616	RUBRRLRLLL	10	2	249.200185
0	2.632970	0.557168	11.698292	0	171.608816	337.824088	343.481422	175.066009	336.069992	344.250004	RUBRRLLRRR	10	0	502.011966
0	1.078908	0.359636	55.961309	0	171.608816	337.824088	343.481422	172.218302	338.135416	345.433431	RUBRRLLRRL	10	2	299.762541
0	1.348890	0.449630	40.213380	0	166.828182	337.295364	341.104449	165.575170	336.255479	339.526437	RUBRRLLRLR	10	0	249.200185
0	0.909801	0.303267	52.738655	0	166.828182	337.295364	341.104449	165.879518	336.672871	342.097452	RUBRRLLRLL	10	24	166.133456
0	2.151756	0.557168	16.488706	0	162.045059	347.271882	343.161518	160.224838	349.897195	342.859548	RUBRRLLLRR	10	0	328.655316
0	1.013735	0.337912	74.900000	0	162.045059	347.271882	343.161518	163.152038	348.051742	344.055697	RUBRRLLLRL	10	24	202.249425
0	1.232280	0.410760	48.089571	0	161.407200	343.773509	344.086038	160.838987	343.970772	346.414289	RUBRRLLLLR	10	0	270.869766
0	1.354988	0.429475	53.678840	0	161.407200	343.773509	344.086038	159.739558	343.089502	342.870670	RUBRRLLLLL	10	4	227.530603
0	2.877751	0.959250	15.132979	0	191.189805	329.664791	326.307605	195.368767	329.746782	325.051540	RUBRLRRRRR	10	0	776.493329
0	1.681559	0.560520	55.183357	0	191.189805	329.664791	326.307605	192.525849	329.241610	329.093965	RUBRLRRRRL	10	0	422.556835
0	1.838420	0.533940	41.909738	0	185.739966	332.072141	327.513016	186.857539	334.555149	327.151877	RUBRLRRRLR	10	0	426.168432
0	1.754548	0.533940	69.846032	0	185.739966	332.072141	327.513016	183.640471	332.169600	329.595529	RUBRLRRRLL	10	0	411.722044
0	2.689813	0.621663	22.772237	0	185.787588	327.720127	317.733550	189.640120	327.126671	316.507697	RUBRLRRLRR	10	0	534.516338
0	1.719646	0.573215	64.837092	0	185.787588	327.720127	317.733550	185.209926	326.830056	314.603766	RUBRLRRLRL	10	0	357.548091
0	1.971055	0.621663	41.931499	0	180.353749	330.950430	319.021812	178.953534	333.462001	319.802078	RUBRLRRLLR	10	0	393.664060
0	1.420050	0.473350	49.412236	0	180.353749	330.950430	319.021812	178.444249	330.642258	317.877087	RUBRLRRLLL	10	0	361.159688
0	1.976586	0.658862	22.727773	0	186.213293	320.901717	329.898966	189.151353	321.016355	329.773146	RUBRLRLRRR	10	0	556.185920
0	2.307163	0.769054	28.449620	0	186.213293	320.901717	329.898966	188.494331	318.585890	331.386109	RUBRLRLRRL	10	0	386.440866
0	1.586004	0.487907	29.413552	0	180.994662	322.190892	331.898654	180.793572	323.046793	334.842419	RUBRLRLRLR	10	0	447.838013
0	1.216550	0.405517	74.900000	0	180.994662	322.190892	331.898654	179.529302	321.133192	331.749606	RUBRLRLRLL	10	0	357.548091
0	1.998520	0.666173	28.966010	0	179.712474	319.869653	318.254903	179.216217	319.071087	314.462801	RUBRLRLLRR	10	0	512.846757
0	1.718351	0.572784	60.385194	0	179.712474	319.869653	318.254903	182.114441	319.017444	317.970333	RUBRLRLLRL	10	0	332.266913
0	1.918432	0.471047	38.823681	0	177.219983	319.539067	322.370776	177.131990	316.698721	321.997747	RUBRLRLLLR	10	0	321.432122
0	1.371783	0.457261	74.900000	0	177.219983	319.539067	322.370776	175.403972	320.381950	322.908256	RUBRLRLLLL	10	0	285.316154
0	4.415559	0.990645	9.339997	0	137.995225	331.370317	314.027573	131.589644	331.710580	312.107930	RUBRLLRRRR	10	0	964.296367
0	1.288252	0.429417	74.900000	0	137.995225	331.370317	314.027573	137.769683	333.190241	314.779563	RUBRLLRRRL	10	0	538.127935
0	2.576292	0.831764	17.322888	0	141.923730	328.687734	312.109447	138.876531	326.942577	310.040191	RUBRLLRRLR	10	0	567.020710
0	1.070412	0.356804	64.172207	0	141.923730	328.687734	312.109447	142.127038	329.148640	310.078468	RUBRLLRRLL	10	2	451.449610
0	1.628349	0.458825	35.587264	0	154.051940	333.275105	317.114782	156.257426	334.057992	316.268869	RUBRLLRLRR	10	0	357.548091
0	1.289706	0.429902	68.837593	0	154.051940	333.275105	317.114782	152.846548	334.472755	315.915023	RUBRLLRLRL	10	0	281.704557
0	1.915937	0.458825	30.994931	0	154.341599	332.711831	321.177675	156.682510	332.590364	323.359666	RUBRLLRLLR	10	0	353.936494
0	1.045323	0.348441	74.900000	0	154.341599	332.711831	321.177675	153.466954	332.722504	322.906592	RUBRLLRLLL	10	24	213.084216
0	2.202779	0.614286	30.634185	0	163.861663	322.747674	312.349440	165.522632	320.442970	310.150509	RUBRLLLRRR	10	0	512.846757
0	1.714475	0.571492	74.900000	0	163.861663	322.747674	312.349440	165.477477	324.706667	312.685576	RUBRLLLRRL	10	0	335.878510
0	2.380829	0.777732	12.626146	0	158.973350	322.695015	309.960517	156.755438	321.207986	306.830445	RUBRLLLRLR	10	0	480.342385
0	1.008791	0.336264	68.002722	0	158.973350	322.695015	309.960517	158.838064	323.833225	308.657391	RUBRLLLRLL	10	2	267.258169
0	1.575809	0.440295	70.626004	0	161.409960	321.790964	320.572670	162.155866	322.929524	323.139206	RUBRLLLLRR	10	0	328.655316
0	1.909220	0.440295	45.962876	0	161.409960	321.790964	320.572670	162.830187	319.390368	319.843602	RUBRLLLLRL	10	0	274.481363
0	2.336812	0.440295	12.194205	0	157.320135	322.111563	317.137557	154.787637	320.600271	314.660312	RUBRLLLLLR	10	0	325.043719
0	1.094002	0.364667	54.304523	0	157.320135	322.111563	317.137557	155.824081	322.498938	317.826534	RUBRLLLLLL	10	24	180.579844
0	2.915384	0.971795	18.629422	0	125.125783	341.630037	349.450653	122.627851	344.656117	346.961820	RUBLRRRRRR	10	0	758.435345
0	2.107204	0.702401	37.633469	0	125.125783	341.630037	349.450653	122.614943	342.901706	351.309866	RUBLRRRRRL	10	0	548.962726
0	2.680747	0.565936	22.964534	0	127.125051	337.147616	348.699428	123.231010	336.631039	347.760586	RUBLRRRRLR	10	0	613.971470
0	1.701656	0.565936	74.900000	0	127.125051	337.147616	348.699428	127.988583	336.347279	345.686242	RUBLRRRRLL	10	0	487.565579
0	2.035046	0.678349	36.163006	0	126.600550	334.642265	359.915286	125.484590	334.037430	363.610710	RUBLRRRLRR	10	0	610.359873
0	2.356013	0.785338	31.469968	0	126.600550	334.642265	359.915286	123.567603	336.295662	360.724929	RUBLRRRLRL	10	0	595.913485
0	2.738455	0.687096	28.914890	0	127.986808	331.315476	355.730453	124.198981	329.815493	355.573444	RUBLRRRLLR	10	0	523.681548
0	1.489979	0.496660	74.900000	0	127.986808	331.315476	355.730453	129.272027	329.531011	355.346878	RUBLRRRLLL	10	0	465.895998
0	2.009662	0.626364	31.371212	0	144.221463	341.131771	352.476801	147.090943	341.388740	353.557048	RUBLRRLRRR	10	0	447.838013
0	1.826692	0.608897	65.332334	0	144.221463	341.131771	352.476801	145.455192	339.098897	350.705915	RUBLRRLRRL	10	0	437.003222
0	3.433433	0.626364	7.727652	0	138.008023	344.098365	353.350621	134.922011	348.153287	353.865150	RUBLRRLRLR	10	0	567.020710
0	1.099769	0.366590	56.540026	0	138.008023	344.098365	353.350621	137.285826	344.575475	351.483790	RUBLRRLRLL	10	2	285.316154
0	2.662237	0.887412	25.443681	0	133.985963	342.376117	361.325469	131.640433	345.563075	361.598335	RUBLRRLLRR	10	0	473.119191
0	2.129522	0.709841	40.203333	0	133.985963	342.376117	361.325469	131.753046	342.214661	364.340236	RUBLRRLLRL	10	0	393.664060
0	1.555892	0.439548	42.061895	0	138.415328	339.010848	361.329008	137.662530	337.619842	363.601849	RUBLRRLLLR	10	0	325.043719
0	1.426148	0.439548	71.756687	0	138.415328	339.010848	361.329008	140.505011	339.346044	361.546242	RUBLRRLLLL	10	0	310.597332
0	2.497712	0.749021	22.207621	0	139.150263	324.776248	366.929948	135.801001	323.381411	368.018210	RUBLRLRRRR	10	0	599.525082
0	2.154737	0.718246	33.723236	0	139.150263	324.776248	366.929948	136.977181	326.267275	369.385450	RUBLRLRRRL	10	0	473.119191
0	1.470342	0.421970	43.327371	0	144.629941	325.285041	366.536963	145.274119	324.047948	368.802947	RUBLRLRRLR	10	0	375.606076
0	1.295551	0.421970	68.314653	0	144.629941	325.285041	366.536963	145.226316	327.105090	366.836464	RUBLRLRRLL	10	0	328.655316
0	2.122661	0.509144	23.970728	0	144.972364	322.330932	358.018201	141.953534	321.421548	357.748851	RUBLRLRLRR	10	0	314.208929
0	1.029309	0.343103	74.900000	0	144.972364	322.330932	358.018201	145.102333	323.020324	356.188125	RUBLRLRLRL	10	2	263.646572
0	1.484628	0.494876	34.074733	0	148.775654	319.877511	360.709122	148.995262	318.347286	362.830668	RUBLRLRLLR	10	0	278.092960
0	1.615590	0.509144	31.910021	0	148.775654	319.877511	360.709122	150.385392	318.166507	360.020140	RUBLRLRLLL	10	0	270.869766
0	2.821767	0.749021	8.589231	0	166.756512	322.187425	356.608630	170.945832	322.092579	356.233501	RUBLRLLRRR	10	0	581.467098
0	0.865636	0.288545	74.900000	0	166.756512	322.187425	356.608630	166.813194	321.613797	355.060307	RUBLRLLRRL	10	2	299.762541
0	1.856229	0.618743	28.177218	0	163.816875	319.916377	359.639807	164.374870	317.210843	359.682189	RUBLRLLRLR	10	0	426.168432
0	1.367216	0.455739	45.534217	0	163.816875	319.916377	359.639807	164.822200	319.561147	361.968790	RUBLRLLRLL	10	0	382.829269
0	2.185974	0.470281	32.047162	0	160.668789	328.692554	355.936405	163.691161	329.853735	355.507911	RUBLRLLLRR	10	0	321.432122
0	1.293599	0.431200	74.900000	0	160.668789	328.692554	355.936405	159.573918	329.616813	354.208317	RUBLRLLLRL	10	0	292.539347
0	1.311675	0.405774	48.734958	0	158.621260	327.681887	359.966366	157.177819	328.821791	360.845642	RUBLRLLLLR	10	0	285.316154
0	1.281153	0.405774	58.902219	0	158.621260	327.681887	359.966366	159.736136	327.251386	361.962918	RUBLRLLLLL	10	0	256.423378
0	3.745053	1.248351	10.428159	0	117.768186	332.867948	324.877397	112.952641	333.696708	321.273807	RUBLLRRRRR	10	0	960.684770
0	1.802321	0.600774	40.199185	0	117.768186	332.867948	324.877397	115.269944	332.946575	326.185793	RUBLLRRRRL	10	0	559.797516
0	2.938663	0.796825	15.833283	0	122.509804	335.166325	328.459252	119.382073	338.195033	329.018408	RUBLLRRRLR	10	0	455.061207
0	1.189416	0.396472	74.900000	0	122.509804	335.166325	328.459252	123.763274	336.405451	328.680402	RUBLLRRRLL	10	2	321.432122
0	2.335156	0.603025	16.929255	0	135.115544	326.195753	325.990195	138.184220	324.602558	325.517521	RUBLLRRLRR	10	0	509.235160
0	1.066293	0.355431	74.900000	0	135.115544	326.195753	325.990195	134.992474	326.415156	323.884572	RUBLLRRLRL	10	2	339.490107
0	3.048109	0.603025	15.033401	0	129.540521	326.535096	325.142341	125.829167	326.569601	321.636861	RUBLLRRLLR	10	0	371.994479
0	1.078287	0.359429	74.900000	0	129.540521	326.535096	325.142341	129.239642	325.011548	325.686136	RUBLLRRLLL	10	2	292.539347
0	2.811461	0.937154	12.408303	0	123.912733	331.405346	337.556603	120.035035	332.907073	336.930600	RUBLLRLRRR	10	0	429.780029
0	2.575461	0.858487	21.254582	0	123.912733	331.405346	337.556603	120.191796	330.931520	338.617079	RUBLLRLRRL	10	0	278.092960
0	2.396844	0.596528	74.900000	0	130.662706	332.943498	338.032732	134.177307	333.323647	338.674986	RUBLLRLRLR	10	0	238.365394
0	0.790043	0.263348	25.188447	0	130.662706	332.943498	338.032732	130.952725	334.035486	337.595149	RUBLLRLRLL	10	24	176.968247
0	1.571496	0.425168	51.506816	0	135.467013	325.075986	340.167419	137.785208	324.765592	340.170452	RUBLLRLLRR	10	0	288.927750
0	1.514669	0.425168	66.203232	0	135.467013	325.075986	340.167419	134.271757	324.059676	342.342705	RUBLLRLLRL	10	0	256.423378
0	2.632547	0.475656	21.055447	0	131.514033	325.034782	338.082279	127.616528	324.831680	338.546665	RUBLLRLLLR	10	0	267.258169
0	1.367961	0.455987	74.900000	0	131.514033	325.034782	338.082279	131.729514	323.274178	336.739171	RUBLLRLLLL	10	4	195.026232
0	2.555206	0.851735	16.229737	0	171.323243	314.975053	339.787867	174.894608	313.779734	339.078018	RUBLLLRRRR	10	0	545.351129
0	2.226655	0.742218	25.139614	0	171.323243	314.975053	339.787867	173.885174	313.914857	342.227106	RUBLLLRRRL	10	0	411.722044
0	2.289366	0.598759	27.784743	0	167.789242	318.778775	340.306488	170.646878	319.677932	342.487893	RUBLLLRRLR	10	0	270.869766
0	1.157489	0.385830	74.900000	0	167.789242	318.778775	340.306488	166.967816	320.282211	340.063594	RUBLLLRRLL	10	2	252.811782
0	2.156618	0.441965	22.349498	0	161.388292	315.197204	331.689859	164.038038	313.665158	330.391130	RUBLLLRLRR	10	0	285.316154
0	1.051427	0.350476	74.900000	0	161.388292	315.197204	331.689859	160.392922	314.520031	330.346429	RUBLLLRLRL	10	24	227.530603
0	1.344100	0.441965	67.133157	0	157.796323	318.322582	331.976580	157.477794	320.200216	332.799281	RUBLLLRLLR	10	4	216.695813
0	1.799838	0.441965	28.250754	0	157.796323	318.322582	331.976580	155.418535	318.349105	330.319281	RUBLLLRLLL	10	4	195.026232
0	2.593964	0.617248	10.418218	0	161.497108	315.454580	345.323956	164.914106	314.175719	347.020116	RUBLLLLRRR	10	0	364.771285
0	1.121971	0.373990	48.940994	0	161.497108	315.454580	345.323956	161.583979	314.187034	346.780088	RUBLLLLRRL	10	24	202.249425
0	1.497703	0.499234	48.891346	0	158.205813	319.932925	344.198397	157.532443	321.983636	343.450382	RUBLLLLRLR	10	0	241.976991
0	1.160692	0.386897	65.834733	0	158.205813	319.932925	344.198397	156.826518	320.577937	345.294796	RUBLLLLRLL	10	24	119.182697
0	1.584292	0.473652	36.599226	0	150.531890	318.351735	342.258748	148.804380	318.453664	344.410986	RUBLLLLLRR	10	4	220.307410
0	1.314725	0.438242	52.829105	0	150.531890	318.351735	342.258748	149.511861	319.563768	340.715249	RUBLLLLLRL	10	4	198.637828
0	1.368905	0.456302	34.848413	0	202.365410	267.060548	374.491122	203.035246	268.481662	372.748006	RUCRLRRRRRRR	12	0	270.869766
0	1.269521	0.423174	60.679722	0	202.365410	267.060548	374.491122	200.890944	266.530669	373.072031	RUCRLRRRRRRL	12	4	191.414635
0	1.383982	0.461327	54.913916	0	200.724077	267.306067	377.892301	200.648732	269.347926	378.242523	RUCRLRRRRRLR	12	4	202.249425
0	1.737314	0.517366	46.894016	0	200.724077	267.306067	377.892301	198.258446	266.631640	378.415380	RUCRLRRRRRLL	12	4	180.579844
0	2.764029	0.687191	17.110293	0	202.902537	257.266535	385.343694	203.081729	253.840333	388.393845	RUCRLRRRRLRR	12	0	350.324897
0	1.361091	0.453697	74.900000	0	202.902537	257.266535	385.343694	200.916754	257.474586	385.803313	RUCRLRRRRLRL	12	4	209.472619
0	2.714784	0.841419	8.368388	0	210.249757	257.747904	390.575867	210.238743	254.258619	393.313421	RUCRLRRRLRRR	12	0	292.539347
0	0.993529	0.331176	74.900000	0	210.249757	257.747904	390.575867	209.002128	257.992048	391.590707	RUCRLRRRLRRL	12	24	140.852278
0	1.758901	0.586300	15.030322	0	212.791466	259.362947	390.639286	214.334035	258.733261	393.352586	RUCRLRRRLRLR	12	0	256.423378
0	1.213957	0.404652	35.447142	0	212.791466	259.362947	390.639286	213.509662	257.765594	391.235745	RUCRLRRRLRLL	12	4	166.133456
0	1.670766	0.535250	31.923433	0	212.221570	269.422067	384.083799	213.673925	270.984388	385.801099	RUCRLRRRLLRR	12	4	220.307410
0	1.143347	0.381116	60.794708	0	212.221570	269.422067	384.083799	212.592201	270.164351	382.087317	RUCRLRRRLLRL	12	24	195.026232
0	1.623164	0.466120	22.391463	0	209.254460	269.122134	383.712008	208.344676	271.113280	382.339205	RUCRLRRRLLLR	12	4	180.579844
0	0.765168	0.255056	74.900000	0	209.254460	269.122134	383.712008	208.455786	268.993053	384.789019	RUCRLRRRLLLL	12	24	148.075472
0	3.031087	1.010362	16.962261	0	226.187156	247.601978	380.491811	229.862294	245.002854	380.090920	RUCRLRRLRRRR	12	0	346.713300
0	1.847952	0.615984	32.287616	0	226.187156	247.601978	380.491811	226.991363	245.449559	382.522994	RUCRLRRLRRRL	12	0	310.597332
0	2.348025	0.769081	17.447178	0	217.511684	249.883695	385.338586	218.208109	246.866480	387.515239	RUCRLRRLRLRR	12	0	328.655316
0	1.114204	0.371401	74.900000	0	217.511684	249.883695	385.338586	215.878441	249.706773	385.642466	RUCRLRRLRLRL	12	24	213.084216
0	2.104613	0.456763	25.996523	0	218.737827	252.900617	385.606623	220.009363	251.393703	388.877307	RUCRLRRLRLLR	12	4	216.695813
0	1.258783	0.419594	74.900000	0	218.737827	252.900617	385.606623	218.732148	254.662161	386.463724	RUCRLRRLRLLL	12	4	169.745053
0	1.497841	0.373770	25.581459	0	213.185021	264.840037	368.457640	211.970587	265.797639	366.300116	RUCRLRRLLRRR	12	4	169.745053
0	1.081596	0.360532	69.523347	0	213.185021	264.840037	368.457640	213.604346	266.224022	369.407918	RUCRLRRLLRRL	12	24	108.347906
0	1.287745	0.373770	21.702640	0	215.420424	262.541940	368.300729	216.177254	262.308498	365.955437	RUCRLRRLLRLR	12	4	173.356650
0	0.920384	0.306795	74.900000	0	215.420424	262.541940	368.300729	216.522803	262.137074	369.248328	RUCRLRRLLRLL	12	24	90.289922
0	1.573543	0.524514	24.917309	0	220.510760	286.791643	378.989931	222.282456	288.322986	379.025959	RUCRLRLRRRRR	12	4	180.579844
0	1.424886	0.474962	30.379309	0	220.510760	286.791643	378.989931	221.436891	287.535855	381.350480	RUCRLRLRRRRL	12	4	166.133456
0	1.705596	0.402411	23.945835	0	219.406594	284.079784	378.762046	220.426565	283.682653	381.839837	RUCRLRLRRRLR	12	4	166.133456
0	1.066014	0.355338	74.900000	0	219.406594	284.079784	378.762046	220.286497	283.060449	377.634600	RUCRLRLRRRLL	12	24	115.571100
0	1.214420	0.371487	37.931952	0	212.970528	283.296076	377.516075	211.166100	283.285754	377.655591	RUCRLRLRRLRR	12	4	133.629085
0	1.085082	0.361694	65.386822	0	212.970528	283.296076	377.516075	213.425174	283.777645	379.495359	RUCRLRLRRLRL	12	24	101.124713
0	1.612601	0.537534	23.073325	0	218.138760	291.426903	370.986654	218.668622	293.675654	371.860285	RUCRLRLRLRRR	12	4	148.075472
0	1.111366	0.370455	48.772842	0	218.138760	291.426903	370.986654	219.747772	291.488400	371.495218	RUCRLRLRLRRL	12	24	111.959503
0	1.565404	0.403386	25.934129	0	217.235819	290.384419	368.022601	217.736613	292.455042	366.755024	RUCRLRLRLRLR	12	4	148.075472
0	1.061146	0.353715	74.900000	0	217.235819	290.384419	368.022601	217.898008	289.410772	366.608242	RUCRLRLRLRLL	12	24	97.513116
0	1.186292	0.395431	35.409704	0	215.787457	285.963086	357.418210	216.466760	287.417851	358.405212	RUCRLRLLRRRR	12	24	126.405891
0	1.365108	0.455036	33.416831	0	215.787457	285.963086	357.418210	216.384974	287.290351	355.513426	RUCRLRLLRRRL	12	4	115.571100
0	3.609382	1.203127	19.557596	0	199.947265	326.089906	467.873741	202.242739	324.986836	474.229699	RUARRRRRRRR	11	0	2185.016112
0	2.333547	0.777849	65.228339	0	199.947265	326.089906	467.873741	196.981693	326.130466	470.302216	RUARRRRRRRL	11	0	1246.000924
0	3.051355	0.936742	15.453140	0	198.088141	330.973745	462.321967	195.793163	334.209247	465.293180	RUARRRRRRLR	11	0	1040.139901
0	1.150348	0.383449	74.900000	0	198.088141	330.973745	462.321967	199.446059	332.008742	462.151633	RUARRRRRRLL	11	2	740.377360
0	3.415143	0.935227	26.020801	0	190.042306	329.070400	451.088963	185.971491	330.433857	454.745594	RUARRRRRLRR	11	0	1206.273358
0	1.934620	0.644873	74.900000	0	190.042306	329.070400	451.088963	188.797715	327.623184	448.192121	RUARRRRRLRL	11	0	935.403592
0	3.141189	0.738249	30.501670	0	193.087520	332.120955	449.650039	190.789564	335.693290	452.274486	RUARRRRRLLR	11	0	906.510817
0	1.838808	0.612936	74.900000	0	193.087520	332.120955	449.650039	193.750862	332.971522	446.270123	RUARRRRRLLL	11	0	787.328120
0	5.261742	1.175227	12.989440	0	212.977476	312.114358	460.988807	216.254459	309.835935	470.042957	RUARRRRLRRR	11	0	1105.148645
0	1.921194	0.640398	74.900000	0	212.977476	312.114358	460.988807	214.274349	309.898083	459.298557	RUARRRRLRRL	11	0	682.591810
0	3.630570	0.851731	14.946071	0	208.782156	315.576773	458.476881	209.984722	315.186064	465.536415	RUARRRRLRLR	11	0	632.029454
0	1.244324	0.414775	74.900000	0	208.782156	315.576773	458.476881	206.988304	315.745242	459.052405	RUARRRRLRLL	11	0	541.739532
0	3.390026	1.030273	22.998549	0	206.033239	313.511200	432.111222	205.172536	313.245979	425.440067	RUARRRRLLRR	11	0	975.131158
0	2.165398	0.721799	74.900000	0	206.033239	313.511200	432.111222	208.110137	311.056812	432.408399	RUARRRRLLRL	11	0	599.525082
0	2.242755	0.747585	37.864466	0	202.887214	315.946349	434.868851	201.432852	318.418071	432.573666	RUARRRRLLLR	11	0	689.815004
0	1.520920	0.506973	55.183300	0	202.887214	315.946349	434.868851	200.692855	316.252020	435.492363	RUARRRRLLLL	11	0	548.962726
0	3.926664	1.308888	29.356674	0	225.899428	312.017728	463.547966	229.701148	307.796972	465.393376	RUARRRLRRRR	11	0	1744.401293
0	3.481573	1.160524	36.403358	0	225.899428	312.017728	463.547966	226.731657	311.476414	470.382113	RUARRRLRRRL	11	0	1625.218596
0	2.982639	0.919106	20.363134	0	222.402462	319.043898	460.659612	221.436231	321.527322	465.430521	RUARRRLRRLR	11	0	1101.537048
0	1.378569	0.459523	73.088630	0	222.402462	319.043898	460.659612	224.246477	319.906339	460.315767	RUARRRLRRLL	11	0	866.783251
0	3.302406	0.827645	43.215841	0	221.309843	311.832590	443.145247	223.933013	308.086331	445.564834	RUARRRLRLRR	11	0	874.006445
0	2.576062	0.827645	69.361904	0	221.309843	311.832590	443.145247	220.012337	311.152418	438.384065	RUARRRLRLRL	11	0	819.832492
0	1.952586	0.528082	29.946443	0	222.362363	316.607648	445.157800	224.848997	316.956694	447.123627	RUARRRLRLLR	11	0	548.962726
0	1.226916	0.408972	74.900000	0	222.362363	316.607648	445.157800	222.294391	318.125406	443.796502	RUARRRLRLLL	11	0	538.127935
0	3.189081	0.941066	17.279329	0	213.017479	332.271005	451.336317	212.988265	333.363910	457.542967	RUARRRLLRRR	11	0	1105.148645
0	1.491036	0.497012	74.900000	0	213.017479	332.271005	451.336317	215.233699	332.168123	451.271335	RUARRRLLRRL	11	0	704.261392
0	2.735728	0.911909	19.889926	0	209.580389	335.331631	446.615867	207.242404	338.111983	449.087009	RUARRRLLRLR	11	0	805.386104
0	1.554177	0.518059	54.034182	0	209.580389	335.331631	446.615867	209.830657	337.283827	444.982854	RUARRRLLRLL	11	0	595.913485
0	2.563453	0.675348	25.732441	0	211.905199	328.495280	431.190695	211.730998	326.298683	427.005326	RUARRRLLLRR	11	0	953.461576
0	1.656117	0.552039	74.900000	0	211.905199	328.495280	431.190695	210.443684	330.361024	430.280928	RUARRRLLLRL	11	0	642.864245
0	2.549081	0.675348	32.264142	0	215.802104	331.584555	435.461980	217.043485	335.130733	434.754966	RUARRRLLLLR	11	0	650.087438
0	1.619273	0.539758	64.207614	0	215.802104	331.584555	435.461980	217.959834	330.603114	436.046236	RUARRRLLLLL	11	0	606.748276
0	3.735709	1.124467	10.747671	0	177.120523	337.303173	432.749959	173.632077	338.754685	438.231041	RUARRLRRRRR	11	0	1220.719745
0	1.406472	0.468824	74.900000	0	177.120523	337.303173	432.749959	178.640281	337.615424	434.638291	RUARRLRRRRL	11	0	617.583066
0	2.388597	0.545166	74.900000	0	179.871966	333.107801	426.738601	182.428554	331.351308	424.404666	RUARRLRRRLR	11	0	689.815004
0	1.516695	0.505565	63.377474	0	179.871966	333.107801	426.738601	177.803180	332.206219	426.667776	RUARRLRRRLL	11	0	469.507594
0	3.456728	1.054284	20.234050	0	172.721136	339.372087	422.033965	168.225409	340.786888	424.805834	RUARRLRRLRR	11	0	794.551314
0	1.531407	0.510469	71.601757	0	172.721136	339.372087	422.033965	171.701190	338.637617	419.478943	RUARRLRRLRL	11	0	653.699035
0	3.067654	0.835176	20.319559	0	176.437524	342.006157	423.615782	174.408309	344.878460	427.528348	RUARRLRRLLR	11	0	772.881732
0	1.403436	0.467812	74.900000	0	176.437524	342.006157	423.615782	177.245822	343.503336	421.987612	RUARRLRRLLL	11	0	588.690291
0	3.316978	0.893869	16.874644	0	188.204052	324.008875	398.320218	188.428200	321.674556	392.482516	RUARRLRLRRR	11	0	751.212151
0	1.433297	0.477766	74.900000	0	188.204052	324.008875	398.320218	187.258821	322.335412	399.563943	RUARRLRLRRL	11	0	527.293144
0	1.641747	0.547249	43.267548	0	191.537486	325.386294	401.987281	193.143960	324.293923	403.978809	RUARRLRLRLR	11	0	639.252648
0	2.040513	0.680171	41.263080	0	191.537486	325.386294	401.987281	193.538708	324.718263	399.051828	RUARRLRLRLL	11	0	534.516338
0	2.876920	0.698073	27.934904	0	185.945618	332.292877	398.294743	186.883107	331.385878	392.814409	RUARRLRLLRR	11	0	711.484585
0	1.805215	0.601738	74.900000	0	185.945618	332.292877	398.294743	186.752283	334.843944	398.623571	RUARRLRLLRL	11	0	538.127935
0	2.043076	0.681025	44.034361	0	181.387510	331.748747	401.459045	179.037971	333.156352	403.233897	RUARRLRLLLR	11	0	660.922229
0	2.183237	0.724268	54.072831	0	181.387510	331.748747	401.459045	179.768561	330.352649	398.170665	RUARRLRLLLL	11	0	530.904741
0	2.575197	0.858399	26.176488	0	190.214995	348.116743	433.119611	187.354586	348.479473	436.512844	RUARRLLRRRR	11	0	1072.644273
0	2.246359	0.748786	39.326855	0	190.214995	348.116743	433.119611	191.058955	349.671734	436.931682	RUARRLLRRRL	11	0	855.948461
0	1.928161	0.642720	43.751117	0	190.577253	350.198615	427.132545	187.954233	351.260056	426.490365	RUARRLLRRLR	11	0	733.154167
0	2.249922	0.749974	37.415985	0	190.577253	350.198615	427.132545	191.243321	353.446442	427.764376	RUARRLLRRLL	11	0	715.096182
0	2.438573	0.812858	33.703058	0	202.668921	346.323004	425.058561	206.216089	346.943276	424.449873	RUARRLLRLRR	11	0	686.203407
0	2.128167	0.709389	41.037726	0	202.668921	346.323004	425.058561	203.340483	348.756846	427.628615	RUARRLLRLRL	11	0	664.533826
0	1.787582	0.503719	51.220925	0	200.127479	341.790141	424.446038	200.064723	339.385849	422.917623	RUARRLLRLLR	11	0	491.177176
0	1.360649	0.453550	74.900000	0	200.127479	341.790141	424.446038	199.506796	341.549872	427.016161	RUARRLLRLLL	11	0	332.266913
0	2.527414	0.750439	33.977392	0	196.670343	348.514979	410.687907	198.364110	351.873009	410.776766	RUARRLLLRRR	11	0	682.591810
0	2.023742	0.674581	56.605249	0	196.670343	348.514979	410.687907	194.075623	349.772279	411.858314	RUARRLLLRRL	11	0	570.632307
0	2.000222	0.663737	21.507231	0	196.757996	344.354361	405.557986	197.489797	344.527617	401.687291	RUARRLLLRLR	11	0	577.855501
0	1.247914	0.415971	74.900000	0	196.757996	344.354361	405.557986	195.000713	343.814536	405.202258	RUARRLLLRLL	11	0	346.713300
0	1.815464	0.605155	34.234052	0	201.756172	337.111326	408.592242	202.523268	334.550853	409.123461	RUARRLLLLRR	11	0	498.400369
0	1.665051	0.555017	43.487756	0	201.756172	337.111326	408.592242	202.042321	336.283056	405.477296	RUARRLLLLRL	11	0	444.226416
0	2.238911	0.668125	22.408860	0	203.843577	342.447142	411.384967	205.673667	345.215294	410.977989	RUARRLLLLLR	11	0	422.556835
0	1.394218	0.464739	43.526897	0	203.843577	342.447142	411.384967	205.594608	342.429823	412.880980	RUARRLLLLLL	11	0	375.606076
0	3.965637	1.191778	23.319606	0	233.615862	310.818582	431.958401	237.034194	309.247368	438.069568	RUARLRRRRRR	11	0	1451.861946
0	2.263048	0.754349	74.900000	0	233.615862	310.818582	431.958401	233.328586	314.095591	432.930218	RUARLRRRRRL	11	0	1014.858723
0	4.085723	0.945375	24.207579	0	230.531852	306.337235	428.840361	232.670222	302.143082	434.012365	RUARLRRRRLR	11	0	975.131158
0	2.291048	0.763683	74.900000	0	230.531852	306.337235	428.840361	227.504354	304.933494	427.899184	RUARLRRRRLL	11	0	751.212151
0	2.670025	0.739008	30.367415	0	229.853352	305.510495	417.681797	230.391156	301.702019	419.024051	RUARLRRRLRR	11	0	675.368617
0	1.500237	0.500079	72.933871	0	229.853352	305.510495	417.681797	228.505193	305.390388	415.295442	RUARLRRRLRL	11	0	635.641051
0	2.854909	0.843961	13.906368	0	234.765182	308.845945	420.930740	238.224855	308.218064	424.136344	RUARLRRRLLR	11	0	653.699035
0	1.160467	0.386822	61.305975	0	234.765182	308.845945	420.930740	236.016486	309.730518	419.860083	RUARLRRRLLL	11	2	440.614819
0	1.922491	0.640830	30.944030	0	226.181366	326.715258	416.643056	226.915413	327.426957	420.234185	RUARLRRLRRR	11	0	657.310632
0	2.362518	0.787506	26.783195	0	226.181366	326.715258	416.643056	227.069766	329.998386	417.841455	RUARLRRLRRL	11	0	610.359873
0	1.659601	0.553200	49.401664	0	222.464067	324.585929	411.293941	221.922885	326.914520	410.459327	RUARLRRLRLR	11	0	487.565579
0	2.047426	0.593662	55.723626	0	222.464067	324.585929	411.293941	220.030053	322.970912	410.127977	RUARLRRLRLL	11	0	447.838013
0	1.958508	0.652836	34.741442	0	231.507562	319.016479	409.610078	234.003724	319.439156	411.551413	RUARLRRLLRR	11	0	444.226416
0	1.501748	0.500583	56.205231	0	231.507562	319.016479	409.610078	232.268173	317.082615	408.504229	RUARLRRLLRL	11	0	397.275657
0	2.180338	0.580948	25.611114	0	230.033289	321.962704	406.654038	232.069973	324.427622	405.910280	RUARLRRLLLR	11	0	404.498851
0	1.028914	0.342971	74.900000	0	230.033289	321.962704	406.654038	229.571015	321.656383	404.735883	RUARLRRLLLL	11	2	375.606076
0	1.833163	0.611054	24.482631	0	212.616758	308.555455	385.881134	211.641578	308.102809	382.511462	RUARLRLRRRR	11	0	545.351129
0	1.632575	0.544192	42.005071	0	212.616758	308.555455	385.881134	212.636721	306.211368	385.022014	RUARLRLRRRL	11	0	379.217672
0	1.861292	0.620431	44.404939	0	211.029236	312.378294	390.135915	208.317542	312.037691	389.527978	RUARLRLRRLR	11	0	404.498851
0	1.814893	0.604964	49.947472	0	211.029236	312.378294	390.135915	210.781351	314.943167	391.224406	RUARLRLRRLL	11	0	379.217672
0	2.487940	0.677522	22.663245	0	218.774976	304.442301	396.639726	220.567550	301.889312	399.320588	RUARLRLRLRR	11	0	422.556835
0	1.456395	0.485465	53.342070	0	218.774976	304.442301	396.639726	218.919152	302.740381	394.846336	RUARLRLRLRL	11	0	346.713300
0	1.342934	0.447645	61.041184	0	215.752229	308.181283	397.906321	215.600735	309.925637	399.201624	RUARLRLRLLR	11	0	299.762541
0	1.375630	0.458543	41.711460	0	215.752229	308.181283	397.906321	213.955447	307.440277	398.771190	RUARLRLRLLL	11	0	263.646572
0	2.328463	0.539606	32.397114	0	226.062236	314.994187	390.584421	229.288135	316.225084	390.185573	RUARLRLLRRR	11	0	455.061207
0	1.680385	0.539606	74.900000	0	226.062236	314.994187	390.584421	224.624126	316.867852	391.689240	RUARLRLLRRL	11	0	343.101704
0	1.857491	0.539606	36.455292	0	224.207358	310.823576	386.488160	225.524415	308.766873	384.747441	RUARLRLLRLR	11	0	397.275657
0	1.601810	0.533937	45.101606	0	224.207358	310.823576	386.488160	222.924415	310.796949	383.788223	RUARLRLLRLL	11	0	386.440866
0	2.459094	0.783188	24.676173	0	227.607986	305.123025	394.824359	229.015701	302.259269	397.232797	RUARLRLLLRR	11	0	397.275657
0	1.597401	0.532467	42.322420	0	227.607986	305.123025	394.824359	228.328601	303.382386	392.875568	RUARLRLLLRL	11	0	379.217672
0	2.143195	0.599062	20.630562	0	228.126650	310.153697	395.852222	231.126593	311.215110	396.147478	RUARLRLLLLR	11	0	299.762541
0	0.979334	0.326445	74.900000	0	228.126650	310.153697	395.852222	227.742100	310.538507	397.669346	RUARLRLLLLL	11	24	231.142200
0	2.677270	0.892423	19.774870	0	223.738441	331.769649	366.376438	227.363065	333.213789	365.289863	RUARLLRRRRR	11	0	722.319376
0	1.502682	0.500894	49.730630	0	223.738441	331.769649	366.376438	223.926609	333.871916	367.370166	RUARLLRRRRL	11	0	570.632307
0	2.643304	0.639409	26.134098	0	220.586335	329.695874	362.801432	222.423596	329.658550	358.127013	RUARLLRRRLR	11	0	563.409113
0	1.472433	0.490811	74.900000	0	220.586335	329.695874	362.801432	218.929979	331.069379	362.243453	RUARLLRRRLL	11	0	451.449610
0	2.536980	0.748691	19.355683	0	217.220469	321.040783	360.955632	217.652543	320.608783	355.948543	RUARLLRRLRR	11	0	552.574323
0	1.527343	0.509114	47.090755	0	217.220469	321.040783	360.955632	216.450542	319.048817	359.909031	RUARLLRRLRL	11	0	415.333641
0	2.020687	0.594095	48.691836	0	218.661271	320.886672	368.435989	220.328838	321.030117	371.793669	RUARLLRRLLR	11	0	382.829269
0	1.033491	0.344497	52.561797	0	218.661271	320.886672	368.435989	218.077661	319.547734	369.084065	RUARLLRRLLL	11	2	321.432122
0	2.050479	0.683493	32.108108	0	205.078171	316.605877	361.779235	205.746428	315.370161	358.138631	RUARLLRLRRR	11	0	762.046942
0	2.441487	0.813829	43.833768	0	205.078171	316.605877	361.779235	201.838079	315.739997	359.899894	RUARLLRLRRL	11	0	491.177176
0	1.464747	0.488249	74.900000	0	205.473750	316.094659	367.360971	207.143887	314.848318	368.221115	RUARLLRLRLR	11	0	426.168432
0	2.568315	0.553148	41.209588	0	205.473750	316.094659	367.360971	202.048250	314.400795	367.240583	RUARLLRLRLL	11	0	361.159688
0	2.406443	0.551960	32.300049	0	203.748773	321.657631	373.763772	200.359264	320.504579	373.634930	RUARLLRLLRR	11	0	433.391626
0	1.297631	0.432544	74.900000	0	203.748773	321.657631	373.763772	204.333792	321.559001	376.233548	RUARLLRLLRL	11	0	429.780029
0	1.584495	0.528165	53.656591	0	204.417415	324.580360	370.951888	202.550449	324.519645	369.017561	RUARLLRLLLR	11	0	404.498851
0	1.755534	0.543064	50.188398	0	204.417415	324.580360	370.951888	204.695732	327.118027	371.699435	RUARLLRLLLL	11	0	382.829269
0	2.409406	0.676828	24.684377	0	214.234444	342.296668	386.560845	214.390049	345.708865	388.027865	RUARLLLRRRR	11	0	585.078695
0	1.632204	0.544068	52.430259	0	214.234444	342.296668	386.560845	215.458127	343.384350	384.149206	RUARLLLRRRL	11	0	455.061207
0	1.990304	0.663435	19.045232	0	210.293239	337.677926	385.312807	207.358033	337.335114	385.038431	RUARLLLRRLR	11	0	483.953982
0	1.198478	0.399493	68.289405	0	210.293239	337.677926	385.312807	210.353263	336.371704	383.682530	RUARLLLRRLL	11	2	350.324897
0	2.209455	0.736485	34.001023	0	214.951236	341.414293	397.218205	216.048791	342.246137	401.230923	RUARLLLRLRR	11	0	592.301888
0	2.586010	0.836788	32.210649	0	214.951236	341.414293	397.218205	214.886388	345.202317	398.129563	RUARLLLRLRL	11	0	530.904741
0	1.382823	0.460941	64.535317	0	211.919548	336.353973	395.260186	211.923729	334.296384	395.200111	RUARLLLRLLR	11	0	361.159688
0	1.920726	0.640242	52.090555	0	211.919548	336.353973	395.260186	209.629148	334.887653	394.076541	RUARLLLRLLL	11	0	335.878510
0	2.057954	0.685985	26.198603	0	224.448026	336.322640	395.775564	224.619112	337.024353	399.775398	RUARLLLLRRR	11	0	610.359873
0	1.898072	0.632691	38.135504	0	224.448026	336.322640	395.775564	226.186373	338.450073	396.659232	RUARLLLLRRL	11	0	473.119191
0	2.256746	0.583219	35.293582	0	224.901383	332.127840	391.137759	228.190830	331.451704	391.218370	RUARLLLLRLR	11	0	404.498851
0	1.680583	0.560194	74.900000	0	224.901383	332.127840	391.137759	223.612059	330.061298	390.373749	RUARLLLLRLL	11	0	353.936494
0	2.133706	0.711235	22.286428	0	224.956707	339.114004	382.610142	225.892445	341.197350	379.645033	RUARLLLLLRR	11	0	548.962726
0	1.637784	0.545928	44.576169	0	224.956707	339.114004	382.610142	225.617015	341.266533	383.865151	RUARLLLLLRL	11	0	386.440866
0	2.274044	0.675810	17.896551	0	226.236610	334.030702	383.585687	229.496064	333.192191	383.105510	RUARLLLLLLR	11	0	440.614819
0	1.203747	0.401249	74.900000	0	226.236610	334.030702	383.585687	225.673772	332.558993	382.439935	RUARLLLLLLL	11	0	260.034975
0	2.284079	0.761360	42.109342	0	155.641333	349.057077	404.399768	153.210606	347.131020	406.270506	RUALRRRRRRR	11	0	895.676026
0	2.397114	0.799038	39.711926	0	155.641333	349.057077	404.399768	156.370284	349.719730	409.007603	RUALRRRRRRL	11	0	895.676026
0	2.879252	0.903716	15.957118	0	154.957942	353.599469	400.617476	151.899536	356.401883	402.062229	RUALRRRRRLR	11	0	787.328120
0	1.259964	0.419988	74.900000	0	154.957942	353.599469	400.617476	156.283541	354.896081	400.992909	RUALRRRRRLL	11	0	494.788773
0	2.908614	0.969538	24.406143	0	150.820921	344.926076	393.486288	147.014010	343.457670	395.429424	RUALRRRRLRR	11	0	892.064429
0	1.943321	0.647774	48.172486	0	150.820921	344.926076	393.486288	150.426211	342.290280	391.976651	RUALRRRRLRL	11	0	740.377360
0	3.222662	0.877618	21.820673	0	152.064871	351.504146	392.425039	148.149268	354.186970	393.351575	RUALRRRRLLR	11	0	837.890476
0	1.744438	0.581479	74.900000	0	152.064871	351.504146	392.425039	153.329468	353.194926	390.394740	RUALRRRRLLL	11	0	581.467098
0	2.599545	0.810300	18.342427	0	172.131975	338.378171	382.652363	174.825481	335.799125	381.267344	RUALRRRLRRR	11	0	780.104926
0	1.374147	0.458049	66.708102	0	172.131975	338.378171	382.652363	172.942042	339.546903	380.677132	RUALRRRLRRL	11	0	505.623563
0	2.026597	0.675532	21.120226	0	166.863806	337.620169	384.841465	165.906038	334.762578	385.002838	RUALRRRLRLR	11	0	530.904741
0	1.217982	0.405994	66.643196	0	166.863806	337.620169	384.841465	165.272450	338.047102	383.825712	RUALRRRLRLL	11	0	346.713300
0	1.796590	0.515395	40.547132	0	168.647106	344.106816	394.872367	168.701307	345.688437	397.768637	RUALRRRLLRR	11	0	415.333641
0	1.526984	0.508995	71.046633	0	168.647106	344.106816	394.872367	170.706543	343.272692	394.230947	RUALRRRLLRL	11	0	335.878510
0	2.070676	0.659000	31.812359	0	165.360486	341.667398	395.722274	164.252081	341.585702	399.584943	RUALRRRLLLR	11	0	343.101704
0	1.411360	0.470453	52.997682	0	165.360486	341.667398	395.722274	164.429335	339.796091	395.442060	RUALRRRLLLL	11	0	332.266913
0	2.645252	0.881751	21.659100	0	179.286098	360.650539	402.898833	181.907204	361.961888	406.431243	RUALRRLRRRR	11	0	762.046942
0	1.704160	0.568053	53.182336	0	179.286098	360.650539	402.898833	178.337222	362.845953	404.033340	RUALRRLRRRL	11	0	545.351129
0	2.557198	0.715847	24.397647	0	175.651629	357.014685	402.374881	173.135480	357.553314	406.143253	RUALRRLRRLR	11	0	689.815004
0	1.402631	0.467544	74.900000	0	175.651629	357.014685	402.374881	176.286418	355.085375	403.023127	RUALRRLRRLL	11	0	520.069951
0	2.016026	0.672009	27.992330	0	181.778109	352.707413	389.179111	182.195601	351.077321	385.840800	RUALRRLRLRR	11	0	628.417857
0	1.593113	0.531038	44.671568	0	181.778109	352.707413	389.179111	182.729450	350.639414	390.070732	RUALRRLRLRL	11	0	530.904741
0	1.856322	0.618774	39.830780	0	183.794175	358.440565	393.215331	184.626815	361.049432	392.724230	RUALRRLRLLR	11	0	581.467098
0	2.393290	0.717193	30.846219	0	183.794175	358.440565	393.215331	186.738043	359.018185	395.795865	RUALRRLRLLL	11	0	563.409113
0	2.517681	0.839227	29.254965	0	167.002904	365.368286	395.643805	164.477119	365.769716	399.323971	RUALRRLLRRR	11	0	718.707779
0	1.837248	0.612416	64.218461	0	167.002904	365.368286	395.643805	168.399040	367.602053	396.629526	RUALRRLLRRL	11	0	534.516338
0	1.820638	0.606879	32.831246	0	165.015201	365.307285	390.812929	162.312522	365.214303	391.042860	RUALRRLLRLR	11	0	530.904741
0	1.962593	0.654198	32.931184	0	165.015201	365.307285	390.812929	163.679709	367.793195	389.799522	RUALRRLLRLL	11	0	491.177176
0	1.762233	0.587411	38.824204	0	175.901174	367.409642	385.599469	177.955704	368.798285	386.747181	RUALRRLLLRR	11	0	577.855501
0	2.491262	0.808369	26.325557	0	175.901174	367.409642	385.599469	175.933204	370.960785	384.167181	RUALRRLLLRL	11	0	577.855501
0	1.791740	0.477233	34.493032	0	174.681302	362.650868	383.034186	175.906150	360.811573	381.028407	RUALRRLLLLR	11	0	548.962726
0	1.312039	0.437346	74.900000	0	174.681302	362.650868	383.034186	173.319528	363.466630	381.505998	RUALRRLLLLL	11	0	353.936494
0	2.981878	0.993959	14.436795	0	153.038787	371.372506	353.209130	150.835860	374.124203	349.585618	RUALRLRRRRR	11	0	1032.916708
0	1.957959	0.652653	36.866469	0	153.038787	371.372506	353.209130	152.340399	374.169360	353.781832	RUALRLRRRRL	11	0	653.699035
0	2.903995	0.885923	16.774493	0	151.605884	366.248275	356.550761	147.365300	366.837461	357.346386	RUALRLRRRLR	11	0	816.220895
0	1.125169	0.375056	74.900000	0	151.605884	366.248275	356.550761	151.345907	364.775729	355.537700	RUALRLRRRLL	11	2	621.194663
0	2.562793	0.678150	24.161180	0	163.841207	368.079482	352.653826	164.893074	371.709825	351.965111	RUALRLRRLRR	11	0	743.988957
0	2.055994	0.678150	37.410309	0	163.841207	368.079482	352.653826	163.278135	369.391042	349.016573	RUALRLRRLRL	11	0	624.806260
0	2.433137	0.678150	22.746883	0	165.334377	360.517751	354.978871	167.684836	357.822612	355.745218	RUALRLRRLLR	11	0	754.823748
0	1.313633	0.437878	57.140952	0	165.334377	360.517751	354.978871	164.726552	359.184725	353.239175	RUALRLRRLLL	11	0	585.078695
0	2.240533	0.746844	25.285244	0	168.765348	371.519383	365.242076	168.857058	374.386899	362.958149	RUALRLRLRRR	11	0	671.757020
0	2.327232	0.775744	30.885636	0	168.765348	371.519383	365.242076	170.236390	374.420355	366.841890	RUALRLRLRRL	11	0	538.127935
0	2.215494	0.699089	33.342249	0	170.348065	365.057481	367.061168	171.927940	362.167073	366.861420	RUALRLRLRLR	11	0	642.864245
0	1.513244	0.504415	74.725478	0	170.348065	365.057481	367.061168	171.522047	366.389206	368.923493	RUALRLRLRLL	11	0	382.829269
0	2.205913	0.735304	45.007367	0	157.735353	369.712855	367.677148	157.490527	372.863329	366.480261	RUALRLRLLRR	11	0	527.293144
0	2.509939	0.836646	41.114555	0	157.735353	369.712855	367.677148	154.023821	369.804524	368.232375	RUALRLRLLRL	11	0	498.400369
0	1.359009	0.453003	55.940587	0	159.868678	367.751483	371.300475	158.566277	366.653707	372.766200	RUALRLRLLLR	11	0	512.846757
0	1.921387	0.561884	42.569903	0	159.868678	367.751483	371.300475	159.973239	370.068776	373.547764	RUALRLRLLLL	11	0	444.226416
0	3.255586	1.085195	28.091399	0	143.167088	346.273620	379.276798	138.560834	345.452139	380.968569	RUALRLLRRRR	11	0	870.394848
0	2.214262	0.738087	46.769481	0	143.167088	346.273620	379.276798	142.990209	343.028801	380.013241	RUALRLLRRRL	11	0	827.055686
0	2.991000	0.765436	28.318276	0	146.324835	352.605209	379.608012	143.305561	355.234191	382.223691	RUALRLLRRLR	11	0	711.484585
0	1.962810	0.654270	74.900000	0	146.324835	352.605209	379.608012	148.820257	354.084182	380.072358	RUALRLLRRLL	11	0	516.458354
0	3.046682	1.009541	23.443620	0	141.529355	353.417789	371.187374	137.075835	352.761784	371.919536	RUALRLLRLRR	11	0	812.609298
0	1.653971	0.551324	56.825795	0	141.529355	353.417789	371.187374	140.694263	354.519709	368.450496	RUALRLLRLRL	11	0	711.484585
0	2.659852	0.782715	20.346472	0	144.569369	356.406035	373.549326	141.830510	359.063374	374.964164	RUALRLLRLLR	11	0	585.078695
0	1.387629	0.462543	74.900000	0	144.569369	356.406035	373.549326	146.017054	357.802425	372.919765	RUALRLLRLLL	11	0	390.052463
0	3.173595	0.920572	17.275195	0	166.914576	338.529816	369.329063	170.092201	335.182811	367.978590	RUALRLLLRRR	11	0	689.815004
0	1.667621	0.555874	74.900000	0	166.914576	338.529816	369.329063	168.681416	340.241877	369.769022	RUALRLLLRRL	11	0	400.887254
0	2.285198	0.761733	13.657689	0	160.297912	338.400646	372.071827	158.509070	335.551355	372.742451	RUALRLLLRLR	11	0	559.797516
0	0.996275	0.332092	74.900000	0	160.297912	338.400646	372.071827	159.626648	338.985232	373.665394	RUALRLLLRLL	11	2	303.374138
0	2.156285	0.404622	24.766586	0	163.322331	344.912700	366.136965	165.747527	343.835693	363.711537	RUALRLLLLRR	11	0	393.664060
0	1.645752	0.404622	74.900000	0	163.322331	344.912700	366.136965	164.296710	347.018839	367.190218	RUALRLLLLRL	11	4	220.307410
0	1.542329	0.404622	36.179298	0	158.514072	345.217348	365.971197	157.064487	346.844694	365.002498	RUALRLLLLLR	11	0	328.655316
0	1.283462	0.404622	58.927617	0	158.514072	345.217348	365.971197	157.059128	343.979724	365.993677	RUALRLLLLLL	11	0	263.646572
0	2.996231	0.917121	13.885390	0	215.271128	337.927744	346.314181	219.433529	336.903732	344.662051	RUALLRRRRRR	11	0	805.386104
0	1.297784	0.432595	74.900000	0	215.271128	337.927744	346.314181	215.237964	336.323588	347.759205	RUALLRRRRRL	11	0	447.838013
0	2.350675	0.676711	29.184054	0	212.346167	342.759537	347.821035	214.799592	345.207073	347.176405	RUALLRRRRLR	11	0	534.516338
0	1.671301	0.557100	74.900000	0	212.346167	342.759537	347.821035	210.678119	343.857094	349.814336	RUALLRRRRLL	11	0	368.382882
0	2.240955	0.746985	26.723336	0	211.323234	335.404562	338.277372	211.591326	333.200907	334.932436	RUALLRRRLRR	11	0	552.574323
0	2.392595	0.797532	27.619886	0	211.323234	335.404562	338.277372	214.362286	333.990939	336.661387	RUALLRRRLRL	11	0	502.011966
0	1.285844	0.428615	68.716214	0	208.641013	340.533950	340.438589	206.854783	341.165984	340.077188	RUALLRRRLLR	11	0	411.722044
0	1.845717	0.548721	34.555823	0	208.641013	340.533950	340.438589	209.760309	342.993267	339.773434	RUALLRRRLLL	11	0	386.440866
0	2.608465	0.758038	31.877964	0	194.065587	331.447120	354.969087	192.233796	328.087716	355.850897	RUALLRRLRRR	11	0	520.069951
0	1.633520	0.544507	63.241824	0	194.065587	331.447120	354.969087	192.265823	332.844743	356.107923	RUALLRRLRRL	11	0	491.177176
0	2.326320	0.775440	27.546474	0	202.226130	327.342354	344.224059	204.403094	325.537997	341.538930	RUALLRRLLRR	11	0	642.864245
0	2.259413	0.753138	45.417749	0	202.226130	327.342354	344.224059	201.214669	324.136505	344.339477	RUALLRRLLRL	11	0	429.780029
0	3.375772	0.917121	7.239294	0	186.283543	367.638596	349.114310	183.230235	371.625781	349.315581	RUALLRLRRRR	11	0	660.922229
0	0.960456	0.320152	74.775784	0	186.283543	367.638596	349.114310	186.151078	367.840301	347.220967	RUALLRLRRRL	11	2	303.374138
0	2.219238	0.546451	21.450876	0	190.420645	365.401964	350.711242	191.775464	368.402717	350.357514	RUALLRLRRLR	11	0	375.606076
0	1.064435	0.354812	74.900000	0	190.420645	365.401964	350.711242	189.677009	365.665336	352.557380	RUALLRLRRLL	11	2	296.150944
0	2.095638	0.609814	29.767583	0	198.787166	358.219176	348.666765	201.231559	360.112987	348.118578	RUALLRLRLRR	11	0	390.052463
0	1.268032	0.422677	72.338222	0	198.787166	358.219176	348.666765	199.564773	356.759463	349.888231	RUALLRLRLRL	11	0	335.878510
0	1.750171	0.508348	29.180518	0	196.981142	357.015673	345.415680	198.679774	355.599503	343.566239	RUALLRLRLLR	11	0	364.771285
0	1.309565	0.436522	74.900000	0	196.981142	357.015673	345.415680	196.059008	358.086372	343.611752	RUALLRLRLLL	11	0	238.365394
0	2.705406	0.784643	10.594405	0	183.070274	356.517490	345.840016	180.656349	359.541700	344.343726	RUALLRLLRRR	11	0	509.235160
0	1.222322	0.407441	58.912692	0	183.070274	356.517490	345.840016	181.340672	355.958255	345.742815	RUALLRLLRRL	11	0	241.976991
0	1.676083	0.509751	53.834768	0	186.902156	352.396065	344.669712	188.997108	351.572522	343.225083	RUALLRLLRLR	11	0	310.597332
0	1.179966	0.393322	72.430522	0	186.902156	352.396065	344.669712	186.547264	350.685400	344.909290	RUALLRLLRLL	11	2	241.976991
0	1.317392	0.439131	46.843038	0	186.990875	347.754385	354.121017	187.877133	346.617848	355.907393	RUALLRLLLRR	11	0	332.266913
0	1.804378	0.551410	32.986217	0	186.990875	347.754385	354.121017	185.430080	345.572631	353.952610	RUALLRLLLRL	11	0	325.043719
0	2.055711	0.551410	15.535962	0	185.538935	352.741327	353.979356	183.287918	354.809353	354.154702	RUALLRLLLLR	11	0	285.316154
0	0.806964	0.268988	71.027024	0	185.538935	352.741327	353.979356	185.807572	353.069358	355.489368	RUALLRLLLLL	11	24	205.861022
0	3.072202	0.833265	13.266718	0	215.344640	347.884117	360.171270	219.593964	347.584316	357.938660	RUALLLRRRRR	11	0	563.409113
0	1.525878	0.508626	74.900000	0	215.344640	347.884117	360.171270	214.722960	346.300360	358.149924	RUALLLRRRRL	11	0	321.432122
0	1.959811	0.454533	52.528292	0	213.305426	347.167495	363.784352	216.178378	347.232204	364.455977	RUALLLRRRLR	11	0	296.150944
0	1.732752	0.454533	72.929219	0	213.305426	347.167495	363.784352	211.770269	345.126471	364.265417	RUALLLRRRLL	11	0	278.092960
0	2.372104	0.698878	19.506763	0	212.603684	355.394610	361.574784	215.287401	356.971117	359.335710	RUALLLRRLRR	11	0	473.119191
0	1.255429	0.418476	74.900000	0	212.603684	355.394610	361.574784	211.289774	356.429747	360.455849	RUALLLRRLRL	11	0	299.762541
0	2.020686	0.607809	24.791030	0	212.936303	354.475740	366.585458	215.661782	354.685444	368.270506	RUALLLRRLLR	11	0	375.606076
0	1.143697	0.381232	74.900000	0	212.936303	354.475740	366.585458	212.153596	355.758561	367.659798	RUALLLRRLLL	11	2	285.316154
0	2.477613	0.661949	33.342314	0	203.240720	353.418360	381.308127	204.394432	355.990302	384.502734	RUALLLRLRRR	11	0	404.498851
0	1.694593	0.564864	55.662520	0	203.240720	353.418360	381.308127	201.606817	352.605144	383.647262	RUALLLRLRRL	11	0	393.664060
0	1.627697	0.542566	29.639448	0	206.184884	353.218556	377.573645	207.550930	355.211134	377.814776	RUALLLRLRLR	11	0	306.985735
0	1.280246	0.426749	41.285044	0	206.184884	353.218556	377.573645	207.918338	352.731134	378.410854	RUALLLRLRLL	11	0	292.539347
0	1.579954	0.526651	32.842077	0	197.307203	344.415536	372.805973	195.838528	343.262406	374.726574	RUALLLRLLRR	11	0	386.440866
0	1.567893	0.522631	38.467950	0	197.307203	344.415536	372.805973	195.567301	343.525917	371.092094	RUALLLRLLRL	11	0	339.490107
0	1.764449	0.576145	23.528167	0	200.486315	343.584253	371.422401	200.026729	341.278263	369.851031	RUALLLRLLLR	11	0	299.762541
0	1.089559	0.363186	73.367809	0	200.486315	343.584253	371.422401	201.941789	343.207695	372.239155	RUALLLRLLLL	11	24	202.249425
0	2.847194	0.949065	16.261540	0	190.681075	369.858317	364.804811	189.097721	373.619192	363.269441	RUALLLLRRRR	11	0	429.780029
0	1.297456	0.432485	43.618704	0	190.681075	369.858317	364.804811	190.163362	371.141405	366.614962	RUALLLLRRRL	11	0	382.829269
0	1.648053	0.451997	64.574678	0	190.519904	365.393284	363.663701	189.440032	363.204510	363.991479	RUALLLLRRLR	11	0	321.432122
0	1.984329	0.451997	58.856631	0	190.519904	365.393284	363.663701	189.229891	367.707766	361.911041	RUALLLLRRLL	11	0	281.704557
0	2.178506	0.556975	34.411505	0	199.924749	364.231580	360.807023	200.838017	366.824096	358.496095	RUALLLLRLRR	11	0	364.771285
0	1.301699	0.433900	74.900000	0	199.924749	364.231580	360.807023	200.855518	362.665405	359.921687	RUALLLLRLRL	11	0	353.936494
0	1.302646	0.434215	43.392680	0	200.363852	364.808820	364.240845	202.208055	364.541702	364.959891	RUALLLLRLLR	11	0	281.704557
0	1.550813	0.516938	45.598486	0	200.363852	364.808820	364.240845	200.694502	367.088467	364.436570	RUALLLLRLLL	11	4	227.530603
0	1.768174	0.589391	25.470779	0	197.484582	362.378696	382.370588	196.860194	362.610551	385.791797	RUALLLLLRRR	11	0	520.069951
0	1.710211	0.570070	40.793013	0	197.484582	362.378696	382.370588	199.466260	362.945585	384.377455	RUALLLLLRRL	11	0	353.936494
0	2.200132	0.661212	31.007231	0	197.090297	364.849519	377.909487	195.798178	367.761711	378.925692	RUALLLLLRLR	11	0	361.159688
0	1.533697	0.511232	73.684607	0	197.090297	364.849519	377.909487	199.215217	365.320101	376.984653	RUALLLLLRLL	11	0	278.092960
0	1.618568	0.480307	21.543212	0	192.397724	356.109224	373.244249	191.419587	354.270296	371.617978	RUALLLLLLRR	11	0	303.374138
0	1.115678	0.371893	54.449844	0	192.397724	356.109224	373.244249	192.056816	354.989171	374.826549	RUALLLLLLRL	11	24	198.637828
0	1.436752	0.478917	18.117630	0	192.005491	361.112489	374.277435	191.031866	362.974636	373.745032	RUALLLLLLLR	11	4	202.249425
0	1.114901	0.371634	37.338665	0	192.005491	361.112489	374.277435	191.062754	361.932358	375.744839	RUALLLLLLLL	11	24	133.629085
0	1.966466	0.655489	24.760323	0	175.102195	286.870903	303.154733	172.826835	285.322542	301.816978	RUCRRRRRRRRRR	13	4	209.472619
0	1.348462	0.449487	50.363134	0	175.102195	286.870903	303.154733	173.765665	288.244281	302.353709	RUCRRRRRRRRRL	13	4	166.133456
0	1.241969	0.397782	31.391736	0	178.099508	286.444349	302.757578	177.737754	284.910512	301.459425	RUCRRRRRRRRLR	13	4	148.075472
0	0.904078	0.301359	66.464764	0	178.099508	286.444349	302.757578	178.422205	287.241609	301.367047	RUCRRRRRRRRLL	13	24	115.571100
0	1.526071	0.376805	21.961599	0	182.533706	285.675340	311.795049	184.176634	285.487255	313.887286	RUCRRRRRRRLRR	13	4	140.852278
0	0.916560	0.305520	69.071557	0	182.533706	285.675340	311.795049	182.320223	284.328281	311.830876	RUCRRRRRRRLRL	13	24	93.901519
0	1.338558	0.446186	47.477379	0	177.697757	298.178961	306.834267	175.873200	297.807377	305.882379	RUCRRRRRRLRRR	13	4	158.910263
0	2.201870	0.653664	26.618159	0	177.697757	298.178961	306.834267	176.345927	301.107377	306.055106	RUCRRRRRRLRRL	13	4	158.910263
0	2.093777	0.564122	18.608706	0	184.227710	298.784600	305.746710	184.304068	301.698667	304.266630	RUCRRRRRRLLRR	13	4	155.298666
0	1.068984	0.356328	74.900000	0	184.227710	298.784600	305.746710	185.698360	298.869124	306.554423	RUCRRRRRRLLRL	13	24	97.513116
0	2.430638	0.810213	15.295159	0	194.723179	287.190594	289.527974	197.145019	286.838801	285.947895	RUCRRRRRLRRRR	13	0	325.043719
0	1.274707	0.424902	55.395931	0	194.723179	287.190594	289.527974	193.822998	286.757993	287.360421	RUCRRRRRLRRRL	13	4	198.637828
0	1.266575	0.422192	27.842489	0	187.604555	286.096104	295.242498	187.209542	285.768301	292.805073	RUCRRRRRLRLRR	13	4	169.745053
0	1.133805	0.377935	37.809423	0	187.604555	286.096104	295.242498	186.322733	285.027662	294.905499	RUCRRRRRLRLRL	13	24	144.463875
0	1.556209	0.427518	27.978001	0	190.122766	307.198079	310.578671	189.700326	308.843292	308.462758	RUCRRRRLRRRRR	13	4	162.521860
0	1.059815	0.353272	74.900000	0	190.122766	307.198079	310.578671	189.679848	305.878801	309.580876	RUCRRRRLRRRRL	13	24	111.959503
0	1.696639	0.510932	23.916879	0	188.634626	307.617946	312.390903	186.210776	307.690768	311.444542	RUCRRRRLRRRLR	13	4	144.463875
0	0.913433	0.304478	74.900000	0	188.634626	307.617946	312.390903	188.813252	308.938535	312.752277	RUCRRRRLRRRLL	13	24	111.959503
0	2.307538	0.769179	24.443637	0	198.589191	312.706909	313.123647	201.637385	314.282210	312.925801	RUCRRRRLRRLRR	13	4	223.919007
0	1.941122	0.647041	60.619507	0	198.589191	312.706909	313.123647	197.610657	315.007002	311.177045	RUCRRRRLRRLRL	13	4	126.405891
0	4.462463	1.487488	21.696912	0	200.254750	299.840583	467.791572	204.062452	298.881867	474.989697	RUCLLRRRRRRR	12	0	3084.303736
0	2.830988	0.943663	67.416054	0	200.254750	299.840583	467.791572	198.871217	303.435333	470.086446	RUCLLRRRRRRL	12	0	1946.650718
0	2.748795	0.822721	39.628460	0	196.445460	296.160537	462.945814	197.880747	292.806167	465.432773	RUCLLRRRRRLR	12	0	1394.076396
0	2.359205	0.786402	68.642618	0	196.445460	296.160537	462.945814	193.550393	297.198920	465.222034	RUCLLRRRRRLL	12	0	1112.371839
0	3.516319	1.109643	21.177070	0	187.013653	305.700107	451.974699	185.005660	309.320486	456.276803	RUCLLRRRRLRR	12	0	1711.896921
0	2.075195	0.691732	56.239235	0	187.013653	305.700107	451.974699	183.983550	305.119778	451.780808	RUCLLRRRRLRL	12	0	1260.447311
0	2.486037	0.738569	22.200487	0	191.698434	304.743383	444.370017	191.161306	306.341217	439.943935	RUCLLRRRRLLR	12	0	1350.737233
0	1.416935	0.472312	74.900000	0	191.698434	304.743383	444.370017	193.656639	305.464398	444.779410	RUCLLRRRRLLL	12	0	949.849979
0	2.610288	0.703712	39.731857	0	186.578872	293.953218	428.193670	187.243419	296.553312	424.418905	RUCLLRRRLRRR	12	0	1202.661761
0	2.159299	0.703712	74.900000	0	186.578872	293.953218	428.193670	185.315565	291.178056	426.829506	RUCLLRRRLRRL	12	0	953.461576
0	2.709761	0.789450	27.205252	0	182.337426	294.137652	433.651642	178.510275	292.869422	433.521026	RUCLLRRRLRLR	12	0	877.618042
0	1.847888	0.615963	44.603698	0	182.337426	294.137652	433.651642	180.750732	296.113626	435.087537	RUCLLRRRLRLL	12	0	837.890476
0	3.586550	0.789450	24.228426	0	190.780126	286.971606	447.455437	192.877983	284.148289	452.850971	RUCLLRRRLLRR	12	0	1166.545792
0	2.180752	0.726917	74.900000	0	190.780126	286.971606	447.455437	187.985940	287.853938	449.331115	RUCLLRRRLLRL	12	0	787.328120
0	2.143068	0.664996	28.310391	0	190.611335	285.851937	440.762000	189.194460	283.217545	439.274221	RUCLLRRRLLLR	12	0	678.980213
0	1.359316	0.453105	69.570647	0	190.611335	285.851937	440.762000	192.332134	284.996496	441.611867	RUCLLRRRLLLL	12	0	541.739532
0	4.927100	1.422931	10.475969	0	216.236126	291.765723	453.202572	218.719693	291.917092	462.472174	RUCLLRRLRRRR	12	0	2004.436268
0	1.935323	0.645108	74.900000	0	216.236126	291.765723	453.202572	215.010876	294.294608	454.052520	RUCLLRRLRRRL	12	0	1058.197886
0	2.553729	0.851243	24.585845	0	219.613490	288.725916	447.148305	223.386276	288.267065	447.196862	RUCLLRRLRRLR	12	0	1191.826970
0	2.688267	0.896089	25.769871	0	219.613490	288.725916	447.148305	221.949428	287.004883	450.850316	RUCLLRRLRRLL	12	0	1083.479064
0	2.814837	0.938279	32.019561	0	216.635840	289.119022	425.944071	218.439813	287.588031	421.298221	RUCLLRRLRLRR	12	0	1238.777730
0	2.339100	0.779700	42.652696	0	216.635840	289.119022	425.944071	219.881195	288.287512	427.215978	RUCLLRRLRLRL	12	0	1166.545792
0	3.022567	0.964950	13.655163	0	210.158893	293.697825	423.863715	208.115824	295.024549	418.781644	RUCLLRRLRLLR	12	0	1480.754721
0	1.545001	0.515000	67.501871	0	210.158893	293.697825	423.863715	209.159852	295.628373	424.871455	RUCLLRRLRLLL	12	0	895.676026
0	2.589592	0.808126	32.102805	0	206.613761	278.190065	428.990285	207.784156	274.562575	429.757351	RUCLLRRLLRRR	12	0	863.171654
0	1.865313	0.621771	54.349897	0	206.613761	278.190065	428.990285	208.257657	278.185929	425.984033	RUCLLRRLLRRL	12	0	783.716523
0	2.487770	0.626243	53.384443	0	201.697906	280.535666	429.187915	199.959338	277.319420	429.974135	RUCLLRRLLRLR	12	0	729.542570
0	2.202965	0.626243	66.275287	0	201.697906	280.535666	429.187915	200.330744	282.787400	426.564749	RUCLLRRLLRLL	12	0	722.319376
0	3.651879	1.217293	10.529474	0	208.490522	280.661536	449.774936	209.770909	280.065007	456.827728	RUCLLRRLLLRR	12	0	1357.960427
0	1.550119	0.516706	74.900000	0	208.490522	280.661536	449.774936	210.479202	279.569631	449.212050	RUCLLRRLLLRL	12	0	585.078695
0	2.336620	0.666065	20.373130	0	204.831028	279.129761	443.336318	204.489205	275.694327	443.898261	RUCLLRRLLLLR	12	0	613.971470
0	1.015364	0.338455	74.900000	0	204.831028	279.129761	443.336318	203.533491	279.483351	444.262515	RUCLLRRLLLLL	12	2	494.788773
0	3.394378	0.897267	16.990587	0	172.923117	270.236850	393.321691	169.274375	267.038009	391.432763	RUCLLRLRRRRR	12	0	1144.876211
0	1.750191	0.583397	59.270217	0	172.923117	270.236850	393.321691	170.951957	270.802397	395.480096	RUCLLRLRRRRL	12	0	754.823748
0	1.991108	0.663703	41.493704	0	177.858453	275.488922	390.238907	178.191054	275.562349	386.283082	RUCLLRLRRRLR	12	0	827.055686
0	2.500884	0.761470	61.000942	0	177.858453	275.488922	390.238907	179.238881	278.885734	391.099535	RUCLLRLRRRLL	12	0	758.435345
0	2.684430	0.894810	37.323797	0	180.144048	261.905439	395.145295	177.102463	259.360985	394.491396	RUCLLRLRRLRR	12	0	855.948461
0	3.136286	1.045429	33.816590	0	180.144048	261.905439	395.145295	181.706338	257.550503	395.975865	RUCLLRLRRLRL	12	0	798.162910
0	1.678823	0.546736	38.671474	0	183.237221	267.184854	392.545885	183.460214	267.169190	389.201703	RUCLLRLRRLLR	12	0	545.351129
0	1.362547	0.454182	57.378487	0	183.237221	267.184854	392.545885	185.185811	266.780477	393.069560	RUCLLRLRRLLL	12	0	498.400369
0	2.208001	0.661122	32.430371	0	181.173799	280.900785	408.606313	181.557613	284.083328	407.634264	RUCLLRLRLRRR	12	0	758.435345
0	1.512888	0.504296	69.918623	0	181.173799	280.900785	408.606313	181.095137	280.924471	411.630073	RUCLLRLRLRRL	12	0	632.029454
0	1.955047	0.651682	27.594480	0	176.729565	277.641816	409.043582	173.902386	277.116403	408.446351	RUCLLRLRLRLR	12	0	715.096182
0	2.133358	0.711119	31.689251	0	176.729565	277.641816	409.043582	174.650239	277.825090	412.258649	RUCLLRLRLRLL	12	0	577.855501
0	3.537141	0.882802	20.237942	0	185.373963	264.557012	406.749735	187.401237	259.704455	406.430006	RUCLLRLRLLRR	12	0	874.006445
0	1.850994	0.616998	74.900000	0	185.373963	264.557012	406.749735	182.752454	263.722445	406.942002	RUCLLRLRLLRL	12	0	595.913485
0	1.707536	0.569179	34.583256	0	186.487645	268.850367	410.603282	186.169316	268.532862	413.964485	RUCLLRLRLLLR	12	0	574.243904
0	1.591452	0.530484	42.255925	0	186.487645	268.850367	410.603282	188.534254	267.874109	411.523080	RUCLLRLRLLLL	12	0	520.069951
0	3.207023	1.069008	20.958543	0	202.501236	264.171613	405.303058	204.886788	260.473510	407.786486	RUCLLRLLRRRR	12	0	931.791995
0	2.125217	0.708406	39.703140	0	202.501236	264.171613	405.303058	201.181476	261.297463	405.242385	RUCLLRLLRRRL	12	0	787.328120
0	1.591452	0.516664	74.900000	0	202.544200	268.478730	400.789128	200.948879	268.116535	398.487359	RUCLLRLLRRLR	12	0	570.632307
0	2.289011	0.516664	45.046038	0	202.544200	268.478730	400.789128	205.725195	267.315052	400.298642	RUCLLRLLRRLL	12	0	545.351129
0	3.017581	0.641594	35.360567	0	201.756420	274.117513	408.789364	203.173044	270.765458	412.326143	RUCLLRLLRLRR	12	0	715.096182
0	2.086861	0.641594	74.900000	0	201.756420	274.117513	408.789364	199.490457	275.707164	410.682692	RUCLLRLLRLRL	12	0	603.136679
0	2.449965	0.704788	25.947147	0	206.098582	276.255370	404.700231	209.618240	275.321404	404.447411	RUCLLRLLRLLR	12	0	635.641051
0	1.637838	0.545946	55.967241	0	206.098582	276.255370	404.700231	207.031811	278.489912	404.325175	RUCLLRLLRLLL	12	0	502.011966
0	1.616447	0.538816	53.735294	0	199.392794	291.602742	396.162237	197.633466	292.126286	398.252038	RUCLLRLLLRRR	12	0	653.699035
0	2.516972	0.787733	34.375016	0	199.392794	291.602742	396.162237	199.363387	295.197790	394.747945	RUCLLRLLLRRL	12	0	599.525082
0	2.403308	0.801103	23.343340	0	205.694706	288.839704	394.494408	209.185756	288.231978	395.149072	RUCLLRLLLRLR	12	0	743.988957
0	2.130682	0.710227	42.999935	0	205.694706	288.839704	394.494408	207.564972	290.613452	392.012200	RUCLLRLLLRLL	12	0	487.565579
0	2.758843	0.726354	27.329846	0	197.121477	288.281462	387.076954	198.201820	291.062278	383.285766	RUCLLRLLLLRR	12	0	711.484585
0	1.609603	0.536534	68.167600	0	197.121477	288.281462	387.076954	194.775880	288.367680	386.432999	RUCLLRLLLLRL	12	0	603.136679
0	2.002665	0.592789	40.895886	0	198.460797	283.282957	389.281517	197.153812	280.639108	388.702244	RUCLLRLLLLLR	12	0	541.739532
0	1.710966	0.570322	69.331557	0	198.460797	283.282957	389.281517	200.930716	283.088418	388.490944	RUCLLRLLLLLL	12	0	426.168432
0	3.420062	1.140021	22.487386	0	161.988013	321.862074	435.024782	162.137831	324.077434	441.179798	RUCLLLRRRRRR	12	0	1524.093883
0	2.232388	0.744129	62.809111	0	161.988013	321.862074	435.024782	158.725182	321.566165	435.767387	RUCLLLRRRRRL	12	0	1004.023933
0	3.044739	0.880039	19.983672	0	162.083072	323.495924	428.537749	158.763917	326.553851	429.087094	RUCLLLRRRRLR	12	0	975.131158
0	1.312400	0.437467	74.900000	0	162.083072	323.495924	428.537749	163.489496	324.816759	428.128783	RUCLLLRRRRLL	12	0	780.104926
0	3.553074	0.894828	18.374852	0	170.891576	315.892512	433.437445	172.014832	317.826725	439.876631	RUCLLLRRRLRR	12	0	1274.893699
0	1.861842	0.620614	70.701545	0	170.891576	315.892512	433.437445	169.836279	313.633285	435.061578	RUCLLLRRRLRL	12	0	812.609298
0	2.851416	0.894828	20.727626	0	174.312852	314.882181	422.804889	177.077814	313.407124	418.959384	RUCLLLRRRLLR	12	0	1058.197886
0	1.164293	0.388098	66.043843	0	174.312852	314.882181	422.804889	175.266245	316.326167	422.679792	RUCLLLRRRLLL	12	2	689.815004
0	3.130380	0.859007	32.013941	0	156.706155	309.936178	422.303413	153.310009	312.761707	424.291522	RUCLLLRRLRRR	12	0	686.203407
0	1.835423	0.611808	71.641735	0	156.706155	309.936178	422.303413	156.998279	308.151762	425.054976	RUCLLLRRLRRL	12	0	653.699035
0	2.317261	0.772420	34.197058	0	155.821706	307.956121	418.026536	153.627141	305.310143	417.653569	RUCLLLRRLRLR	12	0	613.971470
0	1.813811	0.604604	56.728290	0	155.821706	307.956121	418.026536	153.772476	309.713398	418.015922	RUCLLLRRLRLL	12	0	527.293144
0	2.571554	0.741652	26.976923	0	168.110571	303.992851	412.165384	171.444343	303.977710	409.639231	RUCLLLRRLLRR	12	0	722.319376
0	1.650461	0.550154	74.900000	0	168.110571	303.992851	412.165384	167.131077	301.848615	411.237489	RUCLLLRRLLRL	12	0	512.846757
0	2.459452	0.703191	26.290634	0	165.509144	302.976145	418.021073	164.093365	299.864475	419.779311	RUCLLLRRLLLR	12	0	476.730788
0	1.240911	0.413637	71.772341	0	165.509144	302.976145	418.021073	166.728437	303.293884	419.835595	RUCLLLRRLLLL	12	0	440.614819
0	3.190121	0.957376	21.896042	0	149.735893	319.743608	399.010206	145.499163	321.774978	398.092565	RUCLLLRLRRRR	12	0	852.336864
0	1.517441	0.505814	74.507387	0	149.735893	319.743608	399.010206	150.656119	320.419081	396.391541	RUCLLLRLRRRL	12	0	693.426601
0	2.719157	0.754756	34.204856	0	150.820210	314.713613	403.167345	147.062618	313.647840	404.591117	RUCLLLRLRRLR	12	0	660.922229
0	2.096671	0.698890	74.900000	0	150.820210	314.713613	403.167345	152.659763	312.194541	403.286836	RUCLLLRLRRLL	12	0	487.565579
0	2.535518	0.845173	22.478196	0	152.145162	325.272589	409.980469	152.009010	328.175506	413.215373	RUCLLLRLRLRR	12	0	906.510817
0	1.917081	0.639027	46.149815	0	152.145162	325.272589	409.980469	150.328006	327.281735	408.776918	RUCLLLRLRLRL	12	0	635.641051
0	2.879232	0.905225	12.401297	0	149.752020	321.031593	410.275118	145.759065	321.712150	412.154600	RUCLLLRLRLLR	12	0	689.815004
0	0.976188	0.325396	74.900000	0	149.752020	321.031593	410.275118	149.842353	319.967607	411.599033	RUCLLLRLRLLL	12	2	437.003222
0	3.039581	0.764484	11.871144	0	174.242877	313.651542	393.612687	178.460256	312.722549	391.801800	RUCLLLRLLRRR	12	0	845.113670
0	1.626346	0.542115	74.900000	0	174.242877	313.651542	393.612687	174.047606	311.302567	394.352499	RUCLLLRLLRRL	12	0	325.043719
0	1.902837	0.634279	57.248194	0	168.972466	317.310919	391.945589	166.342854	317.967802	390.842353	RUCLLLRLLRLR	12	0	462.284401
0	1.538923	0.512974	35.139151	0	168.972466	317.310919	391.945589	169.716813	318.969008	390.072616	RUCLLLRLLRLL	12	0	411.722044
0	1.911686	0.501176	26.338127	0	166.316641	321.316005	402.242080	166.018556	323.312052	404.937085	RUCLLLRLLLRR	12	0	353.936494
0	1.281280	0.427093	48.966353	0	166.316641	321.316005	402.242080	165.789984	322.882626	400.963853	RUCLLLRLLLRL	12	0	310.597332
0	2.080082	0.501176	28.262615	0	169.202289	317.397103	401.882226	172.296682	317.322213	401.805879	RUCLLLRLLLLR	12	0	292.539347
0	1.340175	0.446725	74.900000	0	169.202289	317.397103	401.882226	168.776836	315.602626	402.903239	RUCLLLRLLLLL	12	0	263.646572
0	2.408605	0.802868	22.761518	0	146.589078	298.590798	393.189368	143.782018	299.788580	395.716386	RUCLLLLRRRRR	12	0	783.716523
0	2.296522	0.765507	24.917396	0	146.589078	298.590798	393.189368	143.909428	300.534383	392.045678	RUCLLLLRRRRL	12	0	754.823748
0	2.498132	0.807304	21.560501	0	148.367999	293.748576	390.288601	145.780799	291.079145	390.375161	RUCLLLLRRRLR	12	0	722.319376
0	1.267170	0.422390	64.901925	0	148.367999	293.748576	390.288601	147.828299	294.066645	387.898161	RUCLLLLRRRLL	12	0	577.855501
0	2.082770	0.694257	40.590661	0	155.328475	291.265906	400.232574	152.688415	289.929486	401.473648	RUCLLLLRRLRR	12	0	624.806260
0	2.104415	0.701472	41.538528	0	155.328475	291.265906	400.232574	156.537561	289.416686	403.215735	RUCLLLLRRLRL	12	0	606.748276
0	1.738685	0.444905	67.110178	0	157.003191	295.443023	398.559519	159.461174	296.240629	398.377193	RUCLLLLRRLLR	12	0	487.565579
0	2.074849	0.444905	60.103784	0	157.003191	295.443023	398.559519	154.745774	296.665814	400.865536	RUCLLLLRRLLL	12	0	411.722044
0	3.051951	1.008116	17.611626	0	158.649733	282.025618	385.198619	156.774126	277.899656	385.603457	RUCLLLLRLRRR	12	0	1011.247126
0	1.863469	0.621156	69.634686	0	158.649733	282.025618	385.198619	156.162813	282.950506	384.113766	RUCLLLLRLRRL	12	0	534.516338
0	2.355421	0.745381	17.809938	0	164.496432	285.014949	382.171247	167.122748	283.336081	380.015637	RUCLLLLRLRLR	12	0	812.609298
0	1.333970	0.444657	74.900000	0	164.496432	285.014949	382.171247	164.184770	286.209235	380.081545	RUCLLLLRLRLL	12	0	440.614819
0	1.872929	0.556189	27.219523	0	168.569673	290.468717	390.784592	170.457746	292.095723	392.462060	RUCLLLLRLLRR	12	0	498.400369
0	1.620076	0.540025	39.386444	0	168.569673	290.468717	390.784592	170.741804	290.389056	389.382060	RUCLLLLRLLRL	12	0	415.333641
0	2.579705	0.556189	15.190994	0	163.491645	285.780342	392.800233	161.725756	282.455897	393.815525	RUCLLLLRLLLR	12	0	469.507594
0	1.164529	0.388176	57.982278	0	163.491645	285.780342	392.800233	163.438807	285.621014	395.118342	RUCLLLLRLLLL	12	2	321.432122
0	4.344839	0.778590	24.407417	0	182.634102	305.116056	371.069716	187.864332	304.826316	365.974548	RUCLLLLLRRRR	12	0	783.716523
0	2.249407	0.749802	74.900000	0	182.634102	305.116056	371.069716	181.749462	308.299395	370.343901	RUCLLLLLRRRL	12	0	642.864245
0	2.586116	0.621224	34.920860	0	181.944202	303.067548	376.979770	185.707985	302.477114	376.243959	RUCLLLLLRRLR	12	0	592.301888
0	1.515037	0.505012	74.900000	0	181.944202	303.067548	376.979770	181.506513	303.214841	379.945614	RUCLLLLLRRLL	12	0	585.078695
0	1.449626	0.483209	74.900000	0	178.515564	297.531014	371.656530	177.854625	295.586736	372.545630	RUCLLLLLRLRR	12	0	574.243904
0	3.150838	0.778590	27.107377	0	178.515564	297.531014	371.656530	182.291390	296.457070	368.209303	RUCLLLLLRLRL	12	0	563.409113
0	1.963204	0.484879	53.508877	0	175.003698	300.310250	370.987976	176.295452	301.265849	367.708575	RUCLLLLLRLLR	12	0	480.342385
0	1.790538	0.484879	68.504562	0	175.003698	300.310250	370.987976	172.424441	299.643293	371.075325	RUCLLLLLRLLL	12	0	455.061207
0	3.945126	0.778590	6.969589	0	149.331648	308.565707	382.421093	143.951479	310.904941	382.743077	RUCLLLLLLRRR	12	0	942.626786
0	1.416498	0.472166	43.990236	0	149.331648	308.565707	382.421093	147.529697	307.687456	383.298325	RUCLLLLLLRRL	12	0	458.672804
0	1.694867	0.468236	62.889799	0	155.680366	305.375491	379.139104	156.722506	303.129054	378.493989	RUCLLLLLLRLR	12	0	480.342385
0	1.283227	0.427742	59.792704	0	155.680366	305.375491	379.139104	155.830038	306.221658	376.847099	RUCLLLLLLRLL	12	0	397.275657
0	4.399026	0.778590	14.038469	0	157.184633	310.487578	384.682992	151.545701	313.730642	385.679636	RUCLLLLLLLRR	12	0	455.061207
0	1.668795	0.556265	74.900000	0	157.184633	310.487578	384.682992	157.259622	310.148438	387.987785	RUCLLLLLLLRL	12	0	390.052463
0	1.958594	0.557603	42.866053	0	161.539499	310.720100	380.948749	160.204345	312.964318	379.207959	RUCLLLLLLLLR	12	0	447.838013
0	1.639684	0.546561	67.581758	0	161.539499	310.720100	380.948749	163.962232	310.993528	380.807781	RUCLLLLLLLLL	12	0	393.664060
0	4.289604	1.429868	15.194411	0	114.294813	310.384555	306.455235	108.648530	313.074763	304.733589	RUCLRRRRRRRR	12	0	1935.815928
0	2.078148	0.692716	51.997365	0	114.294813	310.384555	306.455235	112.609497	308.738342	303.762271	RUCLRRRRRRRL	12	0	1329.067652
0	3.111384	0.766794	37.577028	0	121.159211	311.287776	306.430551	118.777796	314.769829	303.864004	RUCLRRRRRRLR	12	0	1018.470320
0	2.001665	0.667222	74.900000	0	121.159211	311.287776	306.430551	123.761730	310.803444	304.594200	RUCLRRRRRRLL	12	0	985.965948
0	3.891536	1.080264	13.811311	0	119.121329	310.655334	319.658546	114.038315	313.401351	320.208921	RUCLRRRRRLRR	12	0	1152.099405
0	1.637718	0.545906	74.900000	0	119.121329	310.655334	319.658546	118.472156	309.284702	322.222730	RUCLRRRRRLRL	12	0	704.261392
0	1.729430	0.519299	70.619777	0	124.678560	311.253841	318.242097	126.984476	311.237034	319.778756	RUCLRRRRRLLR	12	0	733.154167
0	2.284606	0.519299	51.202614	0	124.678560	311.253841	318.242097	123.140469	314.152305	317.044183	RUCLRRRRRLLL	12	0	671.757020
0	3.708527	1.002686	17.561110	0	150.506849	301.517572	321.449925	155.715405	300.077321	322.958992	RUCLRRRRLRRR	12	0	1087.090661
0	2.003183	0.667728	74.900000	0	150.506849	301.517572	321.449925	149.458503	300.084166	324.668007	RUCLRRRRLRRL	12	0	660.922229
0	1.872553	0.624184	74.900000	0	149.066673	305.418795	319.125654	147.854537	307.830030	320.060317	RUCLRRRRLRLR	12	0	707.872988
0	3.152821	0.665596	35.222741	0	149.066673	305.418795	319.125654	153.724132	305.952911	318.852300	RUCLRRRRLRLL	12	0	707.872988
0	3.385347	0.916078	17.245212	0	148.550141	299.654482	311.185987	153.152541	297.697250	310.364925	RUCLRRRRLLRR	12	0	1029.305111
0	1.692434	0.564145	74.900000	0	148.550141	299.654482	311.185987	147.439734	297.503770	310.248999	RUCLRRRRLLRL	12	0	628.417857
0	2.073473	0.677727	59.662490	0	145.666223	304.755517	309.432281	143.328798	306.222768	307.576610	RUCLRRRRLLLR	12	0	733.154167
0	2.743671	0.677727	54.817197	0	145.666223	304.755517	309.432281	149.372573	305.902693	307.721097	RUCLRRRRLLLL	12	0	585.078695
0	3.067482	1.022494	29.165541	0	117.440746	287.741594	311.071089	114.844381	284.271712	309.141650	RUCLRRRLRRRR	12	0	1079.867467
0	2.220019	0.740006	52.435307	0	117.440746	287.741594	311.071089	115.892794	289.289051	307.745016	RUCLRRRLRRRL	12	0	917.345608
0	2.024762	0.674921	39.147681	0	116.660847	292.618231	314.944278	114.680953	294.053902	317.310270	RUCLRRRLRRLR	12	0	975.131158
0	3.088438	1.029479	28.394118	0	116.660847	292.618231	314.944278	113.385444	294.752215	311.695077	RUCLRRRLRRLL	12	0	848.725267
0	2.574879	0.838606	27.127178	0	122.828340	281.453026	321.379129	120.477956	278.778309	319.475096	RUCLRRRLRLRR	12	0	834.278879
0	2.291809	0.763936	41.104371	0	122.828340	281.453026	321.379129	122.908115	278.589593	323.867477	RUCLRRRLRLRL	12	0	650.087438
0	2.193840	0.547311	34.986670	0	123.840133	287.057927	324.138641	121.141727	288.498286	325.673773	RUCLRRRLRLLR	12	0	613.971470
0	1.753613	0.547311	74.900000	0	123.840133	287.057927	324.138641	125.769378	288.195961	325.938849	RUCLRRRLRLLL	12	0	606.748276
0	1.981824	0.660608	21.269043	0	143.767684	284.921875	314.347556	146.537838	285.852135	313.808534	RUCLRRRLLRRR	12	0	729.542570
0	1.918506	0.639502	30.306317	0	143.767684	284.921875	314.347556	146.116610	283.361125	313.747200	RUCLRRRLLRRL	12	0	541.739532
0	2.508891	0.672293	34.653646	0	138.081206	283.926875	311.827443	137.625735	280.859573	309.032098	RUCLRRRLLRLR	12	0	628.417857
0	1.732354	0.577451	74.900000	0	138.081206	283.926875	311.827443	136.764314	285.881665	310.423075	RUCLRRRLLRLL	12	0	527.293144
0	3.269735	0.858418	8.809301	0	132.078695	277.517704	315.882295	128.898358	274.096011	314.049925	RUCLRRRLLLRR	12	0	790.939717
0	1.425538	0.475179	44.891063	0	132.078695	277.517704	315.882295	132.509602	275.791357	314.329377	RUCLRRRLLLRL	12	0	393.664060
0	2.521732	0.685205	58.680132	0	136.858370	280.846553	322.106881	139.896617	282.360692	324.257994	RUCLRRRLLLLR	12	0	588.690291
0	0.983390	0.327797	65.997332	0	136.858370	280.846553	322.106881	136.135535	280.952376	323.811137	RUCLRRRLLLLL	12	2	422.556835
0	3.526298	0.961399	16.940139	0	156.758385	303.629275	343.781099	161.998410	303.565693	344.166376	RUCLRRLRRRRR	12	0	790.939717
0	1.381842	0.460614	74.900000	0	156.758385	303.629275	343.781099	156.799204	304.789508	341.499853	RUCLRRLRRRRL	12	0	588.690291
0	1.401417	0.467139	52.332409	0	152.676268	300.690191	343.759226	151.667051	299.578631	341.813600	RUCLRRLRRRLR	12	0	447.838013
0	1.690602	0.525166	47.139884	0	152.676268	300.690191	343.759226	154.611166	299.142042	344.345625	RUCLRRLRRRLL	12	0	400.887254
0	2.496334	0.815685	10.184283	0	145.059208	306.157847	356.319610	143.160969	307.240271	360.357447	RUCLRRLRRLRR	12	0	610.359873
0	0.858189	0.286063	74.900000	0	145.059208	306.157847	356.319610	145.025931	307.391285	355.876133	RUCLRRLRRLRL	12	2	314.208929
0	2.320516	0.681491	19.838915	0	149.585837	303.416358	354.682868	152.709567	303.465944	356.661334	RUCLRRLRRLLR	12	0	447.838013
0	0.927995	0.309332	71.446190	0	149.585837	303.416358	354.682868	149.311863	302.179544	355.422334	RUCLRRLRRLLL	12	2	400.887254
0	3.855933	1.042296	5.886307	0	125.484770	311.652136	339.514769	120.626830	314.564404	338.273288	RUCLRRLRLRRR	12	0	913.734011
0	0.995010	0.331670	74.900000	0	125.484770	311.652136	339.514769	124.751311	310.642843	338.442758	RUCLRRLRLRRL	12	2	368.382882
0	2.173516	0.529983	74.900000	0	132.398769	309.671974	338.619477	134.790066	307.696409	337.385453	RUCLRRLRLRLR	12	0	480.342385
0	1.359292	0.453097	61.194921	0	132.398769	309.671974	338.619477	133.849345	311.080495	338.711182	RUCLRRLRLRLL	12	0	429.780029
0	3.237069	1.042296	11.412994	0	126.172586	312.210036	350.260950	122.064017	314.726022	350.291454	RUCLRRLRLLRR	12	0	621.194663
0	1.551793	0.517264	45.233503	0	126.172586	312.210036	350.260950	124.887552	312.526022	352.804570	RUCLRRLRLLRL	12	0	361.159688
0	2.459220	0.632731	15.972849	0	131.455538	310.422564	352.398423	130.684523	311.434338	357.010254	RUCLRRLRLLLR	12	0	451.449610
0	1.012773	0.337591	74.900000	0	131.455538	310.422564	352.398423	132.874274	310.908834	352.601182	RUCLRRLRLLLL	12	2	328.655316
0	2.899712	0.966571	19.598801	0	122.561564	298.536852	341.632738	119.246554	301.089419	340.210412	RUCLRRLLRRRR	12	0	751.212151
0	1.744109	0.581370	59.231479	0	122.561564	298.536852	341.632738	120.885087	296.808037	340.330754	RUCLRRLLRRRL	12	0	487.565579
0	2.209002	0.709157	21.863219	0	124.608733	298.627632	346.241524	122.818017	301.118246	347.831025	RUCLRRLLRRLR	12	0	520.069951
0	1.297990	0.432663	74.900000	0	124.608733	298.627632	346.241524	123.622614	297.208354	347.401520	RUCLRRLLRRLL	12	0	335.878510
0	2.458708	0.801546	19.555543	0	129.788790	287.401698	343.453931	127.295496	284.947191	342.013100	RUCLRRLLRLRR	12	0	585.078695
0	1.394810	0.464937	44.242762	0	129.788790	287.401698	343.453931	129.435318	285.824960	345.205206	RUCLRRLLRLRL	12	0	494.788773
0	2.020046	0.591086	17.152305	0	134.602125	289.929840	341.681913	137.393159	288.960803	340.933785	RUCLRRLLRLLR	12	0	498.400369
0	0.947202	0.315734	74.900000	0	134.602125	289.929840	341.681913	134.399815	290.236849	339.853073	RUCLRRLLRLLL	12	2	310.597332
0	2.215341	0.738447	25.695388	0	134.681601	297.947560	364.402905	134.446584	297.170516	368.697188	RUCLRRLLLRRR	12	0	729.542570
0	1.718020	0.572673	49.737683	0	134.681601	297.947560	364.402905	134.963014	300.173941	366.049851	RUCLRRLLLRRL	12	0	534.516338
0	2.414313	0.787689	27.511619	0	131.378119	298.338869	360.544602	128.901230	300.911014	361.083172	RUCLRRLLLRLR	12	0	563.409113
0	1.572552	0.524184	65.071499	0	131.378119	298.338869	360.544602	129.990806	296.708240	361.815286	RUCLRRLLLRLL	12	0	440.614819
0	1.948095	0.577737	46.588731	0	141.090680	292.886694	355.634438	142.640733	293.188426	358.902030	RUCLRRLLLLRR	12	0	422.556835
0	1.781169	0.577737	56.097597	0	141.090680	292.886694	355.634438	142.940122	292.271302	353.219949	RUCLRRLLLLRL	12	0	404.498851
0	1.408202	0.469401	43.613626	0	136.556051	290.485406	356.037620	135.885033	288.724889	354.803880	RUCLRRLLLLLR	12	0	386.440866
0	1.898078	0.577737	31.103855	0	136.556051	290.485406	356.037620	135.175140	289.072376	358.750874	RUCLRRLLLLLL	12	0	382.829269
0	3.128316	0.874448	24.250706	0	142.654582	256.674328	310.536996	141.406891	252.358132	308.895935	RUCLRLRRRRRR	12	0	715.096182
0	1.599935	0.533312	74.900000	0	142.654582	256.674328	310.536996	143.987688	257.232876	307.994048	RUCLRLRRRRRL	12	0	577.855501
0	3.693879	1.213462	12.942207	0	138.485151	257.572118	309.922424	134.706185	254.213082	307.021379	RUCLRLRRRRLR	12	0	765.658539
0	1.300562	0.433521	74.900000	0	138.485151	257.572118	309.922424	137.725482	258.995108	308.484662	RUCLRLRRRRLL	12	0	502.011966
0	1.771421	0.590474	42.766305	0	149.768522	268.911368	312.343304	149.892363	269.118696	308.815357	RUCLRLRRRLRR	12	0	462.284401
0	2.220457	0.740152	33.689794	0	149.768522	268.911368	312.343304	152.309113	270.966021	311.677982	RUCLRLRRRLRL	12	0	451.449610
0	2.303091	0.545447	24.271862	0	147.845492	269.367176	317.277263	149.369891	271.776031	319.835060	RUCLRLRRRLLR	12	0	473.119191
0	1.426993	0.475664	74.900000	0	147.845492	269.367176	317.277263	145.867206	270.035292	317.798767	RUCLRLRRRLLL	12	0	343.101704
0	2.579065	0.859688	39.279972	0	136.335354	255.209398	320.790187	132.765657	255.194528	318.894112	RUCLRLRRLRRR	12	0	650.087438
0	3.212387	1.070796	31.521292	0	136.335354	255.209398	320.790187	135.433212	250.938210	318.170112	RUCLRLRRLRRL	12	0	632.029454
0	1.504214	0.501405	56.448146	0	139.903464	255.964732	326.167088	139.255122	255.575940	328.998803	RUCLRLRRLRLR	12	0	498.400369
0	2.132381	0.643458	39.702548	0	139.903464	255.964732	326.167088	140.370425	252.923721	325.120725	RUCLRLRRLRLL	12	0	458.672804
0	1.969149	0.591545	58.532712	0	141.330937	266.844825	332.658656	139.402071	266.027363	335.412737	RUCLRLRRLLRR	12	0	617.583066
0	2.262926	0.591545	57.194469	0	141.330937	266.844825	332.658656	143.278033	269.476431	333.722346	RUCLRLRRLLRL	12	0	545.351129
0	2.523396	0.658537	17.935156	0	138.444621	265.722795	328.259362	134.819011	264.896364	327.552632	RUCLRLRRLLLR	12	0	483.953982
0	1.164021	0.388007	74.900000	0	138.444621	265.722795	328.259362	138.280636	267.289900	327.291629	RUCLRLRRLLLL	12	2	335.878510
0	2.754919	0.621802	16.540559	0	150.434499	253.342109	331.508156	149.243925	249.535588	332.786184	RUCLRLRLRRRR	12	0	559.797516
0	2.216911	0.621802	29.315127	0	150.434499	253.342109	331.508156	148.899985	250.933837	329.287036	RUCLRLRLRRRL	12	0	404.498851
0	3.031237	0.621802	17.207826	0	151.994781	259.768501	338.757539	150.180652	255.958398	340.901370	RUCLRLRLRLRR	12	0	400.887254
0	1.530770	0.510257	74.900000	0	151.994781	259.768501	338.757539	150.496974	261.056236	340.283111	RUCLRLRLRLRL	12	0	267.258169
0	1.416460	0.456849	74.900000	0	155.766787	261.119227	337.627624	157.181527	262.649381	338.055532	RUCLRLRLRLLR	12	0	288.927750
0	2.094367	0.456849	46.708407	0	155.766787	261.119227	337.627624	156.343405	258.165981	338.721019	RUCLRLRLRLLL	12	0	260.034975
0	3.043497	0.621802	18.827833	0	163.863220	278.611621	330.892703	166.008073	282.561339	330.135622	RUCLRLRLLRRR	12	0	512.846757
0	1.395345	0.465115	74.900000	0	163.863220	278.611621	330.892703	162.266898	279.468430	332.256765	RUCLRLRLLRRL	12	0	361.159688
0	1.382534	0.460845	69.736914	0	165.307887	274.517290	331.912635	165.716550	272.760374	333.243036	RUCLRLRLLRLR	12	0	317.820525
0	2.106632	0.533380	41.354029	0	165.307887	274.517290	331.912635	167.770098	276.456715	332.020752	RUCLRLRLLRLL	12	0	296.150944
0	1.645151	0.482316	32.469675	0	160.959877	270.337216	323.307831	159.871164	268.492806	321.713270	RUCLRLRLLLRR	12	0	303.374138
0	1.210834	0.403611	74.900000	0	160.959877	270.337216	323.307831	162.316943	270.916117	321.917257	RUCLRLRLLLRL	12	4	227.530603
0	2.354581	0.621802	11.157701	0	161.721723	274.621984	323.673995	163.068199	277.397366	321.439562	RUCLRLRLLLLR	12	0	328.655316
0	0.973951	0.324650	74.900000	0	161.721723	274.621984	323.673995	160.473343	275.358639	323.685587	RUCLRLRLLLLL	12	24	169.745053
0	2.640653	0.834128	24.606819	0	151.941917	264.084540	364.765133	151.509535	260.245376	365.733946	RUCLRLLRRRRR	12	0	675.368617
0	1.546566	0.515522	71.737824	0	151.941917	264.084540	364.765133	153.653722	264.433581	366.779080	RUCLRLLRRRRL	12	0	505.623563
0	1.892737	0.630912	34.684951	0	149.139462	267.211755	366.463018	149.147677	267.423053	370.237811	RUCLRLLRRRLR	12	0	541.739532
0	1.800958	0.600319	40.905570	0	149.139462	267.211755	366.463018	146.625283	266.624863	367.431095	RUCLRLLRRRLL	12	0	494.788773
0	2.879600	0.857230	13.420956	0	148.755454	263.510838	354.675552	147.800260	259.333009	354.631837	RUCLRLLRRLRR	12	0	599.525082
0	1.190754	0.396918	74.900000	0	148.755454	263.510838	354.675552	149.898852	263.206423	352.902585	RUCLRLLRRLRL	12	2	353.936494
0	1.626248	0.542083	37.221414	0	145.710739	267.533283	354.832564	144.072597	268.116893	352.570308	RUCLRLLRRLLR	12	0	469.507594
0	1.735360	0.578453	35.150131	0	145.710739	267.533283	354.832564	143.373319	267.023095	356.140163	RUCLRLLRRLLL	12	0	462.284401
0	2.635695	0.783393	16.332887	0	149.130331	280.726322	365.745749	146.100629	281.256354	369.017543	RUCLRLLRLRRR	12	0	772.881732
0	1.341784	0.447261	74.900000	0	149.130331	280.726322	365.745749	150.221606	279.918696	367.713792	RUCLRLLRLRRL	12	0	433.391626
0	2.140497	0.713499	19.135796	0	153.988004	283.460530	361.296920	155.233712	286.360409	360.714516	RUCLRLLRLRLR	12	0	635.641051
0	1.310586	0.436862	64.963903	0	153.988004	283.460530	361.296920	155.685110	283.084011	362.485845	RUCLRLLRLRLL	12	0	375.606076
0	2.006086	0.668695	28.399214	0	144.093315	278.083097	357.019417	141.768110	278.216525	359.529832	RUCLRLLRLLRR	12	0	476.730788
0	2.394730	0.732979	32.832551	0	144.093315	278.083097	357.019417	140.876608	277.117900	355.415774	RUCLRLLRLLRL	12	0	350.324897
0	1.311275	0.437092	39.418291	0	148.558740	279.518196	352.562728	148.556196	278.884251	350.082399	RUCLRLLRLLLR	12	0	379.217672
0	1.686019	0.536955	59.111277	0	148.558740	279.518196	352.562728	150.089090	281.376851	351.612362	RUCLRLLRLLLL	12	0	328.655316
0	3.751728	0.903824	12.228449	0	179.259812	291.585818	347.497791	183.452439	295.237698	346.807296	RUCLRLLLRRRR	12	0	837.890476
0	1.378769	0.459590	74.900000	0	179.259812	291.585818	347.497791	180.688299	290.115159	347.613971	RUCLRLLLRRRL	12	0	483.953982
0	1.810276	0.483979	72.734611	0	173.484010	289.674239	345.464712	171.722406	287.958144	343.986027	RUCLRLLLRRLR	12	0	451.449610
0	1.926164	0.483979	48.227128	0	173.484010	289.674239	345.464712	173.957073	292.237877	343.862161	RUCLRLLLRRLL	12	0	433.391626
0	1.222523	0.407508	74.900000	0	170.402717	290.741249	353.101192	168.612348	290.938436	353.447165	RUCLRLLLRLRR	12	0	332.266913
0	2.382543	0.580406	30.616561	0	170.402717	290.741249	353.101192	171.763369	294.005619	353.447672	RUCLRLLLRLRL	12	0	332.266913
0	1.153019	0.384340	70.668621	0	172.602717	288.341870	354.596844	172.309249	287.419408	356.500963	RUCLRLLLRLLR	12	2	303.374138
0	1.992052	0.508926	36.571737	0	172.602717	288.341870	354.596844	175.218773	289.690836	355.074989	RUCLRLLLRLLL	12	0	278.092960
0	2.948074	0.802349	11.386008	0	162.292278	268.888804	351.998726	161.040073	264.700929	352.511000	RUCLRLLLLRRR	12	0	491.177176
0	1.090086	0.363362	74.900000	0	162.292278	268.888804	351.998726	161.084646	269.042161	350.557494	RUCLRLLLLRRL	12	2	263.646572
0	1.363889	0.428675	47.441229	0	165.081320	273.078531	349.802508	166.934506	272.618547	348.876743	RUCLRLLLLRLR	12	0	303.374138
0	1.474238	0.428675	70.692794	0	165.081320	273.078531	349.802508	164.539701	274.880885	348.286699	RUCLRLLLLRLL	12	0	278.092960
0	2.367092	0.578744	23.854005	0	165.041068	273.791423	360.635420	164.314052	270.707795	362.705958	RUCLRLLLLLRR	12	0	306.985735
0	1.252470	0.417490	74.900000	0	165.041068	273.791423	360.635420	164.743293	274.914215	362.594528	RUCLRLLLLLRL	12	0	234.753797
0	1.102969	0.367656	43.808016	0	167.432553	276.318797	358.486667	168.995016	275.823536	358.608129	RUCLRLLLLLLR	12	24	223.919007
0	1.183376	0.394394	54.592423	0	167.432553	276.318797	358.486667	167.643532	277.943278	359.356000	RUCLRLLLLLLL	12	24	180.579844
0	3.832831	1.277610	13.299211	0	237.828862	217.031049	342.065417	242.950378	214.851282	340.387209	RUCRR9LRRRRRRR	13	0	1415.745977
0	2.392675	0.797558	41.040503	0	237.828862	217.031049	342.065417	238.613681	213.564084	341.779250	RUCRR9LRRRRRRL	13	0	794.551314
0	2.875336	0.709872	35.201316	0	234.787659	221.902369	346.163239	238.132273	219.949486	348.609234	RUCRR9LRRRRRLR	13	0	895.676026
0	2.077864	0.692621	74.900000	0	234.787659	221.902369	346.163239	235.113202	224.971466	346.426386	RUCRR9LRRRRRLL	13	0	715.096182
0	2.673514	0.847484	26.377210	0	223.950289	216.726027	345.606927	225.984757	213.312700	345.328739	RUCRR9LRRRRLRR	13	0	693.426601
0	1.976384	0.658795	50.288046	0	223.950289	216.726027	345.606927	221.842173	214.696950	345.201489	RUCRR9LRRRRLRL	13	0	541.739532
0	1.825878	0.489103	56.860092	0	222.531576	221.475872	348.905585	220.528036	223.219614	349.677442	RUCRR9LRRRRLLR	13	0	635.641051
0	2.014512	0.489103	65.319872	0	222.531576	221.475872	348.905585	223.537993	219.484163	351.596412	RUCRR9LRRRRLLL	13	0	530.904741
0	4.120050	0.934098	10.215437	0	226.611663	217.957598	333.683628	229.907798	213.065759	331.432577	RUCRR9LRRRLRRR	13	0	902.899220
0	1.502296	0.500765	70.493167	0	226.611663	217.957598	333.683628	228.543742	218.973008	333.031882	RUCRR9LRRRLRRL	13	0	465.895998
0	3.022327	0.878250	16.021726	0	219.877284	219.332480	335.035112	218.700702	215.051895	334.060640	RUCRR9LRRRLRLR	13	0	675.368617
0	1.195581	0.398527	74.900000	0	219.877284	219.332480	335.035112	218.359188	219.903774	334.051945	RUCRR9LRRRLRLL	13	2	473.119191
0	3.074080	0.908249	12.631714	0	219.531624	236.708220	337.647787	218.221539	241.091598	337.585254	RUCRR9LRRRLLRR	13	0	845.113670
0	1.380120	0.460040	67.911025	0	219.531624	236.708220	337.647787	217.948896	236.601310	339.401271	RUCRR9LRRRLLRL	13	0	458.672804
0	1.647682	0.549227	29.716659	0	224.588829	232.954130	336.766257	226.878721	232.874173	335.591958	RUCRR9LRRRLLLR	13	0	426.168432
0	1.292969	0.430990	48.845773	0	224.588829	232.954130	336.766257	225.460368	234.277529	338.233492	RUCRR9LRRRLLLL	13	0	357.548091
0	2.926900	0.861296	8.473723	0	195.155943	220.765572	335.588663	192.200462	218.081757	333.246301	RUCRR9LRRLRRRR	13	0	837.890476
0	1.747836	0.582612	27.257247	0	195.155943	220.765572	335.588663	193.570366	218.763343	336.252398	RUCRR9LRRLRRRL	13	0	451.449610
0	3.603425	0.861296	17.417944	0	201.552196	221.510811	335.853320	203.046189	216.539307	334.043274	RUCRR9LRRLRRLR	13	0	704.261392
0	1.439609	0.479870	74.900000	0	201.552196	221.510811	335.853320	203.431423	222.335750	335.026374	RUCRR9LRRLRRLL	13	0	556.185920
0	2.706504	0.861275	13.695324	0	199.447624	238.750992	339.097868	200.120911	242.680502	338.324141	RUCRR9LRRLRLRR	13	0	772.881732
0	1.734589	0.578196	32.286893	0	199.447624	238.750992	339.097868	200.390196	240.645190	341.085748	RUCRR9LRRLRLRL	13	0	534.516338
0	1.865113	0.621704	23.488433	0	195.149478	232.849631	338.342678	192.762101	232.085641	336.740090	RUCRR9LRRLRLLR	13	0	418.945238
0	1.090016	0.363339	47.095916	0	195.149478	232.849631	338.342678	193.989687	232.750519	339.861163	RUCRR9LRRLRLLL	13	2	390.052463
0	2.538491	0.846164	20.023065	0	193.850705	222.579437	349.743301	191.853649	219.542501	351.128561	RUCRR9LRRLLRRR	13	0	559.797516
0	1.788202	0.596067	34.503873	0	193.850705	222.579437	349.743301	191.450273	221.917587	348.480567	RUCRR9LRRLLRRL	13	0	480.342385
0	1.903462	0.451684	68.240203	0	196.612009	226.747625	351.746353	196.832959	229.569123	351.576579	RUCRR9LRRLLRLR	13	0	527.293144
0	2.139558	0.451684	63.006854	0	196.612009	226.747625	351.746353	195.308039	224.839858	354.690504	RUCRR9LRRLLRLL	13	0	462.284401
0	2.433651	0.617960	28.478398	0	204.101983	221.492540	351.410960	204.425970	218.621310	354.345947	RUCRR9LRRLLLRR	13	0	574.243904
0	1.598259	0.532753	74.900000	0	204.101983	221.492540	351.410960	206.000270	222.817393	352.146450	RUCRR9LRRLLLRL	13	0	418.945238
0	2.171653	0.723884	31.261607	0	202.985186	218.664252	347.326730	204.818509	216.121839	346.267271	RUCRR9LRRLLLLR	13	0	527.293144
0	2.152122	0.717374	37.356743	0	202.985186	218.664252	347.326730	201.219683	216.014424	346.859530	RUCRR9LRRLLLLL	13	0	455.061207
0	4.214062	1.325973	11.404727	0	233.887824	230.715647	360.966476	239.196695	227.456817	361.946743	RUCRR9LRLRRRRR	13	0	1264.058908
0	1.755032	0.585011	74.900000	0	233.887824	230.715647	360.966476	235.241009	232.227962	358.756523	RUCRR9LRLRRRRL	13	0	646.475842
0	2.921173	0.679914	29.125823	0	227.359755	230.036145	361.130499	228.327204	225.885471	362.284786	RUCRR9LRLRRRLR	13	0	668.145423
0	1.948744	0.649581	74.900000	0	227.359755	230.036145	361.130499	224.659872	229.925067	359.714516	RUCRR9LRLRRRLL	13	0	498.400369
0	2.472510	0.653944	26.610875	0	226.124692	233.397142	368.642679	227.295992	230.259461	370.691490	RUCRR9LRLRRLRR	13	0	613.971470
0	1.337009	0.445670	74.900000	0	226.124692	233.397142	368.642679	224.808743	234.028759	370.460046	RUCRR9LRLRRLRL	13	0	509.235160
0	3.292890	0.950280	17.136699	0	230.146160	235.206984	368.146951	234.332377	233.426318	370.596681	RUCRR9LRLRRLLR	13	0	678.980213
0	1.551054	0.517018	74.900000	0	230.146160	235.206984	368.146951	230.795910	237.383251	368.702118	RUCRR9LRLRRLLL	13	0	433.391626
0	3.569062	0.987966	14.150499	0	215.460238	256.644378	350.558171	213.977620	261.454607	348.277760	RUCRR9LRLRLRRR	13	0	733.154167
0	1.824947	0.608316	74.900000	0	215.460238	256.644378	350.558171	217.594341	256.760553	348.305832	RUCRR9LRLRLRRL	13	0	411.722044
0	2.806368	0.756574	22.944397	0	212.637083	253.945281	352.447863	209.743490	256.937711	351.986547	RUCRR9LRLRLRLR	13	0	465.895998
0	1.344235	0.448078	74.900000	0	212.637083	253.945281	352.447863	211.519436	252.410939	351.598766	RUCRR9LRLRLRLL	13	0	379.217672
0	1.854166	0.378717	42.835576	0	216.178361	249.013469	359.851807	214.536646	251.156230	360.622195	RUCRR9LRLRLLRR	13	0	292.539347
0	1.454166	0.378717	74.900000	0	216.178361	249.013469	359.851807	215.385691	247.024500	360.276103	RUCRR9LRLRLLRL	13	0	260.034975
0	1.504850	0.378717	33.986263	0	219.680481	249.049624	360.738974	220.620410	248.375229	363.316112	RUCRR9LRLRLLLR	13	0	238.365394
0	1.036694	0.345565	69.975765	0	219.680481	249.049624	360.738974	220.524078	250.271880	360.176718	RUCRR9LRLRLLLL	13	24	205.861022
0	1.899410	0.633137	36.753155	0	198.251926	230.134323	370.239139	197.034175	229.569902	373.582477	RUCRR9LRLLRRRR	13	0	574.243904
0	2.816943	0.892003	24.281964	0	198.251926	230.134323	370.239139	195.999874	226.621620	370.787073	RUCRR9LRLLRRRL	13	0	563.409113
0	2.077070	0.547582	44.541794	0	199.418980	234.279756	364.614651	199.052713	236.787721	362.236340	RUCRR9LRLLRRLR	13	0	545.351129
0	1.452547	0.484182	74.900000	0	199.418980	234.279756	364.614651	198.297285	232.503255	363.930184	RUCRR9LRLLRRLL	13	0	350.324897
0	2.142122	0.714041	45.622644	0	208.540881	228.429725	371.419567	207.264788	226.192900	373.945247	RUCRR9LRLLRLRR	13	0	556.185920
0	2.410701	0.803567	42.418373	0	208.540881	228.429725	371.419567	211.775563	227.330938	372.893120	RUCRR9LRLLRLRL	13	0	523.681548
0	1.219646	0.406549	71.132092	0	208.151965	228.526239	366.900753	209.633114	228.802840	365.540452	RUCRR9LRLLRLLR	13	0	447.838013
0	2.439827	0.651477	29.807122	0	208.151965	228.526239	366.900753	207.986094	224.898795	366.903163	RUCRR9LRLLRLLL	13	0	426.168432
0	2.330719	0.776906	20.962500	0	206.114337	238.161671	380.601655	205.220251	238.068431	385.103850	RUCRR9LRLLLRRR	13	0	657.310632
0	1.889544	0.629848	36.195721	0	206.114337	238.161671	380.601655	205.739190	235.758767	382.499228	RUCRR9LRLLLRRL	13	0	491.177176
0	2.496027	0.688105	25.716307	0	210.303852	239.721196	376.284901	213.271966	237.893407	378.010941	RUCRR9LRLLLRLR	13	0	523.681548
0	1.265005	0.421668	74.900000	0	210.303852	239.721196	376.284901	211.004180	241.462969	376.092825	RUCRR9LRLLLRLL	13	0	455.061207
0	2.090600	0.624465	27.190786	0	203.607559	247.350157	367.102948	202.738894	248.951120	363.713051	RUCRR9LRLLLLRR	13	0	563.409113
0	1.612868	0.537623	48.172653	0	203.607559	247.350157	367.102948	204.090342	249.639127	367.826285	RUCRR9LRLLLLRL	13	0	447.838013
0	1.638472	0.546157	37.214717	0	201.962340	243.296403	373.227076	200.266513	241.676852	374.126345	RUCRR9LRLLLLLR	13	0	364.771285
0	1.805774	0.601925	34.441801	0	201.962340	243.296403	373.227076	201.156996	243.896209	376.577062	RUCRR9LRLLLLLL	13	0	353.936494
0	2.348473	0.782824	19.914210	0	177.899933	244.851615	378.933242	178.112799	242.770228	382.695747	RUCRR9LLRRRRRR	13	0	585.078695
0	1.357199	0.452400	74.678083	0	177.899933	244.851615	378.933242	177.051071	246.385716	380.281157	RUCRR9LLRRRRRL	13	0	357.548091
0	2.455923	0.752703	21.522263	0	174.720443	245.588151	374.600818	171.517580	243.834010	374.813638	RUCRR9LLRRRRLR	13	0	516.458354
0	1.189726	0.396575	73.407611	0	174.720443	245.588151	374.600818	174.021646	247.200678	374.891464	RUCRR9LLRRRRLL	13	2	408.110447
0	2.259977	0.753326	17.630741	0	182.519590	238.671389	374.533635	182.435805	236.230681	377.641700	RUCRR9LLRRRLRR	13	0	570.632307
0	1.848328	0.616109	31.812873	0	182.519590	238.671389	374.533635	183.958601	236.334365	374.785046	RUCRR9LLRRRLRL	13	0	400.887254
0	1.359874	0.453291	74.900000	0	180.901902	241.132138	369.562432	181.837840	241.465575	367.192955	RUCRR9LLRRRLLR	13	0	447.838013
0	2.117829	0.454839	43.057848	0	180.901902	241.132138	369.562432	178.913315	238.693196	369.803546	RUCRR9LLRRRLLL	13	0	415.333641
0	2.474848	0.742197	12.335784	0	188.797466	248.823242	379.340658	188.964707	246.826879	383.494215	RUCRR9LLRRLRRR	13	0	603.136679
0	1.262405	0.420802	51.000779	0	188.797466	248.823242	379.340658	190.509591	248.498389	380.284395	RUCRR9LLRRLRRL	13	0	325.043719
0	1.386394	0.462131	53.614111	0	187.674947	253.229322	375.765982	186.071635	254.484720	376.213612	RUCRR9LLRRLRLR	13	0	314.208929
0	1.570456	0.495703	54.276793	0	187.674947	253.229322	375.765982	189.231996	254.932188	375.264994	RUCRR9LLRRLRLL	13	0	267.258169
0	1.846854	0.594629	29.530380	0	191.009020	255.224957	364.925496	192.883673	257.230626	365.107471	RUCRR9LLRRLLRR	13	0	332.266913
0	1.562242	0.520747	43.413843	0	191.009020	255.224957	364.925496	191.390027	255.950359	362.001451	RUCRR9LLRRLLRL	13	0	281.704557
0	1.191603	0.397201	50.174543	0	189.643510	251.227005	365.799379	189.332052	250.644311	363.587736	RUCRR9LLRRLLLR	13	2	267.258169
0	1.427891	0.417250	57.154953	0	189.643510	251.227005	365.799379	190.160709	249.460012	367.225659	RUCRR9LLRRLLLL	13	4	227.530603
0	3.189857	0.665251	16.948826	0	189.908182	270.600181	350.797769	193.014140	273.693442	348.347892	RUCRR9LLRLRRRR	13	0	563.409113
0	1.577048	0.525683	74.900000	0	189.908182	270.600181	350.797769	191.057184	268.779378	349.541783	RUCRR9LLRLRRRL	13	0	335.878510
0	2.611747	0.665251	28.925937	0	185.245884	271.585931	352.233989	185.783751	275.216125	350.512047	RUCRR9LLRLRRLR	13	0	458.672804
0	1.533018	0.511006	74.900000	0	185.245884	271.585931	352.233989	182.984475	271.300894	352.095927	RUCRR9LLRLRRLL	13	0	379.217672
0	2.026134	0.425558	22.477634	0	188.340782	266.536194	358.095967	190.960025	267.813780	357.054406	RUCRR9LLRLRLRR	13	4	227.530603
0	0.932481	0.310827	74.900000	0	188.340782	266.536194	358.095967	188.854963	265.319146	358.666847	RUCRR9LLRLRLRL	13	24	191.414635
0	1.588147	0.425558	29.889030	0	184.630986	267.826490	360.315924	183.480231	269.876222	360.648571	RUCRR9LLRLRLLR	13	4	220.307410
0	0.990530	0.330177	69.596152	0	184.630986	267.826490	360.315924	184.609361	267.365125	362.197247	RUCRR9LLRLRLLL	13	24	187.803038
0	2.918023	0.665251	9.114143	0	169.305043	254.366254	365.769806	165.638840	252.629055	367.852581	RUCRR9LLRLLRRR	13	0	465.895998
0	1.081604	0.360535	69.126384	0	169.305043	254.366254	365.769806	169.386416	252.863820	365.000866	RUCRR9LLRLLRRL	13	24	213.084216
0	1.516630	0.381495	39.116074	0	172.443811	257.797920	362.008621	171.569317	259.745419	361.023355	RUCRR9LLRLLRLR	13	0	238.365394
0	1.443957	0.381495	74.900000	0	172.443811	257.797920	362.008621	173.748637	257.893972	359.717576	RUCRR9LLRLLRLL	13	4	227.530603
0	2.582317	0.665251	13.169791	0	172.965983	258.762199	369.994843	169.871590	257.545319	372.584906	RUCRR9LLRLLLRR	13	0	361.159688
0	1.099042	0.366347	74.900000	0	172.965983	258.762199	369.994843	173.756603	258.842263	371.916100	RUCRR9LLRLLLRL	13	24	202.249425
0	1.460781	0.480662	38.897323	0	175.621865	262.066422	367.163018	174.421768	263.877691	367.265378	RUCRR9LLRLLLLR	13	0	267.258169
0	1.268545	0.422848	59.659035	0	175.621865	262.066422	367.163018	177.289248	262.814047	367.801036	RUCRR9LLRLLLLL	13	4	223.919007
0	2.226831	0.742277	18.855577	0	175.408051	230.809514	339.043530	175.233720	228.141264	336.412229	RUCRR9LLLRRRRR	13	0	520.069951
0	1.927237	0.642412	26.385281	0	175.408051	230.809514	339.043530	175.271277	227.979923	339.647606	RUCRR9LLLRRRRL	13	0	437.003222
0	2.635122	0.820399	13.947487	0	172.479890	233.671875	339.176594	169.384337	231.345571	338.340489	RUCRR9LLLRRRLR	13	0	502.011966
0	1.015916	0.338639	74.900000	0	172.479890	233.671875	339.176594	172.071280	234.486936	337.555728	RUCRR9LLLRRRLL	13	2	314.208929
0	2.819604	0.851806	12.971891	0	183.963202	245.341842	340.234586	186.003375	248.877832	341.540751	RUCRR9LLLRRLRR	13	0	397.275657
0	1.324543	0.441514	35.282893	0	183.963202	245.341842	340.234586	184.896602	246.668841	338.729762	RUCRR9LLLRRLRL	13	0	328.655316
0	2.207673	0.708432	23.032269	0	173.166072	233.576023	356.334995	172.486559	231.214772	359.266418	RUCRR9LLLRLRRR	13	0	386.440866
0	1.146374	0.382125	62.367510	0	173.166072	233.576023	356.334995	171.912830	234.448910	357.357041	RUCRR9LLLRLRRL	13	2	328.655316
0	2.442945	0.814315	27.802483	0	172.826596	231.696609	351.738994	172.660664	228.080711	351.278691	RUCRR9LLLRLRLR	13	0	368.382882
0	1.565581	0.521860	51.392729	0	172.826596	231.696609	351.738994	170.626484	231.426387	350.773923	RUCRR9LLLRLRLL	13	0	343.101704
0	1.811097	0.458585	51.633054	0	180.898025	237.362046	354.214457	182.138815	239.698709	353.521267	RUCRR9LLLRLLRR	13	0	390.052463
0	1.313872	0.437957	74.900000	0	180.898025	237.362046	354.214457	180.975392	236.458534	356.542566	RUCRR9LLLRLLRL	13	0	256.423378
0	2.730294	0.660954	19.142878	0	179.600304	231.933304	354.014485	179.820397	228.411595	356.722670	RUCRR9LLLRLLLR	13	0	335.878510
0	1.493341	0.497780	45.630675	0	179.600304	231.933304	354.014485	179.862746	230.129213	352.306127	RUCRR9LLLRLLLL	13	0	281.704557
0	2.430496	0.652096	16.034034	0	165.957805	245.139183	355.536402	163.424683	243.433510	358.141841	RUCRR9LLLLRRRR	13	0	433.391626
0	1.201023	0.400341	74.900000	0	165.957805	245.139183	355.536402	167.252360	244.397405	356.859250	RUCRR9LLLLRRRL	13	0	252.811782
0	1.551744	0.467565	56.002319	0	166.647937	248.985104	353.202849	167.781703	250.995768	353.102886	RUCRR9LLLLRRLR	13	0	306.985735
0	1.716893	0.467565	58.127025	0	166.647937	248.985104	353.202849	164.207429	249.188396	354.183043	RUCRR9LLLLRRLL	13	0	270.869766
0	2.540065	0.846688	24.700219	0	162.703928	240.008681	347.208534	160.943111	237.212756	344.740215	RUCRR9LLLLRLRR	13	0	382.829269
0	1.543625	0.514542	51.603583	0	162.703928	240.008681	347.208534	161.678271	238.818112	349.460604	RUCRR9LLLLRLRL	13	0	335.878510
0	2.395172	0.779653	20.792010	0	161.740296	242.580547	345.911567	159.246844	241.174995	343.056273	RUCRR9LLLLRLLR	13	0	270.869766
0	1.125428	0.375143	54.040709	0	161.740296	242.580547	345.911567	160.278463	243.045471	346.815511	RUCRR9LLLLRLLL	13	2	252.811782
0	2.261190	0.562440	11.386460	0	179.406063	258.613850	343.632824	181.749238	260.797110	342.243695	RUCRR9LLLLLRRR	13	0	451.449610
0	0.910559	0.303520	68.207720	0	179.406063	258.613850	343.632824	180.364850	258.404674	344.888786	RUCRR9LLLLLRRL	13	2	238.365394
0	1.719394	0.562440	23.268429	0	175.292563	258.891494	344.395990	174.785062	261.211087	343.113785	RUCRR9LLLLLRLR	13	0	303.374138
0	0.975712	0.325237	57.937526	0	175.292563	258.891494	344.395990	174.572639	259.445041	345.918754	RUCRR9LLLLLRLL	13	2	249.200185
0	2.830825	0.562440	18.852735	0	170.643669	247.861979	340.293275	168.349359	244.617187	338.412807	RUCRR9LLLLLLRR	13	0	274.481363
0	1.278316	0.426105	74.900000	0	170.643669	247.861979	340.293275	172.167020	247.394913	338.896173	RUCRR9LLLLLLRL	13	4	223.919007
0	2.186390	0.562440	25.027452	0	168.683428	250.387745	340.897199	165.839565	249.091664	339.679303	RUCRR9LLLLLLLR	13	4	220.307410
0	1.114781	0.371594	74.900000	0	168.683428	250.387745	340.897199	168.376378	251.990187	340.492558	RUCRR9LLLLLLLL	13	24	187.803038
0	4.984587	1.661529	16.338514	0	183.408354	203.297738	254.671229	184.729647	198.218442	247.625407	RUCRR9RRRRRRRR	13	0	2867.607923
0	3.777321	1.259107	29.262131	0	183.408354	203.297738	254.671229	180.787301	198.622756	252.390797	RUCRR9RRRRRRRL	13	0	2177.792919
0	2.345265	0.781755	33.321054	0	185.386318	207.750972	262.849245	185.426326	204.621075	264.924848	RUCRR9RRRRRRLR	13	0	1321.844458
0	2.235584	0.745195	62.401248	0	185.386318	207.750972	262.849245	187.371286	206.897642	259.449043	RUCRR9RRRRRRLL	13	0	859.560057
0	3.628606	0.957247	14.052376	0	186.608521	229.571740	266.576130	186.729961	234.947893	267.245072	RUCRR9RRRRRLRR	13	0	1191.826970
0	1.656931	0.552310	74.900000	0	186.608521	229.571740	266.576130	186.997243	229.832441	263.322503	RUCRR9RRRRRLRL	13	0	675.368617
0	2.579846	0.622669	36.035116	0	188.257215	226.493334	268.992393	188.973227	228.951119	272.837956	RUCRR9RRRRRLLR	13	0	917.345608
0	1.693175	0.564392	74.900000	0	188.257215	226.493334	268.992393	190.498270	225.622844	267.977649	RUCRR9RRRRRLLL	13	0	512.846757
0	4.436768	1.469647	8.509309	0	173.777261	212.171608	271.230496	172.429808	206.417686	267.271293	RUCRR9RRRRLRRR	13	0	1422.969171
0	2.174240	0.724747	39.257551	0	173.777261	212.171608	271.230496	171.002527	210.830624	269.904255	RUCRR9RRRRLRRL	13	0	678.980213
0	1.909850	0.505082	42.131402	0	177.869388	217.807888	278.304364	180.135687	217.713922	280.606402	RUCRR9RRRRLRLR	13	0	668.145423
0	0.963611	0.321204	74.900000	0	177.869388	217.807888	278.304364	176.903977	217.489203	279.663686	RUCRR9RRRRLRLL	13	2	375.606076
0	2.355563	0.627037	60.228430	0	175.408290	230.932802	282.816914	177.796845	232.354334	285.688009	RUCRR9RRRRLLRR	13	0	675.368617
0	2.553164	0.627037	61.753009	0	175.408290	230.932802	282.816914	171.741444	231.919681	283.005443	RUCRR9RRRRLLRL	13	0	613.971470
0	2.400553	0.608042	32.022733	0	175.566309	231.405577	278.522189	176.106077	234.933234	278.293089	RUCRR9RRRRLLLR	13	0	642.864245
0	1.703853	0.567951	74.900000	0	175.566309	231.405577	278.522189	173.800996	230.844400	276.194891	RUCRR9RRRRLLLL	13	0	480.342385
0	3.476402	0.852646	31.807614	0	190.627570	261.669907	280.305546	193.469194	265.267759	277.083008	RUCRR9RRRLRRRR	13	0	1130.429823
0	2.051705	0.683902	74.900000	0	190.627570	261.669907	280.305546	191.397237	258.981714	278.656653	RUCRR9RRRLRRRL	13	0	1011.247126
0	2.848588	0.766295	33.475751	0	186.612103	263.367396	281.052563	186.688229	267.476889	279.655731	RUCRR9RRRLRRLR	13	0	895.676026
0	1.838795	0.612932	74.900000	0	186.612103	263.367396	281.052563	184.903586	262.077707	278.761295	RUCRR9RRRLRRLL	13	0	783.716523
0	2.722859	0.907620	30.403825	0	188.584654	266.832428	294.889823	188.639205	269.661689	298.787971	RUCRR9RRRLRLRR	13	0	841.502073
0	2.241469	0.747156	41.077841	0	188.584654	266.832428	294.889823	189.556297	269.721475	293.067839	RUCRR9RRRLRLRL	13	0	787.328120
0	1.755306	0.582675	20.663854	0	189.191649	261.057397	295.823892	189.691460	260.007968	298.967865	RUCRR9RRRLRLLR	13	0	491.177176
0	1.465296	0.488432	74.900000	0	189.191649	261.057397	295.823892	189.977141	259.152313	294.864550	RUCRR9RRRLRLLL	13	0	433.391626
0	3.005097	0.751188	38.862943	0	172.392968	253.723705	292.031117	167.937163	254.095974	291.891481	RUCRR9RRRLLRRR	13	0	783.716523
0	2.013754	0.671251	74.900000	0	172.392968	253.723705	292.031117	173.372661	250.895767	291.816115	RUCRR9RRRLLRRL	13	0	754.823748
0	2.683774	0.713467	32.083359	0	173.417005	257.862496	290.006905	171.071523	261.095163	290.081301	RUCRR9RRRLLRLR	13	0	711.484585
0	1.702187	0.567396	74.900000	0	173.417005	257.862496	290.006905	173.542884	257.080706	286.773108	RUCRR9RRRLLRLL	13	0	603.136679
0	2.442895	0.814298	33.103334	0	176.981033	264.426475	300.087515	177.757138	267.766996	301.709916	RUCRR9RRRLLLRR	13	0	780.104926
0	2.557070	0.852357	33.350667	0	176.981033	264.426475	300.087515	173.921303	266.659787	300.579338	RUCRR9RRRLLLRL	13	0	740.377360
0	2.053168	0.661216	72.943016	0	180.470804	259.132267	301.720999	180.960033	256.116095	301.764572	RUCRR9RRRLLLLR	13	0	530.904741
0	2.420905	0.661216	38.962872	0	180.470804	259.132267	301.720999	182.169379	260.786947	305.366393	RUCRR9RRRLLLLL	13	0	523.681548
0	4.124692	1.364027	15.422455	0	172.240245	213.730682	291.812032	170.729377	208.850785	287.237319	RUCRR9RRLRRRRR	13	0	1809.410037
0	1.870632	0.623544	74.900000	0	172.240245	213.730682	291.812032	174.925312	213.364328	290.954342	RUCRR9RRLRRRRL	13	0	1069.032676
0	2.748507	0.916169	31.047133	0	173.206785	214.498955	297.894702	172.008213	210.604874	298.384717	RUCRR9RRLRRRLR	13	0	1115.983436
0	2.044976	0.681659	52.220220	0	173.206785	214.498955	297.894702	175.969828	213.319299	298.549367	RUCRR9RRLRRRLL	13	0	978.742754
0	3.718859	0.866596	23.741260	0	163.227043	223.725625	293.666484	160.096226	220.566284	289.239891	RUCRR9RRLRRLRR	13	0	1191.826970
0	2.000792	0.666931	74.900000	0	163.227043	223.725625	293.666484	162.798365	226.343945	291.849619	RUCRR9RRLRRLRL	13	0	935.403592
0	2.391288	0.797096	35.742331	0	161.494345	222.441972	298.206765	158.020817	222.999218	298.931077	RUCRR9RRLRRLLR	13	0	1029.305111
0	2.444105	0.814702	40.461331	0	161.494345	222.441972	298.206765	160.029675	219.124147	297.829238	RUCRR9RRLRRLLL	13	0	906.510817
0	1.987947	0.649158	50.290966	0	179.096290	232.781302	313.954856	180.253496	235.131883	312.107673	RUCRR9RRLRLRRR	13	0	675.368617
0	2.030803	0.649158	39.614799	0	179.096290	232.781302	313.954856	179.956098	234.133586	317.398612	RUCRR9RRLRLRRL	13	0	646.475842
0	3.440623	0.649158	12.073959	0	177.637141	225.638888	312.572885	177.950705	220.631180	313.947559	RUCRR9RRLRLRLR	13	0	754.823748
0	1.245254	0.415085	66.217230	0	177.637141	225.638888	312.572885	178.794406	225.056060	310.792216	RUCRR9RRLRLRLL	13	0	476.730788
0	2.616869	0.872290	33.463252	0	168.600635	225.246785	314.103679	168.730594	221.426794	315.109016	RUCRR9RRLRLLRR	13	0	678.980213
0	2.220500	0.740167	56.800255	0	168.600635	225.246785	314.103679	165.327504	225.068619	313.538920	RUCRR9RRLRLLRL	13	0	527.293144
0	1.505643	0.501881	44.706887	0	169.153972	229.284040	316.373416	169.305896	229.097451	319.367293	RUCRR9RRLRLLLR	13	0	534.516338
0	1.647508	0.549169	47.047768	0	169.153972	229.284040	316.373416	166.787768	229.911963	316.559434	RUCRR9RRLRLLLL	13	0	469.507594
0	2.597705	0.865902	23.201369	0	153.748939	239.768424	303.533635	151.779855	236.864333	301.351657	RUCRR9RRLLRRRR	13	0	1101.537048
0	3.048399	1.016133	24.921374	0	153.748939	239.768424	303.533635	149.623849	239.584511	301.007424	RUCRR9RRLLRRRL	13	0	877.618042
0	1.993351	0.664450	31.283614	0	156.324230	240.970217	310.009675	155.519189	238.513293	311.964875	RUCRR9RRLLRRLR	13	0	776.493329
0	1.600831	0.533610	52.598047	0	156.324230	240.970217	310.009675	154.237966	241.811845	311.064091	RUCRR9RRLLRRLL	13	0	632.029454
0	2.084377	0.692633	43.699931	0	161.946965	252.243945	306.662599	162.989109	255.097530	307.506862	RUCRR9RRLLRLRR	13	0	621.194663
0	2.162178	0.692633	46.093821	0	161.946965	252.243945	306.662599	159.090191	253.479700	305.564855	RUCRR9RRLLRLRL	13	0	574.243904
0	2.568709	0.542283	36.348077	0	162.794955	247.884496	303.687488	159.986145	247.432742	300.255602	RUCRR9RRLLRLLR	13	0	585.078695
0	1.887227	0.542283	74.900000	0	162.794955	247.884496	303.687488	165.226629	246.867683	302.382988	RUCRR9RRLLRLLL	13	0	505.623563
0	2.835529	0.868863	23.581534	0	177.920602	258.516461	321.949468	180.275891	261.048112	325.200563	RUCRR9RRLLLRRR	13	0	982.354351
0	1.671326	0.557109	72.102694	0	177.920602	258.516461	321.949468	179.818341	257.608846	320.165557	RUCRR9RRLLLRRL	13	0	700.649795
0	2.355520	0.785173	29.090400	0	173.768973	260.727872	321.147223	173.865267	263.436723	324.134936	RUCRR9RRLLLRLR	13	0	743.988957
0	1.739701	0.579900	41.914301	0	173.768973	260.727872	321.147223	173.014093	262.868250	319.472570	RUCRR9RRLLLRLL	13	0	733.154167
0	3.086612	0.799734	21.129284	0	165.704991	248.274263	322.714331	162.605603	244.966732	323.717729	RUCRR9RRLLLLRR	13	0	664.533826
0	1.475730	0.491910	74.900000	0	165.704991	248.274263	322.714331	164.527206	249.899632	323.912475	RUCRR9RRLLLLRL	13	0	502.011966
0	1.611398	0.537133	35.225473	0	170.656479	248.102602	322.155885	172.116964	247.353869	324.505839	RUCRR9RRLLLLLR	13	0	469.507594
0	1.325580	0.441860	57.529809	0	170.656479	248.102602	322.155885	171.288969	246.658282	320.562383	RUCRR9RRLLLLLL	13	0	440.614819
0	5.102102	1.700701	10.521684	0	226.804768	210.051563	302.360748	231.003022	204.041422	299.701933	RUCRR9RLRRRRRR	13	0	1791.352052
0	1.840621	0.613540	56.236597	0	226.804768	210.051563	302.360748	225.742464	208.630938	299.555522	RUCRR9RLRRRRRL	13	0	1090.702258
0	2.895509	0.646391	74.900000	0	224.453587	218.454536	303.641006	222.273996	222.110956	302.738357	RUCRR9RLRRRRLR	13	0	819.832492
0	1.628586	0.542862	74.900000	0	224.453587	218.454536	303.641006	226.182868	219.884972	304.871519	RUCRR9RLRRRRLL	13	0	595.913485
0	4.742061	1.520859	13.079071	0	230.658291	213.323304	314.616411	235.745900	208.432871	314.476328	RUCRR9RLRRRLRR	13	0	1560.209852
0	1.819019	0.606340	74.900000	0	230.658291	213.323304	314.616411	232.364311	214.931473	316.435575	RUCRR9RLRRRLRL	13	0	920.957204
0	3.514962	0.828769	23.032886	0	223.914231	213.365856	314.426021	224.715072	208.204374	314.034099	RUCRR9RLRRRLLR	13	0	906.510817
0	1.629859	0.543286	74.900000	0	223.914231	213.365856	314.426021	221.821500	213.311227	316.072786	RUCRR9RLRRRLLL	13	0	783.716523
0	4.566966	1.221134	9.438087	0	210.128840	251.130769	325.240403	207.776521	257.100393	328.254425	RUCRR9RLRRLRRR	13	0	1383.241605
0	1.578992	0.526331	74.900000	0	210.128840	251.130769	325.240403	207.943957	250.840077	324.145003	RUCRR9RLRRLRRL	13	0	660.922229
0	2.774592	0.656907	31.835710	0	215.925470	247.042654	322.661068	217.078359	250.610208	324.987025	RUCRR9RLRRLRLR	13	0	751.212151
0	1.672851	0.557617	74.900000	0	215.925470	247.042654	322.661068	217.616468	246.515186	320.309967	RUCRR9RLRRLRLL	13	0	657.310632
0	1.689005	0.379516	54.553047	0	214.346727	234.443397	322.656219	213.395049	232.260844	321.572952	RUCRR9RLRRLLRR	13	0	556.185920
0	2.081172	0.379516	56.536499	0	214.346727	234.443397	322.656219	211.902154	236.111790	323.883928	RUCRR9RLRRLLRL	13	0	552.574323
0	2.029664	0.379516	23.520769	0	219.229704	234.413906	322.331820	221.396646	232.310108	322.252033	RUCRR9RLRRLLLR	13	0	491.177176
0	1.741384	0.379516	40.204040	0	219.229704	234.413906	322.331820	221.382720	234.946303	324.133786	RUCRR9RLRRLLLL	13	0	353.936494
0	4.164513	1.298661	8.698090	0	200.031993	206.234945	295.436961	199.937959	201.044278	290.886901	RUCRR9RLRLRRRR	13	0	1636.053387
0	1.566137	0.522046	74.900000	0	200.031993	206.234945	295.436961	198.798515	207.105419	293.050462	RUCRR9RLRLRRRL	13	0	805.386104
0	3.184546	0.935047	20.123674	0	197.511590	207.800595	301.555765	195.479243	203.535779	302.067194	RUCRR9RLRLRRLR	13	0	1199.050164
0	1.846457	0.615486	74.900000	0	197.511590	207.800595	301.555765	195.202192	209.211240	302.198657	RUCRR9RLRLRRLL	13	0	718.707779
0	4.375742	1.458581	7.815662	0	211.155483	205.521088	296.399648	213.673199	200.553749	291.862620	RUCRR9RLRLRLRR	13	0	1581.879433
0	1.287487	0.429162	74.570824	0	211.155483	205.521088	296.399648	212.748528	206.402177	295.595979	RUCRR9RLRLRLRL	13	0	758.435345
0	2.727760	0.740640	21.231808	0	208.268260	207.916451	304.645226	208.364323	204.073777	306.400604	RUCRR9RLRLRLLR	13	0	1072.644273
0	1.347147	0.449049	74.900000	0	208.268260	207.916451	304.645226	209.421966	208.667144	306.604307	RUCRR9RLRLRLLL	13	0	790.939717
0	3.062057	0.732298	16.777447	0	195.973206	234.988839	318.969352	195.270267	239.435594	319.920818	RUCRR9RLRLLRRR	13	0	819.832492
0	1.481710	0.493903	50.694457	0	195.973206	234.988839	318.969352	195.115352	235.402446	321.642182	RUCRR9RLRLLRRL	13	0	632.029454
0	1.311524	0.437175	74.900000	0	195.116287	229.991891	315.369656	195.102190	229.962791	312.746968	RUCRR9RLRLLRLR	13	0	534.516338
0	2.222307	0.483761	36.528050	0	195.116287	229.991891	315.369656	192.636669	227.887548	316.179035	RUCRR9RLRLLRLL	13	0	523.681548
0	2.541723	0.732298	19.001732	0	196.145979	216.934692	316.554173	195.227684	213.281588	316.085161	RUCRR9RLRLLLRR	13	0	747.600554
0	2.237502	0.732298	31.152197	0	196.145979	216.934692	316.554173	193.538939	215.263518	318.200071	RUCRR9RLRLLLRL	13	0	534.516338
0	1.979181	0.591381	26.711224	0	201.052176	220.296101	317.245159	203.216306	218.302660	317.057095	RUCRR9RLRLLLLR	13	0	577.855501
0	1.182780	0.394260	74.900000	0	201.052176	220.296101	317.245159	201.313845	220.991690	319.389570	RUCRR9RLRLLLLL	13	2	447.838013
0	4.131647	1.377216	20.691119	0	201.332131	202.396101	254.156310	202.725594	199.400818	247.186769	RUCRR9RLLRRRRR	13	0	1646.888177
[truncated: 29,907 more rows]
