# Supplementary material for: The Creation and Statistical Evaluation of a Deterministic Model of the Human Bronchial Tree from HRCT Images
Source: PLoS One. 2016 Dec 15;11(12):e0168026. doi: 10.1371/journal.pone.0168026 (PMC5157997; doi:10.1371/journal.pone.0168026)
Supplement: S1 File — A set of two files per subject containing the morphology and connectivity information of the airway tree (both “real” and “model” data). The _morphology.txt file includes the total lung volume of the subject lung in cm3 and the %volume per lobe. It also includes the following fields in each row (one row per airway): (i) Vida_Name: The name assigned to each airway by the Vida PW2 software (0 if none exists), (ii) CenterLineLength: The distance between airway start and end coordinates in mm, (iii) Diameter: The airway average diameter in mm, (iv) Branching_Angle: the airway branching angle in degrees, (v) VidaGeneration: The generation assigned to each airway by the Vida PW2 software, vi) xs, ys, zs, xe, ye, ze: The coordinates of the start and end node of each airway in voxels, (vii) Adept_Names: The individualized naming scheme for each airway; in-house terminology is used, (viii) Generation: The airway generation assigned to each airway using a Boyden-based scheme, (ix) RootFlag: A flag indicating whether the airway is a “leaf” in the tree (1) or just a tree branch (0), (x) SpaceVolume: The volume of the space in the lung supplied by each airway in mm3. The translation.dico file contains information on airway connectivity, explicitly stating the parent-child relationships in the tree. (ZIP) [file pone.0168026.s001.zip › H02_T24reTrif_v6_VNR_morphology.txt]

Morphology	ALMED-06-C1-002	H02
TotalAirVolume(cm3)	LU	LL	RU	RM	RL
5829.639369	23.320961	25.409641	17.213709	9.401809	24.637872
VIDA_Name	CenterLineLength	Diameter	Branching_Angle	VidaGeneration	xs	ys	zs	xe	ye	ze	Adept_Names	Generation	RootFlag	SpaceVolume
Trachea	138.665000	18.423500	0	0	246	184	727	238	275	478	T	0	0	0
RMB	25.878600	17.435600	38.245609	1	238	275	478	208	283	439	R	1	0	0
LMB	53.690800	13.606200	45.985241	1	238	275	478	306	291	402	L	1	0	0
LLB6	14.533200	11.525300	12.714560	2	306	291	402	321	300	380	LL	2	0	1785058.304256
LUL	17.017300	9.654500	67.289069	2	306	291	402	334	279	410	LU	2	0	1577786.533632
BronInt	24.747900	13.585000	19.291909	2	208	283	439	192	288	393	RMI	2	0	0
RUL	16.055900	12.546200	74.618059	2	208	283	439	181	282	452	RU	2	0	1229628.834432
LB6	12.668700	7.262400	61.111894	3	321	300	380	331	321	382	LL6	3	0	369877.455936
LLB	16.233100	9.789900	16.975295	3	321	300	380	336	302	352	LLR	3	0	1415180.848320
LB4+5	12.792800	7.092300	43.163323	3	334	279	410	351	267	398	LUL	3	0	560618.812224
0	5.366530	8.730900	43.402812	3	334	279	410	339	277	419	LUR	3	0	1017167.721408
0	12.601200	4.700800	31.569974	4	331	321	382	337	341	371	LL6R	4	0	211026.967488
0	1.572973	7.262400	34.961930	4	331	321	382	332	323	384	LL69	4	0	158850.488448
0	11.473900	4.575600	44.021429	4	332	323	384	349	330	389	LL69R	4	0	83086.089408
0	7.437020	4.145400	36.343428	4	332	323	384	329	330	393	LL69L	4	0	75764.399040
0	7.836640	8.322900	27.523397	4	336	302	352	340	309	339	LLRR	4	0	1314941.623488
LB8	12.310800	6.818300	31.391285	4	336	302	352	349	292	335	LLB	4	0	100239.224832
LB5	9.143930	5.230400	10.656914	4	351	267	398	361	258	387	LUE	4	0	510480.329472
LB4	12.405400	3.778200	62.446763	4	351	267	398	372	276	398	LUD	4	0	50138.482752
LB3	8.918560	6.222000	31.569825	3	339	277	419	347	266	429	LUC	3	0	291527.820864
LB1+2	6.874730	8.136200	39.750991	3	339	277	419	340	281	432	LURR	4	0	725639.900544
0	7.969440	14.314200	15.296321	3	192	288	393	186	293	380	RL	2	0	1735448.190912
RB4+5	17.474400	6.914800	51.827525	3	192	288	393	173	268	375	RM	2	0	575620.729344
RB2	11.396200	6.963700	34.012041	3	181	282	452	164	293	458	RUB	3	0	418279.867776
0	1.313105	12.546200	55.940871	3	181	282	452	180	280	453	RU9	3	0	811348.966656
RB3	15.729200	6.887800	35.785154	3	180	280	453	164	259	447	RUC	3	0	429337.884672
RB1	12.339000	5.706800	45.029667	3	180	280	453	176	273	474	RUA	3	0	382011.081984
LB9	11.884300	6.509700	44.219452	4	340	309	339	355	306	322	LLC	4	0	755775.827136
LB10	13.826400	5.935200	7.271505	4	340	309	339	344	321	315	LLD	4	0	559165.796352
0	16.946200	4.384600	21.443096	5	349	292	335	375	283	319	LLBL	5	0	82935.126720
0	12.158600	4.549800	37.652654	5	349	292	335	351	289	311	LLBR	5	0	17304.098112
0	9.864790	3.867400	17.844023	5	361	258	387	368	250	371	LUER	5	0	132243.314688
0	14.340500	3.299100	23.041381	5	361	258	387	381	242	380	LUEL	5	0	378237.014784
0	10.768200	3.561000	15.932998	4	347	266	429	360	257	442	LUCL	4	0	94238.457984
0	12.131500	5.272500	37.098306	4	347	266	429	344	248	443	LUCR	4	0	197289.362880
LB2	16.434200	3.952900	56.899422	4	340	281	432	365	294	444	LUB	4	0	139112.116992
LB1	14.035300	5.322000	7.286373	4	340	281	432	339	288	459	LUA	4	0	586527.783552
RB5	9.858840	5.855200	19.342406	4	173	268	375	167	253	366	RMB	3	0	450859.502880
RB4	9.940920	4.895200	32.067638	4	173	268	375	156	263	370	RMA	3	0	124761.226464
0	12.683100	4.518900	26.367808	4	164	293	458	141	296	461	RUBR	4	0	254202.296256
0	9.932120	4.490200	35.653160	4	164	293	458	158	307	469	RUBL	4	0	164077.571520
0	7.437020	3.853700	21.564493	4	176	273	474	174	264	485	RUAL	4	0	44260.373088
0	8.360400	4.210500	34.795458	3	176	273	474	174	277	490	RUAR	4	0	337750.708896
0	8.958260	3.040400	42.878443	5	337	341	371	332	350	357	LL6RL	5	0	39099.336192
0	10.166300	3.386600	18.815080	5	337	341	371	346	357	367	LL6RR	5	0	171927.631296
0	10.032300	4.147700	49.464468	5	355	306	322	372	313	320	LLCL	5	0	210441.987072
0	20.495100	4.841000	20.362459	5	355	306	322	374	311	287	LLCR	5	0	545333.840064
0	16.870000	5.068100	11.515730	5	344	321	315	348	330	283	LLDR	5	0	460832.475456
0	13.336200	3.023300	45.444289	5	344	321	315	359	339	307	LLDL	5	0	98333.320896
0	11.614800	3.892700	23.884420	5	339	288	459	339	285	482	LUAL	5	0	390804.658560
0	9.267290	4.142200	30.628071	5	339	288	459	341	300	472	LUAR	5	0	195723.124992
RB6	11.042000	8.218000	47.575712	3	186	293	380	174	309	376	RL6	3	0	374340.290400
RLL7	12.111800	10.129100	22.038729	3	186	293	380	179	293	357	RLR	3	0	1361107.900512
0	16.665600	4.532900	1.529606	5	167	253	366	157	228	350	RMBR	4	0	437055.852096
0	10.567000	3.167900	32.091067	5	167	253	366	165	243	348	RMBL	4	0	13803.650784
0	8.612630	3.476800	29.945647	5	156	263	370	146	256	359	RMAL	4	0	33825.077280
0	5.756290	3.721300	24.570358	5	156	263	370	146	260	372	RMAR	4	0	90936.149184
0	15.913400	3.254600	34.760003	5	141	296	461	119	297	482	RUBRL	5	0	158416.470720
0	11.015100	3.583500	25.363074	5	141	296	461	122	299	454	RUBRR	5	0	95785.825536
0	4.189230	3.793400	36.146333	5	158	307	469	160	312	475	RUBLR	5	0	47798.561088
0	9.801270	3.506700	37.865071	5	158	307	469	148	322	468	RUBLL	5	0	116279.010432
0	18.472600	2.735700	20.791223	4	174	277	490	159	280	523	RUARL	5	0	269383.481568
0	8.020620	2.866600	31.493423	4	174	277	490	180	281	504	RUARR	5	0	68367.227328
0	12.259500	4.326400	25.237170	4	164	259	447	159	239	437	RUCR	4	0	226123.236288
0	9.121220	4.197000	41.269196	4	164	259	447	149	253	452	RUCL	4	0	203214.648384
0	10.834900	2.927700	21.721842	6	372	313	320	391	317	325	LLCLL	6	0	136621.232640
0	9.664220	3.315700	25.446003	6	372	313	320	386	319	310	LLCLR	6	0	73820.754432
0	14.353800	4.725700	24.960804	4	174	309	376	151	322	375	RL6L	4	0	220131.904608
0	3.470250	6.053800	58.138910	4	174	309	376	176	315	377	RL6R	4	0	154208.385792
RLL	13.502800	8.556100	10.698908	4	179	293	357	168	296	333	RLRR	4	0	1299788.743680
RB7	15.625700	5.243500	25.769469	4	179	293	357	180	285	327	RLA	4	0	61319.156832
0	8.874020	2.964600	21.160631	6	157	228	350	149	219	338	RMBRL	5	0	252768.150720
0	9.271130	3.580300	7.181306	6	157	228	350	152	213	343	RMBRR	5	0	184287.701376
0	7.377320	3.307500	34.704294	5	149	253	452	140	252	463	RUCLR	5	0	51393.360096
0	11.960100	2.954100	27.971420	5	149	253	452	129	245	447	RUCLL	5	0	151821.288288
0	9.073770	3.121300	29.044622	5	151	322	375	139	331	383	RL6LL	5	0	110750.001984
0	10.991600	3.345200	26.843665	5	151	322	375	134	328	365	RL6LR	5	0	109381.902624
0	6.002190	4.391200	40.453233	5	176	315	377	175	325	372	RL6RR	5	0	98559.764928
0	6.707510	3.876100	47.511189	5	176	315	377	177	322	388	RL6RL	5	0	55648.620864
0	15.502500	6.090900	31.947112	5	168	296	333	167	310	306	RLRRL	5	0	705165.585984
RB8	11.532000	6.659500	24.235544	5	168	296	333	153	293	317	RLB	5	0	594623.157696
0	17.784100	3.315000	22.413518	5	180	285	327	185	288	292	RLAL	5	0	39797.538624
0	11.347200	3.408600	29.988669	5	180	285	327	171	276	309	RLAR	5	0	21521.618208
0	8.045310	2.925100	6.693342	6	175	325	372	172	338	365	RL6RRR	6	0	63177.884928
0	8.081880	2.745100	61.829966	6	175	325	372	187	331	365	RL6RRL	6	0	35381.880000
RB9	16.008600	4.998300	18.381040	5	167	310	306	163	316	275	RLC	5	0	574177.148640
RB10	8.589750	3.786100	32.917708	5	167	310	306	167	324	298	RLD	5	0	130988.437344
0	15.272700	4.121700	22.141162	6	153	293	317	137	279	297	RLBL	6	0	46902.220128
0	4.560660	7.857900	23.195975	6	153	293	317	148	295	310	RLBR	6	0	547720.937568
0	7.105870	3.041500	48.098773	6	167	324	298	176	330	290	RLDR	6	0	35910.249408
0	9.934980	2.812300	16.294464	6	167	324	298	162	339	288	RLDL	6	0	95078.187936
0	10.534000	3.831800	44.677666	7	148	295	310	130	302	308	RLBRL	7	0	76934.359872
0	18.929800	4.540500	10.549736	7	148	295	310	132	301	277	RLBRR	7	0	470786.577696
0	20.816200	3.249600	19.884206	6	163	316	275	171	323	235	RLCL	6	0	97625.683296
0	15.905900	4.011700	11.117500	6	163	316	275	154	324	246	RLCR	6	0	476551.465344
0	19.878000	3.100100	19.459113	8	132	301	277	114	295	243	RLBRRL	8	0	379935.345024
0	12.826800	3.241900	23.424476	8	132	301	277	119	313	260	RLBRRR	8	0	90851.232672
0	16.604400	2.750600	11.463122	7	154	324	246	140	335	219	RLCRL	7	0	357017.321952
0	12.762000	3.112800	18.171612	7	154	324	246	154	332	222	RLCRR	7	0	119534.143392
0	11.155822	3.661015	43.456596	0	174	264	485	180.828868	245.238650	490.260862	RUALR	5	0	33240.096864
0	5.278788	1.759596	29.613916	0	174	264	485	170.058219	255.760616	488.615411	RUALL	5	0	11020.276224
0	13.447751	3.091870	36.351831	0	119	297	482	104.090133	312.344022	495.546497	RUBRLR	6	0	83095.524576
0	12.776004	3.091870	31.830945	0	119	297	482	98.445371	288.233321	489.998547	RUBRLL	6	0	75320.946144
0	13.884779	3.404325	24.552786	0	122	299	454	101.874884	312.934627	445.971227	RUBRRR	6	0	54959.853600
0	9.120760	3.040253	24.213746	0	122	299	454	107.078068	294.551283	447.158771	RUBRRL	6	0	40825.971936
0	6.284019	2.094673	60.958279	0	160	312	475	169.571701	318.358027	473.508084	RUBLRR	6	0	25380.601920
0	6.284019	2.094673	4.863744	0	160	312	475	163.696935	319.829351	483.339119	RUBLRL	6	0	22417.959168
0	14.702749	3.331365	27.229582	0	148	322	468	137.540770	344.647287	479.434639	RUBLLR	6	0	70537.315968
0	11.731094	3.331365	49.689193	0	148	322	468	153.837624	342.774835	469.123845	RUBLLL	6	0	45741.694464
0	14.074736	2.598915	34.373002	0	159	280	523	153.131379	296.075393	544.142283	RUARLR	6	0	135158.781600
0	11.956691	2.598915	43.626248	0	159	280	523	160.079348	269.640208	544.068860	RUARLL	6	0	134224.699968
0	8.399364	2.723270	74.900000	0	180	281	504	189.562767	292.658334	500.252205	RUARRR	6	0	35325.268992
0	10.089955	2.723270	30.307531	0	180	281	504	194.090577	280.158652	517.123701	RUARRL	6	0	33041.958336
0	18.390197	4.110080	20.769200	0	159	239	437	162.544237	210.946472	416.756553	RUCRR	5	0	123270.469920
0	15.268588	4.110080	51.288711	0	159	239	437	173.541088	214.962389	438.296468	RUCRL	5	0	102852.766368
0	11.066261	3.142125	45.582129	0	140	252	463	134.433920	237.076100	476.806920	RUCLRR	6	0	37797.283008
0	3.641270	1.213757	74.900000	0	140	252	463	140.605200	257.720887	466.742125	RUCLRL	6	0	13596.077088
0	15.651630	2.806395	38.771600	0	129	245	447	114.873399	220.026369	444.005929	RUCLLR	6	0	93247.765344
0	12.200339	2.806395	22.398347	0	129	245	447	106.707796	242.649162	448.668363	RUCLLL	6	0	58573.522944
0	10.258305	3.419435	17.820624	0	180.828868	245.238650	490.260862	183.302615	228.726038	499.859429	RUALRR	6	0	17823.032352
0	8.006244	2.668748	26.956705	0	180.828868	245.238650	490.260862	189.248606	233.339273	487.853947	RUALRL	6	0	15417.064512
0	6.647854	1.671616	11.918192	0	170.058219	255.760616	488.615411	166.319351	245.977050	495.500125	RUALLR	6	0	6661.228608
0	2.852393	0.950798	74.900000	0	170.058219	255.760616	488.615411	167.260296	253.860533	484.250340	RUALLL	6	0	4359.047616
0	9.450791	2.937276	27.116508	0	104.090133	312.344022	495.546497	98.720554	320.349601	511.284298	RUBRLRR	7	0	45703.953792
0	9.286050	2.937276	34.542178	0	104.090133	312.344022	495.546497	90.772828	323.018222	494.372763	RUBRLRL	7	0	37391.570784
0	10.223043	2.937276	25.626650	0	98.445371	288.233321	489.998547	79.939127	285.009311	488.633738	RUBRLLR	7	0	37948.245696
0	7.565934	2.521978	36.398521	0	98.445371	288.233321	489.998547	92.381133	280.905961	501.056538	RUBRLLL	7	0	37372.700448
0	10.468679	3.234109	13.021745	0	101.874884	312.934627	445.971227	86.036595	323.853528	444.589418	RUBRRRR	7	0	33325.013376
0	6.552252	2.184084	33.677840	0	101.874884	312.934627	445.971227	95.596452	317.355019	435.862196	RUBRRRL	7	0	21634.840224
0	11.517064	2.888241	12.129783	0	107.078068	294.551283	447.158771	86.620309	290.968772	442.486132	RUBRRLR	7	0	24182.335584
0	4.581090	1.527030	74.900000	0	107.078068	294.551283	447.158771	108.846746	290.479166	439.367800	RUBRRLL	7	0	16643.636352
0	9.227614	1.989939	9.106202	0	169.571701	318.358027	473.508084	182.034565	329.811885	471.870352	RUBLRRR	7	0	16737.988032
0	3.296040	1.098680	59.104357	0	169.571701	318.358027	473.508084	174.890619	315.741454	472.088693	RUBLRRL	7	0	8642.613888
0	9.426029	1.989939	4.073790	0	163.696935	319.829351	483.339119	169.379417	332.363598	494.829327	RUBLRLR	7	0	16605.895680
0	2.388410	0.796137	74.900000	0	163.696935	319.829351	483.339119	163.542684	317.781180	487.563143	RUBLRLL	7	0	5812.063488
0	10.551379	3.164797	30.206248	0	137.540770	344.647287	479.434639	136.731472	357.647238	495.094701	RUBLLRR	7	0	36608.451840
0	10.323953	3.164797	33.697413	0	137.540770	344.647287	479.434639	125.304551	359.006392	476.869794	RUBLLRL	7	0	33928.864128
0	10.704461	3.164797	10.880303	0	153.837624	342.774835	469.123845	160.538177	360.810059	473.789551	RUBLLLR	7	0	29522.640672
0	3.746993	1.248998	74.900000	0	153.837624	342.774835	469.123845	151.692242	345.543232	462.666869	RUBLLLL	7	0	16219.053792
0	10.388657	2.468969	31.697290	0	153.131379	296.075393	544.142283	159.005620	309.262085	557.777381	RUARLRR	7	0	71452.527264
0	10.075975	2.468969	37.416788	0	153.131379	296.075393	544.142283	139.072370	301.748553	555.762443	RUARLRL	7	0	63706.254336
0	12.160730	2.468969	30.756718	0	160.079348	269.640208	544.068860	170.084643	266.960581	565.632727	RUARLLR	7	0	74698.225056
0	8.383441	2.468969	68.572167	0	160.079348	269.640208	544.068860	148.984239	258.986788	545.513498	RUARLLL	7	0	59526.474912
0	7.543519	2.514506	50.561636	0	189.562767	292.658334	500.252205	195.002911	296.276081	486.937616	RUARRRR	7	0	19549.668096
0	7.186416	2.395472	43.789340	0	189.562767	292.658334	500.252205	194.348426	303.272034	507.086490	RUARRRL	7	0	15775.600896
0	8.934167	2.587106	17.033772	0	194.090577	280.158652	517.123701	205.791399	284.223318	528.884727	RUARRLR	7	0	20295.046368
0	4.662664	1.554221	63.337987	0	194.090577	280.158652	517.123701	197.376034	272.378537	518.809528	RUARRLL	7	0	12746.911968
0	16.338564	3.904576	23.021785	0	162.544237	210.946472	416.756553	176.458896	191.170402	397.309464	RUCRRR	6	0	62932.570560
0	13.601599	3.904576	29.339096	0	162.544237	210.946472	416.756553	153.339021	189.560346	406.723580	RUCRRL	6	0	60337.899360
0	12.187459	3.904576	22.999394	0	173.541088	214.962389	438.296468	190.446138	200.811205	433.724070	RUCRLR	6	0	57441.302784
0	8.904831	2.968277	42.564154	0	173.541088	214.962389	438.296468	171.918295	200.196548	445.841957	RUCRLL	6	0	45411.463584
0	8.922993	2.974331	30.287235	0	134.433920	237.076100	476.806920	137.537638	222.578797	484.503818	RUCLRRR	7	0	19191.131712
0	9.654787	2.985019	28.735259	0	134.433920	237.076100	476.806920	122.977188	229.894544	489.346018	RUCLRRL	7	0	18606.151296
0	5.461905	1.153069	74.900000	0	140.605200	257.720887	466.742125	148.216577	262.625644	461.984888	RUCLRLR	7	0	8331.253344
0	2.904633	0.968211	74.900000	0	140.605200	257.720887	466.742125	136.216500	257.983258	470.051264	RUCLRLL	7	0	5264.823744
0	12.090059	2.666075	20.776010	0	114.873399	220.026369	444.005929	104.283631	203.071633	433.357734	RUCLLRR	7	0	53657.800416
0	8.944351	2.666075	40.529660	0	114.873399	220.026369	444.005929	109.262361	207.712961	454.206608	RUCLLRL	7	0	39589.964928
0	10.640787	2.666075	20.244677	0	106.707796	242.649162	448.668363	89.166656	238.160298	456.807800	RUCLLLR	7	0	30051.010080
0	5.952125	1.984042	40.674308	0	106.707796	242.649162	448.668363	97.721535	244.481988	442.148421	RUCLLLL	7	0	28522.512864
0	8.414563	2.804854	12.280366	0	183.302615	228.726038	499.859429	182.540543	214.327589	506.026085	RUALRRR	7	0	11039.146560
0	4.034061	1.344687	46.215343	0	183.302615	228.726038	499.859429	188.442209	226.126304	504.955435	RUALRRL	7	0	6783.885792
0	5.792568	1.930856	19.425124	0	189.248606	233.339273	487.853947	197.846671	227.301670	485.845369	RUALRLR	7	0	9463.473504
0	4.846157	1.615386	39.188942	0	189.248606	233.339273	487.853947	188.663585	224.447938	487.306980	RUALRLL	7	0	5953.591008
0	6.434516	1.588035	9.111952	0	166.319351	245.977050	495.500125	163.768396	235.514801	500.870611	RUALLRR	7	0	4226.955264
0	1.773301	0.591100	74.900000	0	166.319351	245.977050	495.500125	164.341981	247.165783	498.010178	RUALLRL	7	0	2434.273344
0	3.333115	0.903258	74.900000	0	167.260296	253.860533	484.250340	169.690366	256.451325	478.813645	RUALLLR	7	0	2755.069056
0	2.482455	0.827485	74.900000	0	167.260296	253.860533	484.250340	164.255504	257.151500	483.142004	RUALLLL	7	0	1603.978560
0	6.095815	2.031938	41.878744	0	98.720554	320.349601	511.284298	101.453619	329.402005	517.855397	RUBRLRRR	8	0	22870.847232
0	7.931589	2.643863	30.923810	0	98.720554	320.349601	511.284298	89.534150	320.896868	523.603306	RUBRLRRL	8	0	22833.106560
0	7.509362	2.503121	28.200500	0	90.772828	323.018222	494.372763	77.187034	325.601599	494.445902	RUBRLRLR	8	0	19002.428352
0	5.797413	1.932471	39.236037	0	90.772828	323.018222	494.372763	88.564467	333.371323	492.865218	RUBRLRLL	8	0	18389.142432
0	7.262145	2.420715	26.935894	0	79.939127	285.009311	488.633738	67.109701	288.685470	489.579658	RUBRLLRR	8	0	19370.399904
0	6.720120	2.240040	30.691436	0	79.939127	285.009311	488.633738	70.634680	277.224987	485.974758	RUBRLLRL	8	0	18577.845792
0	8.086057	2.395879	22.786488	0	92.381133	280.905961	501.056538	83.002001	278.182382	513.264706	RUBRLLLR	8	0	20229.000192
0	3.855414	1.285138	73.430715	0	92.381133	280.905961	501.056538	95.516297	274.535651	501.114935	RUBRLLLL	8	0	17143.700256
0	7.225150	2.408383	35.555455	0	86.036595	323.853528	444.589418	81.371601	336.290833	445.430996	RUBRRRRR	8	0	17200.311264
0	8.070063	2.690021	33.733990	0	86.036595	323.853528	444.589418	71.372923	324.126277	441.978227	RUBRRRRL	8	0	16124.702112
0	9.072993	2.074880	22.556688	0	95.596452	317.355019	435.862196	82.292835	320.083101	425.290423	RUBRRRLR	8	0	11576.951136
0	4.178446	1.392815	74.900000	0	95.596452	317.355019	435.862196	100.667638	321.479380	431.452516	RUBRRRLL	8	0	10057.889088
0	8.473070	2.743829	13.703648	0	86.620309	290.968772	442.486132	72.142294	290.880448	436.165864	RUBRRLRR	8	0	13888.567296
0	5.798392	1.932797	27.844228	0	86.620309	290.968772	442.486132	77.318473	286.038275	444.427335	RUBRRLRL	8	0	10293.768288
0	5.928697	1.450678	74.900000	0	108.846746	290.479166	439.367800	119.524019	288.263266	439.959968	RUBRRLLR	8	0	9972.972576
0	3.271093	1.090364	46.788623	0	108.846746	290.479166	439.367800	110.941428	292.276750	433.552788	RUBRRLLL	8	0	6670.663776
0	7.566442	1.890442	21.130388	0	182.034565	329.811885	471.870352	190.868660	339.960794	475.805379	RUBLRRRR	8	0	9529.519680
0	5.043099	1.681033	45.644725	0	182.034565	329.811885	471.870352	187.719169	332.352576	464.386609	RUBLRRRL	8	0	7208.468352
0	3.730344	1.043746	74.900000	0	174.890619	315.741454	472.088693	173.363063	310.670016	467.337231	RUBLRRLR	8	0	4462.834464
0	4.944059	1.043746	49.457653	0	174.890619	315.741454	472.088693	183.306099	317.675992	475.224917	RUBLRRLL	8	0	4179.779424
0	8.728545	1.890442	17.171639	0	169.379417	332.363598	494.829327	178.423518	343.750804	502.269084	RUBLRLRR	8	0	9133.242624
0	7.697575	1.890442	24.152847	0	169.379417	332.363598	494.829327	168.704418	341.339371	506.722849	RUBLRLRL	8	0	7472.653056
0	3.004255	0.756330	61.502374	0	163.542684	317.781180	487.563143	159.439383	314.188468	488.573814	RUBLRLLR	8	0	3151.346112
0	3.221403	0.756330	63.764662	0	163.542684	317.781180	487.563143	168.013553	318.904169	491.618737	RUBLRLLL	8	0	2660.717376
0	8.496887	2.832296	15.950240	0	136.731472	357.647238	495.094701	138.956837	370.181162	504.977287	RUBLLRRR	8	0	21021.554304
0	4.974413	1.658138	39.276124	0	136.731472	357.647238	495.094701	132.589731	359.062677	503.834545	RUBLLRRL	8	0	15586.897536
0	8.888977	2.962992	13.144641	0	125.304551	359.006392	476.869794	117.842291	373.481629	475.064560	RUBLLRLR	8	0	20181.824352
0	3.932595	1.310865	48.992978	0	125.304551	359.006392	476.869794	118.139766	359.019209	475.721876	RUBLLRLL	8	0	13747.039776
0	8.404953	2.801651	17.896042	0	160.538177	360.810059	473.789551	161.277865	375.455044	479.172491	RUBLLLRR	8	0	18266.485248
0	5.701872	1.900624	47.313664	0	160.538177	360.810059	473.789551	169.882336	365.425851	472.396447	RUBLLLRL	8	0	11256.155424
0	4.097516	1.186548	74.900000	0	151.692242	345.543232	462.666869	153.299979	340.381859	456.949248	RUBLLLLR	8	0	8633.178720
0	5.620489	1.186548	44.975472	0	151.692242	345.543232	462.666869	146.610037	354.161833	459.787402	RUBLLLLL	8	0	7585.875072
0	8.696721	2.345521	34.324656	0	159.005620	309.262085	557.777381	164.261041	311.932626	573.949775	RUARLRRR	8	0	35863.073568
0	7.229442	2.345521	43.120996	0	159.005620	309.262085	557.777381	160.785981	322.455872	557.905665	RUARLRRL	8	0	35589.453696
0	8.645833	2.345521	22.559020	0	139.072370	301.748553	555.762443	128.686297	301.355032	568.861949	RUARLRLR	8	0	36617.887008
0	5.642078	1.880693	52.625748	0	139.072370	301.748553	555.762443	133.273864	310.285774	554.451545	RUARLRLL	8	0	27088.367328
0	10.114534	2.345521	24.887931	0	170.084643	266.960581	565.632727	170.951714	266.852568	585.839527	RUARLLRR	8	0	39637.140768
0	7.064808	2.345521	42.933777	0	170.084643	266.960581	565.632727	181.894273	263.657296	570.353909	RUARLLRL	8	0	35061.084288
0	7.623712	2.345521	34.958325	0	148.984239	258.986788	545.513498	135.990729	256.425293	550.575776	RUARLLLR	8	0	30503.898144
0	5.927905	1.975968	50.760212	0	148.984239	258.986788	545.513498	148.987032	248.568666	541.970648	RUARLLLL	8	0	29022.576768
0	7.133650	2.377883	23.707853	0	195.002911	296.276081	486.937616	203.819344	301.624871	478.097934	RUARRRRR	8	0	11152.368576
0	4.240288	1.413429	63.942972	0	195.002911	296.276081	486.937616	190.892983	294.225874	480.078974	RUARRRRL	8	0	8397.299520
0	4.538448	1.512816	37.072054	0	194.348426	303.272034	507.086490	192.105905	309.823664	512.169280	RUARRRLR	8	0	8085.938976
0	5.801672	1.933891	29.726866	0	194.348426	303.272034	507.086490	202.597276	309.447392	510.154225	RUARRRLL	8	0	7689.661920
0	6.290554	2.096851	19.282005	0	205.791399	284.223318	528.884727	211.670210	285.061151	539.687318	RUARRLRR	8	0	12227.977728
0	5.480410	1.826803	35.066975	0	205.791399	284.223318	528.884727	214.542442	289.088844	530.263234	RUARRLRL	8	0	8067.068640
0	4.508245	1.476510	22.406738	0	197.376034	272.378537	518.809528	198.289492	265.049317	522.927640	RUARRLLR	8	0	7651.921248
0	2.684751	0.894917	74.008359	0	197.376034	272.378537	518.809528	200.935991	271.707122	515.155346	RUARRLLL	8	0	5094.990720
0	14.705045	3.709347	6.525161	0	176.458896	191.170402	397.309464	187.613941	171.167820	381.615039	RUCRRRR	7	0	45118.973376
0	4.851574	1.617191	74.900000	0	176.458896	191.170402	397.309464	181.143612	196.140883	391.054098	RUCRRRL	7	0	17813.597184
0	10.877521	3.625840	14.432301	0	153.339021	189.560346	406.723580	145.746047	175.135318	394.079395	RUCRRLR	7	0	33947.734464
0	6.184986	2.061662	34.323093	0	153.339021	189.560346	406.723580	150.478493	178.778324	409.225281	RUCRRLL	7	0	26390.164896
0	11.885161	3.709347	12.830857	0	190.446138	200.811205	433.724070	203.493378	184.480481	426.672622	RUCRLRR	7	0	36278.220960
0	4.524518	1.508173	74.900000	0	190.446138	200.811205	433.724070	197.090607	204.201121	437.756795	RUCRLRL	7	0	21163.081824
0	8.226212	2.742071	22.141272	0	171.918295	200.196548	445.841957	168.205256	185.552779	447.071867	RUCRLLR	7	0	24474.825792
0	4.508443	1.502814	53.504220	0	171.918295	200.196548	445.841957	174.146921	198.098821	454.223877	RUCRLLL	7	0	20936.637792
0	7.566123	2.522041	10.751725	0	137.537638	222.578797	484.503818	138.492782	209.341649	489.113880	RUCLRRRR	8	0	11397.682944
0	3.099874	1.033291	41.752691	0	137.537638	222.578797	484.503818	140.726457	220.518222	489.133768	RUCLRRRL	8	0	7793.448768
0	7.676465	2.558822	8.144372	0	122.977188	229.894544	489.346018	113.520539	222.808453	497.773385	RUCLRRLR	8	0	12680.865792
0	3.021895	1.007298	50.370170	0	122.977188	229.894544	489.346018	121.630262	231.529083	494.934999	RUCLRRLL	8	0	5925.285504
0	6.599885	1.095415	15.064127	0	148.216577	262.625644	461.984888	155.618181	268.157739	453.410051	RUCLRLRR	8	0	5132.731392
0	3.158651	1.052884	66.957207	0	148.216577	262.625644	461.984888	153.001922	259.366537	461.373824	RUCLRLRL	8	0	3198.521952
0	2.530082	0.843361	44.278094	0	136.216500	257.983258	470.051264	131.619736	257.937496	469.225512	RUCLRLLR	8	0	2877.726240
0	2.627273	0.875758	50.882666	0	136.216500	257.983258	470.051264	135.851639	258.102208	475.289256	RUCLRLLL	8	0	2387.097504
0	8.849376	2.532771	22.795714	0	104.283631	203.071633	433.357734	102.690144	189.118369	424.378298	RUCLLRRR	8	0	32089.006368
0	7.806109	2.532771	40.803129	0	104.283631	203.071633	433.357734	90.847519	198.523120	430.822864	RUCLLRRL	8	0	21568.794048
0	7.818213	2.532771	31.852669	0	109.262361	207.712961	454.206608	98.386430	202.085521	462.431124	RUCLLRLR	8	0	20162.954016
0	5.890032	1.963344	46.638407	0	109.262361	207.712961	454.206608	113.689520	198.497616	458.143198	RUCLLRLL	8	0	19427.010912
0	8.082285	2.532771	13.310465	0	89.166656	238.160298	456.807800	76.253429	231.850182	461.010972	RUCLLLRR	8	0	16615.330848
0	5.101790	1.700597	26.810634	0	89.166656	238.160298	456.807800	81.595780	239.939718	462.532995	RUCLLLRL	8	0	13435.679232
0	8.928187	1.884840	26.057726	0	97.721535	244.481988	442.148421	81.962789	242.175450	437.711456	RUCLLLLR	8	0	14549.029056
0	4.581630	1.527210	74.900000	0	97.721535	244.481988	442.148421	100.035755	250.236579	435.936105	RUCLLLLL	8	0	13973.483808
0	6.133485	2.044495	21.170543	0	182.540543	214.327589	506.026085	185.176587	203.448815	507.670592	RUALRRRR	8	0	5632.795296
0	4.924161	1.641387	27.948659	0	182.540543	214.327589	506.026085	178.860452	208.022033	511.867658	RUALRRRL	8	0	5406.351264
0	2.459721	0.819907	74.900000	0	188.442209	226.126304	504.955435	189.546528	229.656707	507.794964	RUALRRLR	8	0	3717.456192
0	6.051092	1.277453	27.665241	0	188.442209	226.126304	504.955435	194.929563	218.007266	509.323813	RUALRRLL	8	0	3066.429600
0	8.688852	1.834313	27.277717	0	197.846671	227.301670	485.845369	206.305925	213.791126	487.364395	RUALRLRR	8	0	5651.665632
0	7.757725	1.834313	74.900000	0	197.846671	227.301670	485.845369	206.495811	235.467153	477.250894	RUALRLRL	8	0	3811.807872
0	6.483806	1.534617	13.893156	0	188.663585	224.447938	487.306980	189.884986	212.653077	488.831247	RUALRLLR	8	0	3368.354976
0	2.525516	0.841839	74.900000	0	188.663585	224.447938	487.306980	185.481189	223.627581	483.732809	RUALRLLL	8	0	2585.236032
0	5.509569	1.508634	10.124248	0	163.768396	235.514801	500.870611	161.715583	227.437552	507.155933	RUALLRRR	8	0	2698.458048
0	2.033743	0.677914	57.216032	0	163.768396	235.514801	500.870611	163.159803	232.415054	498.685329	RUALLRRL	8	0	1528.497216
0	2.163465	0.561545	50.127710	0	164.341981	247.165783	498.010178	160.453673	248.020682	497.839440	RUALLRLR	8	0	1245.442176
0	2.086362	0.561545	74.900000	0	164.341981	247.165783	498.010178	166.515374	249.609560	500.200425	RUALLRLL	8	0	1188.831168
0	3.684782	0.858095	24.245132	0	169.690366	256.451325	478.813645	172.612057	261.401606	474.896836	RUALLLRR	8	0	1745.506080
0	1.873575	0.624525	74.900000	0	169.690366	256.451325	478.813645	170.567790	253.812107	476.595966	RUALLLRL	8	0	1009.562976
0	2.144753	0.714918	12.973852	0	164.255504	257.151500	483.142004	161.129302	259.306900	481.961202	RUALLLLR	8	0	943.516800
0	1.734077	0.578026	71.744401	0	164.255504	257.151500	483.142004	165.159017	259.828043	484.759488	RUALLLLL	8	0	660.461760
0	7.736742	1.930341	22.677476	0	101.453619	329.402005	517.855397	99.326330	341.133711	526.326984	RUBRLRRRR	9	0	13728.169440
0	4.745953	1.581984	74.900000	0	101.453619	329.402005	517.855397	110.192351	329.501036	517.995498	RUBRLRRRL	9	0	9142.677792
0	6.585598	2.195199	20.035928	0	89.534150	320.896868	523.603306	80.230209	324.351800	531.173647	RUBRLRRLR	9	0	13105.448352
0	4.156602	1.385534	46.996048	0	89.534150	320.896868	523.603306	89.131159	317.012999	530.753642	RUBRLRRLL	9	0	9727.658208
0	5.814095	1.938032	29.406669	0	77.187034	325.601599	494.445902	68.071526	327.459320	500.203125	RUBRLRLRR	9	0	9784.269216
0	4.948154	1.649385	37.760580	0	77.187034	325.601599	494.445902	70.058791	326.825033	488.425576	RUBRLRLRL	9	0	9218.159136
0	7.156748	1.835848	19.174995	0	88.564467	333.371323	492.865218	83.050591	345.241303	494.552378	RUBRLRLLR	9	0	11010.841056
0	3.783808	1.261269	74.900000	0	88.564467	333.371323	492.865218	92.756425	335.444855	487.255136	RUBRLRLLL	9	0	7378.301376
0	6.105023	2.035008	30.389524	0	67.109701	288.685470	489.579658	57.487916	289.013949	495.886081	RUBRLLRRR	9	0	9906.926400
0	4.695967	1.565322	43.510340	0	67.109701	288.685470	489.579658	61.426339	292.856347	484.139420	RUBRLLRRL	9	0	9463.473504
0	7.493740	2.128038	16.087559	0	70.634680	277.224987	485.974758	59.283285	269.428075	486.952916	RUBRLLRLR	9	0	11048.581728
0	3.109025	1.036342	74.900000	0	70.634680	277.224987	485.974758	71.511182	275.501022	480.122166	RUBRLLRLL	9	0	7529.264064
0	6.813990	2.271330	19.323695	0	83.002001	278.182382	513.264706	73.379632	273.437207	520.333334	RUBRLLLRR	9	0	11548.645632
0	4.070643	1.356881	47.471803	0	83.002001	278.182382	513.264706	82.689461	280.687256	520.930563	RUBRLLLRL	9	0	8680.354560
0	5.291306	1.220881	74.900000	0	95.516297	274.535651	501.114935	104.635093	276.168608	497.832084	RUBRLLLLR	9	0	8991.715104
0	5.783121	1.220881	58.640469	0	95.516297	274.535651	501.114935	90.232353	265.782777	504.354120	RUBRLLLLL	9	0	8151.985152
0	7.162609	2.287964	13.921758	0	81.371601	336.290833	445.430996	74.965964	347.692930	443.563376	RUBRRRRRR	9	0	11058.016896
0	3.125234	1.041745	74.900000	0	81.371601	336.290833	445.430996	84.202194	338.682189	450.213700	RUBRRRRRL	9	0	6142.294368
0	6.948567	2.316189	15.865403	0	71.372923	324.126277	441.978227	59.761216	325.939103	436.479643	RUBRRRRLR	9	0	9444.603168
0	3.495942	1.165314	50.195962	0	71.372923	324.126277	441.978227	66.552567	321.958252	445.970552	RUBRRRRLL	9	0	6680.098944
0	5.390331	1.796777	22.632836	0	82.292835	320.083101	425.290423	74.797581	317.843389	418.653452	RUBRRRLRR	9	0	6123.424032
0	6.408193	1.971136	21.312976	0	82.292835	320.083101	425.290423	73.763936	326.072698	419.277368	RUBRRRLRL	9	0	5453.527104
0	4.486373	1.323175	64.549699	0	100.667638	321.479380	431.452516	108.585107	319.328104	432.510795	RUBRRRLLR	9	0	6340.432896
0	3.361576	1.120525	57.284122	0	100.667638	321.479380	431.452516	101.182309	327.624684	432.043083	RUBRRRLLL	9	0	3717.456192
0	7.408141	2.469380	17.533420	0	72.142294	290.880448	436.165864	58.551436	291.388087	434.995227	RUBRRLRRR	9	0	7255.644192
0	3.804428	1.268143	39.919056	0	72.142294	290.880448	436.165864	68.819943	290.214186	429.506062	RUBRRLRRL	9	0	6632.923104
0	5.698302	1.836157	17.070308	0	77.318473	286.038275	444.427335	67.309967	284.094558	447.126680	RUBRRLRLR	9	0	5746.017312
0	2.334761	0.778254	64.851189	0	77.318473	286.038275	444.427335	77.331333	281.798069	443.653081	RUBRRLRLL	9	0	4547.750976
0	5.209869	1.378145	28.165929	0	119.524019	288.263266	439.959968	128.266643	289.625151	443.989629	RUBRRLLRR	9	0	7189.598016
0	1.849315	0.616438	74.900000	0	119.524019	288.263266	439.959968	119.724658	285.242260	441.653680	RUBRRLLRL	9	0	2783.374560
0	3.106509	1.035503	51.171071	0	110.941428	292.276750	433.552788	108.583335	291.636702	427.934933	RUBRRLLLR	9	0	3472.141824
0	3.288943	1.035846	53.011416	0	110.941428	292.276750	433.552788	116.122379	295.220917	432.374740	RUBRRLLLL	9	0	3198.521952
0	5.752530	1.795920	17.933551	0	190.868660	339.960794	475.805379	194.895778	349.510256	478.190251	RUBLRRRRR	9	0	5642.230464
0	4.093474	1.364491	38.907012	0	190.868660	339.960794	475.805379	198.017313	341.027933	478.131771	RUBLRRRRL	9	0	3887.289216
0	5.285111	1.596981	20.868675	0	187.719169	332.352576	464.386609	195.520588	336.126913	459.575395	RUBLRRRLR	9	0	4236.390432
0	2.700281	0.900094	74.900000	0	187.719169	332.352576	464.386609	185.417431	330.925649	459.857124	RUBLRRRLL	9	0	2972.077920
0	3.218218	0.991559	30.950733	0	173.363063	310.670016	467.337231	173.256862	308.610140	461.303152	RUBLRRLRR	9	0	2321.051328
0	2.602194	0.867398	50.641756	0	173.363063	310.670016	467.337231	170.523565	306.861922	468.025246	RUBLRRLRL	9	0	2141.783136
0	4.630170	0.991559	8.956909	0	183.306099	317.675992	475.224917	191.401327	319.920083	476.814102	RUBLRRLLR	9	0	2670.152544
0	1.450939	0.483646	61.495348	0	183.306099	317.675992	475.224917	183.936159	317.143095	477.984950	RUBLRRLLL	9	0	1509.626880
0	5.998228	1.795920	17.010260	0	178.423518	343.750804	502.269084	182.884910	353.484010	505.220320	RUBLRLRRR	9	0	4840.241184
0	5.076269	1.692090	22.938265	0	178.423518	343.750804	502.269084	184.938067	347.312460	508.438373	RUBLRLRRL	9	0	4293.001440
0	7.556608	1.795920	10.784723	0	168.704418	341.339371	506.722849	169.954635	351.427104	517.045045	RUBLRLRLR	9	0	4660.972992
0	2.344194	0.781398	74.900000	0	168.704418	341.339371	506.722849	165.607852	339.759411	509.502775	RUBLRLRLL	9	0	2811.680064
0	2.783731	0.718513	39.227096	0	159.439383	314.188468	488.573814	157.519983	309.794849	486.602852	RUBLRLLRR	9	0	1707.765408
0	2.500494	0.718513	56.394737	0	159.439383	314.188468	488.573814	156.335525	314.680401	492.229256	RUBLRLLRL	9	0	1443.580704
0	3.010282	0.718513	19.093165	0	168.013553	318.904169	491.618737	171.008132	321.252846	495.996529	RUBLRLLLR	9	0	1641.719232
0	1.652826	0.550942	73.704479	0	168.013553	318.904169	491.618737	170.193317	316.879538	490.919390	RUBLRLLLL	9	0	1018.998144
0	6.172130	2.057377	31.023511	0	138.956837	370.181162	504.977287	143.972544	374.877528	514.810788	RUBLLRRRR	9	0	10897.619040
0	5.971647	1.990549	34.987784	0	138.956837	370.181162	504.977287	136.330300	380.741316	506.704546	RUBLLRRRL	9	0	10123.935264
0	7.080873	1.575231	24.619238	0	132.589731	359.062677	503.834545	126.410794	366.095657	513.693060	RUBLLRRLR	9	0	8614.308384
0	3.862853	1.287618	74.900000	0	132.589731	359.062677	503.834545	132.787703	352.772890	507.437561	RUBLLRRLL	9	0	6972.589152
0	6.442591	2.147530	27.368155	0	117.842291	373.481629	475.064560	115.411882	384.548909	478.885996	RUBLLRLRR	9	0	11020.276224
0	6.031198	2.010399	36.206117	0	117.842291	373.481629	475.064560	110.902697	379.301336	468.081784	RUBLLRLRL	9	0	9161.548128
0	3.675912	1.225304	74.900000	0	118.139766	359.019209	475.721876	116.951705	353.760212	471.275981	RUBLLRLLR	9	0	6953.718816
0	5.898892	1.245322	38.260799	0	118.139766	359.019209	475.721876	109.128219	364.450402	478.658149	RUBLLRLLL	9	0	6793.320960
0	6.493298	2.164433	28.327208	0	161.277865	375.455044	479.172491	158.749510	387.088705	477.951678	RUBLLLRRR	9	0	9869.185728
0	5.585228	1.861743	40.417147	0	161.277865	375.455044	479.172491	165.214809	380.896397	487.632933	RUBLLLRRL	9	0	8397.299520
0	5.149380	1.716460	15.054483	0	169.882336	365.425851	472.396447	177.408496	370.073087	468.683141	RUBLLLRLR	9	0	7085.811168
0	2.404257	0.801419	70.944969	0	169.882336	365.425851	472.396447	172.227139	365.004832	476.449633	RUBLLLRLL	9	0	4170.344256
0	3.477555	1.127220	38.586044	0	153.299979	340.381859	456.949248	151.425908	334.633669	454.655317	RUBLLLLRR	9	0	4972.333536
0	3.472547	1.127220	54.659249	0	153.299979	340.381859	456.949248	159.036689	339.499218	454.033466	RUBLLLLRL	9	0	3660.845184
0	5.525340	1.127220	21.297315	0	146.610037	354.161833	459.787402	144.445354	364.086244	459.133401	RUBLLLLLR	9	0	4519.445472
0	3.367120	1.122373	61.453623	0	146.610037	354.161833	459.787402	141.484792	353.636792	456.039826	RUBLLLLLL	9	0	3066.429600
0	7.734874	2.228245	22.640129	0	164.261041	311.932626	573.949775	163.406929	314.803788	589.073607	RUARLRRRR	9	0	21682.016064
0	5.091986	1.697329	63.384150	0	164.261041	311.932626	573.949775	173.541322	311.594971	575.365740	RUARLRRRL	9	0	14181.057504
0	8.081699	2.228245	24.054192	0	160.785981	322.455872	557.905665	158.481387	336.440863	562.837731	RUARLRRLR	9	0	19644.019776
0	4.100816	1.366939	74.900000	0	160.785981	322.455872	557.905665	166.003349	323.784538	552.154105	RUARLRRLL	9	0	15945.433920
0	7.055210	2.228245	35.428980	0	128.686297	301.355032	568.861949	126.802936	304.531176	582.390547	RUARLRLRR	9	0	20059.167168
0	6.698065	2.228245	47.704331	0	128.686297	301.355032	568.861949	117.187163	296.985327	569.854378	RUARLRLRL	9	0	16558.719840
0	8.274838	1.786658	27.933923	0	133.273864	310.285774	554.451545	126.906815	323.091767	560.167018	RUARLRLLR	9	0	14964.176448
0	5.002111	1.667370	74.900000	0	133.273864	310.285774	554.451545	130.506457	310.084866	544.911922	RUARLRLLL	9	0	12124.190880
0	7.244176	2.228245	22.642370	0	170.951714	266.852568	585.839527	174.083562	271.233453	599.095059	RUARLLRRR	9	0	20927.202624
0	6.217578	2.072526	30.112408	0	170.951714	266.852568	585.839527	168.550857	261.815222	596.698068	RUARLLRRL	9	0	18709.938144
0	6.346092	2.115364	30.609952	0	181.894273	263.657296	570.353909	192.308726	266.847882	574.954695	RUARLLRLR	9	0	19115.650368
0	4.763947	1.587982	54.405242	0	181.894273	263.657296	570.353909	184.989582	255.474377	571.067020	RUARLLRLL	9	0	15945.433920
0	6.652432	2.217477	31.118692	0	135.990729	256.425293	550.575776	124.468308	253.022700	547.971766	RUARLLLRR	9	0	16502.108832
0	5.196318	1.732106	51.240705	0	135.990729	256.425293	550.575776	132.586351	257.087251	560.261908	RUARLLLRL	9	0	14001.789312
0	6.500579	1.877170	23.681317	0	148.987032	248.568666	541.970648	149.081347	236.669509	543.395091	RUARLLLLR	9	0	17530.542144
0	3.984109	1.328036	74.900000	0	148.987032	248.568666	541.970648	148.852706	248.861072	534.010096	RUARLLLLL	9	0	11492.034624
0	6.023986	2.007995	11.830869	0	203.819344	301.624871	478.097934	209.882528	307.961838	470.719908	RUARRRRRR	9	0	7066.940832
0	2.601888	0.867296	55.194423	0	203.819344	301.624871	478.097934	207.771514	299.423883	476.382086	RUARRRRRL	9	0	4085.427744
0	5.070760	1.342758	41.346228	0	190.892983	294.225874	480.078974	190.578267	296.231984	470.180128	RUARRRRLR	9	0	4264.695936
0	3.672933	1.224311	70.248936	0	190.892983	294.225874	480.078974	186.207022	289.656072	481.932316	RUARRRRLL	9	0	4132.603584
0	3.610407	1.203469	19.280071	0	192.105905	309.823664	512.169280	190.662264	316.065627	514.100715	RUARRRLRR	9	0	4425.093792
0	2.380832	0.793611	37.246094	0	192.105905	309.823664	512.169280	190.879007	310.961209	516.570640	RUARRRLRL	9	0	3660.845184
0	4.538540	1.512847	19.991849	0	202.597276	309.447392	510.154225	208.170186	315.674109	509.962039	RUARRRLLR	9	0	3991.076064
0	3.121936	1.040645	32.433834	0	202.597276	309.447392	510.154225	206.873672	310.431701	514.188454	RUARRRLLL	9	0	3698.585856
0	6.093400	1.992009	20.829225	0	211.670210	285.061151	539.687318	218.610531	282.231252	548.757261	RUARRLRRR	9	0	7633.050912
0	3.646310	1.215437	74.900000	0	211.670210	285.061151	539.687318	209.929149	291.018045	542.472429	RUARRLRRL	9	0	4594.926816
0	4.668864	1.556288	19.770568	0	214.542442	289.088844	530.263234	222.976300	290.450709	531.319350	RUARRLRLR	9	0	5085.555552
0	3.037100	1.012367	62.492034	0	214.542442	289.088844	530.263234	214.363440	294.664699	530.699713	RUARRLRLL	9	0	2981.513088
0	5.229901	1.402685	24.160056	0	198.289492	265.049317	522.927640	202.884620	258.332111	528.521290	RUARRLLRR	9	0	4491.139968
0	3.050292	1.016764	74.900000	0	198.289492	265.049317	522.927640	193.458669	262.325988	521.954637	RUARRLLRL	9	0	3160.781280
0	3.172006	0.850171	36.393305	0	200.935991	271.707122	515.155346	206.711263	271.165995	514.404466	RUARRLLLR	9	0	2849.420736
0	2.423897	0.807966	74.900000	0	200.935991	271.707122	515.155346	198.801982	271.428066	510.908195	RUARRLLLL	9	0	2245.569984
0	10.945615	3.523880	16.592520	0	187.613941	171.167820	381.615039	190.678301	156.320490	367.187246	RUCRRRRR	8	0	25163.593056
0	7.791621	2.597207	30.388224	0	187.613941	171.167820	381.615039	198.882691	162.754782	378.517392	RUCRRRRL	8	0	19955.380320
0	7.277361	1.536332	71.606579	0	181.143612	196.140883	391.054098	181.661498	208.686037	396.144209	RUCRRRLR	8	0	11076.887232
0	5.967455	1.536332	74.900000	0	181.143612	196.140883	391.054098	180.620262	190.719215	380.688225	RUCRRRLL	8	0	6736.709952
0	10.993945	3.444548	9.541437	0	145.746047	175.135318	394.079395	140.924929	158.898614	382.032423	RUCRRLRR	8	0	23068.985760
0	4.671329	1.557110	74.900000	0	145.746047	175.135318	394.079395	138.098350	178.122185	391.289459	RUCRRLRL	8	0	10878.748704
0	8.159268	1.958579	19.989938	0	150.478493	178.778324	409.225281	149.309264	163.865776	407.674998	RUCRRLLR	8	0	15492.545856
0	4.403151	1.467717	74.900000	0	150.478493	178.778324	409.225281	146.325165	179.134649	416.778855	RUCRRLLL	8	0	10897.619040
0	9.382159	3.127386	14.336790	0	203.493378	184.480481	426.672622	214.609894	174.266928	417.544486	RUCRLRRR	8	0	21908.460096
0	5.451912	1.817304	40.517996	0	203.493378	184.480481	426.672622	206.308502	175.314946	429.908235	RUCRLRRL	8	0	14369.760864
0	6.786777	1.432764	74.900000	0	197.090607	204.201121	437.756795	195.405441	216.549097	436.723998	RUCRLRLR	8	0	10803.267360
0	6.786777	1.432764	58.468889	0	197.090607	204.201121	437.756795	204.848688	197.367425	445.384313	RUCRLRLL	8	0	10359.814464
0	6.596007	2.198669	28.704817	0	168.205256	185.552779	447.071867	170.760569	173.768632	445.474976	RUCRLLRR	8	0	12558.208608
0	5.241226	1.747075	39.567773	0	168.205256	185.552779	447.071867	160.936772	179.925808	450.270357	RUCRLLRL	8	0	11916.617184
0	6.762665	1.427674	30.686592	0	174.146921	198.098821	454.223877	179.065812	189.760696	462.732800	RUCRLLLR	8	0	11407.118112
0	4.306066	1.427674	74.900000	0	174.146921	198.098821	454.223877	172.239162	204.361350	459.084053	RUCRLLLL	8	0	9529.519680
0	6.907992	2.302664	13.035582	0	138.492782	209.341649	489.113880	137.447973	198.100382	495.482420	RUCLRRRRR	9	0	6963.153984
0	2.682697	0.894232	65.782752	0	138.492782	209.341649	489.113880	141.606307	206.579457	486.223222	RUCLRRRRL	9	0	4434.528960
0	4.649811	0.981627	33.951003	0	140.726457	220.518222	489.133768	141.041236	215.205341	496.419071	RUCLRRRLR	9	0	3934.465056
0	3.234165	0.981627	74.900000	0	140.726457	220.518222	489.133768	145.985566	223.263588	488.559195	RUCLRRRLL	9	0	3858.983712
0	5.883883	1.961294	29.970329	0	113.520539	222.808453	497.773385	110.760911	214.030269	503.987760	RUCLRRLRR	9	0	6680.098944
0	5.213642	1.737881	38.872880	0	113.520539	222.808453	497.773385	104.602260	223.595764	501.540760	RUCLRRLRL	9	0	6000.766848
0	2.434626	0.811542	64.488115	0	121.630262	231.529083	494.934999	120.380974	235.816605	495.368887	RUCLRRLLR	9	0	3349.484640
0	4.005594	0.956933	45.504595	0	121.630262	231.529083	494.934999	121.395740	228.209758	502.084809	RUCLRRLLL	9	0	2575.800864
0	6.112172	1.040645	8.702394	0	155.618181	268.157739	453.410051	163.535881	273.464135	446.907047	RUCLRLRRR	9	0	3340.049472
0	1.724926	0.574975	74.900000	0	155.618181	268.157739	453.410051	154.065645	268.098434	450.400973	RUCLRLRRL	9	0	1792.681920
0	2.531020	0.843673	30.219488	0	153.001922	259.366537	461.373824	157.613398	258.868902	461.875315	RUCLRLRLR	9	0	1849.292928
0	2.298718	0.766239	49.426458	0	153.001922	259.366537	461.373824	153.487867	255.412929	459.817301	RUCLRLRLL	9	0	1349.229024
0	2.509395	0.801193	40.230650	0	131.619736	257.937496	469.225512	127.966714	255.177882	469.909666	RUCLRLLRR	9	0	1471.886208
0	2.023101	0.674367	57.008343	0	131.619736	257.937496	469.225512	129.798687	260.770551	467.495039	RUCLRLLRL	9	0	1405.840032
0	2.308649	0.769550	30.459448	0	135.851639	258.102208	475.289256	134.759555	260.184182	479.136411	RUCLRLLLR	9	0	1320.923520
0	1.798378	0.599459	53.731747	0	135.851639	258.102208	475.289256	136.714523	255.682564	477.559394	RUCLRLLLL	9	0	1066.173984
0	5.546200	1.848733	33.359001	0	102.690144	189.118369	424.378298	101.722748	184.687894	414.439127	RUCLLRRRR	9	0	16775.728704
0	6.912538	2.304179	28.902967	0	102.690144	189.118369	424.378298	101.746434	176.428508	423.976825	RUCLLRRRL	9	0	15313.277664
0	6.877014	2.292338	15.917827	0	90.847519	198.523120	430.822864	79.832976	192.294360	431.398375	RUCLLRRLR	9	0	12765.782304
0	3.321961	1.107320	55.420986	0	90.847519	198.523120	430.822864	87.067997	200.869070	426.261779	RUCLLRRLL	9	0	8803.011744
0	5.806226	1.935409	27.535031	0	98.386430	202.085521	462.431124	89.119688	196.810396	463.298534	RUCLLRLRR	9	0	10699.480512
0	5.160241	1.720080	36.022318	0	98.386430	202.085521	462.431124	94.960073	200.855700	471.964358	RUCLLRLRL	9	0	9463.473504
0	6.765534	1.865177	19.989624	0	113.689520	198.497616	458.143198	114.952582	186.421493	461.178610	RUCLLRLLR	9	0	11359.942272
0	3.286787	1.095596	74.900000	0	113.689520	198.497616	458.143198	119.156976	200.078714	460.381003	RUCLLRLLL	9	0	8067.068640
0	7.246780	2.406133	25.116542	0	76.253429	231.850182	461.010972	63.457407	228.474307	459.137447	RUCLLLRRR	9	0	9170.983296
0	4.676270	1.558757	54.130095	0	76.253429	231.850182	461.010972	74.724428	227.558779	468.947774	RUCLLLRRL	9	0	7444.347552
0	3.340920	1.113640	74.900000	0	81.595780	239.939718	462.532995	83.712809	240.334742	468.792157	RUCLLLRLR	9	0	6887.672640
0	7.188405	1.615567	29.266464	0	81.595780	239.939718	462.532995	68.576488	242.027231	463.814898	RUCLLLRLL	9	0	6548.006592
0	9.107783	1.790598	8.403060	0	81.962789	242.175450	437.711456	65.432148	241.826804	434.648899	RUCLLLLRR	9	0	9595.565856
0	2.588158	0.862719	74.900000	0	81.962789	242.175450	437.711456	81.950784	238.285798	434.719712	RUCLLLLRL	9	0	4953.463200
0	5.935235	1.450849	61.619893	0	100.035755	250.236579	435.936105	110.706126	252.069922	434.304643	RUCLLLLLR	9	0	8803.011744
0	2.792174	0.930725	74.900000	0	100.035755	250.236579	435.936105	96.733642	254.131419	436.594650	RUCLLLLLL	9	0	5170.472064
0	4.571694	1.523898	29.268555	0	185.176587	203.448815	507.670592	190.671337	197.460314	510.057484	RUALRRRRR	9	0	2943.772416
0	4.142757	1.380919	36.202248	0	185.176587	203.448815	507.670592	182.474373	196.331745	507.124461	RUALRRRRL	9	0	2689.022880
0	3.551247	1.183749	31.747608	0	178.860452	208.022033	511.867658	178.671597	205.138993	518.239495	RUALRRRLR	9	0	2745.633888
0	3.471732	1.157244	33.738774	0	178.860452	208.022033	511.867658	174.568753	203.309674	512.414212	RUALRRRLL	9	0	2660.717376
0	3.322038	0.778912	53.545183	0	189.546528	229.656707	507.794964	190.230159	235.456804	505.815992	RUALRRLRR	9	0	2104.042464
0	2.364129	0.778912	74.900000	0	189.546528	229.656707	507.794964	187.694424	228.836980	511.980447	RUALRRLRL	9	0	1613.413728
0	5.468219	1.213580	16.641956	0	194.929563	218.007266	509.323813	201.768491	210.668876	510.288911	RUALRRLLR	9	0	1754.941248
0	3.088081	1.029360	42.734261	0	194.929563	218.007266	509.323813	195.726083	215.377021	514.730978	RUALRRLLL	9	0	1311.488352
0	7.515923	1.742598	5.420925	0	206.305925	213.791126	487.364395	213.586372	202.288760	490.085304	RUALRLRRR	9	0	4019.381568
0	3.504063	1.168021	29.932042	0	206.305925	213.791126	487.364395	209.272572	208.744040	484.416325	RUALRLRRL	9	0	1632.284064
0	7.791609	1.742598	60.636640	0	206.495811	235.467153	477.250894	201.495854	247.739067	471.272985	RUALRLRLR	9	0	2311.616160
0	4.647225	1.549075	74.900000	0	206.495811	235.467153	477.250894	204.349498	243.521731	479.357777	RUALRLRLL	9	0	1500.191712
0	5.613455	1.457886	13.655060	0	189.884986	212.653077	488.831247	193.340251	202.978883	490.089489	RUALRLLRR	9	0	2037.996288
0	2.520341	0.840114	53.657121	0	189.884986	212.653077	488.831247	186.447304	209.554967	489.219315	RUALRLLRL	9	0	1330.358688
0	3.324961	0.799747	74.900000	0	185.481189	223.627581	483.732809	184.821296	228.955855	480.535273	RUALRLLLR	9	0	1490.756544
0	1.243479	0.414493	74.900000	0	185.481189	223.627581	483.732809	183.490728	224.293931	484.727087	RUALRLLLL	9	0	1094.479488
0	5.423445	1.433202	9.543971	0	161.715583	227.437552	507.155933	160.489921	218.617960	512.069560	RUALLRRRR	9	0	1651.154400
0	1.420275	0.473425	74.900000	0	161.715583	227.437552	507.155933	160.407990	228.387486	509.389302	RUALLRRRL	9	0	1047.303648
0	1.867697	0.622566	27.240547	0	163.159803	232.415054	498.685329	164.092108	230.022617	496.199877	RUALLRRLR	9	0	1000.127808
0	1.663782	0.554594	74.900000	0	163.159803	232.415054	498.685329	160.344614	231.494181	499.537090	RUALLRRLL	9	0	528.369408
0	1.788793	0.533468	39.356877	0	160.453673	248.020682	497.839440	158.396148	250.322268	496.590988	RUALLRLRR	9	0	669.896928
0	1.783563	0.533468	47.754557	0	160.453673	248.020682	497.839440	157.800073	246.451754	499.070877	RUALLRLRL	9	0	575.545248
0	1.680402	0.533468	34.408921	0	166.515374	249.609560	500.200425	168.325663	252.116421	500.065460	RUALLRLLR	9	0	688.767264
0	1.673562	0.533468	50.417582	0	166.515374	249.609560	500.200425	167.169602	249.629887	503.471198	RUALLRLLL	9	0	500.063904
0	3.326300	0.815190	17.337101	0	172.612057	261.401606	474.896836	174.097234	265.227630	469.958101	RUALLLRRR	9	0	1132.220160
0	1.879915	0.626638	74.900000	0	172.612057	261.401606	474.896836	174.890872	262.864539	477.239399	RUALLLRRL	9	0	613.285920
0	1.797451	0.593299	69.257650	0	170.567790	253.812107	476.595966	171.325859	251.139116	478.550172	RUALLLRLR	9	0	509.499072
0	1.476538	0.492179	37.116412	0	170.567790	253.812107	476.595966	169.533127	251.857075	474.878334	RUALLLRLL	9	0	500.063904
0	1.560465	0.520155	59.788784	0	161.129302	259.306900	481.961202	158.606993	258.972375	483.412016	RUALLLLRR	9	0	481.193568
0	2.289618	0.679172	37.807472	0	161.129302	259.306900	481.961202	159.926561	262.294344	479.005293	RUALLLLRL	9	0	462.323232
0	1.392992	0.464331	52.646434	0	165.159017	259.828043	484.759488	166.000172	260.058731	487.379502	RUALLLLLR	9	0	396.277056
0	2.129927	0.549124	51.243618	0	165.159017	259.828043	484.759488	165.252553	263.496826	483.255693	RUALLLLLL	9	0	264.184704
0	6.091328	1.833824	18.556689	0	99.326330	341.133711	526.326984	99.019974	348.209409	535.774701	RUBRLRRRRR	10	0	7727.402592
0	4.045571	1.348524	38.100735	0	99.326330	341.133711	526.326984	96.800829	348.125510	525.789272	RUBRLRRRRL	10	0	6000.766848
0	4.953303	1.502885	60.386763	0	110.192351	329.501036	517.995498	114.846514	324.368180	511.551814	RUBRLRRRLR	10	0	5642.230464
0	2.300589	0.766863	54.900830	0	110.192351	329.501036	517.995498	112.617836	327.148600	520.771423	RUBRLRRRLL	10	0	3500.447328
0	5.345663	1.781888	32.652331	0	80.230209	324.351800	531.173647	76.670910	330.912863	538.144517	RUBRLRRLRR	10	0	6878.237472
0	4.618889	1.539630	43.607757	0	80.230209	324.351800	531.173647	72.413277	321.467443	533.033279	RUBRLRRLRL	10	0	6227.210880
0	5.061072	1.316257	34.396112	0	89.131159	317.012999	530.753642	87.021331	317.446559	540.601798	RUBRLRRLLR	10	0	4868.546688
0	2.976516	0.992172	74.238872	0	89.131159	317.012999	530.753642	90.761026	311.913431	529.475098	RUBRLRRLLL	10	0	4859.111520
0	4.035134	1.345045	38.897551	0	68.071526	327.459320	500.203125	62.269882	323.880835	503.417006	RUBRLRLRRR	10	0	5038.379712
0	4.703134	1.567711	34.886036	0	68.071526	327.459320	500.203125	62.955043	333.556308	503.912730	RUBRLRLRRL	10	0	4745.889504
0	5.508925	1.566915	19.339307	0	70.058791	326.825033	488.425576	61.706432	330.864623	483.967954	RUBRLRLRLR	10	0	5462.962272
0	2.668124	0.889375	74.900000	0	70.058791	326.825033	488.425576	70.277591	323.107691	484.943990	RUBRLRLRLL	10	0	3755.196864
0	4.236439	1.412146	35.172437	0	83.050591	345.241303	494.552378	82.450321	351.426338	499.675589	RUBRLRLLRR	10	0	5576.184288
0	5.723539	1.744055	25.942888	0	83.050591	345.241303	494.552378	76.963688	353.324643	491.346705	RUBRLRLLRL	10	0	5434.656768
0	5.145799	1.198206	68.459415	0	92.756425	335.444855	487.255136	99.762052	329.241503	485.627672	RUBRLRLLLR	10	0	4604.361984
0	2.835954	0.945318	72.261669	0	92.756425	335.444855	487.255136	89.770862	337.598886	483.231993	RUBRLRLLLL	10	0	2773.939392
0	5.009666	1.669889	23.579272	0	57.487916	289.013949	495.886081	49.109893	286.201226	498.762363	RUBRLLRRRR	10	0	5283.694080
0	3.466353	1.155451	41.353583	0	57.487916	289.013949	495.886081	54.691933	292.650818	500.707159	RUBRLLRRRL	10	0	4623.232320
0	5.797588	1.487056	24.427219	0	61.426339	292.856347	484.139420	51.760296	295.127452	479.876664	RUBRLLRRLR	10	0	5670.535968
0	3.686484	1.228828	74.900000	0	61.426339	292.856347	484.139420	65.129638	297.297852	480.276777	RUBRLLRRLL	10	0	3792.937536
0	4.363938	1.454646	35.663590	0	59.283285	269.428075	486.952916	55.877102	263.280062	491.185348	RUBRLLRLRR	10	0	5689.406304
0	6.132461	2.021636	26.132813	0	59.283285	269.428075	486.952916	48.857999	266.310366	483.669637	RUBRLLRLRL	10	0	5359.175424
0	4.437714	0.984524	71.314514	0	71.511182	275.501022	480.122166	79.408801	276.537433	478.136061	RUBRLLRLLR	10	0	4510.010304
0	3.759705	0.984524	62.933503	0	71.511182	275.501022	480.122166	66.027959	275.465613	475.530800	RUBRLLRLLL	10	0	3019.253760
0	5.197175	1.732392	31.558572	0	73.379632	273.437207	520.333334	69.087567	265.765511	524.444613	RUBRLLLRRR	10	0	6217.775712
0	4.867608	1.622536	40.675539	0	73.379632	273.437207	520.333334	65.878399	276.217369	524.726018	RUBRLLLRRL	10	0	5330.869920
0	3.709562	1.236521	33.514169	0	82.689461	280.687256	520.930563	79.452138	284.700387	525.797654	RUBRLLLRLR	10	0	4415.658624
0	2.761600	0.920533	50.168254	0	82.689461	280.687256	520.930563	85.659695	279.591114	525.253028	RUBRLLLRLL	10	0	4264.695936
0	4.457491	1.159837	20.274734	0	104.635093	276.168608	497.832084	110.855789	278.232837	492.464375	RUBRLLLLRR	10	0	5302.564416
0	2.741305	0.913768	50.983716	0	104.635093	276.168608	497.832084	108.933486	276.025461	500.703343	RUBRLLLLRL	10	0	3689.150688
0	5.168340	1.159837	22.123887	0	90.232353	265.782777	504.354120	88.060141	258.162149	510.080354	RUBRLLLLLR	10	0	4142.038752
0	4.328004	1.159837	27.681028	0	90.232353	265.782777	504.354120	84.455647	260.368490	503.356001	RUBRLLLLLL	10	0	4009.946400
0	5.332566	1.777522	19.594717	0	74.965964	347.692930	443.563376	67.840203	354.442633	443.921150	RUBRRRRRRR	10	0	6038.507520
0	4.043767	1.347922	32.142693	0	74.965964	347.692930	443.563376	75.071308	354.644329	440.664341	RUBRRRRRRL	10	0	5019.509376
0	4.139812	0.989657	60.391673	0	84.202194	338.682189	450.213700	90.765761	335.612488	452.788537	RUBRRRRRLR	10	0	3566.493504
0	2.770229	0.923410	66.698006	0	84.202194	338.682189	450.213700	81.223148	341.533123	453.476205	RUBRRRRRLL	10	0	2575.800864
0	5.369561	1.789854	29.199067	0	59.761216	325.939103	436.479643	51.209147	322.392088	432.707128	RUBRRRRLRR	10	0	4877.981856
0	4.571956	1.523985	37.735559	0	59.761216	325.939103	436.479643	54.487308	331.977511	433.686133	RUBRRRRLRL	10	0	4566.621312
0	2.402941	0.800980	71.759236	0	66.552567	321.958252	445.970552	67.705927	317.997840	447.710941	RUBRRRRLLR	10	0	3462.706656
0	4.313233	1.107048	34.712380	0	66.552567	321.958252	445.970552	59.306320	323.519819	449.070894	RUBRRRRLLL	10	0	3217.392288
0	6.227400	1.706938	14.656910	0	74.797581	317.843389	418.653452	64.548575	316.572347	413.237695	RUBRRRLRRR	10	0	3557.058336
0	2.274044	0.758015	74.900000	0	74.797581	317.843389	418.653452	76.581628	315.880259	415.134071	RUBRRRLRRL	10	0	2566.365696
0	6.620956	1.872579	15.230624	0	73.763936	326.072698	419.277368	63.553937	329.348634	412.972910	RUBRRRLRLR	10	0	3198.521952
0	2.478500	0.826167	74.900000	0	73.763936	326.072698	419.277368	75.253615	330.384058	419.097964	RUBRRRLRLL	10	0	2255.005152
0	2.906586	0.968862	47.867541	0	108.585107	319.328104	432.510795	112.628615	318.844676	428.737964	RUBRRRLLRR	10	0	3236.262624
0	4.130217	1.257016	32.962933	0	108.585107	319.328104	432.510795	114.072645	317.195647	437.741128	RUBRRRLLRL	10	0	3104.170272
0	3.282588	1.064499	19.034631	0	101.182309	327.624684	432.043083	100.952423	333.518270	430.603065	RUBRRRLLLR	10	0	2236.134816
0	1.659568	0.553189	74.900000	0	101.182309	327.624684	432.043083	102.303599	328.084561	435.090113	RUBRRRLLLL	10	0	1481.321376
0	6.530808	2.176936	7.821600	0	58.551436	291.388087	434.995227	46.714289	290.548860	432.869076	RUBRRLRRRR	10	0	5010.074208
0	1.984291	0.661430	74.900000	0	58.551436	291.388087	434.995227	57.532616	294.188163	437.292720	RUBRRLRRRL	10	0	2245.569984
0	2.697862	0.899287	74.900000	0	68.819943	290.214186	429.506062	71.838564	292.312636	425.876511	RUBRRLRRLR	10	0	3434.401152
0	5.026358	1.204736	34.365308	0	68.819943	290.214186	429.506062	61.240048	287.067745	424.856440	RUBRRLRRLL	10	0	3198.521952
0	7.053339	1.744350	13.813396	0	67.309967	284.094558	447.126680	54.881168	280.328392	447.413976	RUBRRLRLRR	10	0	3528.752832
0	3.368461	1.122820	74.900000	0	67.309967	284.094558	447.126680	66.538478	286.556428	453.253348	RUBRRLRLRL	10	0	2217.264480
0	3.502142	0.739341	51.423000	0	77.331333	281.798069	443.653081	72.721230	278.152411	440.768801	RUBRRLRLLR	10	0	2330.486496
0	3.041779	0.739341	74.900000	0	77.331333	281.798069	443.653081	82.293587	280.015292	445.707301	RUBRRLRLLL	10	0	2217.264480
0	4.960647	1.309237	25.488570	0	128.266643	289.625151	443.989629	137.391565	289.953081	443.667462	RUBRRLLRRR	10	0	3943.900224
0	2.988034	0.996011	60.239403	0	128.266643	289.625151	443.989629	128.798358	291.036719	449.736801	RUBRRLLRRL	10	0	3245.697792
0	2.635805	0.585617	53.954486	0	119.724658	285.242260	441.653680	116.861695	283.690385	445.562968	RUBRRLLRLR	10	0	1613.413728
0	2.134864	0.585617	74.900000	0	119.724658	285.242260	441.653680	121.749401	282.947764	438.972942	RUBRRLLRLL	10	0	1169.960832
0	2.215917	0.738639	45.830566	0	108.583335	291.636702	427.934933	108.297370	288.529390	425.078855	RUBRRLLLRR	10	0	1792.681920
0	2.782455	0.927485	37.571172	0	108.583335	291.636702	427.934933	105.963484	294.159549	424.014893	RUBRRLLLRL	10	0	1679.459904
0	4.114806	0.984054	19.805036	0	116.122379	295.220917	432.374740	122.899298	296.871854	429.158178	RUBRRLLLLR	10	0	1896.468768
0	2.179344	0.726448	74.900000	0	116.122379	295.220917	432.374740	115.992838	298.467796	434.933046	RUBRRLLLLL	10	0	1302.053184
0	4.007342	1.335781	24.648125	0	194.895778	349.510256	478.190251	196.243838	355.412525	482.773430	RUBLRRRRRR	10	0	3406.095648
0	4.058632	1.352877	38.845100	0	194.895778	349.510256	478.190251	198.939155	354.977040	474.819636	RUBLRRRRRL	10	0	2236.134816
0	2.739748	0.913249	44.696140	0	198.017313	341.027933	478.131771	200.332718	342.133265	482.849937	RUBLRRRRLR	10	0	1943.644608
0	3.535862	1.178621	33.023666	0	198.017313	341.027933	478.131771	204.280290	341.203167	476.205276	RUBLRRRRLL	10	0	1943.644608
0	4.821844	1.517132	12.892493	0	195.520588	336.126913	459.575395	201.612353	341.274699	455.335092	RUBLRRRLRR	10	0	2604.106368
0	1.865734	0.621911	66.920443	0	195.520588	336.126913	459.575395	197.950503	333.791755	458.848127	RUBLRRRLRL	10	0	1632.284064
0	3.431794	0.855089	19.149227	0	185.417431	330.925649	459.857124	182.740346	327.238535	455.100791	RUBLRRRLLR	10	0	1679.459904
0	1.423747	0.474582	74.900000	0	185.417431	330.925649	459.857124	183.601587	332.764849	459.377629	RUBLRRRLLL	10	0	1292.618016
0	2.763632	0.921211	25.310031	0	173.256862	308.610140	461.303152	171.004864	306.873547	456.719204	RUBLRRLRRR	10	0	1264.312512
0	1.888347	0.629449	48.467438	0	173.256862	308.610140	461.303152	175.811260	307.973227	458.835462	RUBLRRLRRL	10	0	1056.738816
0	2.518852	0.824028	35.635117	0	170.523565	306.861922	468.025246	170.415677	302.227922	468.221302	RUBLRRLRLR	10	0	1226.571840
0	2.167186	0.722395	65.167183	0	170.523565	306.861922	468.025246	166.681149	307.725400	468.728550	RUBLRRLRLL	10	0	915.211296
0	4.597156	0.941981	15.198607	0	191.401327	319.920083	476.814102	198.540175	323.070062	480.381629	RUBLRRLLRR	10	0	1519.062048
0	1.696308	0.565436	69.655529	0	191.401327	319.920083	476.814102	193.247354	318.886476	474.317969	RUBLRRLLRL	10	0	1151.090496
0	1.698757	0.459464	63.647263	0	183.936159	317.143095	477.984950	184.573744	314.155737	478.718681	RUBLRRLLLR	10	0	783.118944
0	1.919535	0.459464	58.738501	0	183.936159	317.143095	477.984950	184.034423	319.698844	480.635126	RUBLRRLLLL	10	0	726.507936
0	5.855116	1.706124	8.606659	0	182.884910	353.484010	505.220320	186.753168	362.649666	509.737130	RUBLRLRRRR	10	0	3056.994432
0	1.510146	0.503382	74.900000	0	182.884910	353.484010	505.220320	183.905749	354.502317	502.637661	RUBLRLRRRL	10	0	1783.246752
0	5.084053	1.607485	17.850624	0	184.938067	347.312460	508.438373	189.130320	352.228127	515.797983	RUBLRLRRLR	10	0	2321.051328
0	2.058761	0.686254	62.998523	0	184.938067	347.312460	508.438373	188.513079	346.178864	507.834316	RUBLRLRRLL	10	0	1971.950112
0	6.181150	1.706124	6.581337	0	169.954635	351.427104	517.045045	172.266032	359.469760	525.425800	RUBLRLRLRR	10	0	3075.864768
0	1.974042	0.658014	44.138702	0	169.954635	351.427104	517.045045	167.675162	353.618167	518.993694	RUBLRLRLRL	10	0	1585.108224
0	2.737321	0.742328	47.568915	0	165.607852	339.759411	509.502775	161.393440	337.166144	508.457466	RUBLRLRLLR	10	0	1707.765408
0	1.990568	0.663523	74.900000	0	165.607852	339.759411	509.502775	167.228930	339.230512	513.027006	RUBLRLRLLL	10	0	1103.914656
0	2.367286	0.682588	28.551922	0	157.519983	309.794849	486.602852	156.915950	305.484830	486.880523	RUBLRLLRRR	10	0	952.951968
0	1.836166	0.612055	51.074178	0	157.519983	309.794849	486.602852	155.676990	309.271909	483.576711	RUBLRLLRRL	10	0	754.813440
0	2.353738	0.682588	19.275687	0	156.335525	314.680401	492.229256	154.284648	314.158241	496.337553	RUBLRLLRLR	10	0	905.776128
0	1.339341	0.446447	74.900000	0	156.335525	314.680401	492.229256	154.725789	316.345461	491.307607	RUBLRLLRLL	10	0	537.804576
0	1.820586	0.606862	63.695935	0	171.008132	321.252846	495.996529	169.662657	321.205041	499.331251	RUBLRLLLRR	10	0	849.165120
0	3.366700	0.682588	31.291725	0	171.008132	321.252846	495.996529	176.171546	324.223136	497.864584	RUBLRLLLRL	10	0	792.554112
0	1.913028	0.523395	40.863825	0	170.193317	316.879538	490.919390	170.597346	313.388740	490.646549	RUBLRLLLLR	10	0	556.674912
0	1.571034	0.523395	73.592651	0	170.193317	316.879538	490.919390	172.589460	318.405274	490.323063	RUBLRLLLLL	10	0	462.323232
0	6.029953	1.954508	16.124079	0	143.972544	374.877528	514.810788	145.944780	380.321958	525.101288	RUBLLRRRRR	10	0	6623.487936
0	2.636502	0.878834	74.900000	0	143.972544	374.877528	514.810788	148.688198	373.824273	514.291640	RUBLLRRRRL	10	0	4274.131104
0	3.673282	1.224427	37.750352	0	136.330300	380.741316	506.704546	137.864723	387.002276	504.476702	RUBLLRRRLR	10	0	5104.425888
0	4.846530	1.615510	28.155441	0	136.330300	380.741316	506.704546	131.591413	387.153812	511.060321	RUBLLRRRLL	10	0	5019.509376
0	5.769372	1.496469	23.136514	0	126.410794	366.095657	513.693060	124.678321	370.288074	524.127292	RUBLLRRLRR	10	0	4859.111520
0	4.111533	1.370511	45.515388	0	126.410794	366.095657	513.693060	120.147984	370.350861	513.760559	RUBLLRRLRL	10	0	3755.196864
0	4.593370	1.223237	69.098728	0	132.787703	352.772890	507.437561	134.532271	346.540927	501.521309	RUBLLRRLLR	10	0	4302.436608
0	2.704903	0.901634	52.642989	0	132.787703	352.772890	507.437561	135.197710	351.652427	512.013067	RUBLLRRLLL	10	0	2670.152544
0	4.578876	1.526292	32.234645	0	115.411882	384.548909	478.885996	117.998999	392.545280	479.632736	RUBLLRLRRR	10	0	5802.628320
0	4.717499	1.572500	35.152751	0	115.411882	384.548909	478.885996	109.454724	389.681244	482.898325	RUBLLRLRRL	10	0	5217.647904
0	5.920413	1.909879	13.493110	0	110.902697	379.301336	468.081784	102.711255	385.173541	463.565242	RUBLLRLRLR	10	0	5717.711808
0	2.294529	0.764843	74.900000	0	110.902697	379.301336	468.081784	112.728435	379.369614	463.943831	RUBLLRLRLL	10	0	3443.836320
0	4.175008	1.164039	53.254579	0	116.951705	353.760212	471.275981	120.752331	347.077622	471.140355	RUBLLRLLRR	10	0	4038.251904
0	3.368262	1.122754	63.548613	0	116.951705	353.760212	471.275981	114.180084	355.034121	465.410249	RUBLLRLLRL	10	0	2915.466912
0	5.657307	1.183056	21.097550	0	109.128219	364.450402	478.658149	100.133784	369.568718	477.350219	RUBLLRLLLR	10	0	3717.456192
0	3.066785	1.022262	53.371365	0	109.128219	364.450402	478.658149	107.458527	365.822388	484.324951	RUBLLRLLLL	10	0	3075.864768
0	4.936384	1.645461	20.126275	0	158.749510	387.088705	477.951678	154.017940	394.849657	478.124005	RUBLLLRRRR	10	0	5821.498656
0	3.740948	1.246983	40.769815	0	158.749510	387.088705	477.951678	161.855767	392.945997	475.917860	RUBLLLRRRL	10	0	4047.687072
0	5.380331	1.768656	15.462486	0	165.214809	380.896397	487.632933	169.820335	387.717764	493.624369	RUBLLLRRLR	10	0	5076.120384
0	2.259695	0.753232	74.900000	0	165.214809	380.896397	487.632933	164.184439	378.778832	491.359091	RUBLLLRRLL	10	0	3321.179136
0	4.356011	1.452004	33.245512	0	177.408496	370.073087	468.683141	181.676098	376.865852	468.702885	RUBLLLRLRR	10	0	3774.067200
0	3.667799	1.222600	47.901108	0	177.408496	370.073087	468.683141	182.206921	368.297983	463.893645	RUBLLLRLRL	10	0	3311.743968
0	3.190327	0.761348	74.900000	0	172.227139	365.004832	476.449633	170.990199	359.615013	478.605234	RUBLLLRLLR	10	0	2094.607296
0	3.606386	0.761348	48.743140	0	172.227139	365.004832	476.449633	176.348685	369.204348	479.794743	RUBLLLRLLL	10	0	2075.736960
0	3.264840	1.070859	37.748561	0	151.425908	334.633669	454.655317	149.531560	331.767656	449.296511	RUBLLLLRRR	10	0	2556.930528
0	2.630266	0.876755	53.554317	0	151.425908	334.633669	454.655317	151.116482	330.567702	457.494753	RUBLLLLRRL	10	0	2415.403008
0	3.050112	1.016704	16.245822	0	159.036689	339.499218	454.033466	163.258876	339.056394	450.038903	RUBLLLLRLR	10	0	2405.967840
0	1.700494	0.566831	74.172012	0	159.036689	339.499218	454.033466	160.982915	338.803290	456.588501	RUBLLLLRLL	10	0	1254.877344
0	5.136447	1.070859	11.350973	0	144.445354	364.086244	459.133401	140.689713	372.766746	458.965041	RUBLLLLLRR	10	0	3019.253760
0	2.039987	0.679996	74.900000	0	144.445354	364.086244	459.133401	147.710210	365.751744	458.237212	RUBLLLLLRL	10	0	1500.191712
0	3.443735	1.066255	9.938395	0	141.484792	353.636792	456.039826	136.849754	353.548430	451.339783	RUBLLLLLLR	10	0	2019.125952
0	1.304963	0.434988	74.900000	0	141.484792	353.636792	456.039826	139.847732	352.649868	457.621666	RUBLLLLLLL	10	0	1047.303648
0	6.128178	2.042726	28.360759	0	163.406929	314.803788	589.073607	164.033295	311.708471	600.840331	RUARLRRRRR	10	0	11812.830336
0	5.112415	1.704138	42.964096	0	163.406929	314.803788	589.073607	161.531347	322.293363	594.925235	RUARLRRRRL	10	0	9869.185728
0	5.215601	1.612462	26.464636	0	173.541322	311.594971	575.365740	181.881988	314.978265	579.007594	RUARLRRRLR	10	0	7802.883936
0	3.041984	1.013995	69.187833	0	173.541322	311.594971	575.365740	175.717692	307.005504	572.799326	RUARLRRRLL	10	0	6378.173568
0	5.669407	1.889802	26.246498	0	158.481387	336.440863	562.837731	161.078083	345.185055	568.354846	RUARLRRLRR	10	0	9831.445056
0	5.252355	1.750785	28.572246	0	158.481387	336.440863	562.837731	153.111524	344.477979	563.234177	RUARLRRLRL	10	0	9812.574720
0	4.476619	1.298592	66.376413	0	166.003349	323.784538	552.154105	165.130550	319.119524	544.833203	RUARLRRLLR	10	0	8661.484224
0	5.197632	1.298592	52.147581	0	166.003349	323.784538	552.154105	173.907191	329.131344	552.970701	RUARLRRLLL	10	0	7283.949696
0	4.851347	1.617116	39.717581	0	126.802936	304.531176	582.390547	128.442453	301.413519	591.307303	RUARLRLRRR	10	0	10369.249632
0	5.809928	1.936643	34.818721	0	126.802936	304.531176	582.390547	122.709220	311.812376	589.652050	RUARLRLRRL	10	0	9689.917536
0	6.057599	2.019200	25.360710	0	117.187163	296.985327	569.854378	106.417265	297.469814	572.969214	RUARLRLRLR	10	0	8736.965568
0	3.758808	1.252936	50.446368	0	117.187163	296.985327	569.854378	114.610971	290.893729	567.635666	RUARLRLRLL	10	0	7821.754272
0	5.253574	1.697325	26.427184	0	126.906815	323.091767	560.167018	126.678714	332.630847	561.905053	RUARLRLLRR	10	0	7793.448768
0	5.830736	1.697325	25.838083	0	126.906815	323.091767	560.167018	119.182510	328.758744	565.434421	RUARLRLLRL	10	0	7170.727680
0	4.937412	1.584002	55.319069	0	130.506457	310.084866	544.911922	135.181310	306.286817	537.514332	RUARLRLLLR	10	0	7359.431040
0	3.609862	1.203287	67.943054	0	130.506457	310.084866	544.911922	126.319716	305.058444	543.625965	RUARLRLLLL	10	0	4764.759840
0	6.154300	2.051433	28.324445	0	174.083562	271.233453	599.095059	181.500514	272.882331	608.228249	RUARLLRRRR	10	0	11275.025760
0	4.606131	1.535377	47.775874	0	174.083562	271.233453	599.095059	169.493735	275.006347	605.670134	RUARLLRRRL	10	0	9652.176864
0	6.385988	1.968900	33.620663	0	168.550857	261.815222	596.698068	172.851180	256.518712	607.101309	RUARLLRRLR	10	0	9633.306528
0	4.274233	1.424744	61.400629	0	168.550857	261.815222	596.698068	161.017416	261.206389	599.086616	RUARLLRRLL	10	0	9076.631616
0	7.388989	2.009596	21.504666	0	192.308726	266.847882	574.954695	203.081924	267.022305	583.980764	RUARLLRLRR	10	0	11397.682944
0	4.064595	1.354865	74.900000	0	192.308726	266.847882	574.954695	194.783261	272.135018	569.866148	RUARLLRLRL	10	0	7717.967424
0	3.970348	1.323449	60.857408	0	184.989582	255.474377	571.067020	184.640218	251.057747	564.750007	RUARLLRLLR	10	0	8284.077504
0	5.380230	1.508583	44.180624	0	184.989582	255.474377	571.067020	189.232665	250.031424	578.787995	RUARLLRLLL	10	0	7661.356416
0	6.314785	2.104928	19.232245	0	124.468308	253.022700	547.971766	114.730985	246.671372	547.647789	RUARLLLRRR	10	0	9737.093376
0	3.208868	1.069623	68.909696	0	124.468308	253.022700	547.971766	121.619339	257.184331	544.626853	RUARLLLRRL	10	0	6765.015456
0	4.337088	1.445696	26.686259	0	132.586351	257.087251	560.261908	129.059018	260.971270	566.802190	RUARLLLRLR	10	0	8378.429184
0	3.518540	1.172847	55.568493	0	132.586351	257.087251	560.261908	132.755837	252.289263	564.988017	RUARLLLRLL	10	0	5623.360128
0	6.008886	1.783311	30.928869	0	149.081347	236.669509	543.395091	143.562488	227.077846	543.419027	RUARLLLLRR	10	0	8897.363424
0	4.114838	1.371613	50.671212	0	149.081347	236.669509	543.395091	154.884000	232.057225	545.105907	RUARLLLLRL	10	0	8633.178720
0	4.060260	1.261635	66.490449	0	148.852706	248.861072	534.010096	153.409401	254.053151	530.901931	RUARLLLLLR	10	0	5944.155840
0	3.987510	1.261635	43.851122	0	148.852706	248.861072	534.010096	143.792576	247.955419	528.314901	RUARLLLLLL	10	0	5547.878784
0	5.118567	1.706189	20.344124	0	209.882528	307.961838	470.719908	213.087799	311.802870	462.043397	RUARRRRRRR	10	0	4613.797152
0	3.622442	1.207481	67.506097	0	209.882528	307.961838	470.719908	214.334132	311.690949	474.285791	RUARRRRRRL	10	0	2453.143680
0	3.902832	0.823931	44.654421	0	207.771514	299.423883	476.382086	210.747767	298.258276	469.390746	RUARRRRRLR	10	0	2075.736960
0	3.283547	0.823931	74.900000	0	207.771514	299.423883	476.382086	210.504896	297.333162	481.782061	RUARRRRRLL	10	0	2009.690784
0	4.677279	1.275620	10.523291	0	190.578267	296.231984	470.180128	191.863577	297.994175	461.130433	RUARRRRLRR	10	0	3123.040608
0	2.633539	0.877846	74.900000	0	190.578267	296.231984	470.180128	185.860481	296.673436	469.056809	RUARRRRLRL	10	0	1141.655328
0	4.024991	1.163095	15.419449	0	186.207022	289.656072	481.932316	179.944368	286.274263	484.181095	RUARRRRLLR	10	0	2434.273344
0	1.546778	0.515593	74.900000	0	186.207022	289.656072	481.932316	187.524284	287.137260	481.729711	RUARRRRLLL	10	0	1698.330240
0	5.415611	1.143296	27.031562	0	190.662264	316.065627	514.100715	192.749769	324.743798	518.933403	RUARRRLRRR	10	0	2321.051328
0	3.696330	1.143296	74.900000	0	190.662264	316.065627	514.100715	184.453730	317.240207	511.350549	RUARRRLRRL	10	0	2104.042464
0	3.571247	0.753930	43.989529	0	190.879007	310.961209	516.570640	192.632823	315.563959	521.303683	RUARRRLRLR	10	0	1896.468768
0	3.571247	0.753930	74.900000	0	190.879007	310.961209	516.570640	186.120973	306.713916	518.314003	RUARRRLRLL	10	0	1764.376416
0	2.696847	0.898949	50.724792	0	208.170186	315.674109	509.962039	212.442018	315.999771	507.233561	RUARRRLLRR	10	0	2009.690784
0	4.309614	1.436538	29.428778	0	208.170186	315.674109	509.962039	210.572588	322.869227	512.497223	RUARRRLLRL	10	0	1981.385280
0	4.300769	0.988613	32.889638	0	206.873672	310.431701	514.188454	209.811332	315.116446	520.346736	RUARRRLLLR	10	0	1905.903936
0	2.483042	0.827681	74.900000	0	206.873672	310.431701	514.188454	209.822205	306.995558	513.493273	RUARRRLLLL	10	0	1792.681920
0	5.578323	1.859441	20.633147	0	218.610531	282.231252	548.757261	225.725818	283.227686	556.731601	RUARRLRRRR	10	0	4519.445472
0	3.171721	1.057240	64.104411	0	218.610531	282.231252	548.757261	218.491167	276.622387	550.523447	RUARRLRRRL	10	0	3113.605440
0	4.499805	1.154665	26.376867	0	209.929149	291.018045	542.472429	211.460151	298.113488	546.814256	RUARRLRRLR	10	0	2481.449184
0	3.028109	1.009370	74.900000	0	209.929149	291.018045	542.472429	204.773124	291.967092	540.408029	RUARRLRRLL	10	0	2113.477632
0	4.008650	1.336217	25.663852	0	222.976300	290.450709	531.319350	229.194056	291.160081	535.572300	RUARRLRLRR	10	0	2736.198720
0	2.744487	0.914829	47.454456	0	222.976300	290.450709	531.319350	226.688591	291.393317	527.737795	RUARRLRLRL	10	0	2349.356832
0	3.739249	0.961748	27.210123	0	214.363440	294.664699	530.699713	216.478933	300.690124	533.498088	RUARRLRLLR	10	0	1736.070912
0	2.398939	0.799646	74.900000	0	214.363440	294.664699	530.699713	211.195424	295.920137	527.646196	RUARRLRLLL	10	0	1245.442176
0	3.805107	1.268369	18.505672	0	202.884620	258.332111	528.521290	206.273727	255.136724	534.206932	RUARRLLRRR	10	0	2745.633888
0	3.059309	1.019770	38.386914	0	202.884620	258.332111	528.521290	204.647528	252.988456	528.213315	RUARRLLRRL	10	0	1745.506080
0	3.411097	0.965926	67.012953	0	193.458669	262.325988	521.954637	188.760916	266.147974	520.141830	RUARRLLRLR	10	0	1585.108224
0	2.419652	0.806551	35.013944	0	193.458669	262.325988	521.954637	191.624902	258.456671	520.614698	RUARRLLRLL	10	0	1575.673056
0	2.910193	0.807662	40.981991	0	206.711263	271.165995	514.404466	210.494290	267.387909	514.808913	RUARRLLLRR	10	0	1453.015872
0	2.548750	0.807662	51.185821	0	206.711263	271.165995	514.404466	209.845677	274.434732	513.064301	RUARRLLLRL	10	0	1396.404864
0	2.573876	0.767567	57.624231	0	198.801982	271.428066	510.908195	195.055979	274.137512	509.771808	RUARRLLLLR	10	0	1122.784992
0	2.387462	0.767567	50.762600	0	198.801982	271.428066	510.908195	199.291273	268.487092	507.398698	RUARRLLLLL	10	0	1122.784992
0	9.283102	3.094367	16.859640	0	190.678301	156.320490	367.187246	197.319827	146.499599	353.810836	RUCRRRRRR	9	0	14983.046784
0	5.066791	1.688930	51.447796	0	190.678301	156.320490	367.187246	185.448315	148.755037	365.476759	RUCRRRRRL	9	0	10180.546272
0	8.818987	2.467347	12.352985	0	198.882691	162.754782	378.517392	211.540141	154.801833	371.621759	RUCRRRRLR	9	0	11831.700672
0	2.946360	0.982120	74.900000	0	198.882691	162.754782	378.517392	199.694000	159.892183	383.445201	RUCRRRRLL	9	0	8123.679648
0	8.466388	1.459515	16.818783	0	181.661498	208.686037	396.144209	185.515320	223.622148	398.612841	RUCRRRLRR	9	0	5736.582144
0	4.887835	1.459515	32.573151	0	181.661498	208.686037	396.144209	178.434355	214.749431	402.462497	RUCRRRLRL	9	0	5340.305088
0	5.540809	1.459515	36.627464	0	180.620262	190.719215	380.688225	176.193572	182.815367	375.587884	RUCRRRLLR	9	0	4670.408160
0	1.068289	0.356096	74.900000	0	180.620262	190.719215	380.688225	182.370184	189.839664	380.485749	RUCRRRLLL	9	2	2066.301792
0	7.020356	2.340119	24.725137	0	140.924929	158.898614	382.032423	142.885338	149.811274	372.274621	RUCRRLRRR	9	0	12143.061216
0	7.579041	2.526347	25.505203	0	140.924929	158.898614	382.032423	132.638550	148.428979	377.615654	RUCRRLRRL	9	0	10925.924544
0	7.006993	1.479254	74.900000	0	138.098350	178.122185	391.289459	137.755187	190.380517	395.651681	RUCRRLRLR	9	0	6142.294368
0	3.186484	1.062161	52.920563	0	138.098350	178.122185	391.289459	133.206420	175.009566	390.307540	RUCRRLRLL	9	0	4736.454336
0	6.753847	1.860650	18.553209	0	149.309264	163.865776	407.674998	144.476635	152.420799	407.020999	RUCRRLLRR	9	0	9199.288800
0	4.137160	1.379053	49.401654	0	149.309264	163.865776	407.674998	154.646428	158.568941	406.341131	RUCRRLLRL	9	0	6293.257056
0	6.604727	1.394331	74.900000	0	146.325165	179.134649	416.778855	147.556238	190.609692	420.950591	RUCRRLLLR	9	0	6387.608736
0	3.497540	1.165847	49.441359	0	146.325165	179.134649	416.778855	141.558279	175.418865	419.197020	RUCRRLLLL	9	0	4510.010304
0	6.229243	2.076414	23.257416	0	214.609894	174.266928	417.544486	217.926696	165.919967	409.794097	RUCRLRRRR	9	0	11926.052352
0	6.251068	2.083689	28.040677	0	214.609894	174.266928	417.544486	225.285785	170.789646	414.783780	RUCRLRRRL	9	0	9982.407744
0	5.657797	1.726439	32.247030	0	206.308502	175.314946	429.908235	213.269492	169.446529	435.410795	RUCRLRRLR	9	0	7736.837760
0	3.829481	1.276494	66.855014	0	206.308502	175.314946	429.908235	201.848259	170.246151	427.695723	RUCRLRRLL	9	0	6632.923104
0	7.586402	1.361126	11.349597	0	195.405441	216.549097	436.723998	194.412844	229.997419	432.755434	RUCRLRLRR	9	0	5830.933824
0	3.058108	1.019369	41.465094	0	195.405441	216.549097	436.723998	191.588616	220.414468	438.338004	RUCRLRLRL	9	0	4972.333536
0	5.809551	1.361126	16.342058	0	204.848688	197.367425	445.384313	213.324843	191.936618	449.319398	RUCRLRLLR	9	0	5311.999584
0	3.730217	1.243406	27.461376	0	204.848688	197.367425	445.384313	206.418746	193.842511	451.556569	RUCRLRLLL	9	0	5047.814880
0	4.276911	1.425637	35.189537	0	170.760569	173.768632	445.474976	170.092978	167.592711	440.215916	RUCRLLRRR	9	0	6283.821888
0	5.063079	1.687693	29.178558	0	170.760569	173.768632	445.474976	174.497845	165.802232	448.824234	RUCRLLRRL	9	0	6274.386720
0	5.835433	1.659722	23.027531	0	160.936772	179.925808	450.270357	156.223995	171.678780	455.729260	RUCRLLRLR	9	0	6642.358272
0	2.895006	0.965002	74.900000	0	160.936772	179.925808	450.270357	156.542099	182.154441	448.059348	RUCRLLRLL	9	0	5274.258912
0	4.448518	1.356290	33.324525	0	179.065812	189.760696	462.732800	185.856310	185.989751	465.561798	RUCRLLLRR	9	0	6057.377856
0	5.344386	1.356290	31.183254	0	179.065812	189.760696	462.732800	177.764002	183.203861	470.577952	RUCRLLLRL	9	0	5349.740256
0	4.796766	1.356290	55.150051	0	172.239162	204.361350	459.084053	171.458619	212.642176	455.852383	RUCRLLLLR	9	0	5802.628320
0	2.674314	0.891438	70.372437	0	172.239162	204.361350	459.084053	167.727295	203.741873	461.120305	RUCRLLLLL	9	0	3726.891360
0	5.426534	1.808845	14.615016	0	137.447973	198.100382	495.482420	139.079919	189.682501	501.056935	RUCLRRRRRR	10	0	4236.390432
0	3.226766	1.075589	41.243877	0	137.447973	198.100382	495.482420	133.311690	193.955039	496.579418	RUCLRRRRRL	10	0	2726.763552
0	3.148512	0.849521	74.900000	0	141.606307	206.579457	486.223222	142.087064	209.321209	480.699260	RUCLRRRRLR	10	0	2236.134816
0	4.024046	0.849521	44.638420	0	141.606307	206.579457	486.223222	145.367721	200.295588	487.453906	RUCLRRRRLL	10	0	2198.394144
0	5.325715	0.932545	10.895105	0	141.041236	215.205341	496.419071	141.955010	207.857304	503.403933	RUCLRRRLRR	10	0	2462.578848
0	1.910154	0.636718	61.846401	0	141.041236	215.205341	496.419071	140.165767	216.471923	499.854007	RUCLRRRLRL	10	0	1471.886208
0	3.074403	0.932545	73.095627	0	145.985566	223.263588	488.559195	144.931979	228.482354	486.467024	RUCLRRRLLR	10	0	2066.301792
0	2.973638	0.932545	43.122672	0	145.985566	223.263588	488.559195	150.176603	223.227627	484.731306	RUCLRRRLLL	10	0	1792.681920
0	4.924854	1.641618	15.241165	0	110.760911	214.030269	503.987760	107.920783	208.331601	511.002223	RUCLRRLRRR	10	0	4142.038752
0	2.612866	0.870955	53.962325	0	110.760911	214.030269	503.987760	111.037959	209.467976	502.353994	RUCLRRLRRL	10	0	2538.060192
0	5.600776	1.650987	17.875410	0	104.602260	223.595764	501.540760	96.159822	222.251576	507.808344	RUCLRRLRLR	10	0	3689.150688
0	2.770693	0.923564	74.900000	0	104.602260	223.595764	501.540760	102.316410	227.048849	498.303231	RUCLRRLRLL	10	0	2311.616160
0	2.287100	0.762367	66.516391	0	120.380974	235.816605	495.368887	122.914595	238.499289	493.163301	RUCLRRLLRR	10	0	1820.987424
0	3.274123	0.770965	49.754258	0	120.380974	235.816605	495.368887	115.719942	238.257864	498.567011	RUCLRRLLRL	10	0	1528.497216
0	3.939074	0.909087	14.525290	0	121.395740	228.209758	502.084809	119.389825	224.754426	508.660409	RUCLRRLLLR	10	0	1585.108224
0	1.587599	0.529200	74.900000	0	121.395740	228.209758	502.084809	124.137286	228.325443	503.181015	RUCLRRLLLL	10	0	990.692640
0	4.948676	0.988612	9.500135	0	163.535881	273.464135	446.907047	168.855706	278.750211	441.283469	RUCLRLRRRR	10	0	2236.134816
0	2.049267	0.683089	53.838998	0	163.535881	273.464135	446.907047	167.133494	272.389592	446.492946	RUCLRLRRRL	10	0	1103.914656
0	1.670033	0.546226	49.068355	0	154.065645	268.098434	450.400973	151.428478	269.426333	449.466039	RUCLRLRRLR	10	0	1037.868480
0	1.789889	0.546226	61.359317	0	154.065645	268.098434	450.400973	154.329387	265.419060	448.335584	RUCLRLRRLL	10	0	754.813440
0	3.234891	0.801490	19.574146	0	157.613398	258.868902	461.875315	163.320581	257.884053	460.359087	RUCLRLRLRR	10	0	1113.349824
0	1.822129	0.607376	74.900000	0	157.613398	258.868902	461.875315	158.228457	259.401458	465.410842	RUCLRLRLRL	10	0	735.943104
0	1.524777	0.508259	44.353481	0	153.487867	255.412929	459.817301	153.687164	254.203313	457.073714	RUCLRLRLLR	10	0	679.332096
0	1.991208	0.663736	32.878947	0	153.487867	255.412929	459.817301	153.873002	251.861842	460.718550	RUCLRLRLLL	10	0	669.896928
0	3.604004	0.761133	33.427203	0	127.966714	255.177882	469.909666	121.975266	254.463872	472.912466	RUCLRLLRRR	10	0	792.554112
0	2.329384	0.761133	74.900000	0	127.966714	255.177882	469.909666	128.910280	251.572427	467.602559	RUCLRLLRRL	10	0	679.332096
0	1.747676	0.582559	56.872085	0	129.798687	260.770551	467.495039	130.865879	262.291664	464.641023	RUCLRLLRLR	10	0	707.637600
0	2.092667	0.640649	45.140927	0	129.798687	260.770551	467.495039	126.517050	262.651520	468.297023	RUCLRLLRLL	10	0	698.202432
0	2.794731	0.731072	30.888715	0	134.759555	260.184182	479.136411	131.831733	260.483842	483.721847	RUCLRLLLRR	10	0	707.637600
0	1.669519	0.556506	74.900000	0	134.759555	260.184182	479.136411	136.568539	262.669636	479.199651	RUCLRLLLRL	10	0	613.285920
0	1.981702	0.569486	49.373372	0	136.714523	255.682564	477.559394	139.876333	253.904776	477.995954	RUCLRLLLLR	10	0	594.415584
0	2.062041	0.569486	66.786449	0	136.714523	255.682564	477.559394	133.900714	254.641538	480.087637	RUCLRLLLLL	10	0	471.758400
0	8.253813	1.756297	25.560354	0	101.722748	184.687894	414.439127	96.683451	174.056610	403.986797	RUCLLRRRRR	10	0	9548.390016
0	5.157653	1.719218	74.900000	0	101.722748	184.687894	414.439127	106.718705	190.162996	407.988249	RUCLLRRRRL	10	0	7227.338688
0	6.300029	2.100010	21.330856	0	101.746434	176.428508	423.976825	97.318657	165.987193	421.319723	RUCLLRRRLR	10	0	8529.391872
0	3.498193	1.166064	55.452271	0	101.746434	176.428508	423.976825	106.035343	172.369483	426.773856	RUCLLRRRLL	10	0	6783.885792
0	5.290965	1.763655	28.409361	0	79.832976	192.294360	431.398375	74.295372	184.500478	429.356542	RUCLLRRLRR	10	0	6840.496800
0	4.562421	1.520807	39.565612	0	79.832976	192.294360	431.398375	71.987683	193.240310	434.499534	RUCLLRRLRL	10	0	5925.285504
0	4.938458	1.051954	41.764033	0	87.067997	200.869070	426.261779	80.142508	198.092382	420.614332	RUCLLRRLLR	10	0	4415.658624
0	3.323394	1.051954	74.900000	0	87.067997	200.869070	426.261779	88.750468	206.726549	425.648486	RUCLLRRLLL	10	0	4387.353120
0	4.487089	1.495696	35.838504	0	89.119688	196.810396	463.298534	80.905787	197.691366	463.519505	RUCLLRLRRR	10	0	5887.544832
0	4.603621	1.534540	44.286433	0	89.119688	196.810396	463.298534	86.806715	188.694865	464.185395	RUCLLRLRRL	10	0	4811.935680
0	4.806575	1.602192	25.994358	0	94.960073	200.855700	471.964358	93.407112	196.176332	479.948323	RUCLLRLRLR	10	0	4859.111520
0	2.863186	0.954395	50.939015	0	94.960073	200.855700	471.964358	92.373585	204.277354	475.295008	RUCLLRLRLL	10	0	4604.361984
0	5.289444	1.763148	23.439326	0	114.952582	186.421493	461.178610	115.925396	178.639435	467.453320	RUCLLRLLRR	10	0	5887.544832
0	3.924164	1.308055	35.229016	0	114.952582	186.421493	461.178610	115.479136	179.752896	458.208545	RUCLLRLLRL	10	0	5472.397440
0	4.302693	1.040816	62.705545	0	119.156976	200.078714	460.381003	122.430985	206.624829	457.083802	RUCLLRLLLR	10	0	4717.584000
0	3.186334	1.040816	64.931245	0	119.156976	200.078714	460.381003	120.401228	198.223003	466.273672	RUCLLRLLLL	10	0	3349.484640
0	5.765718	1.921906	15.517346	0	63.457407	228.474307	459.137447	52.852380	228.057538	459.493145	RUCLLLRRRR	10	0	5302.564416
0	3.423794	1.141265	38.137315	0	63.457407	228.474307	459.137447	59.792493	224.243609	455.984907	RUCLLLRRRL	10	0	3868.418880
0	5.803711	1.480819	21.853573	0	74.724428	227.558779	468.947774	69.102157	223.537767	477.801165	RUCLLLRRLR	10	0	4528.880640
0	3.565118	1.188373	74.900000	0	74.724428	227.558779	468.947774	80.572379	225.237007	470.984672	RUCLLLRRLL	10	0	2915.466912
0	4.203120	1.057958	74.900000	0	83.712809	240.334742	468.792157	91.135488	242.410124	468.014474	RUCLLLRLRR	10	0	3868.418880
0	4.899720	1.057958	47.562155	0	83.712809	240.334742	468.792157	80.391436	237.542095	477.384044	RUCLLLRLRL	10	0	3019.253760
0	6.224174	1.534788	15.675305	0	68.576488	242.027231	463.814898	57.574392	241.595983	467.276216	RUCLLLRLLR	10	0	3708.021024
0	3.052133	1.017378	46.004417	0	68.576488	242.027231	463.814898	64.930611	245.478133	461.069005	RUCLLLRLLL	10	0	2839.985568
0	6.956944	1.701068	19.745259	0	65.432148	241.826804	434.648899	53.650266	237.249466	432.375054	RUCLLLLRRR	10	0	5019.509376
0	4.993464	1.664488	31.083906	0	65.432148	241.826804	434.648899	57.557845	246.409072	433.289958	RUCLLLLRRL	10	0	4576.056480
0	3.349493	0.819583	72.359130	0	81.950784	238.285798	434.719712	87.656882	237.554057	432.302210	RUCLLLLRLR	10	0	2707.893216
0	2.827401	0.819583	49.037683	0	81.950784	238.285798	434.719712	78.641059	234.272319	434.475525	RUCLLLLRLL	10	0	2245.569984
0	4.178511	1.378307	27.880539	0	110.706126	252.069922	434.304643	116.666941	254.454198	429.697071	RUCLLLLLRR	10	0	4623.232320
0	4.041259	1.347086	32.331000	0	110.706126	252.069922	434.304643	117.596588	251.749402	437.339445	RUCLLLLLRL	10	0	4179.779424
0	3.115813	0.884188	36.059181	0	96.733642	254.131419	436.594650	92.450367	257.014124	433.875335	RUCLLLLLLR	10	0	2594.671200
0	2.308352	0.769451	69.962130	0	96.733642	254.131419	436.594650	96.588170	255.294969	441.032248	RUCLLLLLLL	10	0	2575.800864
0	3.506188	1.168729	18.673880	0	190.671337	197.460314	510.057484	195.323021	192.996407	509.667277	RUALRRRRRR	10	0	1726.635744
0	2.496226	0.832075	39.641507	0	190.671337	197.460314	510.057484	192.046213	195.102545	514.074800	RUALRRRRRL	10	0	1217.136672
0	4.261937	1.311873	12.837397	0	182.474373	196.331745	507.124461	180.827481	188.697948	507.977973	RUALRRRRLR	10	0	1717.200576
0	1.736585	0.578862	74.900000	0	182.474373	196.331745	507.124461	180.296155	196.430984	504.583696	RUALRRRRLL	10	0	971.822304
0	3.541791	1.124562	17.322501	0	178.671597	205.138993	518.239495	179.178377	200.754904	523.455429	RUALRRRLRR	10	0	1688.895072
0	1.690613	0.563538	74.900000	0	178.671597	205.138993	518.239495	177.585487	207.318481	520.346412	RUALRRRLRL	10	0	1056.738816
0	4.309554	1.099382	18.096676	0	174.568753	203.309674	512.414212	170.966539	196.590402	514.809447	RUALRRRLLR	10	0	1641.719232
0	2.449183	0.816394	74.900000	0	174.568753	203.309674	512.414212	171.198112	204.491039	509.422788	RUALRRRLLL	10	0	1018.998144
0	2.962543	0.739966	29.438684	0	190.230159	235.456804	505.815992	193.321001	239.909980	505.144296	RUALRRLRRR	10	0	1103.914656
0	2.096049	0.698683	50.063832	0	190.230159	235.456804	505.815992	187.681491	237.862762	504.059406	RUALRRLRRL	10	0	1000.127808
0	2.536237	0.739966	28.867568	0	187.694424	228.836980	511.980447	187.653213	226.678532	516.478591	RUALRRLRLR	10	0	877.470624
0	1.512279	0.504093	72.753499	0	187.694424	228.836980	511.980447	185.067936	229.753470	511.834422	RUALRRLRLL	10	0	735.943104
0	4.338421	1.152901	5.478915	0	201.768491	210.668876	510.288911	207.716557	205.355947	510.808641	RUALRRLLRR	10	0	1122.784992
0	1.615197	0.538399	27.097107	0	201.768491	210.668876	510.288911	202.595423	207.881922	510.973347	RUALRRLLRL	10	0	632.156256
0	2.859557	0.953186	7.787595	0	195.726083	215.377021	514.730978	197.035650	213.363991	519.820809	RUALRRLLLR	10	0	849.165120
0	0.713599	0.237866	74.900000	0	195.726083	215.377021	514.730978	194.744887	214.507261	514.827130	RUALRRLLLL	10	2	462.323232
0	5.670295	1.655468	10.588545	0	213.586372	202.288760	490.085304	220.491446	194.511369	491.103258	RUALRLRRRR	10	0	2500.319520
0	3.247687	1.082562	31.875044	0	213.586372	202.288760	490.085304	213.779152	196.829157	492.729443	RUALRLRRRL	10	0	1519.062048
0	3.226229	1.075410	11.208293	0	209.272572	208.744040	484.416325	212.954369	204.758350	481.787410	RUALRLRRLR	10	0	1028.433312
0	1.107570	0.369190	74.645106	0	209.272572	208.744040	484.416325	207.813543	207.346424	484.112295	RUALRLRRLL	10	2	603.850752
0	6.658803	1.655468	10.380600	0	201.495854	247.739067	471.272985	199.257513	258.435440	465.230458	RUALRLRLRR	10	0	1415.275200
0	2.555208	0.851736	47.851733	0	201.495854	247.739067	471.272985	197.293302	249.839230	471.563791	RUALRLRLRL	10	0	896.340960
0	4.011041	1.337014	14.641811	0	204.349498	243.521731	479.357777	202.205351	249.730430	483.027710	RUALRLRLLR	10	0	868.035456
0	2.766487	0.922162	74.900000	0	204.349498	243.521731	479.357777	199.775337	243.179013	481.765854	RUALRLRLLL	10	0	632.156256
0	5.028822	1.384991	6.629291	0	193.340251	202.978883	490.089489	195.762484	194.237330	492.117582	RUALRLLRRR	10	0	1358.664192
0	1.166670	0.388890	74.900000	0	193.340251	202.978883	490.089489	194.793257	202.712879	488.395071	RUALRLLRRL	10	2	679.332096
0	1.803047	0.601016	29.037843	0	186.447304	209.554967	489.219315	184.990604	206.999647	490.892700	RUALRLLRLR	10	0	679.332096
0	1.709570	0.569857	32.288672	0	186.447304	209.554967	489.219315	183.752440	208.422835	487.948981	RUALRLLRLL	10	0	651.026592
0	1.404756	0.468252	58.258251	0	184.821296	228.955855	480.535273	185.009233	229.120349	477.738885	RUALRLLLRR	10	0	745.378272
0	3.511645	0.759759	22.363402	0	184.821296	228.955855	480.535273	184.107968	235.343134	479.754075	RUALRLLLRL	10	0	745.378272
0	1.522612	0.393768	68.834316	0	183.490728	224.293931	484.727087	183.881103	226.296359	486.816252	RUALRLLLLR	10	0	566.110080
0	1.717567	0.393768	56.248692	0	183.490728	224.293931	484.727087	180.694437	223.026359	483.900538	RUALRLLLLL	10	0	528.369408
0	4.537726	1.361542	8.024730	0	160.489921	218.617960	512.069560	158.749767	210.975427	515.216930	RUALLRRRRR	10	0	1217.136672
0	1.790180	0.596727	74.900000	0	160.489921	218.617960	512.069560	162.361818	218.775112	515.011879	RUALLRRRRL	10	0	434.017728
0	1.815539	0.449754	74.023988	0	160.407990	228.387486	509.389302	161.644794	231.445825	509.980248	RUALLRRRLR	10	0	566.110080
0	1.973266	0.449754	52.431973	0	160.407990	228.387486	509.389302	157.389892	227.048178	511.037503	RUALLRRRLL	10	0	481.193568
0	1.651182	0.550394	60.381145	0	164.092108	230.022617	496.199877	165.269058	230.875639	493.299236	RUALLRRLRR	10	0	547.239744
0	2.285695	0.591437	49.361894	0	164.092108	230.022617	496.199877	163.905265	225.821904	496.411593	RUALLRRLRL	10	0	452.888064
0	1.791966	0.526864	34.821087	0	160.344614	231.494181	499.537090	158.496423	228.924095	500.549840	RUALLRRLLR	10	0	273.619872
0	1.266512	0.422171	67.289075	0	160.344614	231.494181	499.537090	158.814176	233.252064	499.633365	RUALLRRLLL	10	0	254.749536
0	2.176127	0.506795	23.788342	0	158.396148	250.322268	496.590988	155.997689	253.526694	496.807926	RUALLRLRRR	10	0	424.582560
0	1.604286	0.506795	74.900000	0	158.396148	250.322268	496.590988	158.106129	249.726513	493.464147	RUALLRLRRL	10	0	245.314368
0	1.757282	0.506795	22.227371	0	157.800073	246.451754	499.070877	155.237938	245.881578	501.126737	RUALLRLRLR	10	0	358.536384
0	1.108560	0.369520	74.900000	0	157.800073	246.451754	499.070877	157.598913	244.811840	497.768521	RUALLRLRLL	10	24	217.008864
0	1.627645	0.506795	34.479604	0	168.325663	252.116421	500.065460	168.691050	254.948114	501.056667	RUALLRLLRR	10	0	434.017728
0	1.630370	0.506795	74.339229	0	168.325663	252.116421	500.065460	170.639842	251.358742	498.157795	RUALLRLLRL	10	0	254.749536
0	1.471255	0.490418	27.160702	0	167.169602	249.629887	503.471198	168.469503	248.706965	505.850461	RUALLRLLLR	10	0	292.490208
0	1.107105	0.369035	58.738188	0	167.169602	249.629887	503.471198	166.283579	250.959751	504.846355	RUALLRLLLL	10	24	207.573696
0	2.782013	0.774431	14.529896	0	174.097234	265.227630	469.958101	176.491217	267.843427	465.941984	RUALLLRRRR	10	0	688.767264
0	1.417193	0.472398	49.902067	0	174.097234	265.227630	469.958101	172.654085	267.025940	468.630180	RUALLLRRRL	10	0	443.452896
0	1.159319	0.386440	30.109326	0	174.890872	262.864539	477.239399	175.556745	264.563168	478.443640	RUALLLRRLR	10	2	339.666048
0	1.505881	0.501960	31.717733	0	174.890872	262.864539	477.239399	177.058661	262.560103	479.088467	RUALLLRRLL	10	0	273.619872
0	1.448821	0.482940	21.792014	0	171.325859	251.139116	478.550172	171.183394	249.374379	480.717982	RUALLLRLRR	10	0	311.360544
0	1.071871	0.357290	52.048634	0	171.325859	251.139116	478.550172	172.719325	249.788231	478.158675	RUALLLRLRL	10	24	198.138528
0	1.050638	0.350213	55.223474	0	169.533127	251.857075	474.878334	167.691305	251.771388	474.241286	RUALLLRLLR	10	2	264.184704
0	1.546286	0.467570	38.687165	0	169.533127	251.857075	474.878334	170.279876	249.466245	473.407001	RUALLLRLLL	10	0	235.879200
0	2.157912	0.494147	42.627979	0	158.606993	258.972375	483.412016	155.653085	261.294536	484.817580	RUALLLLRRR	10	0	254.749536
0	1.656626	0.494147	74.900000	0	158.606993	258.972375	483.412016	158.333576	255.965888	483.890503	RUALLLLRRL	10	4	226.444032
0	1.932864	0.644288	24.775983	0	159.926561	262.294344	479.005293	158.252233	265.272903	477.921694	RUALLLLRLR	10	0	254.749536
0	1.344991	0.448330	47.655979	0	159.926561	262.294344	479.005293	160.374118	262.631152	476.384994	RUALLLLRLL	10	4	207.573696
0	1.281899	0.427300	34.361113	0	166.000172	260.058731	487.379502	167.824103	259.747238	488.971701	RUALLLLLRR	10	0	235.879200
0	1.179353	0.393118	64.446137	0	166.000172	260.058731	487.379502	164.564809	260.858768	488.921819	RUALLLLLRL	10	24	160.397856
0	1.568588	0.521668	24.314790	0	165.252553	263.496826	483.255693	164.138198	266.044762	482.406749	RUALLLLLLR	10	4	141.527520
0	1.331285	0.443762	34.040743	0	165.252553	263.496826	483.255693	166.659224	265.298095	482.291877	RUALLLLLLL	10	4	122.657184
0	4.195172	1.398391	26.772210	0	99.019974	348.209409	535.774701	95.641649	351.428038	542.461950	RUBRLRRRRRR	11	0	3943.900224
0	4.068873	1.356291	28.954529	0	99.019974	348.209409	535.774701	102.166099	353.525146	540.381529	RUBRLRRRRRL	11	0	3783.502368
0	2.809096	0.936365	44.644062	0	96.800829	348.125510	525.789272	98.871748	352.710306	524.479813	RUBRLRRRRLR	11	0	3019.253760
0	3.490533	1.163511	34.936944	0	96.800829	348.125510	525.789272	91.653915	351.925939	526.465968	RUBRLRRRRLL	11	0	2981.513088
0	4.312003	1.427741	16.926375	0	114.846514	324.368180	511.551814	117.263729	318.339117	506.590790	RUBRLRRRLRR	11	0	3160.781280
0	2.194596	0.731532	46.773376	0	114.846514	324.368180	511.551814	118.117034	325.045243	509.080138	RUBRLRRRLRL	11	0	2481.449184
0	2.247724	0.728520	45.781892	0	112.617836	327.148600	520.771423	112.815146	323.108484	521.726622	RUBRLRRRLLR	11	0	1953.079776
0	2.333072	0.728520	60.634703	0	112.617836	327.148600	520.771423	115.660946	329.055014	523.333585	RUBRLRRRLLL	11	0	1547.367552
0	4.500313	1.500104	23.681145	0	76.670910	330.912863	538.144517	75.169527	334.182623	546.252748	RUBRLRRLRRR	11	0	4000.511232
0	3.172593	1.057531	52.375053	0	76.670910	330.912863	538.144517	73.653694	335.776570	536.869661	RUBRLRRLRRL	11	0	2877.726240
0	4.655312	1.462648	17.028026	0	72.413277	321.467443	533.033279	65.375702	318.804130	537.495285	RUBRLRRLRLR	11	0	3708.021024
0	2.028702	0.676234	74.900000	0	72.413277	321.467443	533.033279	70.806804	320.970261	529.410124	RUBRLRRLRLL	11	0	2519.189856
0	5.061579	1.250444	20.416999	0	87.021331	317.446559	540.601798	82.648010	315.701738	549.338543	RUBRLRRLLRR	11	0	2679.587712
0	2.359885	0.786628	66.338765	0	87.021331	317.446559	540.601798	89.559351	320.161039	543.049010	RUBRLRRLLRL	11	0	2188.958976
0	3.218588	0.942564	40.419354	0	90.761026	311.913431	529.475098	94.895450	309.123463	525.997033	RUBRLRRLLLR	11	0	2915.466912
0	3.228245	0.942564	74.900000	0	90.761026	311.913431	529.475098	87.050603	308.369469	532.736449	RUBRLRRLLLL	11	0	1943.644608
0	4.477204	1.277792	21.668677	0	62.269882	323.880835	503.417006	54.407986	322.300741	505.500046	RUBRLRLRRRR	11	0	2990.948256
0	2.417979	0.805993	74.900000	0	62.269882	323.880835	503.417006	64.018411	320.342813	505.656973	RUBRLRLRRRL	11	0	2047.431456
0	3.164273	1.054758	31.419152	0	62.955043	333.556308	503.912730	61.320394	336.631529	508.986736	RUBRLRLRRLR	11	0	2509.754688
0	3.489868	1.163289	32.038944	0	62.955043	333.556308	503.912730	58.274291	337.868806	502.941731	RUBRLRLRRLL	11	0	2236.134816
0	4.382979	1.460993	25.607344	0	61.706432	330.864623	483.967954	53.980906	330.796626	481.429094	RUBRLRLRLRR	11	0	2811.680064
0	3.300825	1.100275	37.489457	0	61.706432	330.864623	483.967954	59.573325	335.930873	481.149455	RUBRLRLRLRL	11	0	2651.282208
0	3.280266	0.844906	58.398286	0	70.277591	323.107691	484.943990	75.469366	320.259795	483.645912	RUBRLRLRLLR	11	0	2349.356832
0	2.717998	0.844906	69.980912	0	70.277591	323.107691	484.943990	65.779978	320.954548	484.469750	RUBRLRLRLLL	11	0	1405.840032
0	2.952395	0.984132	38.991792	0	82.450321	351.426338	499.675589	85.029924	356.042380	501.049649	RUBRLRLLRRR	11	0	2811.680064
0	3.372226	1.124075	34.074834	0	82.450321	351.426338	499.675589	79.100227	354.216895	504.478391	RUBRLRLLRRL	11	0	2764.504224
0	4.128100	1.376033	19.921975	0	76.963688	353.324643	491.346705	74.860344	359.893218	487.873854	RUBRLRLLRLR	11	0	3009.818592
0	3.367350	1.122450	31.231210	0	76.963688	353.324643	491.346705	71.389108	356.041478	491.346544	RUBRLRLLRLL	11	0	2424.838176
0	3.623556	1.138296	22.116542	0	99.762052	329.241503	485.627672	106.001718	327.071898	484.602459	RUBRLRLLLRR	11	0	2481.449184
0	3.198396	1.066132	29.905840	0	99.762052	329.241503	485.627672	101.585231	323.704902	484.708159	RUBRLRLLLRL	11	0	2122.912800
0	2.167457	0.722486	40.887029	0	89.770862	337.598886	483.231993	86.491464	336.743542	480.941827	RUBRLRLLLLR	11	0	1434.145536
0	2.331443	0.777148	40.645996	0	89.770862	337.598886	483.231993	89.572376	341.190317	480.685675	RUBRLRLLLLL	11	0	1339.793856
0	3.738243	1.246081	35.555605	0	49.109893	286.201226	498.762363	42.415416	286.259144	497.019355	RUBRLLRRRRR	11	0	2726.763552
0	3.766000	1.255333	37.991563	0	49.109893	286.201226	498.762363	45.861507	282.652101	504.187307	RUBRLLRRRRL	11	0	2556.930528
0	4.046019	1.097678	26.593275	0	54.691933	292.650818	500.707159	48.984572	296.533236	503.754491	RUBRLLRRRLR	11	0	2405.967840
0	2.007824	0.669275	74.900000	0	54.691933	292.650818	500.707159	57.255118	293.107055	503.558722	RUBRLLRRRLL	11	0	2217.264480
0	4.275129	1.412703	24.202565	0	51.760296	295.127452	479.876664	45.563526	299.703947	478.111302	RUBRLLRRLRR	11	0	2953.207584
0	3.571557	1.190519	32.230143	0	51.760296	295.127452	479.876664	46.392289	292.997305	476.457943	RUBRLLRRLRL	11	0	2717.328384
0	3.711701	1.167387	46.011525	0	65.129638	297.297852	480.276777	71.816007	297.983344	478.925912	RUBRLLRRLLR	11	0	2443.708512
0	1.341835	0.447278	74.900000	0	65.129638	297.297852	480.276777	65.626743	299.132197	481.992057	RUBRLLRRLLL	11	0	1349.229024
0	4.041946	1.347315	22.937445	0	55.877102	263.280062	491.185348	51.081423	259.861843	496.129498	RUBRLLRLRRR	11	0	3198.521952
0	2.352308	0.784103	59.306115	0	55.877102	263.280062	491.185348	57.367170	259.243795	490.636967	RUBRLLRLRRL	11	0	2490.884352
0	4.298376	1.432792	18.662785	0	48.857999	266.310366	483.669637	42.908199	262.633745	479.643366	RUBRLLRLRLR	11	0	2858.855904
0	3.592764	1.197588	25.959974	0	48.857999	266.310366	483.669637	42.253667	266.504710	484.050839	RUBRLLRLRLL	11	0	2500.319520
0	4.310377	0.935298	19.423980	0	79.408801	276.537433	478.136061	86.358263	280.099302	476.588303	RUBRLLRLLRR	11	0	2689.022880
0	2.197884	0.732628	74.382516	0	79.408801	276.537433	478.136061	80.882586	272.817797	477.470238	RUBRLLRLLRL	11	0	1820.987424
0	2.872402	0.935298	27.161552	0	66.027959	275.465613	475.530800	62.037230	277.820277	472.759389	RUBRLLRLLLR	11	0	1660.589568
0	2.477542	0.825847	40.305916	0	66.027959	275.465613	475.530800	63.594553	272.540479	472.796258	RUBRLLRLLLL	11	0	1358.664192
0	3.375724	1.125241	39.689348	0	69.087567	265.765511	524.444613	69.340967	262.146547	529.927302	RUBRLLLRRRR	11	0	3179.651616
0	4.302273	1.434091	31.629978	0	69.087567	265.765511	524.444613	63.551919	260.132599	523.754967	RUBRLLLRRRL	11	0	3038.124096
0	4.486644	1.495548	12.062204	0	65.878399	276.217369	524.726018	59.956171	278.794847	530.322445	RUBRLLLRRLR	11	0	3368.354976
0	1.658838	0.552946	74.900000	0	65.878399	276.217369	524.726018	63.778849	276.342076	522.319832	RUBRLLLRRLL	11	0	1962.514944
0	5.068418	1.174695	25.682657	0	79.452138	284.700387	525.797654	74.996954	286.486133	534.491619	RUBRLLLRLRR	11	0	2462.578848
0	2.863475	0.954492	74.900000	0	79.452138	284.700387	525.797654	79.391391	289.479189	523.376950	RUBRLLLRLRL	11	0	1953.079776
0	3.359122	0.874507	47.190345	0	85.659695	279.591114	525.253028	84.530776	276.988815	531.223362	RUBRLLLRLLR	11	0	2321.051328
0	3.080198	0.874507	72.822805	0	85.659695	279.591114	525.253028	90.918147	281.255639	523.813953	RUBRLLLRLLL	11	0	1943.644608
0	3.041350	1.013783	35.709869	0	110.855789	278.232837	492.464375	114.761026	276.225017	488.688415	RUBRLLLLRRR	11	0	2698.458048
0	3.423140	1.101845	32.504855	0	110.855789	278.232837	492.464375	114.409126	282.835354	489.819205	RUBRLLLLRRL	11	0	2604.106368
0	2.662226	0.868080	43.160245	0	108.933486	276.025461	500.703343	112.237703	279.259058	502.475737	RUBRLLLLRLR	11	0	1896.468768
0	2.341245	0.780415	55.371521	0	108.933486	276.025461	500.703343	110.745355	272.427908	502.373585	RUBRLLLLRLL	11	0	1792.681920
0	5.637722	1.101845	15.437922	0	88.060141	258.162149	510.080354	83.135686	250.355457	515.243431	RUBRLLLLLRR	11	0	2368.227168
0	2.003683	0.667894	74.900000	0	88.060141	258.162149	510.080354	91.244419	257.126839	511.764452	RUBRLLLLLRL	11	0	1773.811584
0	5.268576	1.101845	14.816740	0	84.455647	260.368490	503.356001	76.945657	254.357228	504.732929	RUBRLLLLLLR	11	0	2245.569984
0	1.810424	0.603475	74.900000	0	84.455647	260.368490	503.356001	84.749468	259.310790	499.937040	RUBRLLLLLLL	11	0	1764.376416
0	4.094869	1.364956	33.854644	0	67.840203	354.442633	443.921150	64.983021	360.357323	447.944128	RUBRRRRRRRR	11	0	3085.299936
0	3.823200	1.274400	38.562041	0	67.840203	354.442633	443.921150	62.083036	356.544174	440.157163	RUBRRRRRRRL	11	0	2953.207584
0	3.717924	1.239308	26.720578	0	75.071308	354.644329	440.664341	76.763837	361.273440	440.955184	RUBRRRRRRLR	11	0	2868.291072
0	2.547477	0.849159	61.041558	0	75.071308	354.644329	440.664341	72.962083	355.537475	436.217903	RUBRRRRRRLL	11	0	2151.218304
0	3.949111	0.940175	22.061227	0	90.765761	335.612488	452.788537	95.385221	330.438235	455.163079	RUBRRRRRLRR	11	0	2160.653472
0	2.377882	0.792627	73.474926	0	90.765761	335.612488	452.788537	93.656772	338.892325	453.058357	RUBRRRRRLRL	11	0	1405.840032
0	1.938198	0.646066	67.041529	0	81.223148	341.533123	453.476205	78.128091	339.945961	454.346593	RUBRRRRRLLR	11	0	1302.053184
0	3.166691	0.877239	35.176647	0	81.223148	341.533123	453.476205	80.772407	346.614688	456.544982	RUBRRRRRLLL	11	0	1273.747680
0	3.224854	1.074951	28.887337	0	51.209147	322.392088	432.707128	47.572034	321.078889	427.811913	RUBRRRRLRRR	11	0	2594.671200
0	4.078436	1.359479	25.726197	0	51.209147	322.392088	432.707128	44.380034	319.337732	433.434194	RUBRRRRLRRL	11	0	2283.310656
0	3.572596	1.190865	26.277982	0	54.487308	331.977511	433.686133	51.821370	335.951724	428.782694	RUBRRRRLRLR	11	0	2604.106368
0	2.992056	0.997352	44.543303	0	54.487308	331.977511	433.686133	50.661616	335.134584	436.292449	RUBRRRRLRLL	11	0	1962.514944
0	3.099736	0.760931	55.327479	0	67.705927	317.997840	447.710941	73.021546	316.503226	449.283851	RUBRRRRLLRR	11	0	1877.598432
0	3.200581	0.760931	70.644047	0	67.705927	317.997840	447.710941	62.921175	314.577275	448.128946	RUBRRRRLLRL	11	0	1585.108224
0	4.579304	1.051696	22.006235	0	59.306320	323.519819	449.070894	51.140781	322.281784	450.924257	RUBRRRRLLLR	11	0	1754.941248
0	2.144343	0.714781	73.788565	0	59.306320	323.519819	449.070894	59.539921	327.066730	450.939311	RUBRRRRLLLL	11	0	1462.451040
0	5.180698	1.621591	8.014117	0	64.548575	316.572347	413.237695	56.441207	316.425898	407.777636	RUBRRRLRRRR	11	0	2424.838176
0	1.719842	0.573281	64.083314	0	64.548575	316.572347	413.237695	62.592478	314.490075	414.722617	RUBRRRLRRRL	11	0	1132.220160
0	2.324561	0.720114	28.579098	0	76.581628	315.880259	415.134071	79.161715	315.844079	411.424392	RUBRRRLRRLR	11	0	1481.321376
0	2.592081	0.720114	74.900000	0	76.581628	315.880259	415.134071	80.302979	313.539239	417.153770	RUBRRRLRRLL	11	0	1085.044320
0	3.691616	1.230539	17.691279	0	63.553937	329.348634	412.972910	57.817911	332.582591	411.136347	RUBRRRLRLRR	11	0	1632.284064
0	4.598434	1.532811	14.729053	0	63.553937	329.348634	412.972910	57.021519	329.992313	407.162059	RUBRRRLRLRL	11	0	1566.237888
0	2.369943	0.784858	22.261875	0	75.253615	330.384058	419.097964	76.160620	334.402266	420.664412	RUBRRRLRLLR	11	0	1339.793856
0	1.523934	0.507978	74.900000	0	75.253615	330.384058	419.097964	77.653484	330.273283	417.522386	RUBRRRLRLLL	11	0	915.211296
0	2.010310	0.670103	68.755220	0	112.628615	318.844676	428.737964	111.491123	317.327736	425.284639	RUBRRRLLRRR	11	0	1622.848896
0	3.346540	0.920419	34.274830	0	112.628615	318.844676	428.737964	118.639157	319.788677	427.670849	RUBRRRLLRRL	11	0	1613.413728
0	4.023228	1.194165	16.879667	0	114.072645	317.195647	437.741128	120.634153	316.289086	441.346563	RUBRRRLLRLR	11	0	2000.255616
0	2.116743	0.705581	74.900000	0	114.072645	317.195647	437.741128	112.274898	315.019540	440.661018	RUBRRRLLRLL	11	0	1103.914656
0	3.117343	1.011274	19.657544	0	100.952423	333.518270	430.603065	99.013412	338.910962	430.230370	RUBRRRLLLRR	11	0	1349.229024
0	1.671781	0.557260	72.603617	0	100.952423	333.518270	430.603065	103.554433	334.230111	428.991626	RUBRRRLLLRL	11	0	886.905792
0	2.489352	0.525530	35.163616	0	102.303599	328.084561	435.090113	105.710260	329.983012	437.707272	RUBRRRLLLLR	11	0	820.859616
0	1.951814	0.525530	74.900000	0	102.303599	328.084561	435.090113	100.081415	326.310490	437.478079	RUBRRRLLLLL	11	0	660.461760
0	4.112040	1.370680	24.622921	0	46.714289	290.548860	432.869076	39.525716	289.020744	434.852874	RUBRRLRRRRR	11	0	2641.847040
0	4.541415	1.513805	24.887571	0	46.714289	290.548860	432.869076	39.708255	291.188280	427.957302	RUBRRLRRRRL	11	0	2368.227168
0	2.211690	0.628359	27.042288	0	57.532616	294.188163	437.292720	56.964682	295.989590	441.211722	RUBRRLRRRLR	11	0	1254.877344
0	1.504012	0.501337	74.900000	0	57.532616	294.188163	437.292720	59.053921	296.335726	436.355037	RUBRRLRRRLL	11	0	990.692640
0	2.734170	0.854323	54.922721	0	71.838564	292.312636	425.876511	76.869625	292.224339	426.079420	RUBRRLRRLRR	11	0	1745.506080
0	2.634127	0.854323	50.998393	0	71.838564	292.312636	425.876511	70.709842	295.085906	421.731493	RUBRRLRRLRL	11	0	1688.895072
0	4.964428	1.144499	12.893236	0	61.240048	287.067745	424.856440	53.028907	285.838696	420.699230	RUBRRLRRLLR	11	0	1934.209440
0	1.709705	0.569902	74.900000	0	61.240048	287.067745	424.856440	61.929466	284.106298	423.968578	RUBRRLRRLLL	11	0	1264.312512
0	4.820592	1.606864	12.257814	0	54.881168	280.328392	447.413976	46.044396	279.545914	447.049282	RUBRRLRLRRR	11	0	2104.042464
0	3.835445	1.278482	23.208638	0	54.881168	280.328392	447.413976	49.461151	275.887102	448.379511	RUBRRLRLRRL	11	0	1424.710368
0	3.061281	1.020427	73.031832	0	66.538478	286.556428	453.253348	70.611322	290.392680	454.004950	RUBRRLRLRLR	11	0	1283.182848
0	2.989907	0.996636	74.900000	0	66.538478	286.556428	453.253348	71.492908	286.259800	455.842654	RUBRRLRLRLL	11	0	934.081632
0	3.636510	0.702374	21.337027	0	72.721230	278.152411	440.768801	66.744738	275.227446	439.943948	RUBRRLRLLRR	11	0	1415.275200
0	2.107414	0.702374	74.900000	0	72.721230	278.152411	440.768801	74.332251	276.656605	437.295337	RUBRRLRLLRL	11	0	915.211296
0	2.579595	0.702374	29.969622	0	82.293587	280.015292	445.707301	84.923027	278.040425	449.430631	RUBRRLRLLLR	11	0	1207.701504
0	2.204455	0.702374	53.942803	0	82.293587	280.015292	445.707301	85.933161	281.268988	444.306624	RUBRRLRLLLL	11	0	1009.562976
0	3.360317	1.120106	33.463265	0	137.391565	289.953081	443.667462	142.388092	292.022299	440.400477	RUBRRLLRRRR	11	0	2094.607296
0	3.803780	1.243775	33.486105	0	137.391565	289.953081	443.667462	143.408408	288.028992	446.955579	RUBRRLLRRRL	11	0	1849.292928
0	2.207210	0.735737	46.286844	0	128.798358	291.036719	449.736801	127.105753	293.909732	452.261332	RUBRRLLRRLR	11	0	1764.376416
0	2.840640	0.946211	41.985947	0	128.798358	291.036719	449.736801	131.513409	289.470439	454.285392	RUBRRLLRRLL	11	0	1481.321376
0	2.138796	0.556336	36.246098	0	116.861695	283.690385	445.562968	116.868666	282.104341	449.478440	RUBRRLLRLRR	11	0	858.600288
0	2.020106	0.556336	45.403381	0	116.861695	283.690385	445.562968	113.182017	283.504231	446.122781	RUBRRLLRLRL	11	0	754.813440
0	2.219672	0.556336	37.851735	0	121.749401	282.947764	438.972942	125.477418	282.418659	437.244876	RUBRRLLRLLR	11	0	679.332096
0	1.863119	0.556336	71.207420	0	121.749401	282.947764	438.972942	119.534256	281.168659	436.883765	RUBRRLLRLLL	11	0	490.628736
0	2.145931	0.701707	45.656140	0	108.297370	288.529390	425.078855	105.528422	285.821205	424.225884	RUBRRLLLRRR	11	0	1056.738816
0	2.456230	0.701707	63.787809	0	108.297370	288.529390	425.078855	111.855345	287.876608	422.129364	RUBRRLLLRRL	11	0	735.943104
0	1.699532	0.566511	57.318295	0	105.963484	294.159549	424.014893	102.899439	294.751909	424.274104	RUBRRLLLRLR	11	0	839.729952
0	2.812236	0.881111	30.574515	0	105.963484	294.159549	424.014893	105.883709	296.594606	419.051632	RUBRRLLLRLL	11	0	839.729952
0	3.169127	0.934851	19.334468	0	122.899298	296.871854	429.158178	128.572637	298.189228	428.751105	RUBRRLLLLRR	11	0	1141.655328
0	2.311110	0.770370	43.367354	0	122.899298	296.871854	429.158178	124.534579	297.368112	424.924907	RUBRRLLLLRL	11	0	754.813440
0	2.091975	0.690126	52.180475	0	115.992838	298.467796	434.933046	114.009186	298.936857	438.483423	RUBRRLLLLLR	11	0	839.729952
0	1.559446	0.519815	74.900000	0	115.992838	298.467796	434.933046	113.509065	299.758967	434.236313	RUBRRLLLLLL	11	0	462.323232
0	4.515725	1.268992	15.519070	0	196.243838	355.412525	482.773430	199.775487	361.930777	486.865775	RUBLRRRRRRR	11	0	2198.394144
0	2.476855	0.825618	74.900000	0	196.243838	355.412525	482.773430	192.367963	356.145758	485.260958	RUBLRRRRRRL	11	0	1207.701504
0	3.641565	1.213855	10.271028	0	198.939155	354.977040	474.819636	203.403744	359.572387	472.667882	RUBLRRRRRLR	11	0	1500.191712
0	1.326992	0.442331	74.900000	0	198.939155	354.977040	474.819636	197.517885	355.898589	472.906618	RUBLRRRRRLL	11	0	735.943104
0	3.416220	0.867587	20.092054	0	200.332718	342.133265	482.849937	204.578092	344.492266	487.193039	RUBLRRRRLRR	11	0	1226.571840
0	2.257260	0.752420	74.900000	0	200.332718	342.133265	482.849937	197.981077	340.393483	486.057542	RUBLRRRRLRL	11	0	717.072768
0	2.473365	0.824455	33.819796	0	204.280290	341.203167	476.205276	207.657698	343.731424	474.340309	RUBLRRRRLLR	11	0	990.692640
0	2.616849	0.872283	33.154529	0	204.280290	341.203167	476.205276	208.433521	338.789227	475.786532	RUBLRRRRLLL	11	0	952.951968
0	3.620530	1.206843	15.452512	0	201.612353	341.274699	455.335092	206.682382	345.425897	453.996265	RUBLRRRLRRR	11	0	1575.673056
0	2.470082	0.823361	36.751243	0	201.612353	341.274699	455.335092	203.099522	342.735461	450.944175	RUBLRRRLRRL	11	0	1028.433312
0	1.962505	0.590816	51.028045	0	197.950503	333.791755	458.848127	201.170302	333.344527	460.563613	RUBLRRRLRLR	11	0	896.340960
0	2.100661	0.590816	62.205253	0	197.950503	333.791755	458.848127	197.262610	331.228899	455.790928	RUBLRRRLRLL	11	0	735.943104
0	2.921050	0.812334	29.654685	0	182.740346	327.238535	455.100791	182.765776	325.037239	449.770279	RUBLRRRLLRR	11	0	962.387136
0	2.401364	0.800455	53.875837	0	182.740346	327.238535	455.100791	178.944208	325.011542	455.571001	RUBLRRRLLRL	11	0	717.072768
0	2.135620	0.450853	74.900000	0	183.601587	332.764849	459.377629	180.918338	332.255718	462.451116	RUBLRRRLLLR	11	0	669.896928
0	2.135620	0.450853	74.900000	0	183.601587	332.764849	459.377629	185.630563	336.020016	458.433587	RUBLRRRLLLL	11	0	622.721088
0	2.491762	0.830587	19.268509	0	171.004864	306.873547	456.719204	169.402918	303.974128	453.270412	RUBLRRLRRRR	11	0	679.332096
0	1.279899	0.426633	48.251115	0	171.004864	306.873547	456.719204	169.944854	307.988644	454.779910	RUBLRRLRRRL	11	0	584.980416
0	1.545041	0.515014	48.820352	0	175.811260	307.973227	458.835462	178.059064	309.534705	457.990508	RUBLRRLRRLR	11	0	613.285920
0	2.063581	0.597977	51.200096	0	175.811260	307.973227	458.835462	176.354841	304.903085	456.475746	RUBLRRLRRLL	11	0	443.452896
0	2.664004	0.782827	22.886006	0	170.415677	302.227922	468.221302	168.780913	297.703877	467.173877	RUBLRRLRLRR	11	0	688.767264
0	1.361141	0.453714	74.900000	0	170.415677	302.227922	468.221302	172.340755	301.586766	469.819812	RUBLRRLRLRL	11	0	537.804576
0	2.404389	0.686276	38.343534	0	166.681149	307.725400	468.728550	162.608690	306.083240	468.109130	RUBLRRLRLLR	11	0	471.758400
0	1.725403	0.575134	66.880558	0	166.681149	307.725400	468.728550	166.255498	310.541623	470.258406	RUBLRRLRLLL	11	0	443.452896
0	3.293363	0.894882	6.146060	0	198.540175	323.070062	480.381629	203.465985	325.903576	482.683678	RUBLRRLLRRR	11	0	1103.914656
0	1.673202	0.557734	34.080536	0	198.540175	323.070062	480.381629	201.115014	322.451128	482.092614	RUBLRRLLRRL	11	0	415.147392
0	1.330993	0.443664	43.291574	0	193.247354	318.886476	474.317969	193.384776	319.150067	471.675630	RUBLRRLLRLR	11	0	622.721088
0	1.521112	0.507037	45.003541	0	193.247354	318.886476	474.317969	195.498412	317.224743	474.169353	RUBLRRLLRLL	11	0	528.369408
0	1.657592	0.436491	38.422890	0	184.573744	314.155737	478.718681	186.904246	312.297886	479.435653	RUBLRRLLLRR	11	0	424.582560
0	1.400728	0.436491	60.562976	0	184.573744	314.155737	478.718681	182.649509	312.440810	478.831209	RUBLRRLLLRL	11	0	358.536384
0	2.226703	0.436491	35.546407	0	184.034423	319.698844	480.635126	186.384290	321.537488	483.690166	RUBLRRLLLLR	11	0	415.147392
0	1.747280	0.436491	74.900000	0	184.034423	319.698844	480.635126	181.116363	321.052354	480.542026	RUBLRRLLLLL	11	0	311.360544
0	3.569628	1.189876	19.107781	0	186.753168	362.649666	509.737130	186.995721	368.490923	513.001829	RUBLRLRRRRR	11	0	1679.459904
0	3.949757	1.316586	21.142216	0	186.753168	362.649666	509.737130	191.608065	367.732265	511.771045	RUBLRLRRRRL	11	0	1377.534528
0	2.265219	0.478213	74.900000	0	183.905749	354.502317	502.637661	181.808844	352.526580	499.361194	RUBLRLRRRLR	11	0	1000.127808
0	2.265219	0.478213	55.945768	0	183.905749	354.502317	502.637661	187.393872	356.775560	502.354013	RUBLRLRRRLL	11	0	783.118944
0	4.307519	1.435840	7.490899	0	189.130320	352.228127	515.797983	192.981640	357.042623	521.219020	RUBLRLRRLRR	11	0	1641.719232
0	1.360894	0.453631	74.900000	0	189.130320	352.228127	515.797983	188.651242	350.967754	518.092306	RUBLRLRRLRL	11	0	679.332096
0	1.976960	0.651941	74.900000	0	188.513079	346.178864	507.834316	188.239594	342.818517	506.341795	RUBLRLRRLLR	11	0	1009.562976
0	3.088141	0.651941	36.754123	0	188.513079	346.178864	507.834316	193.940169	347.795235	508.407025	RUBLRLRRLLL	11	0	962.387136
0	5.071651	1.620818	8.124651	0	172.266032	359.469760	525.425800	174.362463	366.870481	531.179651	RUBLRLRLRRR	11	0	1990.820448
0	1.850137	0.616712	45.301146	0	172.266032	359.469760	525.425800	172.350924	359.570551	529.123306	RUBLRLRLRRL	11	0	1085.044320
0	2.915130	0.625113	26.967019	0	167.675162	353.618167	518.993694	164.200653	354.713123	523.276216	RUBLRLRLRLR	11	0	849.165120
0	1.589417	0.529806	74.900000	0	167.675162	353.618167	518.993694	167.747683	356.154256	517.408385	RUBLRLRLRLL	11	0	735.943104
0	2.170635	0.705212	68.992941	0	161.393440	337.166144	508.457466	161.322086	335.903987	504.338996	RUBLRLRLLRR	11	0	877.470624
0	3.334353	0.705212	39.960083	0	161.393440	337.166144	508.457466	156.267882	335.299686	511.519934	RUBLRLRLLRL	11	0	830.294784
0	1.916997	0.630347	30.159548	0	167.228930	339.230512	513.027006	167.610085	340.101944	516.719234	RUBLRLRLLLR	11	0	622.721088
0	1.397677	0.465892	64.817550	0	167.228930	339.230512	513.027006	169.043240	337.404974	513.063262	RUBLRLRLLLL	11	0	481.193568
0	1.781431	0.593810	36.522034	0	156.915950	305.484830	486.880523	155.097718	303.157565	488.432017	RUBLRLLRRRR	11	0	509.499072
0	1.861366	0.620455	40.874502	0	156.915950	305.484830	486.880523	158.226166	302.601536	485.455973	RUBLRLLRRRL	11	0	443.452896
0	1.819600	0.581452	28.523790	0	155.676990	309.271909	483.576711	153.052706	307.916634	481.857655	RUBLRLLRRLR	11	0	405.712224
0	1.137694	0.379231	62.571839	0	155.676990	309.271909	483.576711	156.335924	310.168551	481.648729	RUBLRLLRRLL	11	2	349.101216
0	1.721309	0.573770	35.721060	0	154.284648	314.158241	496.337553	154.155404	315.133406	499.610224	RUBLRLLRLRR	11	0	490.628736
0	1.858663	0.619554	39.717467	0	154.284648	314.158241	496.337553	151.752607	312.322217	497.847987	RUBLRLLRLRL	11	0	415.147392
0	1.367065	0.424125	61.571067	0	154.725789	316.345461	491.307607	155.608806	318.553943	490.411231	RUBLRLLRLLR	11	0	283.055040
0	1.588618	0.424125	52.368689	0	154.725789	316.345461	491.307607	151.842881	316.014684	490.903083	RUBLRLLRLLL	11	0	254.749536
0	1.599925	0.533308	22.497262	0	169.662657	321.205041	499.331251	169.397594	320.485988	502.420973	RUBLRLLLRRR	11	0	509.499072
0	1.052175	0.350725	60.780392	0	169.662657	321.205041	499.331251	168.042039	322.211913	499.698751	RUBLRLLLRRL	11	2	339.666048
0	3.115647	0.648458	7.164189	0	176.171546	324.223136	497.864584	181.197664	326.330373	499.813487	RUBLRLLLRLR	11	0	537.804576
0	0.855141	0.285047	74.900000	0	176.171546	324.223136	497.864584	175.907537	325.737261	497.491741	RUBLRLLLRLL	11	2	254.749536
0	1.776267	0.497225	25.918748	0	170.597346	313.388740	490.646549	170.408408	310.508244	488.975430	RUBLRLLLLRR	11	0	301.925376
0	1.106630	0.368877	56.254446	0	170.597346	313.388740	490.646549	171.351000	312.225837	492.269411	RUBLRLLLLRL	11	2	254.749536
0	2.116414	0.497225	33.809931	0	172.589460	318.405274	490.323063	176.294417	319.087609	491.408652	RUBLRLLLLLR	11	0	254.749536
0	1.446497	0.482166	74.900000	0	172.589460	318.405274	490.323063	171.951170	319.987301	488.101102	RUBLRLLLLLL	11	4	207.573696
0	3.948331	1.316110	25.470165	0	145.944780	380.321958	525.101288	145.409388	381.434120	532.883345	RUBLLRRRRRR	11	0	3594.799008
0	4.196868	1.398956	28.698171	0	145.944780	380.321958	525.101288	149.168114	386.145823	529.367315	RUBLLRRRRRL	11	0	3028.688928
0	2.949045	0.834892	58.617160	0	148.688198	373.824273	514.291640	150.332610	369.236648	511.688498	RUBLLRRRRLR	11	0	2443.708512
0	3.342075	0.834892	60.991134	0	148.688198	373.824273	514.291640	152.868589	378.007966	516.141995	RUBLLRRRRLL	11	0	1830.422592
0	4.692475	1.163206	22.061064	0	137.864723	387.002276	504.476702	139.277808	395.506494	505.129611	RUBLLRRRLRR	11	0	2943.772416
0	2.506426	0.835475	74.900000	0	137.864723	387.002276	504.476702	138.691571	386.616295	499.562777	RUBLLRRRLRL	11	0	2160.653472
0	3.757422	1.252474	28.471983	0	131.591413	387.153812	511.060321	130.531909	391.574008	516.726515	RUBLLRRRLLR	11	0	2632.411872
0	3.164518	1.054839	38.624948	0	131.591413	387.153812	511.060321	126.780935	390.369758	510.307339	RUBLLRRRLLL	11	0	2387.097504
0	4.660033	1.421646	9.137958	0	124.678321	370.288074	524.127292	123.308687	374.881319	531.858296	RUBLLRRLRRR	11	0	3340.049472
0	1.887609	0.629203	59.548822	0	124.678321	370.288074	524.127292	124.364756	368.234956	527.154636	RUBLLRRLRRL	11	0	1519.062048
0	4.637130	1.301985	16.170425	0	120.147984	370.350861	513.760559	114.471012	376.569628	515.307002	RUBLLRRLRLR	11	0	2122.912800
0	1.683663	0.561221	74.900000	0	120.147984	370.350861	513.760559	118.086495	368.778931	511.913261	RUBLLRRLRLL	11	0	1632.284064
0	3.636458	1.162075	20.897036	0	134.532271	346.540927	501.521309	134.297228	340.498469	498.395789	RUBLLRRLLRR	11	0	2387.097504
0	2.538210	0.846070	39.560470	0	134.532271	346.540927	501.521309	137.176505	345.672339	497.442834	RUBLLRRLLRL	11	0	1915.339104
0	2.074084	0.691361	41.195849	0	135.197710	351.652427	512.013067	134.587157	349.707540	515.521127	RUBLLRRLLLR	11	0	1349.229024
0	2.188928	0.729643	39.602094	0	135.197710	351.652427	512.013067	138.744340	352.280027	513.979269	RUBLLRRLLLL	11	0	1320.923520
0	4.850326	1.449977	19.156266	0	117.998999	392.545280	479.632736	117.970210	401.474195	479.361263	RUBLLRLRRRR	11	0	3491.012160
0	2.403772	0.801257	74.900000	0	117.998999	392.545280	479.632736	122.169497	392.286389	481.220225	RUBLLRLRRRL	11	0	2311.616160
0	2.655179	0.885060	45.140240	0	109.454724	389.681244	482.898325	108.178249	390.724270	487.897840	RUBLLRLRRLR	11	0	2613.541536
0	4.236035	1.412012	26.481787	0	109.454724	389.681244	482.898325	103.574284	394.804399	482.704212	RUBLLRLRRLL	11	0	2604.106368
0	4.079928	1.359976	24.833204	0	102.711255	385.173541	463.565242	96.426753	386.253237	459.249204	RUBLLRLRLRR	11	0	3189.086784
0	3.997082	1.332361	32.728048	0	102.711255	385.173541	463.565242	99.523768	391.778751	462.880936	RUBLLRLRLRL	11	0	2528.625024
0	2.565825	0.726601	45.405149	0	112.728435	379.369614	463.943831	114.253175	376.059683	460.677199	RUBLLRLRLLR	11	0	1990.820448
0	2.181450	0.726601	72.746218	0	112.728435	379.369614	463.943831	114.889009	382.749041	463.698766	RUBLLRLRLLL	11	0	1453.015872
0	2.846068	0.948689	28.348986	0	120.752331	347.077622	471.140355	120.950938	341.872380	471.771771	RUBLLRLLRRR	11	0	2047.431456
0	2.864979	0.954993	29.020336	0	120.752331	347.077622	471.140355	125.173674	344.297758	470.325919	RUBLLRLLRRL	11	0	1990.820448
0	3.158253	1.052751	26.960754	0	114.180084	355.034121	465.410249	109.755388	357.008638	461.915972	RUBLLRLLRLR	11	0	1594.543392
0	2.028903	0.676301	58.422823	0	114.180084	355.034121	465.410249	115.850908	354.337615	461.860435	RUBLLRLLRLL	11	0	1320.923520
0	4.973725	1.123903	11.328625	0	100.133784	369.568718	477.350219	92.760586	374.988475	477.788084	RUBLLRLLLRR	11	0	2396.532672
0	1.907578	0.635859	68.316163	0	100.133784	369.568718	477.350219	98.323128	368.378374	474.347275	RUBLLRLLLRL	11	0	1320.923520
0	4.149341	0.971149	23.830353	0	107.458527	365.822388	484.324951	104.127187	370.118285	490.157101	RUBLLRLLLLR	11	0	1594.543392
0	1.823937	0.607979	74.900000	0	107.458527	365.822388	484.324951	108.528445	363.306143	486.443808	RUBLLRLLLLL	11	0	1481.321376
0	4.683147	1.561049	24.816143	0	154.017940	394.849657	478.124005	152.201732	402.858182	480.986661	RUBLLLRRRRR	11	0	2924.902080
0	2.587680	0.862560	50.085605	0	154.017940	394.849657	478.124005	150.146269	396.121521	475.441178	RUBLLLRRRRL	11	0	2896.596576
0	4.048889	1.184634	16.848436	0	161.855767	392.945997	475.917860	165.068177	399.674013	476.045810	RUBLLLRRRLR	11	0	2500.319520
0	1.935972	0.645324	74.900000	0	161.855767	392.945997	475.917860	162.282861	392.683326	472.084396	RUBLLLRRRLL	11	0	1547.367552
0	3.159752	1.053251	30.547821	0	169.820335	387.717764	493.624369	174.728697	389.792702	496.162943	RUBLLLRRLRR	11	0	2585.236032
0	4.107772	1.369257	23.939208	0	169.820335	387.717764	493.624369	170.357353	393.904901	498.315531	RUBLLLRRLRL	11	0	2490.884352
0	2.421818	0.715570	36.928532	0	164.184439	378.778832	491.359091	164.122038	374.690996	493.295076	RUBLLLRRLLR	11	0	1990.820448
0	2.161676	0.715570	74.900000	0	164.184439	378.778832	491.359091	162.621109	381.489322	494.031953	RUBLLLRRLLL	11	0	1330.358688
0	4.022506	1.340835	19.183482	0	181.676098	376.865852	468.702885	187.277145	381.607062	469.803257	RUBLLLRLRRR	11	0	2349.356832
0	2.276957	0.758986	73.185812	0	181.676098	376.865852	468.702885	179.222877	379.844015	466.919744	RUBLLLRLRRL	11	0	1424.710368
0	3.874431	1.161470	22.412229	0	182.206921	368.297983	463.893645	188.557003	368.439660	460.363240	RUBLLLRLRLR	11	0	1953.079776
0	2.134361	0.711454	74.900000	0	182.206921	368.297983	463.893645	180.612792	365.413088	461.567883	RUBLLLRLRLL	11	0	1358.664192
0	2.829489	0.723281	26.299390	0	170.990199	359.615013	478.605234	167.762869	355.869008	480.391265	RUBLLLRLLRR	11	0	1207.701504
0	1.897610	0.632537	63.379764	0	170.990199	359.615013	478.605234	171.717524	356.951987	476.278034	RUBLLLRLLRL	11	0	886.905792
0	4.161495	0.723281	11.225079	0	176.348685	369.204348	479.794743	181.886731	373.987725	482.267543	RUBLLLRLLLR	11	0	1217.136672
0	1.573909	0.524636	46.855432	0	176.348685	369.204348	479.794743	176.341079	370.414916	482.654868	RUBLLLRLLLL	11	0	858.600288
0	2.325730	0.775243	49.107878	0	149.531560	331.767656	449.296511	146.173129	332.503174	446.522423	RUBLLLLRRRR	11	0	1462.451040
0	3.461309	1.017316	42.742635	0	149.531560	331.767656	449.296511	151.363763	326.767490	445.491700	RUBLLLLRRRL	11	0	1094.479488
0	1.998408	0.666136	55.254100	0	151.116482	330.567702	457.494753	149.795471	330.374730	461.219332	RUBLLLLRRLR	11	0	1217.136672
0	2.622906	0.832918	39.487355	0	151.116482	330.567702	457.494753	152.084063	325.846133	457.145671	RUBLLLLRRLL	11	0	1198.266336
0	2.543098	0.847699	54.982521	0	163.258876	339.056394	450.038903	166.361479	342.433836	449.007957	RUBLLLLRLRR	11	0	1226.571840
0	3.098541	0.965869	44.351192	0	163.258876	339.056394	450.038903	165.200126	335.001836	446.221742	RUBLLLLRLRL	11	0	1179.396000
0	1.928203	0.538490	52.008555	0	160.982915	338.803290	456.588501	163.097212	335.968541	456.938175	RUBLLLLRLLR	11	0	632.156256
0	1.761890	0.538490	61.111706	0	160.982915	338.803290	456.588501	161.189749	340.839550	459.322797	RUBLLLLRLLL	11	0	622.721088
0	3.123959	1.017316	22.139082	0	140.689713	372.766746	458.965041	139.630695	378.146795	460.856133	RUBLLLLLRRR	11	0	1566.237888
0	3.521380	1.017316	21.123261	0	140.689713	372.766746	458.965041	137.148893	377.789918	456.716687	RUBLLLLLRRL	11	0	1453.015872
0	2.093868	0.645996	23.612376	0	147.710210	365.751744	458.237212	150.555292	367.017713	455.767327	RUBLLLLLRLR	11	0	905.776128
0	2.019244	0.645996	74.900000	0	147.710210	365.751744	458.237212	150.260276	363.929797	460.410910	RUBLLLLLRLL	11	0	594.415584
0	3.268204	1.012942	29.245002	0	136.849754	353.548430	451.339783	132.081281	356.100487	448.471727	RUBLLLLLLRR	11	0	1056.738816
0	2.126727	0.708909	55.524275	0	136.849754	353.548430	451.339783	136.251029	350.634941	448.572497	RUBLLLLLLRL	11	0	962.387136
0	1.957444	0.413238	73.693940	0	139.847732	352.649868	457.621666	141.681686	350.668140	460.215466	RUBLLLLLLLR	11	0	688.767264
0	1.837892	0.413238	74.900000	0	139.847732	352.649868	457.621666	137.646178	355.133670	458.342096	RUBLLLLLLLL	11	0	358.536384
0	3.763656	1.254552	39.902949	0	164.033295	311.708471	600.840331	160.114395	308.840712	606.211375	RUARLRRRRRR	11	0	5915.850336
0	5.083252	1.694417	28.455784	0	164.033295	311.708471	600.840331	168.717577	310.865082	609.594758	RUARLRRRRRL	11	0	5896.980000
0	3.810818	1.270273	35.246090	0	161.531347	322.293363	594.925235	156.421567	326.247742	597.900658	RUARLRRRRLR	11	0	5472.397440
0	4.069721	1.356574	42.265890	0	161.531347	322.293363	594.925235	165.365160	327.458421	599.102781	RUARLRRRRLL	11	0	4396.788288
0	3.233971	1.077990	36.692711	0	181.881988	314.978265	579.007594	186.241388	318.883189	577.808991	RUARLRRRLRR	11	0	4255.260768
0	4.427653	1.475884	31.566446	0	181.881988	314.978265	579.007594	187.660044	314.759299	585.251365	RUARLRRRLRL	11	0	3547.623168
0	3.030876	0.963295	32.014034	0	175.717692	307.005504	572.799326	176.924533	304.209142	567.719498	RUARLRRRLLR	11	0	3877.854048
0	2.580509	0.860170	74.948319	0	175.717692	307.005504	572.799326	177.177031	304.318019	576.749784	RUARLRRRLLL	11	0	2500.319520
0	4.451389	1.483796	36.757550	0	161.078083	345.185055	568.354846	166.255625	351.540283	568.260440	RUARLRRLRRR	11	0	5161.036896
0	4.362498	1.454166	42.436304	0	161.078083	345.185055	568.354846	158.636345	349.206387	575.427453	RUARLRRLRRL	11	0	4670.408160
0	4.622631	1.540877	30.685522	0	153.111524	344.477979	563.234177	147.684539	349.469929	567.854683	RUARLRRLRLR	11	0	4925.157696
0	3.322473	1.107491	45.685037	0	153.111524	344.477979	563.234177	152.111702	349.129258	559.055564	RUARLRRLRLL	11	0	4887.417024
0	4.051638	1.233662	28.827036	0	165.130550	319.119524	544.833203	165.643310	312.561987	541.007315	RUARLRRLLRR	11	0	4849.676352
0	2.949063	0.983021	57.437273	0	165.130550	319.119524	544.833203	163.288231	321.102408	539.719724	RUARLRRLLRL	11	0	3811.807872
0	3.105208	1.035069	39.792440	0	173.907191	329.131344	552.970701	179.240725	328.826499	555.186523	RUARLRRLLLR	11	0	3679.715520
0	4.366582	1.233662	27.688262	0	173.907191	329.131344	552.970701	178.045885	335.925927	551.698651	RUARLRRLLLL	11	0	3604.234176
0	2.900610	0.966870	47.473711	0	128.442453	301.413519	591.307303	132.973385	300.305665	594.134742	RUARLRLRRRR	11	0	5245.953408
0	4.458092	1.486031	29.404997	0	128.442453	301.413519	591.307303	125.794017	298.761923	599.240367	RUARLRLRRRL	11	0	5123.296224
0	4.210723	1.403574	34.293335	0	122.709220	311.812376	589.652050	124.230428	317.909271	594.586710	RUARLRLRRLR	11	0	5010.074208
0	4.319334	1.439778	36.016677	0	122.709220	311.812376	589.652050	115.994887	314.330974	593.390423	RUARLRLRRLL	11	0	4679.843328
0	3.614498	1.204833	27.238532	0	106.417265	297.469814	572.969214	100.174903	299.642943	572.114186	RUARLRLRLRR	11	0	4651.537824
0	4.524474	1.508158	24.601791	0	106.417265	297.469814	572.969214	99.705325	295.617223	577.939496	RUARLRLRLRL	11	0	4085.427744
0	3.278492	1.092831	33.662064	0	114.610971	290.893729	567.635666	113.474027	287.226781	562.574961	RUARLRLRLLR	11	0	4689.278496
0	3.129252	1.043084	60.382474	0	114.610971	290.893729	567.635666	112.453330	287.256720	571.887424	RUARLRLRLLL	11	0	3132.475776
0	3.735715	1.245238	31.443522	0	126.678714	332.630847	561.905053	126.105276	338.997163	559.142164	RUARLRLLRRR	11	0	4349.612448
0	3.964514	1.321505	38.377284	0	126.678714	332.630847	561.905053	127.093256	337.542344	567.754539	RUARLRLLRRL	11	0	3443.836320
0	5.424183	1.612459	21.786871	0	119.182510	328.758744	565.434421	115.085386	335.653237	571.901859	RUARLRLLRLR	11	0	3755.196864
0	2.857461	0.952487	50.769815	0	119.182510	328.758744	565.434421	113.957020	328.317125	564.958995	RUARLRLLRLL	11	0	3415.530816
0	3.574824	1.191608	29.723860	0	135.181310	306.286817	537.514332	137.139190	306.282304	530.688172	RUARLRLLLRR	11	0	3972.205728
0	3.483899	1.161300	36.628529	0	135.181310	306.286817	537.514332	138.979538	301.340892	535.875730	RUARLRLLLRL	11	0	3387.225312
0	2.629796	0.876599	38.888794	0	126.319716	305.058444	543.625965	121.594043	304.128794	543.072996	RUARLRLLLLR	11	0	2556.930528
0	2.993838	0.997946	39.692660	0	126.319716	305.058444	543.625965	126.371317	299.626520	542.601220	RUARLRLLLLL	11	0	2207.829312
0	5.922051	1.948862	20.858936	0	181.500514	272.882331	608.228249	186.172625	271.903975	618.877627	RUARLLRRRRR	11	0	6680.098944
0	3.229426	1.076475	71.669560	0	181.500514	272.882331	608.228249	185.628029	276.732273	606.192802	RUARLLRRRRL	11	0	4594.926816
0	6.202267	1.458608	24.474928	0	169.493735	275.006347	605.670134	166.353626	277.338613	617.324661	RUARLLRRRLR	11	0	5557.313952
0	3.670938	1.223646	74.900000	0	169.493735	275.006347	605.670134	165.113472	278.950341	602.074467	RUARLLRRRLL	11	0	4094.862912
0	5.763066	1.870455	15.259767	0	172.851180	256.518712	607.101309	177.002400	254.399227	617.456478	RUARLLRRLRR	11	0	6132.859200
0	2.776336	0.925445	73.175075	0	172.851180	256.518712	607.101309	172.678902	251.486429	606.136796	RUARLLRRLRL	11	0	3500.447328
0	4.800853	1.353507	28.339146	0	161.017416	261.206389	599.086616	154.460637	262.575519	605.353842	RUARLLRRLLR	11	0	5038.379712
0	2.885613	0.961871	74.900000	0	161.017416	261.206389	599.086616	158.603563	258.689736	594.731696	RUARLLRRLLL	11	0	4038.251904
0	4.688183	1.562728	21.550287	0	203.081924	267.022305	583.980764	208.495606	269.919835	590.572329	RUARLLRLRRR	11	0	5849.804160
0	4.862078	1.620693	21.928883	0	203.081924	267.022305	583.980764	210.653236	264.182091	588.156486	RUARLLRLRRL	11	0	5547.878784
0	3.832655	1.277552	53.926735	0	194.783261	272.135018	569.866148	193.263445	272.638220	562.400619	RUARLLRLRLR	11	0	4057.122240
0	2.574727	0.858242	45.116243	0	194.783261	272.135018	569.866148	193.467895	276.571732	568.743400	RUARLLRLRLL	11	0	3660.845184
0	3.171601	1.057200	40.014980	0	184.640218	251.057747	564.750007	187.691087	249.734648	559.535222	RUARLLRLLRR	11	0	4340.177280
0	3.235494	1.078498	43.917438	0	184.640218	251.057747	564.750007	180.842504	246.947567	562.527516	RUARLLRLLRL	11	0	3943.900224
0	5.404897	1.433154	21.597779	0	189.232665	250.031424	578.787995	196.264352	246.924201	585.654579	RUARLLRLLLR	11	0	4764.759840
0	3.283857	1.094619	74.900000	0	189.232665	250.031424	578.787995	185.017427	246.015748	580.565784	RUARLLRLLLL	11	0	2896.596576
0	3.901743	1.300581	34.582985	0	114.730985	246.671372	547.647789	111.698626	240.598984	545.086404	RUARLLLRRRR	11	0	5406.351264
0	5.288757	1.762919	31.516477	0	114.730985	246.671372	547.647789	105.380639	245.683869	550.408281	RUARLLLRRRL	11	0	4330.742112
0	3.255236	1.016141	55.235103	0	121.619339	257.184331	544.626853	123.837641	260.001165	539.409131	RUARLLLRRLR	11	0	4000.511232
0	4.367779	1.016141	62.373141	0	121.619339	257.184331	544.626853	114.226211	259.218449	547.266214	RUARLLLRRLL	11	0	2764.504224
0	5.070983	1.373411	25.246471	0	129.059018	260.971270	566.802190	122.491287	262.286808	573.869368	RUARLLLRLRR	11	0	4896.852192
0	3.047894	1.015965	74.900000	0	129.059018	260.971270	566.802190	132.273786	265.480892	567.794592	RUARLLLRLRL	11	0	3481.576992
0	2.647757	0.882586	52.715478	0	132.755837	252.289263	564.988017	136.401890	251.191623	568.296036	RUARLLLRLLR	11	0	2924.902080
0	3.506322	1.114204	40.634702	0	132.755837	252.289263	564.988017	129.015740	247.479852	567.311691	RUARLLLRLLL	11	0	2698.458048
0	4.799111	1.599704	17.737630	0	143.562488	227.077846	543.419027	140.507264	219.118412	540.889377	RUARLLLLRRR	11	0	5368.610592
0	3.084062	1.028021	46.158601	0	143.562488	227.077846	543.419027	139.861557	224.676654	547.303822	RUARLLLLRRL	11	0	3528.752832
0	4.154171	1.303032	27.335276	0	154.884000	232.057225	545.105907	160.043182	226.735087	543.049258	RUARLLLLRLR	11	0	5019.509376
0	2.759965	0.919988	73.749347	0	154.884000	232.057225	545.105907	156.035361	232.838512	550.414980	RUARLLLLRLL	11	0	3613.669344
0	3.427746	1.142582	25.625111	0	153.409401	254.053151	530.901931	155.160378	259.963470	529.424316	RUARLLLLLRR	11	0	3585.363840
0	2.674881	0.891627	57.393702	0	153.409401	254.053151	530.901931	157.637641	252.919891	528.448358	RUARLLLLLRL	11	0	2358.792000
0	3.486896	1.162299	35.339408	0	143.792576	247.955419	528.314901	140.451692	250.907808	523.295974	RUARLLLLLLR	11	0	3085.299936
0	3.117813	1.039271	54.142197	0	143.792576	247.955419	528.314901	141.138381	243.032255	526.904649	RUARLLLLLLL	11	0	2462.578848
0	4.093874	1.364625	23.804249	0	213.087799	311.802870	462.043397	214.528064	317.357106	456.732192	RUARRRRRRRR	11	0	2453.143680
0	2.972236	0.990745	39.137358	0	213.087799	311.802870	462.043397	215.559229	310.417966	456.957043	RUARRRRRRRL	11	0	2160.653472
0	3.214958	1.071653	25.620676	0	214.334132	311.690949	474.285791	219.477402	314.558159	474.956090	RUARRRRRRLR	11	0	1471.886208
0	2.350837	0.783612	62.503048	0	214.334132	311.690949	474.285791	213.296633	312.983800	478.629167	RUARRRRRRLL	11	0	981.257472
0	3.530170	0.782735	21.043719	0	210.747767	298.258276	469.390746	211.170612	296.688299	462.554773	RUARRRRRLRR	11	0	1160.525664
0	2.997538	0.782735	32.427756	0	210.747767	298.258276	469.390746	215.327011	298.245687	466.042695	RUARRRRRLRL	11	0	915.211296
0	2.571002	0.782735	66.138189	0	210.504896	297.333162	481.782061	207.549366	295.339183	485.165665	RUARRRRRLLR	11	0	1056.738816
0	3.221955	0.782735	33.868362	0	210.504896	297.333162	481.782061	214.136601	298.586036	486.692999	RUARRRRRLLL	11	0	952.951968
0	4.061409	1.211839	17.796056	0	191.863577	297.994175	461.130433	193.633018	301.553428	454.249542	RUARRRRLRRR	11	0	1839.857760
0	2.195487	0.731829	54.160199	0	191.863577	297.994175	461.130433	191.203440	295.464152	457.781201	RUARRRRLRRL	11	0	1283.182848
0	1.886303	0.628768	74.900000	0	185.860481	296.673436	469.056809	184.587674	298.772475	471.726175	RUARRRRLRLR	11	0	584.980416
0	3.950308	0.833954	44.733407	0	185.860481	296.673436	469.056809	179.688471	294.010419	472.078115	RUARRRRLRLL	11	0	556.674912
0	3.659080	1.104941	15.845361	0	179.944368	286.274263	484.181095	173.823946	283.456278	484.281905	RUARRRRLLRR	11	0	1481.321376
0	1.702367	0.567456	65.821861	0	179.944368	286.274263	484.181095	179.859690	285.471489	487.471033	RUARRRRLLRL	11	0	952.951968
0	1.745935	0.489813	74.677470	0	187.524284	287.137260	481.729711	189.256237	286.882356	484.658660	RUARRRRLLLR	11	0	905.776128
0	2.320167	0.489813	59.992317	0	187.524284	287.137260	481.729711	188.931400	285.736680	477.620696	RUARRRRLLLL	11	0	792.554112
0	5.724889	1.086131	4.051853	0	192.749769	324.743798	518.933403	194.584668	333.670588	524.690428	RUARRRLRRRR	11	0	1707.765408
0	1.173057	0.391019	73.790123	0	192.749769	324.743798	518.933403	193.896015	325.892433	517.384657	RUARRRLRRRL	11	2	613.285920
0	4.499875	1.086131	55.690829	0	184.453730	317.240207	511.350549	179.394718	311.345675	508.214981	RUARRRLRRLR	11	0	1217.136672
0	1.782962	0.594321	74.900000	0	184.453730	317.240207	511.350549	184.570155	316.144294	507.991481	RUARRRLRRLL	11	0	886.905792
0	5.227922	0.716234	5.078826	0	192.632823	315.563959	521.303683	194.695636	322.842723	527.770615	RUARRRLRLRR	11	0	1302.053184
0	1.979743	0.659914	30.801905	0	192.632823	315.563959	521.303683	194.551122	316.512979	524.509194	RUARRRLRLRL	11	0	594.415584
0	4.038143	0.716234	36.489897	0	186.120973	306.713916	518.314003	181.305611	301.789817	515.267301	RUARRRLRLLR	11	0	1028.433312
0	2.732226	0.716234	73.355001	0	186.120973	306.713916	518.314003	186.744379	302.674503	515.126863	RUARRRLRLLL	11	0	735.943104
0	3.149421	0.854002	21.662155	0	212.442018	315.999771	507.233561	218.157014	316.452321	506.277842	RUARRRLLRRR	11	0	1151.090496
0	1.564571	0.521524	74.900000	0	212.442018	315.999771	507.233561	211.686157	315.920228	504.215243	RUARRRLLRRL	11	0	858.600288
0	3.439350	1.146450	16.955735	0	210.572588	322.869227	512.497223	212.448637	327.779164	516.335622	RUARRRLLRLR	11	0	1113.349824
0	2.118158	0.706053	37.399092	0	210.572588	322.869227	512.497223	211.456596	326.425884	511.046160	RUARRRLLRLL	11	0	868.035456
0	2.857792	0.939183	25.729104	0	209.811332	315.116446	520.346736	209.471846	318.191363	524.970658	RUARRRLLLRR	11	0	1009.562976
0	2.940446	0.939183	28.372926	0	209.811332	315.116446	520.346736	213.941536	317.629868	522.995410	RUARRRLLLRL	11	0	896.340960
0	2.428181	0.786296	74.900000	0	209.822205	306.995558	513.493273	207.328298	303.572777	511.933859	RUARRRLLLLR	11	0	1000.127808
0	3.232140	0.786296	35.816297	0	209.822205	306.995558	513.493273	215.555228	305.654478	512.543583	RUARRRLLLLL	11	0	792.554112
0	4.397323	1.465774	12.795241	0	225.725818	283.227686	556.731601	229.976905	283.554120	564.208657	RUARRLRRRRR	11	0	2802.244896
0	2.409567	0.803189	41.265180	0	225.725818	283.227686	556.731601	230.024502	284.268480	557.122477	RUARRLRRRRL	11	0	1717.200576
0	2.689681	0.896560	22.337906	0	218.491167	276.622387	550.523447	217.958871	272.741347	553.815673	RUARRLRRRLR	11	0	1764.376416
0	1.755770	0.585257	49.585822	0	218.491167	276.622387	550.523447	219.021973	273.931474	548.663719	RUARRLRRRLL	11	0	1349.229024
0	3.743963	1.096932	31.800659	0	211.460151	298.113488	546.814256	210.070030	304.822639	547.652190	RUARRLRRLRR	11	0	1245.442176
0	2.975663	0.991888	41.919542	0	211.460151	298.113488	546.814256	214.705098	299.900154	551.200004	RUARRLRRLRL	11	0	1236.007008
0	3.083689	0.958901	14.756226	0	204.773124	291.967092	540.408029	200.245692	293.418272	537.034900	RUARRLRRLLR	11	0	1141.655328
0	1.900850	0.633617	74.900000	0	204.773124	291.967092	540.408029	203.362137	288.792791	539.937853	RUARRLRRLLL	11	0	971.822304
0	3.594303	1.198101	19.277341	0	229.194056	291.160081	535.572300	234.304939	293.935129	539.005449	RUARRLRLRRR	11	0	1641.719232
0	2.005396	0.668465	62.570176	0	229.194056	291.160081	535.572300	230.854364	288.061566	536.802001	RUARRLRLRRL	11	0	1094.479488
0	3.028719	0.869087	22.112789	0	226.688591	291.393317	527.737795	231.003631	294.082249	525.246759	RUARRLRLRLR	11	0	1386.969696
0	1.643266	0.547755	74.900000	0	226.688591	291.393317	527.737795	226.544535	289.139591	525.550025	RUARRLRLRLL	11	0	962.387136
0	2.955655	0.913661	21.877203	0	216.478933	300.690124	533.498088	216.123550	305.553122	536.125520	RUARRLRLLRR	11	0	990.692640
0	2.153845	0.717948	42.813934	0	216.478933	300.690124	533.498088	219.907613	302.646986	533.916575	RUARRLRLLRL	11	0	745.378272
0	2.430474	0.759664	38.921234	0	211.195424	295.920137	527.646196	207.272549	294.549729	525.839482	RUARRLRLLLR	11	0	801.989280
0	1.536531	0.512177	74.900000	0	211.195424	295.920137	527.646196	212.456356	296.027695	524.897580	RUARRLRLLLL	11	0	443.452896
0	3.307047	1.102349	20.046590	0	206.273727	255.136724	534.206932	207.515399	251.107616	538.979973	RUARRLLRRRR	11	0	1622.848896
0	1.969378	0.656459	56.302799	0	206.273727	255.136724	534.206932	209.451631	256.271950	535.650210	RUARRLLRRRL	11	0	1122.784992
0	2.101198	0.700399	41.099100	0	204.647528	252.988456	528.213315	207.894823	251.025506	527.389250	RUARRLLRRLR	11	0	1047.303648
0	3.032129	0.968781	43.102642	0	204.647528	252.988456	528.213315	202.420950	247.917398	528.987448	RUARRLLRRLL	11	0	698.202432
0	3.470314	0.917630	17.271479	0	188.760916	266.147974	520.141830	183.636942	268.602510	516.963529	RUARRLLRLRR	11	0	962.387136
0	1.594782	0.531594	74.900000	0	188.760916	266.147974	520.141830	189.025876	268.494105	522.038862	RUARRLLRLRL	11	0	622.721088
0	2.153020	0.717673	23.904647	0	191.624902	258.456671	520.614698	189.978941	254.890002	521.200819	RUARRLLRLLR	11	0	943.516800
0	1.469391	0.489797	62.397152	0	191.624902	258.456671	520.614698	191.339120	257.993405	517.735983	RUARRLLRLLL	11	0	632.156256
0	2.342088	0.767279	33.146728	0	210.494290	267.387909	514.808913	212.491696	264.076648	512.734129	RUARRLLLRRR	11	0	773.683776
0	2.093190	0.697730	44.168847	0	210.494290	267.387909	514.808913	213.074352	266.310523	517.690904	RUARRLLLRRL	11	0	679.332096
0	2.213169	0.737723	26.653634	0	209.845677	274.434732	513.064301	211.886893	276.681352	510.110376	RUARRLLLRLR	11	0	735.943104
0	1.511018	0.503673	47.066472	0	209.845677	274.434732	513.064301	211.547406	276.077982	514.655724	RUARRLLLRLL	11	0	660.461760
0	2.490294	0.729189	18.813389	0	195.055979	274.137512	509.771808	190.742159	275.436793	508.840227	RUARRLLLLRR	11	0	660.461760
0	1.209512	0.403171	71.538662	0	195.055979	274.137512	509.771808	195.760118	276.229446	509.446758	RUARRLLLLRL	11	0	462.323232
0	1.569709	0.523236	43.257216	0	199.291273	268.487092	507.398698	198.334184	265.822690	506.763857	RUARRLLLLLR	11	0	651.026592
0	2.357677	0.729189	39.022112	0	199.291273	268.487092	507.398698	201.310764	267.964255	503.263219	RUARRLLLLLL	11	0	471.758400
0	7.301309	2.433770	16.137089	0	197.319827	146.499599	353.810836	205.740753	139.526786	345.310202	RUCRRRRRRR	10	0	9076.631616
0	4.577703	1.525901	42.940544	0	197.319827	146.499599	353.810836	194.487743	142.267171	346.514617	RUCRRRRRRL	10	0	5906.415168
0	5.564014	1.604484	26.351659	0	185.448315	148.755037	365.476759	180.201092	142.303945	358.974616	RUCRRRRRLR	10	0	5113.861056
0	2.715139	0.905046	66.648690	0	185.448315	148.755037	365.476759	184.439194	146.145387	369.977303	RUCRRRRRLL	10	0	5066.685216
0	7.358968	2.343979	7.330170	0	211.540141	154.801833	371.621759	220.965761	146.933195	365.391628	RUCRRRRLRR	10	0	8331.253344
0	2.292911	0.764304	74.900000	0	211.540141	154.801833	371.621759	214.873156	157.296625	372.388126	RUCRRRRLRL	10	0	3500.447328
0	4.106626	0.933014	74.900000	0	199.694000	159.892183	383.445201	197.427815	164.420183	389.545998	RUCRRRRLLR	10	0	4406.223456
0	3.792189	0.933014	41.390368	0	199.694000	159.892183	383.445201	198.197110	153.560690	386.202146	RUCRRRRLLL	10	0	3717.456192
0	11.573032	1.386539	8.464362	0	185.515320	223.622148	398.612841	187.725700	244.497098	402.617863	RUCRRRLRRR	10	0	2972.077920
0	2.543734	0.847911	74.900000	0	185.515320	223.622148	398.612841	190.142298	223.809975	397.844000	RUCRRRLRRL	10	0	2764.504224
0	7.155850	1.386539	18.636743	0	178.434355	214.749431	402.462497	175.505525	226.270010	408.641007	RUCRRRLRLR	10	0	2689.022880
0	2.513993	0.837998	74.900000	0	178.434355	214.749431	402.462497	176.358897	212.261764	406.054389	RUCRRRLRLL	10	0	2651.282208
0	5.697846	1.386539	14.432921	0	176.193572	182.815367	375.587884	173.592766	175.052857	368.459224	RUCRRRLLRR	10	0	2906.031744
0	2.356812	0.785604	74.900000	0	176.193572	182.815367	375.587884	172.806740	181.765190	378.306175	RUCRRRLLRL	10	0	1764.376416
0	4.821833	1.607278	22.212937	0	142.885338	149.811274	372.274621	141.786414	145.446765	363.961392	RUCRRLRRRR	10	0	6698.969280
0	4.501133	1.500378	29.889942	0	142.885338	149.811274	372.274621	146.861186	143.020213	369.445188	RUCRRLRRRL	10	0	5444.091936
0	5.973302	1.991101	14.136659	0	132.638550	148.428979	377.615654	125.285258	141.986749	372.138187	RUCRRLRRLR	10	0	6651.793440
0	3.459252	1.153084	41.021697	0	132.638550	148.428979	377.615654	131.372975	142.396901	379.365860	RUCRRLRRLL	10	0	4274.131104
0	7.840143	1.405291	12.233370	0	137.755187	190.380517	395.651681	139.766476	203.249508	402.417737	RUCRRLRLRR	10	0	4094.862912
0	1.523647	0.507882	74.900000	0	137.755187	190.380517	395.651681	140.401074	191.291686	395.427592	RUCRRLRLRL	10	0	2047.431456
0	2.269943	0.756648	46.176384	0	133.206420	175.009566	390.307540	131.117578	172.179073	392.760210	RUCRRLRLLR	10	0	2405.967840
0	2.824851	0.941617	36.764487	0	133.206420	175.009566	390.307540	129.397536	174.136104	386.578046	RUCRRLRLLL	10	0	2330.486496
0	5.308196	1.767617	24.500673	0	144.476635	152.420799	407.020999	142.731009	143.704637	402.603594	RUCRRLLRRR	10	0	5028.944544
0	4.092070	1.364023	40.444011	0	144.476635	152.420799	407.020999	140.185529	147.783701	411.482283	RUCRRLLRRL	10	0	4170.344256
0	4.522377	1.310101	21.479644	0	154.646428	158.568941	406.341131	158.629000	152.312793	402.225250	RUCRRLLRLR	10	0	3302.308800
0	1.917122	0.639041	72.495710	0	154.646428	158.568941	406.341131	156.987226	158.789314	409.201524	RUCRRLLRLL	10	0	2990.948256
0	6.141840	1.324615	8.273235	0	147.556238	190.609692	420.950591	148.401004	201.705682	423.150310	RUCRRLLLRR	10	0	4236.390432
0	1.453754	0.484585	74.900000	0	147.556238	190.609692	420.950591	150.197987	191.005317	421.146011	RUCRRLLLRL	10	0	2151.218304
0	3.398873	1.107554	25.081926	0	141.558279	175.418865	419.197020	139.044473	171.017098	423.185132	RUCRRLLLLR	10	0	2481.449184
0	1.978959	0.659653	62.951365	0	141.558279	175.418865	419.197020	138.274502	175.846668	417.544259	RUCRRLLLLL	10	0	2028.561120
0	6.020930	1.972594	14.638758	0	217.926696	165.919967	409.794097	221.183901	156.331701	404.888372	RUCRLRRRRR	10	0	7444.347552
0	2.541827	0.847276	74.900000	0	217.926696	165.919967	409.794097	218.028657	167.907213	405.192612	RUCRLRRRRL	10	0	4481.704800
0	4.152374	1.384125	33.409643	0	225.285785	170.789646	414.783780	231.789382	167.721549	417.609074	RUCRLRRRLR	10	0	5057.250048
0	4.674943	1.558314	30.144940	0	225.285785	170.789646	414.783780	231.590628	169.711336	408.525441	RUCRLRRRLL	10	0	4925.157696
0	3.996717	1.332239	25.182008	0	213.269492	169.446529	435.410795	219.954754	166.635379	436.776195	RUCRLRRLRR	10	0	4349.612448
0	3.799589	1.266530	35.081091	0	213.269492	169.446529	435.410795	214.224648	165.013878	441.198566	RUCRLRRLRL	10	0	3387.225312
0	4.580717	1.212669	28.121147	0	201.848259	170.246151	427.695723	200.069547	162.219612	425.642064	RUCRLRRLLR	10	0	3830.678208
0	2.952643	0.984214	74.900000	0	201.848259	170.246151	427.695723	197.088155	172.765404	426.881011	RUCRLRRLLL	10	0	2802.244896
0	8.628428	1.293070	9.544417	0	194.412844	229.997419	432.755434	193.192297	245.764151	431.065398	RUCRLRLRRR	10	0	3575.928672
0	2.849044	0.949681	74.900000	0	194.412844	229.997419	432.755434	194.521916	230.000037	427.058579	RUCRLRLRRL	10	0	2255.005152
0	3.849010	0.968401	30.162115	0	191.588616	220.414468	438.338004	189.970737	226.482464	441.908208	RUCRLRLRLR	10	0	2792.809728
0	2.479343	0.826448	74.900000	0	191.588616	220.414468	438.338004	187.643967	218.926583	436.433818	RUCRLRLRLL	10	0	2179.523808
0	5.758753	1.293070	11.215519	0	213.324843	191.936618	449.319398	220.313224	185.195605	453.951999	RUCRLRLLRR	10	0	3141.910944
0	1.659870	0.553290	74.900000	0	213.324843	191.936618	449.319398	215.748749	193.622027	448.458498	RUCRLRLLRL	10	0	2170.088640
0	4.360872	1.181235	24.316277	0	206.418746	193.842511	451.556569	208.401583	187.328325	456.180921	RUCRLRLLLR	10	0	2811.680064
0	2.258554	0.752851	74.900000	0	206.418746	193.842511	451.556569	206.289739	196.636765	454.899633	RUCRLRLLLL	10	0	2236.134816
0	4.936542	1.354355	20.737060	0	170.092978	167.592711	440.215916	168.215578	159.150927	437.170803	RUCRLLRRRR	10	0	3613.669344
0	2.374790	0.791597	74.900000	0	170.092978	167.592711	440.215916	171.513766	169.027893	436.003023	RUCRLLRRRL	10	0	2670.152544
0	3.483125	1.161042	36.723277	0	174.497845	165.802232	448.824234	179.939884	162.411927	449.033364	RUCRLLRRLR	10	0	3207.957120
0	3.950425	1.316808	33.473540	0	174.497845	165.802232	448.824234	173.392861	159.568724	452.717309	RUCRLLRRLL	10	0	3066.429600
0	5.238952	1.576736	22.921735	0	156.223995	171.678780	455.729260	151.543464	163.283535	456.637556	RUCRLLRLRR	10	0	3538.188000
0	3.062278	1.020759	49.417849	0	156.223995	171.678780	455.729260	155.508257	170.659548	461.702601	RUCRLLRLRL	10	0	3104.170272
0	3.495876	0.916752	51.619515	0	156.542099	182.154441	448.059348	155.396731	188.378551	446.775549	RUCRLLRLLR	10	0	3141.910944
0	3.356444	0.916752	72.257513	0	156.542099	182.154441	448.059348	152.886321	177.600629	445.858618	RUCRLLRLLL	10	0	2132.347968
0	4.729937	1.288476	21.199476	0	185.856310	185.989751	465.561798	191.383901	179.476609	467.411792	RUCRLLLRRR	10	0	3283.438464
0	2.114089	0.704696	73.267765	0	185.856310	185.989751	465.561798	188.210384	188.758477	467.078576	RUCRLLLRRL	10	0	2773.939392
0	4.160632	1.288476	16.881231	0	177.764002	183.203861	470.577952	177.579470	176.709260	474.988908	RUCRLLLRLR	10	0	3179.651616
0	2.724890	0.908297	40.516653	0	177.764002	183.203861	470.577952	176.108836	183.021447	475.718945	RUCRLLLRLL	10	0	2170.088640
0	4.016517	1.288476	24.244546	0	171.458619	212.642176	455.852383	168.900798	218.018732	451.085803	RUCRLLLLRR	10	0	3387.225312
0	2.917530	0.972510	52.444164	0	171.458619	212.642176	455.852383	173.920484	217.038430	457.878617	RUCRLLLLRL	10	0	2415.403008
0	2.438446	0.812815	44.846739	0	167.727295	203.741873	461.120305	166.077583	202.237084	465.351580	RUCRLLLLLR	10	0	1877.598432
0	2.287808	0.762603	49.742822	0	167.727295	203.741873	461.120305	163.946581	204.520634	459.286469	RUCRLLLLLL	10	0	1849.292928
0	4.163287	1.387762	25.718307	0	139.079919	189.682501	501.056935	142.473047	182.930413	502.465340	RUCLRRRRRRR	11	0	2481.449184
0	3.613767	1.204589	44.982946	0	139.079919	189.682501	501.056935	136.645801	187.037458	507.139538	RUCLRRRRRRL	11	0	1754.941248
0	1.976629	0.658876	43.050700	0	133.311690	193.955039	496.579418	130.018916	193.803698	498.256853	RUCLRRRRRLR	11	0	1537.932384
0	3.108464	1.021809	34.163318	0	133.311690	193.955039	496.579418	131.879078	188.446039	495.919079	RUCLRRRRRLL	11	0	1188.831168
0	3.466767	0.807045	20.009585	0	142.087064	209.321209	480.699260	142.746356	214.069196	476.119556	RUCLRRRRLRR	11	0	1283.182848
0	1.351355	0.450452	74.900000	0	142.087064	209.321209	480.699260	139.754250	209.550148	479.791226	RUCLRRRRLRL	11	0	952.951968
0	3.025138	0.807045	25.066105	0	145.367721	200.295588	487.453906	149.769393	197.261650	489.156641	RUCLRRRRLLR	11	0	1141.655328
0	3.462117	0.807045	23.574262	0	145.367721	200.295588	487.453906	146.345632	193.995210	487.490201	RUCLRRRRLLL	11	0	1056.738816
0	4.786400	0.885918	14.120378	0	141.955010	207.857304	503.403933	140.855430	201.977413	510.435087	RUCLRRRLRRR	11	0	1556.802720
0	2.128691	0.709564	70.530248	0	141.955010	207.857304	503.403933	145.335506	205.976883	502.713193	RUCLRRRLRRL	11	0	905.776128
0	1.790376	0.596792	44.932015	0	140.165767	216.471923	499.854007	138.163658	215.497968	502.495120	RUCLRRRLRLR	11	0	764.248608
0	1.701521	0.567174	53.379210	0	140.165767	216.471923	499.854007	141.235460	219.104487	501.288404	RUCLRRRLRLL	11	0	707.637600
0	2.722724	0.885918	32.219562	0	144.931979	228.482354	486.467024	143.137369	231.358503	482.454760	RUCLRRRLLRR	11	0	1037.868480
0	2.013713	0.671238	46.677362	0	144.931979	228.482354	486.467024	145.472949	231.871064	487.993976	RUCLRRRLLRL	11	0	1028.433312
0	2.925847	0.885918	36.386133	0	150.176603	223.227627	484.731306	152.190810	225.653748	479.986259	RUCLRRRLLLR	11	0	934.081632
0	2.217546	0.739182	58.376683	0	150.176603	223.227627	484.731306	153.235632	220.543169	485.098125	RUCLRRRLLLL	11	0	858.600288
0	3.554844	1.184948	33.042836	0	107.920783	208.331601	511.002223	102.970972	206.398080	515.154638	RUCLRRLRRRR	11	0	2141.783136
0	3.589117	1.196372	35.329017	0	107.920783	208.331601	511.002223	109.692093	203.321602	515.271145	RUCLRRLRRRL	11	0	2000.255616
0	3.052257	0.827408	35.457429	0	111.037959	209.467976	502.353994	108.737481	204.357256	502.821220	RUCLRRLRRLR	11	0	1283.182848
0	1.916536	0.638845	70.855977	0	111.037959	209.467976	502.353994	113.726535	209.157477	499.893599	RUCLRRLRRLL	11	0	1254.877344
0	4.490158	1.496719	11.680364	0	96.159822	222.251576	507.808344	89.393454	219.627368	512.112649	RUCLRRLRLRR	11	0	2321.051328
0	2.223445	0.741148	43.917615	0	96.159822	222.251576	507.808344	93.980031	224.528876	510.646386	RUCLRRLRLRL	11	0	1368.099360
0	2.784507	0.877386	15.623742	0	102.316410	227.048849	498.303231	100.816203	231.398301	495.843954	RUCLRRLRLLR	11	0	1217.136672
0	2.226690	0.742230	74.900000	0	102.316410	227.048849	498.303231	104.510314	227.088903	494.541048	RUCLRRLRLLL	11	0	1094.479488
0	2.316888	0.724248	51.945578	0	122.914595	238.499289	493.163301	125.163190	241.738749	494.933032	RUCLRRLLRRR	11	0	915.211296
0	2.264806	0.724248	54.481171	0	122.914595	238.499289	493.163301	123.698757	238.462074	488.714647	RUCLRRLLRRL	11	0	905.776128
0	2.933690	0.732417	21.133277	0	115.719942	238.257864	498.567011	112.344465	239.342219	502.994373	RUCLRRLLRLR	11	0	905.776128
0	1.753679	0.584560	61.317156	0	115.719942	238.257864	498.567011	113.765299	240.275931	496.837176	RUCLRRLLRLL	11	0	622.721088
0	3.453433	0.863632	27.276201	0	119.389825	224.754426	508.660409	119.956344	220.113880	513.343184	RUCLRRLLLRR	11	0	924.646464
0	2.607698	0.863632	58.176400	0	119.389825	224.754426	508.660409	115.708181	226.275513	511.573388	RUCLRRLLLRL	11	0	660.461760
0	1.964149	0.502740	44.610314	0	124.137286	228.325443	503.181015	126.460149	230.965636	504.101202	RUCLRRLLLLR	11	0	509.499072
0	1.360679	0.453560	71.431955	0	124.137286	228.325443	503.181015	125.274529	226.156050	502.606648	RUCLRRLLLLL	11	0	481.193568
0	3.985065	0.939182	13.970246	0	168.855706	278.750211	441.283469	174.101001	283.133356	438.382504	RUCLRLRRRRR	11	0	1519.062048
0	2.300425	0.766808	62.368681	0	168.855706	278.750211	441.283469	167.697634	279.355390	436.906923	RUCLRLRRRRL	11	0	717.072768
0	1.963641	0.648934	24.612691	0	167.133494	272.389592	446.492946	170.604734	272.117813	447.553739	RUCLRLRRRLR	11	0	651.026592
0	1.252059	0.417353	69.875647	0	167.133494	272.389592	446.492946	167.405096	271.208755	444.362434	RUCLRLRRRLL	11	0	452.888064
0	1.536888	0.512296	53.129526	0	151.428478	269.426333	449.466039	148.988337	269.443300	451.023373	RUCLRLRRLRR	11	0	603.850752
0	2.040904	0.518915	56.946634	0	151.428478	269.426333	449.466039	151.039695	271.307974	445.957884	RUCLRLRRLRL	11	0	434.017728
0	1.617217	0.518915	48.614854	0	154.329387	265.419060	448.335584	156.051291	264.841680	445.772082	RUCLRLRRLLR	11	0	386.841888
0	1.670704	0.518915	49.774340	0	154.329387	265.419060	448.335584	152.843786	262.728359	448.488530	RUCLRLRRLLL	11	0	367.971552
0	2.056939	0.685646	32.762922	0	163.320581	257.884053	460.359087	166.466195	259.191970	458.560068	RUCLRLRLRRR	11	0	613.285920
0	2.589132	0.761415	31.821240	0	163.320581	257.884053	460.359087	167.086688	254.964394	460.539981	RUCLRLRLRRL	11	0	500.063904
0	2.359817	0.577007	74.900000	0	158.228457	259.401458	465.410842	155.174629	262.214451	466.804970	RUCLRLRLRLR	11	0	434.017728
0	1.825241	0.577007	66.290168	0	158.228457	259.401458	465.410842	157.949574	256.640875	467.471505	RUCLRLRLRLL	11	0	301.925376
0	1.247203	0.415734	63.462875	0	153.687164	254.203313	457.073714	151.738614	254.006198	455.770544	RUCLRLRLLRR	11	0	358.536384
0	1.811996	0.482846	43.490377	0	153.687164	254.203313	457.073714	156.118181	252.886694	455.044228	RUCLRLRLLRL	11	0	320.795712
0	2.293040	0.630549	27.577655	0	153.873002	251.861842	460.718550	156.157134	248.328216	461.108908	RUCLRLRLLLR	11	0	339.666048
0	1.141543	0.380514	73.039750	0	153.873002	251.861842	460.718550	151.992372	251.174248	461.413987	RUCLRLRLLLL	11	2	330.230880
0	2.789361	0.723076	10.008097	0	121.975266	254.463872	472.912466	117.034216	253.923606	474.321065	RUCLRLLRRRR	11	0	500.063904
0	1.428148	0.476049	35.472707	0	121.975266	254.463872	472.912466	120.681934	254.226710	475.386190	RUCLRLLRRRL	11	0	292.490208
0	1.764301	0.588100	36.293542	0	128.910280	251.572427	467.602559	131.307143	249.489798	466.854218	RUCLRLLRRLR	11	0	386.841888
0	1.605853	0.535284	51.497279	0	128.910280	251.572427	467.602559	130.068748	251.278940	464.664761	RUCLRLLRRLL	11	0	292.490208
0	1.384357	0.461452	35.705102	0	130.865879	262.291664	464.641023	130.554310	262.540216	461.906353	RUCLRLLRLRR	11	0	434.017728
0	1.582720	0.527573	54.067506	0	130.865879	262.291664	464.641023	133.016079	264.257757	464.550131	RUCLRLLRLRL	11	0	273.619872
0	1.936573	0.608616	24.606768	0	126.517050	262.651520	468.297023	122.979795	263.103955	468.352127	RUCLRLLRLLR	11	0	434.017728
0	1.391488	0.463829	72.182257	0	126.517050	262.651520	468.297023	127.124516	264.890912	469.478214	RUCLRLLRLLL	11	0	264.184704
0	1.832209	0.610736	41.135347	0	131.831733	260.483842	483.721847	128.562198	260.637674	484.612055	RUCLRLLLRRR	11	0	358.536384
0	2.336601	0.694518	31.990351	0	131.831733	260.483842	483.721847	131.628770	260.690305	488.384459	RUCLRLLLRRL	11	0	349.101216
0	1.344486	0.448162	36.251183	0	136.568539	262.669636	479.199651	137.350647	264.601782	477.748362	RUCLRLLLRLR	11	0	396.277056
0	1.417715	0.472572	55.210135	0	136.568539	262.669636	479.199651	138.654167	262.958303	480.876312	RUCLRLLLRLL	11	4	217.008864
0	1.972286	0.541012	44.906394	0	139.876333	253.904776	477.995954	141.901557	251.748926	475.706663	RUCLRLLLLRR	11	0	311.360544
0	1.807761	0.541012	57.910491	0	139.876333	253.904776	477.995954	141.632467	254.036199	481.064239	RUCLRLLLLRL	11	0	283.055040
0	1.543357	0.514452	37.719481	0	133.900714	254.641538	480.087637	131.294275	253.508000	480.098736	RUCLRLLLLLR	11	0	245.314368
0	1.619059	0.539686	39.182268	0	133.900714	254.641538	480.087637	133.207095	254.568256	483.235915	RUCLRLLLLLL	11	4	226.444032
0	6.519430	1.668482	11.326066	0	96.683451	174.056610	403.986797	95.004927	165.219443	395.350626	RUCLLRRRRRR	11	0	6236.646048
0	3.291208	1.097069	47.105676	0	96.683451	174.056610	403.986797	91.126880	172.307470	402.168716	RUCLLRRRRRL	11	0	3311.743968
0	4.055182	1.351727	73.761901	0	106.718705	190.162996	407.988249	111.483965	194.042445	412.597649	RUCLLRRRRLR	11	0	3613.669344
0	4.197940	1.399313	49.545409	0	106.718705	190.162996	407.988249	108.577437	197.653934	408.473367	RUCLLRRRRLL	11	0	3613.669344
0	5.793999	1.931333	19.113034	0	97.318657	165.987193	421.319723	95.068234	156.964612	415.636616	RUCLLRRRLRR	11	0	4972.333536
0	3.004074	1.001358	61.981239	0	97.318657	165.987193	421.319723	94.094112	163.577462	425.441171	RUCLLRRRLRL	11	0	3557.058336
0	2.563550	0.854517	58.670631	0	106.035343	172.369483	426.773856	108.373537	173.453814	431.069495	RUCLLRRRLLR	11	0	3641.974848
0	3.919684	1.107761	40.358957	0	106.035343	172.369483	426.773856	108.881266	165.854122	425.418067	RUCLLRRRLLL	11	0	3141.910944
0	5.031069	1.675472	24.958512	0	74.295372	184.500478	429.356542	67.710077	179.755443	424.504093	RUCLLRRLRRR	11	0	3934.465056
0	3.153379	1.051126	65.709358	0	74.295372	184.500478	429.356542	75.390210	179.917170	433.042497	RUCLLRRLRRL	11	0	2906.031744
0	4.977023	1.444766	15.953626	0	71.987683	193.240310	434.499534	62.871299	193.926700	435.213382	RUCLLRRLRLR	11	0	3453.271488
0	1.914971	0.638324	74.900000	0	71.987683	193.240310	434.499534	72.329737	193.757006	438.269892	RUCLLRRLRLL	11	0	2472.014016
0	2.322626	0.774209	62.298481	0	80.142508	198.092382	420.614332	81.082951	196.086068	416.640940	RUCLLRRLLRR	11	0	2217.264480
0	5.286461	0.999357	23.099838	0	80.142508	198.092382	420.614332	70.847736	196.769592	417.815810	RUCLLRRLLRL	11	0	2198.394144
0	3.817181	0.999357	35.602544	0	88.750468	206.726549	425.648486	94.248872	211.103535	425.467965	RUCLLRRLLLR	11	0	2679.587712
0	2.500762	0.833587	74.900000	0	88.750468	206.726549	425.648486	85.020034	209.163834	426.912045	RUCLLRRLLLL	11	0	1707.765408
0	4.832459	1.420911	19.147947	0	80.905787	197.691366	463.519505	72.373999	196.488504	465.939071	RUCLLRLRRRR	11	0	3585.363840
0	2.478765	0.826255	74.900000	0	80.905787	197.691366	463.519505	79.988074	200.987458	460.237646	RUCLLRLRRRL	11	0	2302.180992
0	3.610303	1.203434	25.226942	0	86.806715	188.694865	464.185395	85.035591	183.257544	467.869049	RUCLLRLRRLR	11	0	2415.403008
0	2.736320	0.912107	34.524788	0	86.806715	188.694865	464.185395	85.805289	184.398021	461.541158	RUCLLRLRRLL	11	0	2396.532672
0	4.129125	1.376375	23.006554	0	93.407112	196.176332	479.948323	89.264267	192.972942	485.936137	RUCLLRLRLRR	11	0	2641.847040
0	2.628177	0.876059	47.022803	0	93.407112	196.176332	479.948323	96.301288	193.840268	483.311973	RUCLLRLRLRL	11	0	2217.264480
0	4.294779	0.906676	39.752772	0	92.373585	204.277354	475.295008	86.193982	204.559243	480.647449	RUCLLRLRLLR	11	0	2349.356832
0	3.069635	0.906676	74.900000	0	92.373585	204.277354	475.295008	95.100898	209.186823	474.594181	RUCLLRLRLLL	11	0	2255.005152
0	4.359523	1.453174	26.551280	0	115.925396	178.639435	467.453320	120.213419	173.198206	471.859871	RUCLLRLLRRR	11	0	3113.605440
0	3.216789	1.072263	42.841225	0	115.925396	178.639435	467.453320	112.351156	174.836722	470.497842	RUCLLRLLRRL	11	0	2773.939392
0	2.942460	0.980820	38.652382	0	115.479136	179.752896	458.208545	119.155430	176.161994	456.341794	RUCLLRLLRLR	11	0	2943.772416
0	3.230480	1.076827	41.476249	0	115.479136	179.752896	458.208545	111.883004	175.274126	456.525127	RUCLLRLLRLL	11	0	2528.625024
0	3.520582	0.988775	20.276999	0	122.430985	206.624829	457.083802	123.009746	212.753775	454.874704	RUCLLRLLLRR	11	0	2858.855904
0	2.385639	0.795213	51.870501	0	122.430985	206.624829	457.083802	126.526612	207.166775	455.460433	RUCLLRLLLRL	11	0	1858.728096
0	2.084191	0.694730	47.129831	0	120.401228	198.223003	466.273672	118.801961	198.901149	469.990734	RUCLLRLLLLR	11	0	1849.292928
0	3.146228	0.988775	36.761097	0	120.401228	198.223003	466.273672	124.039479	194.901097	469.585587	RUCLLRLLLLL	11	0	1500.191712
0	4.505103	1.501701	28.703081	0	52.852380	228.057538	459.493145	45.408243	229.393758	455.788880	RUCLLLRRRRR	11	0	2962.642752
0	3.943331	1.314444	44.004360	0	52.852380	228.057538	459.493145	47.858202	225.799039	464.666854	RUCLLLRRRRL	11	0	2339.921664
0	2.257656	0.752552	42.329734	0	59.792493	224.243609	455.984907	58.858689	223.147846	451.748928	RUCLLLRRRLR	11	0	2245.569984
0	3.334621	1.084201	39.113337	0	59.792493	224.243609	455.984907	55.842938	219.708956	457.337456	RUCLLLRRRLL	11	0	1622.848896
0	4.336619	1.406778	16.340279	0	69.102157	223.537767	477.801165	66.747301	221.162933	485.677286	RUCLLLRRLRR	11	0	2764.504224
0	3.082385	1.027462	38.329930	0	69.102157	223.537767	477.801165	64.132952	221.065976	479.095672	RUCLLLRRLRL	11	0	1764.376416
0	3.828192	1.128954	36.532356	0	80.572379	225.237007	470.984672	87.522251	225.972792	469.976686	RUCLLLRRLLR	11	0	1603.978560
0	2.091968	0.697323	74.900000	0	80.572379	225.237007	470.984672	82.656881	225.036897	467.472772	RUCLLLRRLLL	11	0	1311.488352
0	4.048964	1.005060	22.115425	0	91.135488	242.410124	468.014474	98.425293	241.632741	466.534907	RUCLLLRLRRR	11	0	2122.912800
0	2.082354	0.694118	61.278401	0	91.135488	242.410124	468.014474	91.967779	246.109858	467.394630	RUCLLLRLRRL	11	0	1745.506080
0	3.995753	1.005060	9.835823	0	80.391436	237.542095	477.384044	78.461727	234.282471	484.235402	RUCLLLRLRLR	11	0	1896.468768
0	1.704561	0.568187	42.561091	0	80.391436	237.542095	477.384044	78.292004	238.542064	479.674124	RUCLLLRLRLL	11	0	1122.784992
0	5.679388	1.458049	24.661628	0	57.574392	241.595983	467.276216	47.257678	242.756623	465.896164	RUCLLLRLLRR	11	0	1953.079776
0	3.400470	1.133490	50.857432	0	57.574392	241.595983	467.276216	55.108076	239.757590	473.200138	RUCLLLRLLRL	11	0	1754.941248
0	4.153140	0.966509	27.213062	0	64.930611	245.478133	461.069005	57.998366	247.255912	458.138177	RUCLLLRLLLR	11	0	1462.451040
0	2.021565	0.673855	74.900000	0	64.930611	245.478133	461.069005	66.891552	248.538114	460.192351	RUCLLLRLLLL	11	0	1377.534528
0	5.135017	1.616014	10.352900	0	53.650266	237.249466	432.375054	45.731918	232.784844	429.543714	RUCLLLLRRRR	11	0	3434.401152
0	3.027599	1.009200	41.330643	0	53.650266	237.249466	432.375054	48.421112	238.225870	434.189318	RUCLLLLRRRL	11	0	1585.108224
0	3.194734	1.064911	25.441110	0	57.557845	246.409072	433.289958	53.323640	248.914218	429.785832	RUCLLLLRRLR	11	0	2387.097504
0	3.457943	1.152648	25.645976	0	57.557845	246.409072	433.289958	52.298500	249.424753	435.406733	RUCLLLLRRLL	11	0	2188.958976
0	2.120340	0.706780	46.538404	0	87.656882	237.554057	432.302210	89.182516	237.729854	428.403262	RUCLLLLRLRR	11	0	1462.451040
0	3.213270	0.778604	34.222739	0	87.656882	237.554057	432.302210	93.309281	236.393040	433.726781	RUCLLLLRLRL	11	0	1245.442176
0	3.554305	0.778604	16.625415	0	78.641059	234.272319	434.475525	73.676722	230.318787	432.734236	RUCLLLLRLLR	11	0	1311.488352
0	1.591701	0.530567	74.900000	0	78.641059	234.272319	434.475525	79.633041	232.352608	436.626588	RUCLLLLRLLL	11	0	934.081632
0	4.318538	1.309392	27.297654	0	116.666941	254.454198	429.697071	122.543676	259.533587	427.842670	RUCLLLLLRRR	11	0	2472.014016
0	2.477197	0.825732	66.741506	0	116.666941	254.454198	429.697071	117.600165	251.691817	425.886664	RUCLLLLLRRL	11	0	2151.218304
0	2.582411	0.860804	42.726631	0	117.596588	251.749402	437.339445	120.432749	248.457771	439.439439	RUCLLLLLRLR	11	0	2321.051328
0	3.781098	1.260366	35.356668	0	117.596588	251.749402	437.339445	123.351861	255.427306	438.811789	RUCLLLLLRLL	11	0	1858.728096
0	3.673859	0.839979	29.674762	0	92.450367	257.014124	433.875335	85.925392	258.782268	433.577615	RUCLLLLLLRR	11	0	1368.099360
0	2.066676	0.688892	74.900000	0	92.450367	257.014124	433.875335	94.054531	258.812289	430.675935	RUCLLLLLLRL	11	0	1226.571840
0	2.379640	0.730978	61.664086	0	96.588170	255.294969	441.032248	92.892902	254.565553	443.465063	RUCLLLLLLLR	11	0	1320.923520
0	2.756199	0.730978	53.122822	0	96.588170	255.294969	441.032248	100.298767	257.495778	443.936642	RUCLLLLLLLL	11	0	1254.877344
0	2.098165	0.699388	39.131599	0	195.323021	192.996407	509.667277	199.164339	192.686265	509.362471	RUALRRRRRRR	11	0	896.340960
0	2.982634	0.994211	28.637818	0	195.323021	192.996407	509.667277	196.980176	187.761481	509.509457	RUALRRRRRRL	11	0	830.294784
0	1.751444	0.583815	42.689356	0	192.046213	195.102545	514.074800	194.172655	195.478918	516.676764	RUALRRRRRLR	11	0	651.026592
0	2.211639	0.737213	38.132505	0	192.046213	195.102545	514.074800	191.374394	191.628194	516.264880	RUALRRRRRLL	11	0	566.110080
0	3.188464	1.062821	20.963146	0	180.827481	188.697948	507.977973	181.523293	182.876501	507.623897	RUALRRRRLRR	11	0	915.211296
0	2.451717	0.817239	32.070591	0	180.827481	188.697948	507.977973	177.917665	185.534063	509.478549	RUALRRRRLRL	11	0	801.989280
0	1.650091	0.549918	26.758274	0	180.296155	196.430984	504.583696	177.926846	197.661980	503.007844	RUALRRRRLLR	11	0	556.674912
0	1.554565	0.518188	74.900000	0	180.296155	196.430984	504.583696	181.140070	198.562553	502.721428	RUALRRRRLLL	11	0	415.147392
0	3.142812	1.047604	28.687140	0	179.178377	200.754904	523.455429	177.219526	196.136276	526.589924	RUALRRRLRRR	11	0	905.776128
0	2.233459	0.744486	51.376622	0	179.178377	200.754904	523.455429	182.099798	200.424027	526.579281	RUALRRRLRRL	11	0	783.118944
0	1.622675	0.535361	60.955409	0	177.585487	207.318481	520.346412	178.311292	210.177755	519.827847	RUALRRRLRLR	11	0	566.110080
0	1.668766	0.535361	43.347119	0	177.585487	207.318481	520.346412	175.305139	207.552627	522.569386	RUALRRRLRLL	11	0	490.628736
0	3.425565	1.044413	12.991503	0	170.966539	196.590402	514.809447	168.217307	191.808447	518.134266	RUALRRRLLRR	11	0	1009.562976
0	1.851880	0.617293	41.613757	0	170.966539	196.590402	514.809447	169.744103	193.757226	513.231937	RUALRRRLLRL	11	0	632.156256
0	2.228609	0.742870	54.285984	0	171.198112	204.491039	509.422788	171.452201	207.201290	506.087006	RUALRRRLLLR	11	0	566.110080
0	1.824123	0.608041	74.900000	0	171.198112	204.491039	509.422788	171.403103	207.834808	509.151556	RUALRRRLLLL	11	0	452.888064
0	2.648404	0.702968	12.069520	0	193.321001	239.909980	505.144296	195.800196	243.819406	503.476451	RUALRRLRRRR	11	0	745.378272
0	1.154687	0.384896	74.900000	0	193.321001	239.909980	505.144296	194.083403	240.329013	507.251567	RUALRRLRRRL	11	2	358.536384
0	2.471710	0.663749	38.075108	0	187.681491	237.862762	504.059406	186.394080	242.228768	504.028236	RUALRRLRRLR	11	0	509.499072
0	1.673478	0.557826	71.064267	0	187.681491	237.862762	504.059406	185.901203	236.271503	501.943336	RUALRRLRRLL	11	0	490.628736
0	2.171400	0.702968	15.276832	0	187.653213	226.678532	516.478591	186.895154	224.220023	519.803283	RUALRRLRLRR	11	0	584.980416
0	1.204411	0.401470	71.814858	0	187.653213	226.678532	516.478591	189.095154	227.710345	517.925864	RUALRRLRLRL	11	0	292.490208
0	1.823514	0.478888	39.183862	0	185.067936	229.753470	511.834422	182.940762	231.802082	513.570653	RUALRRLRLLR	11	0	377.406720
0	1.269306	0.423102	72.832687	0	185.067936	229.753470	511.834422	184.072341	228.725766	509.826969	RUALRRLRLLL	11	0	358.536384
0	4.312973	1.095256	8.191849	0	207.716557	205.355947	510.808641	213.044749	199.618507	512.258024	RUALRRLLRRR	11	0	764.248608
0	1.616984	0.538995	74.900000	0	207.716557	205.355947	510.808641	209.626855	206.134571	508.476339	RUALRRLLRRL	11	0	358.536384
0	2.422795	0.511479	19.720371	0	202.595423	207.881922	510.973347	204.611301	204.455075	513.172658	RUALRRLLRLR	11	0	349.101216
0	1.817030	0.511479	74.900000	0	202.595423	207.881922	510.973347	201.017579	205.974224	508.528356	RUALRRLLRLL	11	0	283.055040
0	2.705973	0.901991	17.309519	0	197.035650	213.363991	519.820809	198.809625	210.363492	523.688564	RUALRRLLLRR	11	0	481.193568
0	1.202547	0.400849	61.105790	0	197.035650	213.363991	519.820809	196.529082	214.500446	521.810434	RUALRRLLLRL	11	0	367.971552
0	4.494095	1.498032	9.952674	0	220.491446	194.511369	491.103258	225.569119	188.002630	490.458362	RUALRLRRRRR	11	0	1575.673056
0	2.120533	0.706844	38.622928	0	220.491446	194.511369	491.103258	223.041806	192.984373	493.853791	RUALRLRRRRL	11	0	924.646464
0	4.199679	1.028434	15.139146	0	213.779152	196.829157	492.729443	215.216427	189.386856	494.399368	RUALRLRRRLR	11	0	886.905792
0	1.837977	0.612659	74.900000	0	213.779152	196.829157	492.729443	211.871539	197.039241	495.757443	RUALRLRRRLL	11	0	632.156256
0	3.119711	1.021639	15.809013	0	212.954369	204.758350	481.787410	216.392911	200.246315	480.799982	RUALRLRRLRR	11	0	651.026592
0	1.469292	0.489764	74.900000	0	212.954369	204.758350	481.787410	213.369527	205.626961	479.041109	RUALRLRRLRL	11	0	377.406720
0	5.124430	1.572694	12.331746	0	199.257513	258.435440	465.230458	198.817008	265.957097	459.059108	RUALRLRLRRR	11	0	905.776128
0	2.935514	0.978505	41.513789	0	199.257513	258.435440	465.230458	196.310063	262.890894	466.130867	RUALRLRLRRL	11	0	509.499072
0	2.509932	0.809149	27.114098	0	197.293302	249.839230	471.563791	194.514163	253.350811	472.807366	RUALRLRLRLR	11	0	518.934240
0	1.672767	0.557589	70.102988	0	197.293302	249.839230	471.563791	195.125981	248.003538	470.268275	RUALRLRLRLL	11	0	377.406720
0	2.995655	0.998552	19.974774	0	202.205351	249.730430	483.027710	199.266068	254.252544	484.288054	RUALRLRLLRR	11	0	528.369408
0	2.381031	0.793677	41.955760	0	202.205351	249.730430	483.027710	203.489877	252.216036	486.694404	RUALRLRLLRL	11	0	339.666048
0	2.206794	0.735598	45.237952	0	199.775337	243.179013	481.765854	197.841673	240.319172	484.094807	RUALRLRLLLR	11	0	320.795712
0	2.299660	0.766553	39.804030	0	199.775337	243.179013	481.765854	196.204596	245.410438	482.259513	RUALRLRLLLL	11	0	311.360544
0	3.148804	1.049601	20.741270	0	195.762484	194.237330	492.117582	199.163046	189.642398	493.176105	RUALRLLRRRR	11	0	679.332096
0	3.284931	1.094977	19.844746	0	195.762484	194.237330	492.117582	195.268601	188.342398	493.492772	RUALRLLRRRL	11	0	679.332096
0	2.704571	0.570965	19.050342	0	184.990604	206.999647	490.892700	183.279237	202.414112	491.895356	RUALRLLRLRR	11	0	358.536384
0	1.361144	0.453715	74.900000	0	184.990604	206.999647	490.892700	184.177129	207.929930	493.261184	RUALRLLRLRL	11	0	320.795712
0	0.840470	0.280157	74.900000	0	183.752440	208.422835	487.948981	184.176423	207.495344	486.684470	RUALRLLRLLR	11	2	330.230880
0	2.165535	0.541364	23.400168	0	183.752440	208.422835	487.948981	179.804405	207.936054	487.639977	RUALRLLRLLL	11	0	320.795712
0	1.394835	0.444839	62.418222	0	185.009233	229.120349	477.738885	187.093345	228.106356	476.536014	RUALRLLLRRR	11	0	386.841888
0	1.700963	0.444839	51.647969	0	185.009233	229.120349	477.738885	182.995014	230.419578	475.548594	RUALRLLLRRL	11	0	358.536384
0	2.636075	0.721771	21.949948	0	184.107968	235.343134	479.754075	182.995013	239.531462	477.378027	RUALRLLLRLR	11	0	405.712224
0	2.070344	0.690115	34.644413	0	184.107968	235.343134	479.754075	184.498114	238.750325	481.563556	RUALRLLLRLL	11	0	339.666048
0	1.202444	0.374080	50.536542	0	183.881103	226.296359	486.816252	185.261995	226.335391	488.695812	RUALRLLLLRR	11	0	311.360544
0	1.577561	0.374080	45.990321	0	183.881103	226.296359	486.816252	182.713847	228.918556	487.304566	RUALRLLLLRL	11	0	254.749536
0	1.289512	0.374080	37.781960	0	180.694437	223.026359	483.900538	179.474727	220.990009	483.979032	RUALRLLLLLR	11	0	292.490208
0	1.432124	0.374080	43.160561	0	180.694437	223.026359	483.900538	178.448662	223.847815	482.692323	RUALRLLLLLL	11	0	235.879200
0	3.512578	1.170859	11.662527	0	158.749767	210.975427	515.216930	157.122388	205.692949	518.866421	RUALLRRRRRR	11	0	858.600288
0	1.974982	0.658327	59.425537	0	158.749767	210.975427	515.216930	159.102492	208.058940	512.888052	RUALLRRRRRL	11	0	358.536384
0	1.813628	0.566890	63.806445	0	162.361818	218.775112	515.011879	164.585091	221.265067	515.135127	RUALLRRRRLR	11	0	235.879200
0	1.271018	0.423673	29.228617	0	162.361818	218.775112	515.011879	162.636139	218.522210	517.521413	RUALLRRRRLL	11	4	198.138528
0	0.873373	0.291124	58.013240	0	161.644794	231.445825	509.980248	160.720210	232.760828	509.921482	RUALLRRRLRR	11	2	283.055040
0	1.869063	0.427266	23.349051	0	161.644794	231.445825	509.980248	164.053543	233.800828	510.748149	RUALLRRRLRL	11	0	283.055040
0	1.708829	0.427266	26.242202	0	157.389892	227.048178	511.037503	155.621435	224.741407	512.347502	RUALLRRRLLR	11	0	301.925376
0	1.405475	0.427266	64.882058	0	157.389892	227.048178	511.037503	155.507620	228.776275	511.485660	RUALLRRRLLL	11	4	179.268192
0	1.538732	0.512911	41.921282	0	165.269058	230.875639	493.299236	165.102611	230.101854	490.344248	RUALLRRLRRR	11	0	320.795712
0	1.648469	0.522874	62.065210	0	165.269058	230.875639	493.299236	167.211435	233.208717	493.279542	RUALLRRLRRL	11	4	226.444032
0	2.315210	0.561865	9.006479	0	163.905265	225.821904	496.411593	163.207675	221.622174	496.156633	RUALLRRLRLR	11	0	292.490208
0	0.724813	0.241604	74.900000	0	163.905265	225.821904	496.411593	164.875817	225.469547	497.330304	RUALLRRLRLL	11	24	160.397856
0	1.261542	0.420514	29.076674	0	158.496423	228.924095	500.549840	156.909619	227.966222	502.071081	RUALLRRLLRR	11	4	160.397856
0	1.352216	0.450739	39.963915	0	158.496423	228.924095	500.549840	158.064521	226.554457	499.863237	RUALLRRLLRL	11	4	113.222016
0	1.037527	0.345842	29.578830	0	158.814176	233.252064	499.633365	157.888505	234.601238	500.705019	RUALLRRLLLR	11	24	150.962688
0	0.927625	0.309208	53.423223	0	158.814176	233.252064	499.633365	157.906687	233.878511	498.216383	RUALLRRLLLL	11	24	103.786848
0	1.759222	0.481455	22.284497	0	155.997689	253.526694	496.807926	153.229382	255.208324	496.730910	RUALLRLRRRR	11	0	245.314368
0	1.257495	0.419165	46.548250	0	155.997689	253.526694	496.807926	156.377561	255.779175	497.221598	RUALLRLRRRL	11	4	179.268192
0	1.756438	0.481455	44.584086	0	158.106129	249.726513	493.464147	158.517010	247.115908	491.438488	RUALLRLRRLR	11	4	141.527520
0	0.846665	0.282222	74.900000	0	158.106129	249.726513	493.464147	159.562854	249.548072	492.892242	RUALLRLRRLL	11	24	103.786848
0	1.245966	0.415322	33.088987	0	155.237938	245.881578	501.126737	152.990382	246.195614	501.495090	RUALLRLRLRR	11	4	198.138528
0	1.358381	0.452794	38.213000	0	155.237938	245.881578	501.126737	154.578057	244.728947	503.428983	RUALLRLRLRL	11	4	160.397856
0	1.359096	0.453032	32.790597	0	168.691050	254.948114	501.056667	170.260784	256.691945	502.003231	RUALLRLLRRR	11	0	245.314368
0	1.222492	0.407497	51.509610	0	168.691050	254.948114	501.056667	167.154630	256.588868	501.194000	RUALLRLLRRL	11	4	188.703360
0	1.395061	0.465020	41.021131	0	170.639842	251.358742	498.157795	171.283905	249.515245	496.344677	RUALLRLLRLR	11	4	150.962688
0	1.590882	0.481455	56.841695	0	170.639842	251.358742	498.157795	173.111178	252.924336	497.985586	RUALLRLLRLL	11	4	103.786848
0	1.386508	0.462169	36.421598	0	168.469503	248.706965	505.850461	170.556702	249.024179	507.410276	RUALLRLLLRR	11	4	150.962688
0	1.083216	0.361072	54.156955	0	168.469503	248.706965	505.850461	167.855035	247.224179	507.136943	RUALLRLLLRL	11	24	141.527520
0	2.612890	0.735709	13.892638	0	176.491217	267.843427	465.941984	178.270730	271.218056	462.757190	RUALLLRRRRR	11	0	471.758400
0	1.380850	0.460283	74.900000	0	176.491217	267.843427	465.941984	177.657498	266.078462	464.409399	RUALLLRRRRL	11	4	217.008864
0	1.186864	0.395621	34.098576	0	172.654085	267.025940	468.630180	171.063880	267.386992	467.049537	RUALLLRRRLR	11	2	264.184704
0	1.179235	0.393078	56.255125	0	172.654085	267.025940	468.630180	172.855609	269.162932	468.988634	RUALLLRRRLL	11	24	179.268192
0	1.632601	0.476862	27.844490	0	177.058661	262.560103	479.088467	178.282255	262.383121	482.064845	RUALLLRRLLR	11	4	160.397856
0	1.089108	0.363036	74.900000	0	177.058661	262.560103	479.088467	178.645397	262.344362	477.776854	RUALLLRRLLL	11	24	113.222016
0	1.685016	0.458793	42.106311	0	171.183394	249.374379	480.717982	170.310036	246.424627	481.160201	RUALLLRLRRR	11	4	160.397856
0	1.287225	0.429075	68.839394	0	171.183394	249.374379	480.717982	171.935036	250.324627	482.930789	RUALLLRLRRL	11	4	150.962688
0	1.133427	0.377809	74.900000	0	170.279876	249.466245	473.407001	171.467602	250.094698	471.672337	RUALLLRLLLR	11	24	122.657184
0	2.279278	0.444192	32.594249	0	170.279876	249.466245	473.407001	170.034592	245.279747	473.210867	RUALLLRLLLL	11	4	113.222016
0	1.399191	0.466397	25.558366	0	155.653085	261.294536	484.817580	154.085184	263.336722	484.703881	RUALLLLRRRR	11	4	141.527520
0	1.533785	0.469440	29.469763	0	155.653085	261.294536	484.817580	153.625184	261.876722	486.857214	RUALLLLRRRL	11	4	113.222016
0	1.065075	0.355025	42.411517	0	158.252233	265.272903	477.921694	156.578006	266.203742	478.379683	RUALLLLRLRR	11	24	141.527520
0	1.857815	0.612074	28.902709	0	158.252233	265.272903	477.921694	158.084673	268.130408	475.886350	RUALLLLRLRL	11	4	113.222016
0	1.471116	0.405935	37.447888	0	167.824103	259.747238	488.971701	169.494462	261.076914	490.783021	RUALLLLLRRR	11	4	132.092352
0	1.168117	0.389372	74.900000	0	167.824103	259.747238	488.971701	168.246244	257.639020	488.894916	RUALLLLLRRL	11	24	103.786848
0	3.651382	1.217127	28.753348	0	95.641649	351.428038	542.461950	91.729751	356.131108	545.494313	RUBRLRRRRRRR	12	0	1981.385280
0	2.545732	0.848577	44.154634	0	95.641649	351.428038	542.461950	95.517682	350.560669	547.463708	RUBRLRRRRRRL	12	0	1962.514944
0	4.450022	1.288477	21.603931	0	102.166099	353.525146	540.381529	102.839747	360.571476	544.866803	RUBRLRRRRRLR	12	0	2141.783136
0	2.149704	0.716568	74.900000	0	102.166099	353.525146	540.381529	105.798216	352.177988	541.267854	RUBRLRRRRRLL	12	0	1641.719232
0	3.695665	0.889547	32.169515	0	98.871748	352.710306	524.479813	99.074528	359.417900	525.712740	RUBRLRRRRLRR	12	0	1594.543392
0	2.203357	0.734452	74.900000	0	98.871748	352.710306	524.479813	101.568984	351.915357	521.302769	RUBRLRRRRLRL	12	0	1424.710368
0	4.010560	1.105336	18.037333	0	91.653915	351.925939	526.465968	87.311161	357.634771	528.378591	RUBRLRRRRLLR	12	0	1905.903936
0	2.397474	0.799158	74.900000	0	91.653915	351.925939	526.465968	88.346510	349.704118	524.400024	RUBRLRRRRLLL	12	0	1075.609152
0	4.551255	1.356354	16.366738	0	117.263729	318.339117	506.590790	121.918615	312.518565	502.426172	RUBRLRRRLRRR	12	0	2000.255616
0	2.261984	0.753995	74.900000	0	117.263729	318.339117	506.590790	113.835932	317.029611	504.449253	RUBRLRRRLRRL	12	0	1160.525664
0	3.061845	0.694955	39.897813	0	118.117034	325.045243	509.080138	122.929044	322.527146	507.433377	RUBRLRRRLRLR	12	0	1283.182848
0	2.113699	0.694955	74.900000	0	118.117034	325.045243	509.080138	117.574975	328.584711	507.422105	RUBRLRRRLRLL	12	0	1198.266336
0	3.149799	0.692094	31.857994	0	112.815146	323.108484	521.726622	115.489088	318.020646	520.876714	RUBRLRRRLLRR	12	0	1018.998144
0	1.816332	0.605444	74.900000	0	112.815146	323.108484	521.726622	110.283922	322.552476	524.023390	RUBRLRRRLLRL	12	0	934.081632
0	1.981196	0.660399	41.122055	0	115.660946	329.055014	523.333585	115.969295	330.833008	526.777424	RUBRLRRRLLLR	12	0	830.294784
0	1.986705	0.662235	49.410925	0	115.660946	329.055014	523.333585	119.243936	329.464587	522.663309	RUBRLRRRLLLL	12	0	717.072768
0	3.735924	1.245308	27.426679	0	75.169527	334.182623	546.252748	76.303433	338.775668	551.677829	RUBRLRRLRRRR	12	0	2198.394144
0	2.864456	0.954819	47.125818	0	75.169527	334.182623	546.252748	71.786533	332.934705	550.434371	RUBRLRRLRRRL	12	0	1802.117088
0	3.326175	1.004654	21.581990	0	73.653694	335.776570	536.869661	69.104576	339.868189	537.189212	RUBRLRRLRRLR	12	0	1679.459904
0	1.731021	0.577007	74.900000	0	73.653694	335.776570	536.869661	75.420819	337.355832	534.554212	RUBRLRRLRRLL	12	0	1198.266336
0	3.044193	1.014731	24.608345	0	65.375702	318.804130	537.495285	62.097987	315.075398	540.323720	RUBRLRRLRLRR	12	0	2132.347968
0	3.307362	1.102454	31.244344	0	65.375702	318.804130	537.495285	59.874523	320.089664	539.967830	RUBRLRRLRLRL	12	0	1575.673056
0	2.284743	0.642422	52.025988	0	70.806804	320.970261	529.410124	72.206958	318.665817	525.902284	RUBRLRRLRLLR	12	0	1443.580704
0	2.344539	0.642422	66.568811	0	70.806804	320.970261	529.410124	67.540223	323.690929	528.589934	RUBRLRRLRLLL	12	0	1075.609152
0	3.436200	1.145400	32.860835	0	82.648010	315.701738	549.338543	79.572254	311.478974	553.216919	RUBRLRRLLRRR	12	0	1368.099360
0	3.739604	1.187922	31.338907	0	82.648010	315.701738	549.338543	80.495281	317.967806	556.003126	RUBRLRRLLRRL	12	0	1311.488352
0	2.779983	0.747297	31.154635	0	89.559351	320.161039	543.049010	89.971831	324.187962	546.453028	RUBRLRRLLRLR	12	0	1198.266336
0	1.757584	0.585861	74.900000	0	89.559351	320.161039	543.049010	92.583908	319.165190	542.418348	RUBRLRRLLRLL	12	0	990.692640
0	2.732729	0.895435	40.519033	0	94.895450	309.123463	525.997033	96.025755	308.198926	520.766705	RUBRLRRLLLRR	12	0	1556.802720
0	2.692381	0.895435	49.078239	0	94.895450	309.123463	525.997033	98.923381	306.590744	527.512109	RUBRLRRLLLRL	12	0	1358.664192
0	3.170131	0.895435	19.969573	0	87.050603	308.369469	532.736449	84.783962	305.255281	537.501070	RUBRLRRLLLLR	12	0	1179.396000
0	1.697591	0.565864	74.900000	0	87.050603	308.369469	532.736449	84.666796	307.843882	530.615247	RUBRLRRLLLLL	12	0	764.248608
0	3.689147	1.213903	24.534764	0	54.407986	322.300741	505.500046	49.190471	321.079210	510.035830	RUBRLRLRRRRR	12	0	1528.497216
0	2.551282	0.850427	38.870356	0	54.407986	322.300741	505.500046	50.213824	321.638509	503.315511	RUBRLRLRRRRL	12	0	1462.451040
0	3.159767	0.765693	56.273742	0	64.018411	320.342813	505.656973	69.289735	318.186016	504.361397	RUBRLRLRRRLR	12	0	1151.090496
0	2.027398	0.675799	67.006390	0	64.018411	320.342813	505.656973	62.318415	319.548846	509.162605	RUBRLRLRRRLL	12	0	896.340960
0	3.461865	1.002020	22.227342	0	61.320394	336.631529	508.986736	57.405570	338.944251	513.840041	RUBRLRLRRLRR	12	0	1415.275200
0	1.706336	0.568779	74.900000	0	61.320394	336.631529	508.986736	63.932990	338.072067	510.058534	RUBRLRLRRLRL	12	0	1094.479488
0	2.584871	0.861624	32.203695	0	58.274291	337.868806	502.941731	57.078861	342.390456	501.978572	RUBRLRLRRLLR	12	0	1254.877344
0	2.646251	0.882084	41.738226	0	58.274291	337.868806	502.941731	53.403036	337.982822	502.845808	RUBRLRLRRLLL	12	0	981.257472
0	3.428669	1.142890	22.132069	0	53.980906	330.796626	481.429094	49.054350	330.147653	477.198102	RUBRLRLRLRRR	12	0	1462.451040
0	2.472359	0.824120	34.493344	0	53.980906	330.796626	481.429094	49.661271	331.415038	482.840673	RUBRLRLRLRRL	12	0	1349.229024
0	3.039789	1.013263	26.743983	0	59.573325	335.930873	481.149455	57.318189	341.052717	481.303867	RUBRLRLRLRLR	12	0	1462.451040
0	1.998124	0.666041	57.369863	0	59.573325	335.930873	481.149455	59.493202	336.409318	477.188086	RUBRLRLRLRLL	12	0	1188.831168
0	3.384491	0.802661	24.839081	0	75.469366	320.259795	483.645912	80.703202	317.197604	485.212008	RUBRLRLRLLRR	12	0	1311.488352
0	1.886037	0.628679	72.279196	0	75.469366	320.259795	483.645912	75.907074	320.261332	479.903911	RUBRLRLRLLRL	12	0	1037.868480
0	1.684829	0.561610	45.148020	0	65.779978	320.954548	484.469750	63.977987	319.252729	486.496850	RUBRLRLRLLLR	12	0	754.813440
0	2.552251	0.802661	32.860589	0	65.779978	320.954548	484.469750	62.041900	320.137946	481.505038	RUBRLRLRLLLL	12	0	651.026592
0	4.106359	0.934925	30.299055	0	85.029924	356.042380	501.049649	84.769236	363.322864	503.252866	RUBRLRLLRRRR	12	0	1471.886208
0	2.282875	0.760958	74.900000	0	85.029924	356.042380	501.049649	89.122529	355.124002	500.737941	RUBRLRLLRRRL	12	0	1339.793856
0	3.871576	1.067871	17.703122	0	79.100227	354.216895	504.478391	75.765630	359.185082	508.689233	RUBRLRLLRRLR	12	0	1717.200576
0	2.055557	0.685186	74.900000	0	79.100227	354.216895	504.478391	78.012921	351.429950	506.997616	RUBRLRLLRRLL	12	0	1047.303648
0	2.814403	0.938134	31.947393	0	74.860344	359.893218	487.873854	73.122195	362.381440	483.311138	RUBRLRLLRLRR	12	0	1575.673056
0	3.050312	1.016771	32.438653	0	74.860344	359.893218	487.873854	74.121470	365.430668	488.513786	RUBRLRLLRLRL	12	0	1434.145536
0	3.021645	1.007215	34.018651	0	71.389108	356.041478	491.346544	67.851112	359.310181	494.372632	RUBRLRLLRLLR	12	0	1283.182848
0	2.406181	0.802060	52.153702	0	71.389108	356.041478	491.346544	68.261564	355.829846	487.945117	RUBRLRLLRLLL	12	0	1141.655328
0	4.379679	1.081381	18.391916	0	106.001718	327.071898	484.602459	112.305793	322.855384	481.621339	RUBRLRLLLRRR	12	0	1386.969696
0	1.783338	0.594446	74.900000	0	106.001718	327.071898	484.602459	107.863751	328.946952	486.720351	RUBRLRLLLRRL	12	0	1094.479488
0	3.237541	1.012825	23.142588	0	101.585231	323.704902	484.708159	104.007389	319.119816	481.512395	RUBRLRLLLRLR	12	0	1207.701504
0	1.758621	0.586207	72.700898	0	101.585231	323.704902	484.708159	100.926396	322.049745	487.645514	RUBRLRLLLRLL	12	0	915.211296
0	2.620109	0.686361	40.339694	0	86.491464	336.743542	480.941827	82.137917	338.598024	479.916995	RUBRLRLLLLRR	12	0	745.378272
0	1.915103	0.638368	73.416584	0	86.491464	336.743542	480.941827	87.105838	333.668043	479.189754	RUBRLRLLLLRL	12	0	688.767264
0	2.706345	0.738290	29.211307	0	89.572376	341.190317	480.685675	86.975005	344.956296	478.537721	RUBRLRLLLLLR	12	0	717.072768
0	1.548229	0.516076	74.900000	0	89.572376	341.190317	480.685675	92.249977	341.667630	479.756364	RUBRLRLLLLLL	12	0	622.721088
0	2.611881	0.870627	32.963953	0	42.415416	286.259144	497.019355	38.740525	283.943406	494.775372	RUBRLLRRRRRR	12	0	1405.840032
0	2.750927	0.916976	33.354640	0	42.415416	286.259144	497.019355	38.034964	288.795486	497.248756	RUBRLLRRRRRL	12	0	1320.923520
0	3.505204	1.168401	15.847203	0	45.861507	282.652101	504.187307	41.904404	280.858761	509.372384	RUBRLLRRRRLR	12	0	1509.626880
0	1.527796	0.509265	64.565118	0	45.861507	282.652101	504.187307	46.806995	280.038107	504.660132	RUBRLLRRRRLL	12	0	1047.303648
0	3.825880	1.042794	24.200262	0	48.984572	296.533236	503.754491	44.232848	298.362047	509.043672	RUBRLLRRRLRR	12	0	1254.877344
0	2.129701	0.709900	53.399001	0	48.984572	296.533236	503.754491	47.007137	299.408466	501.810072	RUBRLLRRRLRL	12	0	1151.090496
0	2.510672	0.635811	59.583297	0	57.255118	293.107055	503.558722	61.745876	293.173585	502.365449	RUBRLLRRRLLR	12	0	1311.488352
0	3.011737	0.635811	69.195493	0	57.255118	293.107055	503.558722	54.907896	293.381365	509.008094	RUBRLLRRRLLL	12	0	905.776128
0	3.103857	1.034619	25.526377	0	45.563526	299.703947	478.111302	42.385174	303.090604	474.492663	RUBRLLRRLRRR	12	0	1603.978560
0	2.783600	0.927867	34.836041	0	45.563526	299.703947	478.111302	41.203850	301.688103	480.094753	RUBRLLRRLRRL	12	0	1349.229024
0	3.691667	1.130993	15.476954	0	46.392289	292.997305	476.457943	40.169101	290.742761	474.771807	RUBRLLRRLRLR	12	0	1594.543392
0	1.405405	0.468468	74.900000	0	46.392289	292.997305	476.457943	47.048405	292.961588	473.739224	RUBRLLRRLRLL	12	0	1122.784992
0	3.763354	1.109017	19.943641	0	71.816007	297.983344	478.925912	78.670685	297.944061	480.036628	RUBRLLRRLLRR	12	0	1396.404864
0	1.777451	0.592484	74.349467	0	71.816007	297.983344	478.925912	72.037352	298.995412	475.553745	RUBRLLRRLLRL	12	0	1047.303648
0	1.798624	0.424914	58.966057	0	65.626743	299.132197	481.992057	67.551656	298.630537	484.868405	RUBRLLRRLLLR	12	0	773.683776
0	2.012753	0.424914	72.438443	0	65.626743	299.132197	481.992057	63.680314	302.096174	480.819342	RUBRLLRRLLLL	12	0	575.545248
0	4.142882	1.279950	13.928122	0	51.081423	259.861843	496.129498	45.828944	255.325250	499.570912	RUBRLLRLRRRR	12	0	2085.172128
0	1.950893	0.650298	74.900000	0	51.081423	259.861843	496.129498	51.388015	261.577776	499.541306	RUBRLLRLRRRL	12	0	1113.349824
0	2.755203	0.744898	44.173762	0	57.367170	259.243795	490.636967	55.337949	254.593336	490.596886	RUBRLLRLRRLR	12	0	1283.182848
0	2.195356	0.731785	68.310258	0	57.367170	259.243795	490.636967	61.367177	259.190027	490.000930	RUBRLLRLRRLL	12	0	1207.701504
0	3.184308	1.061436	31.880803	0	42.908199	262.633745	479.643366	39.112192	262.562065	474.789656	RUBRLLRLRLRR	12	0	1556.802720
0	3.153851	1.051284	39.612100	0	42.908199	262.633745	479.643366	39.608687	257.875899	480.142542	RUBRLLRLRLRL	12	0	1302.053184
0	2.371955	0.790652	51.188539	0	42.253667	266.504710	484.050839	39.460230	268.948082	481.548751	RUBRLLRLRLLR	12	0	1292.618016
0	3.487126	1.137709	34.561488	0	42.253667	266.504710	484.050839	37.039700	264.130951	487.202378	RUBRLLRLRLLL	12	0	1207.701504
0	2.851198	0.888533	20.433250	0	86.358263	280.099302	476.588303	90.284757	282.333407	473.681841	RUBRLLRLLRRR	12	0	1405.840032
0	2.720610	0.888533	23.631108	0	86.358263	280.099302	476.588303	90.794370	282.130169	477.826511	RUBRLLRLLRRL	12	0	1283.182848
0	2.061022	0.687007	31.918641	0	80.882586	272.817797	477.470238	82.286561	270.270117	474.822330	RUBRLLRLLRLR	12	0	1009.562976
0	1.565592	0.521864	59.995433	0	80.882586	272.817797	477.470238	81.120250	270.979050	479.868189	RUBRLLRLLRLL	12	0	811.424448
0	3.771802	0.888533	24.184430	0	62.037230	277.820277	472.759389	55.552235	278.457115	470.146355	RUBRLLRLLLRR	12	0	915.211296
0	1.935988	0.645329	74.900000	0	62.037230	277.820277	472.759389	63.398522	280.875230	471.417880	RUBRLLRLLLRL	12	0	745.378272
0	2.688063	0.784555	26.143249	0	63.594553	272.540479	472.796258	59.393096	270.739872	470.732300	RUBRLLRLLLLR	12	0	726.507936
0	1.425009	0.475003	72.786782	0	63.594553	272.540479	472.796258	65.285090	270.837720	471.641934	RUBRLLRLLLLL	12	0	632.156256
0	3.189693	1.063231	30.439691	0	69.340967	262.146547	529.927302	67.432487	260.848393	535.793591	RUBRLLLRRRRR	12	0	1622.848896
0	2.109707	0.703236	52.985056	0	69.340967	262.146547	529.927302	71.640944	259.064898	530.530927	RUBRLLLRRRRL	12	0	1556.802720
0	3.823315	1.274438	15.355312	0	63.551919	260.132599	523.754967	57.639531	256.338777	524.273092	RUBRLLLRRRLR	12	0	1688.895072
0	1.743647	0.581216	46.619963	0	63.551919	260.132599	523.754967	63.473809	257.271167	522.174658	RUBRLLLRRRLL	12	0	1349.229024
0	3.681532	1.227177	25.622026	0	59.956171	278.794847	530.322445	55.577935	283.325585	533.042145	RUBRLLLRRLRR	12	0	1783.246752
0	2.674323	0.891441	42.044517	0	59.956171	278.794847	530.322445	57.330845	276.984051	534.398229	RUBRLLLRRLRL	12	0	1585.108224
0	2.023445	0.525299	74.900000	0	63.778849	276.342076	522.319832	65.402570	278.232247	519.310814	RUBRLLLRRLLR	12	0	1132.220160
0	2.488257	0.525299	57.001174	0	63.778849	276.342076	522.319832	59.644724	274.399687	522.718503	RUBRLLLRRLLL	12	0	830.294784
0	3.848692	1.115960	15.572425	0	74.996954	286.486133	534.491619	73.168172	286.999180	541.907472	RUBRLLLRLRRR	12	0	1509.626880
0	2.573111	0.857704	39.501757	0	74.996954	286.486133	534.491619	70.986291	288.442175	536.223684	RUBRLLLRLRRL	12	0	952.951968
0	2.834352	0.906767	58.259996	0	79.391391	289.479189	523.376950	82.994157	290.928191	519.588882	RUBRLLLRLRLR	12	0	1113.349824
0	1.847260	0.615753	51.981311	0	79.391391	289.479189	523.376950	77.522475	290.536952	520.511564	RUBRLLLRLRLL	12	0	839.729952
0	3.444953	0.830781	26.870013	0	84.530776	276.988815	531.223362	82.519969	277.116597	537.756573	RUBRLLLRLLRR	12	0	1254.877344
0	1.988072	0.662691	67.189207	0	84.530776	276.988815	531.223362	85.422890	273.439307	531.332247	RUBRLLLRLLRL	12	0	1066.173984
0	2.857338	0.830781	16.306103	0	90.918147	281.255639	523.813953	95.505219	283.827399	523.611206	RUBRLLLRLLLR	12	0	1198.266336
0	1.353441	0.451147	72.345216	0	90.918147	281.255639	523.813953	91.771141	279.725536	521.888372	RUBRLLLRLLLL	12	0	745.378272
0	4.103611	0.963094	29.748819	0	114.761026	276.225017	488.688415	121.754629	276.466136	485.589208	RUBRLLLLRRRR	12	0	1424.710368
0	2.280649	0.760216	74.900000	0	114.761026	276.225017	488.688415	112.908260	273.028591	486.518895	RUBRLLLLRRRL	12	0	1273.747680
0	3.905904	1.046753	25.778105	0	114.409126	282.835354	489.819205	120.578809	285.718497	487.303869	RUBRLLLLRRLR	12	0	1528.497216
0	2.413974	0.804658	74.900000	0	114.409126	282.835354	489.819205	111.606075	286.213493	489.055396	RUBRLLLLRRLL	12	0	1075.609152
0	3.387124	0.824676	27.896795	0	112.237703	279.259058	502.475737	118.026734	281.566650	502.767685	RUBRLLLLRLRR	12	0	1009.562976
0	1.803957	0.601319	74.900000	0	112.237703	279.259058	502.475737	110.542027	281.289768	504.658014	RUBRLLLLRLRL	12	0	886.905792
0	1.977732	0.659244	35.267889	0	110.745355	272.427908	502.373585	113.372430	269.961093	501.799803	RUBRLLLLRLLR	12	0	1085.044320
0	2.058710	0.686237	58.268539	0	110.745355	272.427908	502.373585	109.471213	270.742078	505.792151	RUBRLLLLRLLL	12	0	707.637600
0	4.541090	1.046753	7.778257	0	83.135686	250.355457	515.243431	78.690823	243.857980	518.308412	RUBRLLLLLRRR	12	0	1603.978560
0	1.656289	0.552096	51.148654	0	83.135686	250.355457	515.243431	83.308572	249.477472	518.410256	RUBRLLLLLRRL	12	0	764.248608
0	1.845623	0.615208	59.970528	0	91.244419	257.126839	511.764452	93.248612	259.440809	513.368475	RUBRLLLLLRLR	12	0	962.387136
0	1.955923	0.634500	45.407231	0	91.244419	257.126839	511.764452	93.802466	254.731917	510.858671	RUBRLLLLLRLL	12	0	811.424448
0	4.809738	1.046753	7.151653	0	76.945657	254.357228	504.732929	70.839894	248.064337	506.097257	RUBRLLLLLLRR	12	0	1509.626880
0	1.236686	0.412229	74.900000	0	76.945657	254.357228	504.732929	75.096934	255.680239	504.583635	RUBRLLLLLLRL	12	0	735.943104
0	1.947482	0.573301	39.675412	0	84.749468	259.310790	499.937040	86.585681	256.926474	497.818224	RUBRLLLLLLLR	12	0	943.516800
0	2.481491	0.573301	74.900000	0	84.749468	259.310790	499.937040	86.068300	262.987063	497.360159	RUBRLLLLLLLL	12	0	820.859616
0	3.484767	1.161589	21.902183	0	64.983021	360.357323	447.944128	64.422978	366.433489	450.103160	RUBRRRRRRRRR	12	0	1877.598432
0	2.376266	0.792089	58.262513	0	64.983021	360.357323	447.944128	61.474188	359.976894	450.753977	RUBRRRRRRRRL	12	0	1207.701504
0	3.705849	1.210680	14.546161	0	62.083036	356.544174	440.157163	57.515106	359.914069	436.042484	RUBRRRRRRRLR	12	0	1820.987424
0	1.512209	0.504070	74.900000	0	62.083036	356.544174	440.157163	60.182160	354.567560	440.684096	RUBRRRRRRRLL	12	0	1132.220160
0	3.803595	1.177343	24.559357	0	76.763837	361.273440	440.955184	75.524969	368.167454	441.029607	RUBRRRRRRLRR	12	0	1670.024736
0	2.263448	0.754483	74.900000	0	76.763837	361.273440	440.955184	80.921717	361.321637	441.272520	RUBRRRRRRLRL	12	0	1198.266336
0	3.543865	0.806701	26.816343	0	72.962083	355.537475	436.217903	69.383754	359.221672	431.844563	RUBRRRRRRLLR	12	0	1160.525664
0	1.912174	0.637391	74.900000	0	72.962083	355.537475	436.217903	73.657836	352.738258	434.023949	RUBRRRRRRLLL	12	0	990.692640
0	2.916447	0.893166	16.217529	0	95.385221	330.438235	455.163079	98.774416	327.436075	458.300832	RUBRRRRRLRRR	12	0	1264.312512
0	2.103166	0.701055	33.111647	0	95.385221	330.438235	455.163079	97.285869	327.189257	454.171531	RUBRRRRRLRRL	12	0	896.340960
0	1.894533	0.631511	34.380864	0	93.656772	338.892325	453.058357	95.940405	340.857346	451.147209	RUBRRRRRLRLR	12	0	773.683776
0	1.816621	0.605540	46.116921	0	93.656772	338.892325	453.058357	94.719436	340.863753	455.757402	RUBRRRRRLRLL	12	0	632.156256
0	2.102010	0.613763	35.274720	0	78.128091	339.945961	454.346593	74.274257	340.284459	454.197566	RUBRRRRRLLRR	12	0	726.507936
0	1.601217	0.533739	73.129620	0	78.128091	339.945961	454.346593	78.791609	337.364298	455.716152	RUBRRRRRLLRL	12	0	575.545248
0	2.542891	0.833377	16.790583	0	80.772407	346.614688	456.544982	79.168206	350.673575	458.388894	RUBRRRRRLLLR	12	0	792.554112
0	1.582297	0.527432	49.875126	0	80.772407	346.614688	456.544982	82.698738	348.000186	458.381891	RUBRRRRRLLLL	12	0	481.193568
0	4.055863	1.021204	19.755572	0	47.572034	321.078889	427.811913	41.679526	321.337780	422.834919	RUBRRRRLRRRR	12	0	1481.321376
0	1.910828	0.636943	74.900000	0	47.572034	321.078889	427.811913	49.146775	318.436044	425.956453	RUBRRRRLRRRL	12	0	1113.349824
0	3.176281	1.058760	18.075438	0	44.380034	319.337732	433.434194	39.941534	315.535072	433.176733	RUBRRRRLRRLR	12	0	1396.404864
0	2.190177	0.730059	45.109311	0	44.380034	319.337732	433.434194	40.819510	320.606895	434.962644	RUBRRRRLRRLL	12	0	886.905792
0	3.770525	1.131322	15.061131	0	51.821370	335.951724	428.782694	47.454833	339.508465	424.371293	RUBRRRRLRLRR	12	0	1688.895072
0	1.911303	0.637101	74.900000	0	51.821370	335.951724	428.782694	54.556615	337.435198	426.995770	RUBRRRRLRLRL	12	0	915.211296
0	2.865480	0.947484	24.748704	0	50.661616	335.134584	436.292449	45.748821	336.562232	437.697692	RUBRRRRLRLLR	12	0	1018.998144
0	1.591087	0.530362	54.515005	0	50.661616	335.134584	436.292449	51.192969	337.532750	438.027469	RUBRRRRLRLLL	12	0	943.516800
0	2.247859	0.722885	34.259421	0	73.021546	316.503226	449.283851	76.864928	315.785936	447.806311	RUBRRRRLLRRR	12	0	943.516800
0	2.258380	0.722885	34.470239	0	73.021546	316.503226	449.283851	75.550302	315.425168	452.673341	RUBRRRRLLRRL	12	0	934.081632
0	3.124771	0.722885	17.687248	0	62.921175	314.577275	448.128946	58.085378	312.108741	450.200140	RUBRRRRLLRLR	12	0	952.951968
0	1.468112	0.489371	74.900000	0	62.921175	314.577275	448.128946	62.924536	313.103802	445.667079	RUBRRRRLLRLL	12	0	632.156256
0	3.079265	0.999111	25.057471	0	51.140781	322.281784	450.924257	46.552554	319.160560	452.192852	RUBRRRRLLLRR	12	0	886.905792
0	3.015212	0.999111	26.226900	0	51.140781	322.281784	450.924257	45.923599	323.969070	451.876293	RUBRRRRLLLRL	12	0	868.035456
0	2.331363	0.679042	34.563823	0	59.539921	327.066730	450.939311	57.600143	330.854324	451.558825	RUBRRRRLLLLR	12	0	792.554112
0	1.654518	0.551506	71.046184	0	59.539921	327.066730	450.939311	62.140854	327.231587	452.653727	RUBRRRRLLLLL	12	0	669.896928
0	4.541760	1.513920	10.803638	0	56.441207	316.425898	407.777636	48.633587	316.289072	404.522869	RUBRRRLRRRRR	12	0	1575.673056
0	1.689133	0.563044	69.260683	0	56.441207	316.425898	407.777636	57.038058	316.428872	404.462137	RUBRRRLRRRRL	12	0	849.165120
0	1.433932	0.477977	62.235009	0	62.592478	314.490075	414.722617	62.808820	314.127378	417.553570	RUBRRRLRRRLR	12	0	566.110080
0	1.886335	0.544617	42.271696	0	62.592478	314.490075	414.722617	60.028820	312.354045	413.673570	RUBRRRLRRRLL	12	0	566.110080
0	2.453118	0.684108	38.429298	0	79.161715	315.844079	411.424392	83.522346	316.134296	410.181217	RUBRRRLRRLRR	12	0	745.378272
0	1.768086	0.589362	60.858402	0	79.161715	315.844079	411.424392	77.861132	315.506448	408.203353	RUBRRRLRRLRL	12	0	735.943104
0	2.406949	0.684108	46.207047	0	80.302979	313.539239	417.153770	82.171531	313.446620	421.517903	RUBRRRLRRLLR	12	0	735.943104
0	0.973424	0.324475	44.023339	0	80.302979	313.539239	417.153770	81.089895	311.950570	416.865235	RUBRRRLRRLLL	12	2	349.101216
0	2.254398	0.751466	51.855734	0	57.817911	332.582591	411.136347	57.171646	336.673150	410.816640	RUBRRRLRLRRR	12	0	839.729952
0	3.613205	1.169012	31.325904	0	57.817911	332.582591	411.136347	51.414556	332.244792	409.205618	RUBRRRLRLRRL	12	0	792.554112
0	4.782174	1.456171	9.135832	0	57.021519	329.992313	407.162059	49.424792	330.482516	402.352681	RUBRRRLRLRLR	12	0	952.951968
0	1.215010	0.405003	74.900000	0	57.021519	329.992313	407.162059	57.946058	330.300344	404.974601	RUBRRRLRLRLL	12	0	613.285920
0	2.789480	0.745615	26.483498	0	76.160620	334.402266	420.664412	76.115649	339.528107	420.297443	RUBRRRLRLLRR	12	0	783.118944
0	1.752265	0.584088	74.900000	0	76.160620	334.402266	420.664412	77.696014	333.962248	423.709577	RUBRRRLRLLRL	12	0	556.674912
0	1.916560	0.482579	37.455520	0	77.653484	330.273283	417.522386	81.122860	329.733201	417.913431	RUBRRRLRLLLR	12	0	490.628736
0	1.361274	0.453758	74.900000	0	77.653484	330.273283	417.522386	76.986848	330.616214	414.924417	RUBRRRLRLLLL	12	0	424.582560
0	1.866667	0.622222	31.662355	0	111.491123	317.327736	425.284639	109.498674	317.536642	422.250783	RUBRRRLLRRRR	12	0	943.516800
0	1.518975	0.506325	63.627244	0	111.491123	317.327736	425.284639	112.628007	314.863308	424.548561	RUBRRRLLRRRL	12	0	679.332096
0	3.335907	0.874398	22.235036	0	118.639157	319.788677	427.670849	124.540941	318.362568	426.653573	RUBRRRLLRRLR	12	0	886.905792
0	1.688277	0.562759	65.892471	0	118.639157	319.788677	427.670849	119.443235	322.787492	427.490821	RUBRRRLLRRLL	12	0	726.507936
0	3.467106	1.134457	22.696576	0	120.634153	316.289086	441.346563	126.825709	314.813452	441.896634	RUBRRRLLRLRR	12	0	1085.044320
0	2.171799	0.723933	46.910393	0	120.634153	316.289086	441.346563	121.898017	316.849740	445.422371	RUBRRRLLRLRL	12	0	915.211296
0	2.029308	0.670302	53.990256	0	112.274898	315.019540	440.661018	108.874030	313.502633	440.317823	RUBRRRLLRLLR	12	0	622.721088
0	1.537662	0.512554	38.851053	0	112.274898	315.019540	440.661018	112.290429	314.494077	443.682885	RUBRRRLLRLLL	12	0	481.193568
0	3.079487	0.960710	17.815460	0	99.013412	338.910962	430.230370	98.593413	344.541699	430.806515	RUBRRRLLLRRR	12	0	773.683776
0	1.341967	0.447322	70.697632	0	99.013412	338.910962	430.230370	96.850670	338.926905	428.931665	RUBRRRLLLRRL	12	0	575.545248
0	2.475859	0.529397	42.344030	0	103.554433	334.230111	428.991626	107.140660	336.978067	429.658976	RUBRRRLLLRLR	12	0	471.758400
0	1.896165	0.529397	74.900000	0	103.554433	334.230111	428.991626	103.513056	332.279235	425.846619	RUBRRRLLLRLL	12	0	415.147392
0	1.894371	0.499253	28.816428	0	105.710260	329.983012	437.707272	108.601666	329.720419	439.808036	RUBRRRLLLLRR	12	0	462.323232
0	1.882500	0.499253	38.715368	0	105.710260	329.983012	437.707272	106.920893	333.074017	438.792784	RUBRRRLLLLRL	12	0	358.536384
0	1.770952	0.499253	44.642040	0	100.081415	326.310490	437.478079	98.274936	323.603686	437.243369	RUBRRRLLLLLR	12	0	434.017728
0	1.428292	0.476097	73.439008	0	100.081415	326.310490	437.478079	97.782182	327.586294	437.403514	RUBRRRLLLLLL	12	4	226.444032
0	2.831449	0.943816	43.621633	0	39.525716	289.020744	434.852874	36.001144	290.900882	438.492677	RUBRRLRRRRRR	12	0	1386.969696
0	3.638476	1.212825	36.397591	0	39.525716	289.020744	434.852874	34.340994	285.012447	433.335785	RUBRRLRRRRRL	12	0	1254.877344
0	2.458554	0.819518	32.771059	0	39.708255	291.188280	427.957302	36.909845	293.884191	425.433374	RUBRRLRRRRLR	12	0	1311.488352
0	3.907205	1.302402	25.005352	0	39.708255	291.188280	427.957302	33.760667	288.702254	424.485096	RUBRRLRRRRLL	12	0	1056.738816
0	2.472038	0.596941	53.257750	0	56.964682	295.989590	441.211722	52.973746	296.879830	443.385261	RUBRRLRRRLRR	12	0	745.378272
0	3.101524	0.596941	69.129538	0	56.964682	295.989590	441.211722	61.963995	297.349309	443.823330	RUBRRLRRRLRL	12	0	509.499072
0	2.256019	0.476271	54.226350	0	59.053921	296.335726	436.355037	63.143758	296.798736	436.969986	RUBRRLRRRLLR	12	0	500.063904
0	2.256019	0.476271	74.900000	0	59.053921	296.335726	436.355037	56.754593	298.184345	433.178142	RUBRRLRRRLLL	12	0	490.628736
0	2.553614	0.811607	40.739539	0	76.869625	292.224339	426.079420	80.355108	293.617936	429.155985	RUBRRLRRLRRR	12	0	905.776128
0	2.232000	0.744000	53.647490	0	76.869625	292.224339	426.079420	79.384696	290.611008	423.013944	RUBRRLRRLRRL	12	0	839.729952
0	2.486430	0.811607	17.226463	0	70.709842	295.085906	421.731493	69.168278	296.505781	417.310082	RUBRRLRRLRLR	12	0	1113.349824
0	1.425094	0.475031	74.900000	0	70.709842	295.085906	421.731493	71.529725	297.495628	422.425973	RUBRRLRRLRLL	12	0	575.545248
0	4.436125	1.087274	21.434326	0	53.028907	285.838696	420.699230	45.862562	282.278870	418.909973	RUBRRLRRLLRR	12	0	1085.044320
0	2.562420	0.854140	53.938476	0	53.028907	285.838696	420.699230	50.964011	288.707662	417.303982	RUBRRLRRLLRL	12	0	849.165120
0	2.034472	0.541406	49.312722	0	61.929466	284.106298	423.968578	65.129510	282.593356	422.634668	RUBRRLRRLLLR	12	0	669.896928
0	1.539634	0.513211	64.778488	0	61.929466	284.106298	423.968578	59.983076	282.171715	424.743051	RUBRRLRRLLLL	12	0	594.415584
0	4.501078	1.500359	18.019139	0	46.044396	279.545914	447.049282	38.436393	276.826736	445.036074	RUBRRLRLRRRR	12	0	1160.525664
0	2.082675	0.694225	55.315395	0	46.044396	279.545914	447.049282	43.578637	281.843549	449.037569	RUBRRLRLRRRL	12	0	943.516800
0	4.503259	1.214557	13.207465	0	49.461151	275.887102	448.379511	42.274281	271.758767	448.063851	RUBRRLRLRRLR	12	0	783.118944
0	1.278784	0.426261	74.900000	0	49.461151	275.887102	448.379511	50.180111	274.363397	450.166505	RUBRRLRLRRLL	12	0	641.591424
0	3.626894	0.969406	17.075256	0	70.611322	290.392680	454.004950	76.576793	293.370608	454.437970	RUBRRLRLRLRR	12	0	754.813440
0	1.598992	0.532997	74.900000	0	70.611322	290.392680	454.004950	69.204436	292.895985	454.713449	RUBRRLRLRLRL	12	0	528.369408
0	3.993353	0.946804	20.517528	0	71.492908	286.259800	455.842654	78.532108	287.799517	457.440138	RUBRRLRLRLLR	12	0	518.934240
0	1.822764	0.607588	74.900000	0	71.492908	286.259800	455.842654	71.714449	283.120760	457.111799	RUBRRLRLRLLL	12	0	415.147392
0	3.596933	0.667255	14.547564	0	66.744738	275.227446	439.943948	60.750139	273.338666	437.671863	RUBRRLRLLRRR	12	0	858.600288
0	1.404750	0.468250	74.900000	0	66.744738	275.227446	439.943948	66.552638	273.564693	442.086149	RUBRRLRLLRRL	12	0	556.674912
0	1.509742	0.503247	45.798798	0	74.332251	276.656605	437.295337	76.919351	275.921963	436.529202	RUBRRLRLLRLR	12	0	471.758400
0	1.834281	0.611427	35.740676	0	74.332251	276.656605	437.295337	73.722755	275.670559	433.849543	RUBRRLRLLRLL	12	0	443.452896
0	2.645004	0.667255	30.179330	0	84.923027	278.040425	449.430631	88.842052	278.147784	452.570143	RUBRRLRLLLRR	12	0	641.591424
0	1.666060	0.555353	64.756211	0	84.923027	278.040425	449.430631	83.847150	275.390922	450.638378	RUBRRLRLLLRL	12	0	566.110080
0	1.635071	0.545024	42.715763	0	85.933161	281.268988	444.306624	87.763071	283.612186	444.825244	RUBRRLRLLLLR	12	0	594.415584
0	2.182063	0.667255	46.703171	0	85.933161	281.268988	444.306624	88.623533	279.743211	441.520338	RUBRRLRLLLLL	12	0	415.147392
0	2.942098	0.980699	21.073020	0	142.388092	292.022299	440.400477	146.648007	291.989137	436.764529	RUBRRLLRRRRR	12	0	1245.442176
0	1.817577	0.605859	58.607515	0	142.388092	292.022299	440.400477	143.535077	295.133380	440.898064	RUBRRLLRRRRL	12	0	849.165120
0	3.006329	1.002110	19.157592	0	143.408408	288.028992	446.955579	147.500600	287.617395	450.980755	RUBRRLLRRRLR	12	0	1018.998144
0	2.004888	0.668296	37.151532	0	143.408408	288.028992	446.955579	146.426863	285.962850	446.409711	RUBRRLLRRRLL	12	0	830.294784
0	2.445351	0.698950	38.304952	0	127.105753	293.909732	452.261332	123.165492	295.121349	454.230268	RUBRRLLRRLRR	12	0	924.646464
0	1.798331	0.599444	68.139652	0	127.105753	293.909732	452.261332	129.310643	296.197524	453.275900	RUBRRLLRRLRL	12	0	839.729952
0	2.654055	0.884685	27.300727	0	131.513409	289.470439	454.285392	135.413793	289.594907	457.481580	RUBRRLLRRLLR	12	0	820.859616
0	1.756070	0.585357	59.491152	0	131.513409	289.470439	454.285392	130.319474	287.207978	456.434093	RUBRRLLRRLLL	12	0	660.461760
0	1.857804	0.528519	21.059153	0	116.868666	282.104341	449.478440	117.222954	279.739798	452.136187	RUBRRLLRLRRR	12	0	537.804576
0	1.237508	0.412503	64.737690	0	116.868666	282.104341	449.478440	116.285905	283.521428	451.310594	RUBRRLLRLRRL	12	0	320.795712
0	1.714211	0.528519	55.594986	0	113.182017	283.504231	446.122781	111.470186	285.722051	447.702937	RUBRRLLRLRLR	12	0	386.841888
0	2.089459	0.528519	45.365447	0	113.182017	283.504231	446.122781	110.452800	280.943564	445.150592	RUBRRLLRLRLL	12	0	367.971552
0	2.269983	0.528519	22.118484	0	125.477418	282.418659	437.244876	128.486451	282.426805	434.093267	RUBRRLLRLLRR	12	0	386.841888
0	1.172659	0.390886	74.573646	0	125.477418	282.418659	437.244876	126.692902	281.670550	439.004990	RUBRRLLRLLRL	12	2	292.490208
0	1.567462	0.522487	31.184872	0	119.534256	281.168659	436.883765	117.320553	279.321885	436.723362	RUBRRLLRLLLR	12	0	273.619872
0	1.321793	0.440598	50.734736	0	119.534256	281.168659	436.883765	119.320553	281.083804	434.251998	RUBRRLLRLLLL	12	4	217.008864
0	2.304600	0.666622	25.251914	0	105.528422	285.821205	424.225884	103.064745	283.474262	421.470915	RUBRRLLLRRRR	12	0	613.285920
0	1.372268	0.457423	74.900000	0	105.528422	285.821205	424.225884	104.762805	284.987937	426.679912	RUBRRLLLRRRL	12	0	443.452896
0	2.147756	0.666622	29.028876	0	111.855345	287.876608	422.129364	113.883207	288.685965	418.547618	RUBRRLLLRRLR	12	0	377.406720
0	1.517355	0.505785	46.302950	0	111.855345	287.876608	422.129364	114.102681	286.220702	422.267092	RUBRRLLLRRLL	12	0	358.536384
0	1.387753	0.462584	64.480484	0	102.899439	294.751909	424.274104	102.077441	295.375590	426.813351	RUBRRLLLRLRR	12	0	424.582560
0	1.935553	0.538185	41.432365	0	102.899439	294.751909	424.274104	100.021482	294.832964	421.991735	RUBRRLLLRLRL	12	0	415.147392
0	2.423974	0.807991	29.560617	0	105.883709	296.594606	419.051632	103.699114	297.894541	415.066535	RUBRRLLLRLLR	12	0	424.582560
0	1.753566	0.584522	44.223090	0	105.883709	296.594606	419.051632	108.021134	298.220400	417.103707	RUBRRLLLRLLL	12	0	415.147392
0	2.819207	0.888108	19.289248	0	128.572637	298.189228	428.751105	133.509296	298.182108	427.004949	RUBRRLLLLRRR	12	0	660.461760
0	1.540096	0.513365	56.096105	0	128.572637	298.189228	428.751105	129.872994	300.074321	430.568310	RUBRRLLLLRRL	12	0	481.193568
0	1.869102	0.623034	35.846623	0	124.534579	297.368112	424.924907	126.664933	295.992960	422.396804	RUBRRLLLLRLR	12	0	405.712224
0	1.774665	0.591555	45.790831	0	124.534579	297.368112	424.924907	124.180207	299.610057	422.371160	RUBRRLLLLRLL	12	0	349.101216
0	1.979938	0.655619	29.596431	0	114.009186	298.936857	438.483423	110.970218	298.467997	440.611622	RUBRRLLLLLRR	12	0	481.193568
0	1.455433	0.485144	64.385732	0	114.009186	298.936857	438.483423	115.300249	300.225272	440.616370	RUBRRLLLLLRL	12	0	358.536384
0	1.713364	0.493824	34.560273	0	113.509065	299.758967	434.236313	110.446180	300.003528	435.015862	RUBRRLLLLLLR	12	0	254.749536
0	1.366545	0.455515	74.900000	0	113.509065	299.758967	434.236313	113.727629	300.438518	431.615473	RUBRRLLLLLLL	12	4	207.573696
0	3.851202	1.205542	14.520428	0	199.775487	361.930777	486.865775	201.615292	368.411244	489.275021	RUBLRRRRRRRR	12	0	1358.664192
0	1.888590	0.629530	55.815787	0	199.775487	361.930777	486.865775	202.346191	361.684309	489.395869	RUBLRRRRRRRL	12	0	839.729952
0	3.278153	0.784337	71.093276	0	192.367963	356.145758	485.260958	188.557620	351.592718	484.072364	RUBLRRRRRRLR	12	0	717.072768
0	0.841066	0.280355	53.086753	0	192.367963	356.145758	485.260958	191.543855	357.456685	485.302728	RUBLRRRRRRLL	12	2	490.628736
0	2.526657	0.842219	29.460974	0	203.403744	359.572387	472.667882	206.542247	361.111614	469.332547	RUBLRRRRRLRR	12	0	830.294784
0	2.658080	0.886027	35.412082	0	203.403744	359.572387	472.667882	205.512669	363.839207	473.910588	RUBLRRRRRLRL	12	0	669.896928
0	1.713288	0.420214	67.449770	0	197.517885	355.898589	472.906618	195.417398	353.805820	471.735082	RUBLRRRRRLLR	12	0	424.582560
0	1.884092	0.420214	60.479037	0	197.517885	355.898589	472.906618	197.638004	359.296729	472.156092	RUBLRRRRRLLL	12	0	311.360544
0	2.431897	0.810632	19.021548	0	204.578092	344.492266	487.193039	208.274128	344.901420	489.903702	RUBLRRRRLRRR	12	0	622.721088
0	1.970128	0.656709	24.512246	0	204.578092	344.492266	487.193039	205.940605	346.945360	489.690823	RUBLRRRRLRRL	12	0	603.850752
0	2.847322	0.714799	61.376938	0	197.981077	340.393483	486.057542	193.233090	338.591645	484.638969	RUBLRRRRLRLR	12	0	424.582560
0	0.758084	0.252695	74.900000	0	197.981077	340.393483	486.057542	198.283290	339.031394	486.003429	RUBLRRRRLRLL	12	2	292.490208
0	1.679912	0.559971	35.658410	0	207.657698	343.731424	474.340309	208.973190	344.724569	471.497042	RUBLRRRRLLRR	12	0	528.369408
0	1.969107	0.656369	34.637596	0	207.657698	343.731424	474.340309	210.496660	345.847018	475.191940	RUBLRRRRLLRL	12	0	462.323232
0	2.237272	0.745757	25.082917	0	208.433521	338.789227	475.786532	212.383189	337.996613	476.725765	RUBLRRRRLLLR	12	0	490.628736
0	1.480700	0.493567	42.824506	0	208.433521	338.789227	475.786532	209.378480	336.644965	474.271919	RUBLRRRRLLLL	12	0	462.323232
0	2.518400	0.839467	38.515595	0	206.682382	345.425897	453.996265	211.309429	345.512681	453.664426	RUBLRRRLRRRR	12	0	792.554112
0	2.857834	0.952611	33.736607	0	206.682382	345.425897	453.996265	208.120272	350.349514	452.715831	RUBLRRRLRRRL	12	0	783.118944
0	2.233592	0.744531	21.329586	0	203.099522	342.735461	450.944175	205.289221	342.801933	447.163226	RUBLRRRLRRLR	12	0	575.545248
0	1.259518	0.419839	55.057588	0	203.099522	342.735461	450.944175	202.343046	344.641277	449.766505	RUBLRRRLRRLL	12	0	452.888064
0	2.543431	0.561275	24.998118	0	201.170302	333.344527	460.563613	205.849351	333.168980	460.700432	RUBLRRRLRLRR	12	0	500.063904
0	1.378366	0.459455	74.900000	0	201.170302	333.344527	460.563613	200.648735	332.829638	463.202944	RUBLRRRLRLRL	12	0	396.277056
0	1.938270	0.561275	30.244758	0	197.262610	331.228899	455.790928	197.495344	330.284006	452.061223	RUBLRRRLRLLR	12	0	424.582560
0	1.502175	0.500725	62.406673	0	197.262610	331.228899	455.790928	195.969687	328.882794	456.541223	RUBLRRRLRLLL	12	0	311.360544
0	3.237012	0.771718	25.018214	0	182.765776	325.037239	449.770279	181.295180	320.972343	445.312167	RUBLRRRLLRRR	12	0	528.369408
0	1.696115	0.565372	74.900000	0	182.765776	325.037239	449.770279	184.559310	326.922480	447.893670	RUBLRRRLLRRL	12	0	434.017728
0	1.980001	0.660000	9.694264	0	178.944208	325.011542	455.571001	175.555204	323.731454	456.021846	RUBLRRRLLRLR	12	0	500.063904
0	0.812233	0.270744	71.069505	0	178.944208	325.011542	455.571001	179.227394	323.546056	455.464340	RUBLRRRLLRLL	12	24	217.008864
0	2.228104	0.428310	12.411535	0	180.918338	332.255718	462.451116	177.546352	331.716222	464.921833	RUBLRRRLLLRR	12	0	405.712224
0	1.095998	0.365333	63.762039	0	180.918338	332.255718	462.451116	181.622431	331.696288	464.413527	RUBLRRRLLLRL	12	2	264.184704
0	2.165270	0.428310	28.373927	0	185.630563	336.020016	458.433587	187.345004	339.467565	459.560152	RUBLRRRLLLLR	12	0	339.666048
0	2.015514	0.428310	38.485014	0	185.630563	336.020016	458.433587	187.471671	337.638676	455.406819	RUBLRRRLLLLL	12	0	283.055040
0	2.575377	0.789058	17.836013	0	169.402918	303.974128	453.270412	168.880775	301.535696	448.889076	RUBLRRLRRRRR	12	0	386.841888
0	1.068323	0.356108	74.900000	0	169.402918	303.974128	453.270412	167.845849	303.108634	454.177270	RUBLRRLRRRRL	12	2	292.490208
0	1.437185	0.405301	74.900000	0	169.944854	307.988644	454.779910	168.554613	309.936141	456.008466	RUBLRRLRRRLR	12	0	320.795712
0	1.919849	0.405301	44.054310	0	169.944854	307.988644	454.779910	169.841350	307.630910	450.961571	RUBLRRLRRRLL	12	0	264.184704
0	1.313705	0.437902	55.395658	0	178.059064	309.534705	457.990508	179.288070	311.005034	459.594305	RUBLRRLRRLRR	12	0	358.536384
0	1.926765	0.489263	52.170396	0	178.059064	309.534705	457.990508	179.576179	309.720823	454.512823	RUBLRRLRRLRL	12	0	254.749536
0	2.117613	0.568078	19.223325	0	176.354841	304.903085	456.475746	176.226698	302.486679	453.154413	RUBLRRLRRLLR	12	0	273.619872
0	1.123367	0.374456	74.900000	0	176.354841	304.903085	456.475746	177.450597	303.598985	457.750880	RUBLRRLRRLLL	12	24	169.833024
0	1.905443	0.635148	24.358860	0	168.780913	297.703877	467.173877	166.868548	294.812326	467.764326	RUBLRRLRLRRR	12	0	377.406720
0	1.719770	0.573257	33.636034	0	168.780913	297.703877	467.173877	168.929154	295.204144	465.067962	RUBLRRLRLRRL	12	0	311.360544
0	1.467717	0.431028	44.756163	0	172.340755	301.586766	469.819812	175.032039	301.586542	469.547060	RUBLRRLRLRLR	12	0	273.619872
0	1.193033	0.397678	60.856151	0	172.340755	301.586766	469.819812	171.947310	300.994917	472.077602	RUBLRRLRLRLL	12	2	264.184704
0	1.746232	0.582077	27.118839	0	162.608690	306.083240	468.109130	160.288291	303.926867	468.711632	RUBLRRLRLLRR	12	0	245.314368
0	1.578141	0.526047	33.121900	0	162.608690	306.083240	468.109130	160.031880	306.366611	466.682145	RUBLRRLRLLRL	12	4	226.444032
0	1.588529	0.529510	21.701494	0	166.255498	310.541623	470.258406	165.139966	313.204974	470.768377	RUBLRRLRLLLR	12	0	283.055040
0	1.068089	0.356030	74.900000	0	166.255498	310.541623	470.258406	167.506037	310.549319	471.907281	RUBLRRLRLLLL	12	24	160.397856
0	2.970072	0.850138	34.275184	0	203.465985	325.903576	482.683678	208.799591	326.862145	481.876874	RUBLRRLLRRRR	12	0	566.110080
0	2.295313	0.765104	50.092224	0	203.465985	325.903576	482.683678	203.918188	328.384251	486.368102	RUBLRRLLRRRL	12	0	537.804576
0	1.213794	0.404598	62.942346	0	201.115014	322.451128	482.092614	200.912487	322.166329	484.490351	RUBLRRLLRRLR	12	4	217.008864
0	1.909919	0.529847	38.306203	0	201.115014	322.451128	482.092614	204.573770	321.984963	481.617473	RUBLRRLLRRLL	12	4	198.138528
0	1.343544	0.421481	50.348338	0	193.384776	319.150067	471.675630	191.702660	318.638758	469.784865	RUBLRRLLRLRR	12	0	367.971552
0	1.655917	0.421481	64.467321	0	193.384776	319.150067	471.675630	196.016051	320.275226	470.531304	RUBLRRLLRLRL	12	0	254.749536
0	1.677603	0.481686	35.707851	0	195.498412	317.224743	474.169353	198.565714	317.121512	474.554945	RUBLRRLLRLLR	12	0	283.055040
0	1.196490	0.398830	70.776278	0	195.498412	317.224743	474.169353	194.868278	315.196384	473.532381	RUBLRRLLRLLL	12	2	245.314368
0	1.287458	0.414666	35.310075	0	186.904246	312.297886	479.435653	188.159214	310.428732	478.628058	RUBLRRLLLRRR	12	4	226.444032
0	1.260593	0.414666	42.427035	0	186.904246	312.297886	479.435653	188.466357	312.045399	481.280439	RUBLRRLLLRRL	12	4	198.138528
0	1.399655	0.414666	26.636022	0	182.649509	312.440810	478.831209	181.080615	310.809941	480.171452	RUBLRRLLLRLR	12	4	207.573696
0	0.905801	0.301934	72.275867	0	182.649509	312.440810	478.831209	182.064706	312.239486	477.148725	RUBLRRLLLRLL	12	24	150.962688
0	1.644572	0.414666	28.055359	0	186.384290	321.537488	483.690166	187.245959	323.968647	485.414100	RUBLRRLLLLRR	12	0	245.314368
0	1.617381	0.414666	43.691781	0	186.384290	321.537488	483.690166	188.586130	320.722493	485.680767	RUBLRRLLLLRL	12	4	169.833024
0	1.561609	0.414666	22.127030	0	181.116363	321.052354	480.542026	178.247596	321.209190	480.680771	RUBLRRLLLLLR	12	4	169.833024
0	0.806496	0.268832	47.164234	0	181.116363	321.052354	480.542026	180.536485	322.151412	479.658549	RUBLRRLLLLLL	12	24	141.527520
0	3.033483	1.011161	23.281203	0	186.995721	368.490923	513.001829	186.870700	372.060890	517.666444	RUBLRLRRRRRR	12	0	952.951968
0	2.037945	0.679315	50.506269	0	186.995721	368.490923	513.001829	187.496134	371.910138	511.411487	RUBLRLRRRRRL	12	0	726.507936
0	2.306612	0.768871	35.301847	0	191.608065	367.732265	511.771045	193.699086	369.499633	515.298244	RUBLRLRRRRLR	12	0	688.767264
0	3.152869	1.050956	25.009904	0	191.608065	367.732265	511.771045	195.342921	372.064017	510.684545	RUBLRLRRRRLL	12	0	688.767264
0	2.601118	0.454302	17.698233	0	181.808844	352.526580	499.361194	179.602229	349.122102	496.595178	RUBLRLRRRLRR	12	0	613.285920
0	0.854803	0.284934	74.900000	0	181.808844	352.526580	499.361194	180.826170	353.605379	498.719883	RUBLRLRRRLRL	12	2	386.841888
0	1.789332	0.454302	29.603461	0	187.393872	356.775560	502.354013	190.681778	356.992609	502.394226	RUBLRLRRRLLR	12	0	415.147392
0	1.776815	0.454302	34.142510	0	187.393872	356.775560	502.354013	188.651708	359.767900	501.904715	RUBLRLRRRLLL	12	0	367.971552
0	3.410498	1.136833	18.072135	0	192.981640	357.042623	521.219020	194.207503	361.047796	526.301782	RUBLRLRRLRRR	12	0	1018.998144
0	2.296070	0.765357	48.938458	0	192.981640	357.042623	521.219020	197.067772	358.104362	521.476866	RUBLRLRRLRRL	12	0	622.721088
0	1.114499	0.371500	43.725553	0	188.651242	350.967754	518.092306	186.976111	350.405042	519.226115	RUBLRLRRLRLR	12	2	386.841888
0	1.180624	0.393541	48.974352	0	188.651242	350.967754	518.092306	189.655261	349.264523	519.074739	RUBLRLRRLRLL	12	2	292.490208
0	2.060083	0.619344	45.348885	0	188.239594	342.818517	506.341795	185.901134	341.127176	503.667372	RUBLRLRRLLRR	12	0	575.545248
0	1.333269	0.444423	66.989116	0	188.239594	342.818517	506.341795	187.917670	341.099806	508.213773	RUBLRLRRLLRL	12	0	434.017728
0	2.616396	0.619344	13.997659	0	193.940169	347.795235	508.407025	198.595680	348.235035	509.668776	RUBLRLRRLLLR	12	0	537.804576
0	1.963339	0.619344	24.097803	0	193.940169	347.795235	508.407025	196.844101	349.859363	507.737548	RUBLRLRRLLLL	12	0	424.582560
0	4.293660	1.431220	9.980083	0	174.362463	366.870481	531.179651	174.965170	372.845366	536.766252	RUBLRLRLRRRR	12	0	1226.571840
0	1.651030	0.550343	46.331164	0	174.362463	366.870481	531.179651	176.671799	368.848215	531.206556	RUBLRLRLRRRL	12	0	764.248608
0	2.512665	0.585877	32.203293	0	172.350924	359.570551	529.123306	170.722030	361.447249	533.362508	RUBLRLRLRRLR	12	0	575.545248
0	1.513113	0.504371	74.900000	0	172.350924	359.570551	529.123306	174.252504	357.670978	529.921822	RUBLRLRLRRLL	12	0	509.499072
0	2.653151	0.593858	29.902665	0	164.200653	354.713123	523.276216	162.807348	357.497439	527.365730	RUBLRLRLRLRR	12	0	434.017728
0	1.813406	0.593858	49.688507	0	164.200653	354.713123	523.276216	161.393119	353.146055	524.256639	RUBLRLRLRLRL	12	0	415.147392
0	2.338144	0.503315	74.900000	0	167.747683	356.154256	517.408385	168.588735	355.074849	512.974508	RUBLRLRLRLLR	12	0	377.406720
0	1.990043	0.503315	40.640581	0	167.747683	356.154256	517.408385	168.985452	359.576764	517.876610	RUBLRLRLRLLL	12	0	358.536384
0	1.893138	0.631046	21.898172	0	161.322086	335.903987	504.338996	161.793251	336.006678	500.589112	RUBLRLRLLRRR	12	0	528.369408
0	1.232964	0.410988	60.079598	0	161.322086	335.903987	504.338996	160.501360	333.845095	503.803397	RUBLRLRLLRRL	12	0	349.101216
0	2.587065	0.669951	35.973971	0	156.267882	335.299686	511.519934	152.892644	331.937258	511.558769	RUBLRLRLLRLR	12	0	443.452896
0	2.573293	0.669951	42.608484	0	156.267882	335.299686	511.519934	153.536339	336.750543	515.419278	RUBLRLRLLRLL	12	0	386.841888
0	1.984388	0.598829	35.206772	0	167.610085	340.101944	516.719234	169.937480	341.375452	519.448683	RUBLRLRLLLRR	12	0	330.230880
0	1.431992	0.477331	64.424105	0	167.610085	340.101944	516.719234	165.469277	339.777295	518.354121	RUBLRLRLLLRL	12	0	292.490208
0	1.444329	0.442598	33.876719	0	169.043240	337.404974	513.063262	169.603722	334.857799	513.630550	RUBLRLRLLLLR	12	0	254.749536
0	1.003900	0.334633	64.448321	0	169.043240	337.404974	513.063262	170.725944	337.942984	512.471291	RUBLRLRLLLLL	12	24	226.444032
0	2.051418	0.564120	27.646804	0	155.097718	303.157565	488.432017	152.603459	300.322125	488.314383	RUBLRLLRRRRR	12	0	273.619872
0	1.122309	0.374103	74.900000	0	155.097718	303.157565	488.432017	155.527289	303.300890	490.622097	RUBLRLLRRRRL	12	2	235.879200
0	2.306518	0.589433	25.714459	0	158.226166	302.601536	485.455973	158.052366	298.977589	483.056917	RUBLRLLRRRLR	12	4	226.444032
0	1.050455	0.350152	74.900000	0	158.226166	302.601536	485.455973	160.077303	302.588012	486.066023	RUBLRLLRRRLL	12	24	217.008864
0	1.809800	0.552380	21.701872	0	153.052706	307.916634	481.857655	151.335623	305.725980	479.866593	RUBLRLLRRLRR	12	0	235.879200
0	0.968639	0.322880	73.651824	0	153.052706	307.916634	481.857655	151.676068	309.016647	482.159037	RUBLRLLRRLRL	12	24	169.833024
0	1.829941	0.545081	21.596766	0	154.155404	315.133406	499.610224	152.869713	316.503573	502.648488	RUBLRLLRLRRR	12	0	320.795712
0	1.292936	0.430979	74.900000	0	154.155404	315.133406	499.610224	156.276125	314.571336	500.615140	RUBLRLLRLRRL	12	4	169.833024
0	1.704947	0.568316	39.749637	0	151.752607	312.322217	497.847987	148.887928	312.702421	499.181519	RUBLRLLRLRLR	12	4	207.573696
0	1.426225	0.475408	49.853308	0	151.752607	312.322217	497.847987	151.578837	309.738785	498.326974	RUBLRLLRLRLL	12	4	207.573696
0	1.465444	0.402918	31.686773	0	155.608806	318.553943	490.411231	156.615284	320.007366	488.196738	RUBLRLLRLLRR	12	4	150.962688
0	0.940473	0.313491	69.294387	0	155.608806	318.553943	490.411231	155.593855	319.732366	491.789596	RUBLRLLRLLRL	12	24	132.092352
0	1.197744	0.399248	31.806526	0	151.842881	316.014684	490.903083	150.191443	315.180239	489.598992	RUBLRLLRLLLR	12	24	132.092352
0	1.114771	0.371590	37.578077	0	151.842881	316.014684	490.903083	150.028805	316.501118	491.803388	RUBLRLLRLLLL	12	24	122.657184
0	1.059280	0.353093	52.608290	0	169.397594	320.485988	502.420973	168.438557	318.963021	503.238298	RUBLRLLLRRRR	12	2	264.184704
0	1.585586	0.506643	34.862685	0	169.397594	320.485988	502.420973	170.100095	321.230054	505.391045	RUBLRLLLRRRL	12	0	245.314368
0	2.285508	0.616035	15.397522	0	181.197664	326.330373	499.813487	185.086166	327.927954	500.039444	RUBLRLLLRLRR	12	0	349.101216
0	1.681118	0.560373	41.897248	0	181.197664	326.330373	499.813487	182.598599	326.978224	502.728092	RUBLRLLLRLRL	12	4	188.703360
0	1.373408	0.457803	20.399470	0	170.408408	310.508244	488.975430	171.139162	308.446123	487.597022	RUBLRLLLLRRR	12	4	160.397856
0	0.978831	0.326277	33.661316	0	170.408408	310.508244	488.975430	169.338378	309.158280	488.398591	RUBLRLLLLRRL	12	24	141.527520
0	1.875669	0.472364	24.108680	0	176.294417	319.087609	491.408652	179.029983	321.025899	492.311858	RUBLRLLLLLRR	12	4	141.527520
0	1.196404	0.398801	53.175399	0	176.294417	319.087609	491.408652	177.876650	317.585899	491.745191	RUBLRLLLLLRL	12	24	113.222016
0	3.606922	1.202307	29.068711	0	145.409388	381.434120	532.883345	142.307633	384.066472	538.586007	RUBLLRRRRRRR	12	0	1887.033600
0	2.451361	0.817120	52.179281	0	145.409388	381.434120	532.883345	148.160550	379.930085	536.410670	RUBLLRRRRRRL	12	0	1707.765408
0	3.556698	1.185566	27.975293	0	149.168114	386.145823	529.367315	154.260392	389.001780	532.591817	RUBLLRRRRRLR	12	0	1585.108224
0	2.592291	0.864097	44.967439	0	149.168114	386.145823	529.367315	147.634202	390.341089	531.196859	RUBLLRRRRRLL	12	0	1443.580704
0	2.794074	0.793148	30.931610	0	150.332610	369.236648	511.688498	150.264181	366.129681	507.234637	RUBLLRRRRLRR	12	0	1226.571840
0	1.840701	0.613567	51.840322	0	150.332610	369.236648	511.688498	152.382512	366.841214	513.041006	RUBLLRRRRLRL	12	0	1217.136672
0	2.953304	0.793148	27.166796	0	152.868589	378.007966	516.141995	157.269668	379.600819	519.150543	RUBLLRRRRLLR	12	0	952.951968
0	1.977878	0.659293	47.765488	0	152.868589	378.007966	516.141995	153.321153	381.514457	515.190573	RUBLLRRRRLLL	12	0	877.470624
0	4.082509	1.105046	23.483976	0	139.277808	395.506494	505.129611	138.299185	402.788896	503.400266	RUBLLRRRLRRR	12	0	1509.626880
0	2.511928	0.837309	42.979499	0	139.277808	395.506494	505.129611	142.048264	398.314422	507.754082	RUBLLRRRLRRL	12	0	1434.145536
0	2.989585	0.793702	60.460922	0	138.691571	386.616295	499.562777	139.674402	381.650858	497.210639	RUBLLRRRLRLR	12	0	1396.404864
0	1.685262	0.561754	72.820608	0	138.691571	386.616295	499.562777	136.666795	388.458666	497.974703	RUBLLRRRLRLL	12	0	764.248608
0	2.655246	0.885082	30.837417	0	130.531909	391.574008	516.726515	128.400191	392.578392	521.379700	RUBLLRRRLLRR	12	0	1443.580704
0	2.770556	0.923519	36.622570	0	130.531909	391.574008	516.726515	131.712796	396.226944	518.604163	RUBLLRRRLLRL	12	0	1188.831168
0	3.735549	1.002097	20.125837	0	126.780935	390.369758	510.307339	122.573388	395.810820	510.454748	RUBLLRRRLLLR	12	0	1368.099360
0	1.745339	0.581780	74.900000	0	126.780935	390.369758	510.307339	124.615906	388.371585	508.911764	RUBLLRRRLLLL	12	0	1018.998144
0	3.936106	1.312035	23.369553	0	123.308687	374.881319	531.858296	119.795639	379.446327	536.637253	RUBLLRRLRRRR	12	0	1990.820448
0	2.799290	0.933097	55.383191	0	123.308687	374.881319	531.858296	126.457940	374.967952	536.289803	RUBLLRRLRRRL	12	0	1349.229024
0	1.776521	0.592174	51.929854	0	124.364756	368.234956	527.154636	126.421207	365.910385	528.278664	RUBLLRRLRRLR	12	0	801.989280
0	1.955806	0.597743	53.108339	0	124.364756	368.234956	527.154636	121.666222	368.225184	529.745413	RUBLLRRLRRLL	12	0	717.072768
0	4.108617	1.236886	8.299863	0	114.471012	376.569628	515.307002	109.163144	381.512247	517.648631	RUBLLRRLRLRR	12	0	1405.840032
0	1.192887	0.397629	74.900000	0	114.471012	376.569628	515.307002	114.732568	377.976050	513.496377	RUBLLRRLRLRL	12	2	717.072768
0	1.711186	0.533160	49.314901	0	118.086495	368.778931	511.913261	115.578334	367.078853	512.853704	RUBLLRRLRLLR	12	0	820.859616
0	2.051622	0.533160	69.530167	0	118.086495	368.778931	511.913261	119.744920	367.309219	508.589817	RUBLLRRLRLLL	12	0	811.424448
0	3.838942	1.103971	15.145989	0	134.297228	340.498469	498.395789	135.890837	334.189082	495.394973	RUBLLRRLLRRR	12	0	1509.626880
0	1.780759	0.593586	74.900000	0	134.297228	340.498469	498.395789	131.125149	339.988283	497.681474	RUBLLRRLLRRL	12	0	877.470624
0	2.815729	0.803767	30.771258	0	137.176505	345.672339	497.442834	140.685564	342.691539	494.852141	RUBLLRRLLRLR	12	0	1113.349824
0	2.019138	0.673046	74.900000	0	137.176505	345.672339	497.442834	136.386551	348.405727	494.842843	RUBLLRRLLRLL	12	0	801.989280
0	1.948530	0.649510	42.082462	0	134.587157	349.707540	515.521127	133.709257	350.411866	519.221537	RUBLLRRLLLRR	12	0	745.378272
0	1.894574	0.631525	58.302913	0	134.587157	349.707540	515.521127	134.852294	346.230774	515.656426	RUBLLRRLLLRL	12	0	603.850752
0	1.775975	0.591992	66.378162	0	138.744340	352.280027	513.979269	141.289847	351.043692	512.198372	RUBLLRRLLLLR	12	0	698.202432
0	2.698269	0.693161	42.542483	0	138.744340	352.280027	513.979269	140.404180	354.464986	518.478470	RUBLLRRLLLLL	12	0	622.721088
0	3.914348	1.304783	19.974057	0	117.970210	401.474195	479.361263	118.626461	408.315059	481.725132	RUBLLRLRRRRR	12	0	1915.339104
0	2.558430	0.852810	39.441986	0	117.970210	401.474195	479.361263	117.134222	405.028230	476.126938	RUBLLRLRRRRL	12	0	1575.673056
0	2.931426	0.761194	58.974242	0	122.169497	392.286389	481.220225	124.982254	387.696834	480.773802	RUBLLRLRRRLR	12	0	1358.664192
0	2.420721	0.761194	62.220358	0	122.169497	392.286389	481.220225	123.670015	395.585695	484.039066	RUBLLRLRRRLL	12	0	952.951968
0	3.235179	0.840807	23.457127	0	108.178249	390.724270	487.897840	106.447209	394.164432	492.834808	RUBLLRLRRLRR	12	0	1453.015872
0	1.617451	0.539150	74.900000	0	108.178249	390.724270	487.897840	108.344639	388.131920	489.480898	RUBLLRLRRLRL	12	0	1160.525664
0	2.646156	0.882052	36.720451	0	103.574284	394.804399	482.704212	98.730077	395.204378	483.083397	RUBLLRLRRLLR	12	0	1302.053184
0	3.358240	1.119413	28.107647	0	103.574284	394.804399	482.704212	101.361961	400.552204	482.092093	RUBLLRLRRLLL	12	0	1302.053184
0	3.696832	1.232277	28.093796	0	96.426753	386.253237	459.249204	90.130777	388.740953	458.463808	RUBLLRLRLRRR	12	0	1717.200576
0	2.524373	0.841458	53.569275	0	96.426753	386.253237	459.249204	95.602206	384.754506	454.554651	RUBLLRLRLRRL	12	0	1471.886208
0	2.710769	0.903590	34.464718	0	99.523768	391.778751	462.880936	100.058317	396.468649	461.115974	RUBLLRLRLRLR	12	0	1349.229024
0	3.124457	1.041486	34.171495	0	99.523768	391.778751	462.880936	94.811861	394.910451	464.019762	RUBLLRLRLRLL	12	0	1179.396000
0	2.550406	0.690271	50.057768	0	114.253175	376.059683	460.677199	112.855238	375.089143	455.922986	RUBLLRLRLLRR	12	0	1132.220160
0	2.939040	0.690271	61.322340	0	114.253175	376.059683	460.677199	118.217839	372.734711	462.401924	RUBLLRLRLLRL	12	0	858.600288
0	2.597591	0.690271	30.755813	0	114.889009	382.749041	463.698766	115.263076	387.302172	462.157721	RUBLLRLRLLLR	12	0	858.600288
0	1.918899	0.639633	74.900000	0	114.889009	382.749041	463.698766	117.945903	381.996250	465.442139	RUBLLRLRLLLL	12	0	594.415584
0	2.981613	0.901255	25.715642	0	120.950938	341.872380	471.771771	121.750395	336.726789	469.879869	RUBLLRLLRRRR	12	0	1122.784992
0	1.654558	0.551519	71.709564	0	120.950938	341.872380	471.771771	120.244032	341.205061	474.907960	RUBLLRLLRRRL	12	0	924.646464
0	3.030794	0.907243	32.652249	0	125.173674	344.297758	470.325919	127.723072	340.182429	467.308759	RUBLLRLLRRLR	12	0	1000.127808
0	1.869879	0.623293	61.986873	0	125.173674	344.297758	470.325919	127.930871	345.100560	472.389837	RUBLLRLLRRLL	12	0	990.692640
0	3.089798	1.000113	13.287085	0	109.755388	357.008638	461.915972	106.338947	359.762326	457.981726	RUBLLRLLRLRR	12	0	1056.738816
0	1.425219	0.475073	74.900000	0	109.755388	357.008638	461.915972	107.691918	355.547839	462.681796	RUBLLRLLRLRL	12	0	537.804576
0	2.402443	0.642486	19.942206	0	115.850908	354.337615	461.860435	116.543103	352.700244	457.460447	RUBLLRLLRLLR	12	0	811.424448
0	1.377359	0.459120	74.900000	0	115.850908	354.337615	461.860435	118.041286	355.613507	461.960790	RUBLLRLLRLLL	12	0	509.499072
0	3.044406	1.014802	38.744030	0	92.760586	374.988475	477.788084	89.823281	378.114345	481.709071	RUBLLRLLLRRR	12	0	1198.266336
0	4.067798	1.067708	27.929872	0	92.760586	374.988475	477.788084	86.850052	378.366313	474.392536	RUBLLRLLLRRL	12	0	1198.266336
0	2.036103	0.604066	34.098229	0	98.323128	368.378374	474.347275	97.303736	369.015757	470.490055	RUBLLRLLLRLR	12	0	669.896928
0	1.313221	0.437740	63.432228	0	98.323128	368.378374	474.347275	97.167790	366.273401	474.660539	RUBLLRLLLRLL	12	0	651.026592
0	3.535376	0.922591	8.358828	0	104.127187	370.118285	490.157101	100.476312	373.593005	494.633243	RUBLLRLLLLRR	12	0	1113.349824
0	1.199431	0.399810	74.900000	0	104.127187	370.118285	490.157101	105.774903	370.772195	491.588256	RUBLLRLLLLRL	12	2	481.193568
0	1.596745	0.532248	49.526378	0	108.528445	363.306143	486.443808	107.541457	360.549539	486.739456	RUBLLRLLLLLR	12	0	773.683776
0	1.901765	0.577580	63.710630	0	108.528445	363.306143	486.443808	111.863734	362.325019	485.983618	RUBLLRLLLLLL	12	0	707.637600
0	4.072433	1.357478	17.194315	0	152.201732	402.858182	480.986661	150.136256	410.067083	481.113736	RUBLLLRRRRRR	12	0	1736.070912
0	2.146713	0.715571	54.978645	0	152.201732	402.858182	480.986661	152.536912	404.153004	485.026917	RUBLLLRRRRRL	12	0	1188.831168
0	3.555911	0.819432	34.773584	0	150.146269	396.121521	475.441178	146.834130	401.134365	472.612193	RUBLLLRRRRLR	12	0	1688.895072
0	2.858976	0.819432	74.900000	0	150.146269	396.121521	475.441178	147.591898	391.618865	474.397788	RUBLLLRRRRLL	12	0	1207.701504
0	3.062464	1.020821	24.590123	0	165.068177	399.674013	476.045810	165.161712	405.313133	476.040909	RUBLLLRRRLRR	12	0	1405.840032
0	2.563503	0.854501	39.683050	0	165.068177	399.674013	476.045810	169.351251	401.652684	476.227486	RUBLLLRRRLRL	12	0	1094.479488
0	2.073307	0.613058	74.900000	0	162.282861	392.683326	472.084396	162.316142	388.934041	471.300704	RUBLLLRRRLLR	12	0	858.600288
0	2.007947	0.613058	33.759717	0	162.282861	392.683326	472.084396	161.194374	393.878489	468.472555	RUBLLLRRRLLL	12	0	688.767264
0	3.019883	1.000588	34.206495	0	174.728697	389.792702	496.162943	177.818040	390.193429	501.166259	RUBLLLRRLRRR	12	0	1377.534528
0	2.283194	0.761065	58.009058	0	174.728697	389.792702	496.162943	177.509093	392.000621	493.716516	RUBLLLRRLRRL	12	0	1207.701504
0	2.476513	0.825504	39.490621	0	170.357353	393.904901	498.315531	170.646296	398.441491	497.913956	RUBLLLRRLRLR	12	0	1302.053184
0	3.522141	1.174047	29.323572	0	170.357353	393.904901	498.315531	170.715999	396.714369	504.652811	RUBLLLRRLRLL	12	0	1188.831168
0	2.809240	0.679792	53.490586	0	164.122038	374.690996	493.295076	162.136381	370.425124	490.959501	RUBLLLRRLLRR	12	0	1075.609152
0	2.910969	0.679792	65.729158	0	164.122038	374.690996	493.295076	166.374254	374.369237	498.566736	RUBLLLRRLLRL	12	0	915.211296
0	2.702910	0.679792	25.410115	0	162.621109	381.489322	494.031953	162.680358	384.596157	498.255069	RUBLLLRRLLLR	12	0	735.943104
0	1.488681	0.496227	74.900000	0	162.621109	381.489322	494.031953	160.199133	382.144662	492.832006	RUBLLLRRLLLL	12	0	594.415584
0	2.995524	0.998508	21.076150	0	187.277145	381.607062	469.803257	191.697584	384.683321	468.504855	RUBLLLRLRRRR	12	0	1236.007008
0	2.321548	0.773849	31.005944	0	187.277145	381.607062	469.803257	189.461202	384.194745	472.637886	RUBLLLRLRRRL	12	0	1113.349824
0	1.995005	0.665002	42.837770	0	179.222877	379.844015	466.919744	176.296079	380.005232	464.514199	RUBLLLRLRRLR	12	0	801.989280
0	2.143222	0.714407	54.597576	0	179.222877	379.844015	466.919744	179.624635	383.724591	467.570028	RUBLLLRLRRLL	12	0	622.721088
0	3.483846	1.103396	10.294817	0	188.557003	368.439660	460.363240	193.957223	369.624947	456.828016	RUBLLLRLRLRR	12	0	1311.488352
0	1.274599	0.424866	74.900000	0	188.557003	368.439660	460.363240	189.531652	366.356816	460.874664	RUBLLLRLRLRL	12	0	641.591424
0	2.322030	0.675881	27.419769	0	180.612792	365.413088	461.567883	180.155017	361.303549	460.383768	RUBLLLRLRLLR	12	0	745.378272
0	1.687131	0.562377	74.900000	0	180.612792	365.413088	461.567883	177.834289	366.494545	460.618538	RUBLLLRLRLLL	12	0	613.285920
0	2.351647	0.687117	20.292500	0	167.762869	355.869008	480.391265	166.267848	352.513810	482.882861	RUBLLLRLLRRR	12	0	745.378272
0	1.581481	0.527160	56.247659	0	167.762869	355.869008	480.391265	165.114864	355.407119	479.173535	RUBLLLRLLRRL	12	0	462.323232
0	1.402063	0.467354	39.377335	0	171.717524	356.951987	476.278034	173.576668	355.225038	475.759128	RUBLLLRLLRLR	12	0	490.628736
0	1.633479	0.544493	42.391991	0	171.717524	356.951987	476.278034	170.392419	355.514049	473.795392	RUBLLLRLLRLL	12	0	396.277056
0	4.303400	0.687117	11.649939	0	181.886731	373.987725	482.267543	186.398705	379.956737	485.104116	RUBLLLRLLLRR	12	0	735.943104
0	1.335430	0.445143	74.900000	0	181.886731	373.987725	482.267543	183.977216	372.719295	481.981483	RUBLLLRLLLRL	12	0	481.193568
0	2.006069	0.498405	28.256558	0	176.341079	370.414916	482.654868	177.175018	370.382283	486.563291	RUBLLLRLLLLR	12	0	509.499072
0	1.409569	0.469856	74.900000	0	176.341079	370.414916	482.654868	175.132070	372.691639	482.322833	RUBLLLRLLLLL	12	0	349.101216
0	1.990095	0.663365	29.558304	0	146.173129	332.503174	446.522423	144.662968	334.215541	443.408908	RUBLLLLRRRRR	12	0	830.294784
0	1.604329	0.534776	53.487260	0	146.173129	332.503174	446.522423	143.494922	331.275039	446.761215	RUBLLLLRRRRL	12	0	632.156256
0	2.627134	0.875711	15.732423	0	151.363763	326.767490	445.491700	153.707732	323.813126	442.200283	RUBLLLLRRRLR	12	0	717.072768
0	1.820877	0.606959	48.012273	0	151.363763	326.767490	445.491700	150.098258	323.680494	445.125020	RUBLLLLRRRLL	12	0	377.406720
0	2.186125	0.632829	35.900850	0	149.795471	330.374730	461.219332	150.401226	331.560049	465.345684	RUBLLLLRRLRR	12	0	669.896928
0	1.646692	0.548897	72.356672	0	149.795471	330.374730	461.219332	147.291076	328.666217	461.138496	RUBLLLLRRLRL	12	0	547.239744
0	2.468464	0.791272	17.038419	0	152.084063	325.846133	457.145671	151.697806	321.365574	456.424244	RUBLLLLRRLLR	12	0	717.072768
0	1.150334	0.383445	69.551369	0	152.084063	325.846133	457.145671	154.105340	325.468464	457.699167	RUBLLLLRRLLL	12	2	481.193568
0	3.263655	0.805315	33.486287	0	166.361479	342.433836	449.007957	172.097485	343.782690	447.721192	RUBLLLLRLRRR	12	0	632.156256
0	1.931758	0.643919	74.900000	0	166.361479	342.433836	449.007957	164.473871	345.449303	448.993823	RUBLLLLRLRRL	12	0	594.415584
0	2.666715	0.888905	14.645525	0	165.200126	335.001836	446.221742	167.870693	331.564065	443.752798	RUBLLLLRLRLR	12	0	764.248608
0	1.350406	0.450135	66.802377	0	165.200126	335.001836	446.221742	163.592803	334.419284	444.260318	RUBLLLLRLRLL	12	0	415.147392
0	1.200709	0.400236	49.285361	0	163.097212	335.968541	456.938175	162.679949	333.937882	457.773716	RUBLLLLRLLRR	12	0	349.101216
0	1.969080	0.511565	34.753028	0	163.097212	335.968541	456.938175	166.444994	334.674458	456.376238	RUBLLLLRLLRL	12	0	283.055040
0	1.640872	0.511565	31.775762	0	161.189749	340.839550	459.322797	160.118728	341.723242	462.237581	RUBLLLLRLLLR	12	0	386.841888
0	1.503759	0.501253	70.452177	0	161.189749	340.839550	459.322797	163.273850	342.615730	458.873678	RUBLLLLRLLLL	12	0	235.879200
0	4.219796	0.966450	17.146138	0	139.630695	378.146795	460.856133	138.367891	385.814393	460.938943	RUBLLLLLRRRR	12	0	896.340960
0	1.948530	0.649510	74.900000	0	139.630695	378.146795	460.856133	139.301162	377.927199	464.729390	RUBLLLLLRRRL	12	0	669.896928
0	2.795575	0.931858	14.830101	0	137.148893	377.789918	456.716687	133.337879	381.054533	455.466905	RUBLLLLLRRLR	12	0	971.822304
0	1.714191	0.571397	57.460913	0	137.148893	377.789918	456.716687	138.430512	380.297480	455.167267	RUBLLLLLRRLL	12	0	481.193568
0	1.550781	0.516927	49.902282	0	150.555292	367.017713	455.767327	152.071951	365.639199	453.607335	RUBLLLLLRLRR	12	0	462.323232
0	1.963263	0.613696	39.045931	0	150.555292	367.017713	455.767327	152.460835	370.006372	454.992311	RUBLLLLLRLRL	12	0	443.452896
0	1.579124	0.526375	31.447054	0	150.260276	363.929797	460.410910	151.500610	361.402323	461.202102	RUBLLLLLRLLR	12	0	339.666048
0	1.471510	0.490503	57.754067	0	150.260276	363.929797	460.410910	149.889499	363.335656	463.253954	RUBLLLLLRLLL	12	0	254.749536
0	2.461240	0.820413	30.464731	0	132.081281	356.100487	448.471727	128.217189	355.681345	445.939177	RUBLLLLLLRRR	12	0	537.804576
0	2.211999	0.737333	35.778255	0	132.081281	356.100487	448.471727	130.259677	359.653019	447.592127	RUBLLLLLLRRL	12	0	518.934240
0	2.344612	0.673463	25.022890	0	136.251029	350.634941	448.572497	133.877601	347.714298	446.273657	RUBLLLLLLRLR	12	0	594.415584
0	1.604809	0.534936	74.900000	0	136.251029	350.634941	448.572497	138.906962	350.078070	447.301091	RUBLLLLLLRLL	12	0	367.971552
0	1.725018	0.392576	30.136150	0	141.681686	350.668140	460.215466	143.975679	350.425884	462.587613	RUBLLLLLLLRR	12	0	452.888064
0	1.781935	0.392576	68.932695	0	141.681686	350.668140	460.215466	140.561012	347.584884	460.305280	RUBLLLLLLLRL	12	0	235.879200
0	1.317961	0.392576	32.825150	0	137.646178	355.133670	458.342096	137.295399	357.510971	458.712950	RUBLLLLLLLLR	12	0	245.314368
0	1.343983	0.392576	41.720402	0	137.646178	355.133670	458.342096	135.321040	355.746869	457.705258	RUBLLLLLLLLL	12	4	113.222016
0	4.884939	1.191824	26.486639	0	160.114395	308.840712	606.211375	156.772862	308.323019	615.264853	RUARLRRRRRRR	12	0	3349.484640
0	2.887215	0.962405	74.900000	0	160.114395	308.840712	606.211375	157.781753	304.667452	603.684280	RUARLRRRRRRL	12	0	2566.365696
0	4.113983	1.371328	19.983317	0	168.717577	310.865082	609.594758	171.067973	312.316710	617.256270	RUARLRRRRRLR	12	0	3226.827456
0	2.672917	0.890972	39.468503	0	168.717577	310.865082	609.594758	172.084256	307.993254	611.936360	RUARLRRRRRLL	12	0	2670.152544
0	4.218180	1.206759	25.877497	0	156.421567	326.247742	597.900658	152.740966	329.879389	604.196706	RUARLRRRRLRR	12	0	2915.466912
0	2.174189	0.724730	74.904915	0	156.421567	326.247742	597.900658	154.056630	327.184807	594.542609	RUARLRRRRLRL	12	0	2556.930528
0	3.676118	1.225373	29.066901	0	165.365160	327.458421	599.102781	168.099741	329.721827	605.363281	RUARLRRRRLLR	12	0	2339.921664
0	2.564244	0.854748	52.404467	0	165.365160	327.458421	599.102781	167.171390	331.508080	597.338733	RUARLRRRRLLL	12	0	2056.866624
0	3.078637	1.024091	59.337535	0	186.241388	318.883189	577.808991	185.727289	324.308861	579.506447	RUARLRRRLRRR	12	0	2151.218304
0	3.564950	1.024091	49.420123	0	186.241388	318.883189	577.808991	192.056940	318.074308	574.619027	RUARLRRRLRRL	12	0	2104.042464
0	2.872056	0.957352	36.589657	0	187.660044	314.759299	585.251365	188.739716	316.139075	590.671207	RUARLRRRLRLR	12	0	1943.644608
0	3.714626	1.238209	33.950117	0	187.660044	314.759299	585.251365	194.019556	312.796756	586.969642	RUARLRRRLRLL	12	0	1603.978560
0	2.970162	0.915130	58.964741	0	176.924533	304.209142	567.719498	172.978356	301.901849	564.457153	RUARLRRRLLRR	12	0	2075.736960
0	3.634937	0.915130	53.750517	0	176.924533	304.209142	567.719498	183.028018	303.256375	564.918610	RUARLRRRLLRL	12	0	1802.117088
0	3.289494	0.817161	32.242051	0	177.177031	304.318019	576.749784	181.692705	302.742163	580.787708	RUARLRRRLLLR	12	0	1396.404864
0	2.219955	0.739985	74.900000	0	177.177031	304.318019	576.749784	173.910714	302.101491	577.905491	RUARLRRRLLLL	12	0	1103.914656
0	3.752869	1.250956	26.817474	0	166.255625	351.540283	568.260440	168.038897	358.021813	566.517207	RUARLRRLRRRR	12	0	2802.244896
0	2.742911	0.914304	47.164772	0	166.255625	351.540283	568.260440	170.934175	352.183370	570.207464	RUARLRRLRRRL	12	0	2358.792000
0	4.314433	1.381458	12.963057	0	158.636345	349.206387	575.427453	155.829485	354.467485	581.130156	RUARLRRLRRLR	12	0	3047.559264
0	1.853324	0.617775	74.900000	0	158.636345	349.206387	575.427453	159.204679	347.090024	578.269246	RUARLRRLRRLL	12	0	1622.848896
0	5.120387	1.463833	17.664575	0	147.684539	349.469929	567.854683	143.261169	357.056438	571.585213	RUARLRRLRLRR	12	0	3179.651616
0	3.022896	1.007632	74.900000	0	147.684539	349.469929	567.854683	144.309621	345.966714	570.794757	RUARLRRLRLRL	12	0	1745.506080
0	4.235037	1.052116	33.798221	0	152.111702	349.129258	559.055564	151.815551	356.874614	558.114221	RUARLRRLRLLR	12	0	2566.365696
0	2.622769	0.874256	74.900000	0	152.111702	349.129258	559.055564	151.086066	347.056235	554.450496	RUARLRRLRLLL	12	0	2321.051328
0	3.715235	1.171979	21.507264	0	165.643310	312.561987	541.007315	167.869587	307.906324	536.128505	RUARLRRLLRRR	12	0	2934.337248
0	2.256919	0.752306	67.606803	0	165.643310	312.561987	541.007315	163.011602	309.732266	542.669414	RUARLRRLLRRL	12	0	1915.339104
0	2.156676	0.718892	40.879544	0	163.288231	321.102408	539.719724	159.824582	321.895247	537.792398	RUARLRRLLRLR	12	0	2009.690784
0	2.486025	0.828675	39.283917	0	163.288231	321.102408	539.719724	164.812729	322.734743	535.379478	RUARLRRLLRLL	12	0	1802.117088
0	2.780250	0.926750	46.994105	0	179.240725	328.826499	555.186523	181.615501	331.107067	559.444909	RUARLRRLLLRR	12	0	1858.728096
0	2.766386	0.922129	48.606012	0	179.240725	328.826499	555.186523	183.283295	326.129060	553.526422	RUARLRRLLLRL	12	0	1820.987424
0	4.037149	1.171979	18.741344	0	178.045885	335.925927	551.698651	182.353195	341.852901	553.070518	RUARLRRLLLLR	12	0	2132.347968
0	2.073708	0.691236	64.983383	0	178.045885	335.925927	551.698651	177.886505	337.322223	547.842268	RUARLRRLLLLL	12	0	1471.886208
0	3.159078	0.918527	74.900000	0	132.973385	300.305665	594.134742	136.641343	298.389435	589.693915	RUARLRLRRRRR	12	0	2707.893216
0	4.350915	0.918527	45.832463	0	132.973385	300.305665	594.134742	135.270977	300.786973	602.454760	RUARLRLRRRRL	12	0	2538.060192
0	4.227374	1.409125	21.228649	0	125.794017	298.761923	599.240367	124.778942	298.563483	607.620170	RUARLRLRRRLR	12	0	2981.513088
[truncated: 79,025 more rows]
