# Supplementary material for: The Creation and Statistical Evaluation of a Deterministic Model of the Human Bronchial Tree from HRCT Images
Source: PLoS One. 2016 Dec 15;11(12):e0168026. doi: 10.1371/journal.pone.0168026 (PMC5157997; doi:10.1371/journal.pone.0168026)
Supplement: S1 File — A set of two files per subject containing the morphology and connectivity information of the airway tree (both “real” and “model” data). The _morphology.txt file includes the total lung volume of the subject lung in cm3 and the %volume per lobe. It also includes the following fields in each row (one row per airway): (i) Vida_Name: The name assigned to each airway by the Vida PW2 software (0 if none exists), (ii) CenterLineLength: The distance between airway start and end coordinates in mm, (iii) Diameter: The airway average diameter in mm, (iv) Branching_Angle: the airway branching angle in degrees, (v) VidaGeneration: The generation assigned to each airway by the Vida PW2 software, vi) xs, ys, zs, xe, ye, ze: The coordinates of the start and end node of each airway in voxels, (vii) Adept_Names: The individualized naming scheme for each airway; in-house terminology is used, (viii) Generation: The airway generation assigned to each airway using a Boyden-based scheme, (ix) RootFlag: A flag indicating whether the airway is a “leaf” in the tree (1) or just a tree branch (0), (x) SpaceVolume: The volume of the space in the lung supplied by each airway in mm3. The translation.dico file contains information on airway connectivity, explicitly stating the parent-child relationships in the tree. (ZIP) [file pone.0168026.s001.zip › H02_T24reTrif_v6_VNR_translation.dico]

Translation
ID	parentID	Child1	Child2	Generation	RootFlag
T	0	L	R	0	0
R	T	RU	RMI	1	0
L	T	LU	LL	1	0
LL	L	LL6	LLR	2	0
LU	L	LUL	LUR	2	0
RMI	R	RM	RL	2	0
RU	R	RUB	RU9	2	0
LL6	LL	LL6R	LL69	3	0
LLR	LL	LLB	LLRR	3	0
LUL	LU	LUD	LUE	3	0
LUR	LU	LUC	LURR	3	0
LL6R	LL6	LL6RL	LL6RR	4	0
LL69	LL6	LL69L	LL69R	4	0
LL69R	LL69	LL69RL	LL69RR	4	0
LL69L	LL69	LL69LL	LL69LR	4	0
LLRR	LLR	LLD	LLC	4	0
LLB	LLR	LLBL	LLBR	4	0
LUE	LUL	LUEL	LUER	4	0
LUD	LUL	LUDR	LUDL	4	0
LUC	LUR	LUCL	LUCR	3	0
LURR	LUR	LUB	LUA	4	0
RL	RMI	RL6	RLR	2	0
RM	RMI	RMA	RMB	2	0
RUB	RU	RUBL	RUBR	3	0
RU9	RU	RUA	RUC	3	0
RUC	RU9	RUCL	RUCR	3	0
RUA	RU9	RUAL	RUAR	3	0
LLC	LLRR	LLCL	LLCR	4	0
LLD	LLRR	LLDL	LLDR	4	0
LLBL	LLB	LLBLL	LLBLR	5	0
LLBR	LLB	LLBRL	LLBRR	5	0
LUER	LUE	LUERR	LUERL	5	0
LUEL	LUE	LUELR	LUELL	5	0
LUCL	LUC	LUCLR	LUCLL	4	0
LUCR	LUC	LUCRL	LUCRR	4	0
LUB	LURR	LUBR	LUBL	4	0
LUA	LURR	LUAL	LUAR	4	0
RMB	RM	RMBL	RMBR	3	0
RMA	RM	RMAL	RMAR	3	0
RUBR	RUB	RUBRL	RUBRR	4	0
RUBL	RUB	RUBLL	RUBLR	4	0
RUAL	RUA	RUALL	RUALR	4	0
RUAR	RUA	RUARL	RUARR	4	0
LL6RL	LL6R	LL6RLL	LL6RLR	5	0
LL6RR	LL6R	LL6RRR	LL6RRL	5	0
LLCL	LLC	LLCLL	LLCLR	5	0
LLCR	LLC	LLCRR	LLCRL	5	0
LLDR	LLD	LLDRL	LLDRR	5	0
LLDL	LLD	LLDLL	LLDLR	5	0
LUAL	LUA	LUALR	LUALL	5	0
LUAR	LUA	LUARR	LUARL	5	0
RL6	RL	RL6L	RL6R	3	0
RLR	RL	RLA	RLRR	3	0
RMBR	RMB	RMBRL	RMBRR	4	0
RMBL	RMB	RMBLR	RMBLL	4	0
RMAL	RMA	RMALL	RMALR	4	0
RMAR	RMA	RMARR	RMARL	4	0
RUBRL	RUBR	RUBRLR	RUBRLL	5	0
RUBRR	RUBR	RUBRRL	RUBRRR	5	0
RUBLR	RUBL	RUBLRL	RUBLRR	5	0
RUBLL	RUBL	RUBLLR	RUBLLL	5	0
RUARL	RUAR	RUARLR	RUARLL	5	0
RUARR	RUAR	RUARRR	RUARRL	5	0
RUCR	RUC	RUCRR	RUCRL	4	0
RUCL	RUC	RUCLL	RUCLR	4	0
LLCLL	LLCL	LLCLLR	LLCLLL	6	0
LLCLR	LLCL	LLCLRR	LLCLRL	6	0
RL6L	RL6	RL6LL	RL6LR	4	0
RL6R	RL6	RL6RL	RL6RR	4	0
RLRR	RLR	RLRRL	RLB	4	0
RLA	RLR	RLAL	RLAR	4	0
RMBRL	RMBR	RMBRLR	RMBRLL	5	0
RMBRR	RMBR	RMBRRR	RMBRRL	5	0
RUCLR	RUCL	RUCLRL	RUCLRR	5	0
RUCLL	RUCL	RUCLLR	RUCLLL	5	0
RL6LL	RL6L	RL6LLL	RL6LLR	5	0
RL6LR	RL6L	RL6LRR	RL6LRL	5	0
RL6RR	RL6R	RL6RRL	RL6RRR	5	0
RL6RL	RL6R	RL6RLR	RL6RLL	5	0
RLRRL	RLRR	RLD	RLC	5	0
RLB	RLRR	RLBL	RLBR	5	0
RLAL	RLA	RLALL	RLALR	5	0
RLAR	RLA	RLARR	RLARL	5	0
RL6RRR	RL6RR	RL6RRRR	RL6RRRL	6	0
RL6RRL	RL6RR	RL6RRLL	RL6RRLR	6	0
RLC	RLRRL	RLCL	RLCR	5	0
RLD	RLRRL	RLDL	RLDR	5	0
RLBL	RLB	RLBLL	RLBLR	6	0
RLBR	RLB	RLBRL	RLBRR	6	0
RLDR	RLD	RLDRL	RLDRR	6	0
RLDL	RLD	RLDLL	RLDLR	6	0
RLBRL	RLBR	RLBRLL	RLBRLR	7	0
RLBRR	RLBR	RLBRRL	RLBRRR	7	0
RLCL	RLC	RLCLL	RLCLR	6	0
RLCR	RLC	RLCRL	RLCRR	6	0
RLBRRL	RLBRR	RLBRRLR	RLBRRLL	8	0
RLBRRR	RLBRR	RLBRRRL	RLBRRRR	8	0
RLCRL	RLCR	RLCRLR	RLCRLL	7	0
RLCRR	RLCR	RLCRRL	RLCRRR	7	0
RUALR	RUAL	RUALRL	RUALRR	5	0
RUALL	RUAL	RUALLL	RUALLR	5	0
RUBRLR	RUBRL	RUBRLRR	RUBRLRL	6	0
RUBRLL	RUBRL	RUBRLLL	RUBRLLR	6	0
RUBRRR	RUBRR	RUBRRRL	RUBRRRR	6	0
RUBRRL	RUBRR	RUBRRLL	RUBRRLR	6	0
RUBLRR	RUBLR	RUBLRRL	RUBLRRR	6	0
RUBLRL	RUBLR	RUBLRLL	RUBLRLR	6	0
RUBLLR	RUBLL	RUBLLRR	RUBLLRL	6	0
RUBLLL	RUBLL	RUBLLLL	RUBLLLR	6	0
RUARLR	RUARL	RUARLRR	RUARLRL	6	0
RUARLL	RUARL	RUARLLR	RUARLLL	6	0
RUARRR	RUARR	RUARRRL	RUARRRR	6	0
RUARRL	RUARR	RUARRLL	RUARRLR	6	0
RUCRR	RUCR	RUCRRR	RUCRRL	5	0
RUCRL	RUCR	RUCRLL	RUCRLR	5	0
RUCLRR	RUCLR	RUCLRRR	RUCLRRL	6	0
RUCLRL	RUCLR	RUCLRLL	RUCLRLR	6	0
RUCLLR	RUCLL	RUCLLRR	RUCLLRL	6	0
RUCLLL	RUCLL	RUCLLLL	RUCLLLR	6	0
RUALRR	RUALR	RUALRRL	RUALRRR	6	0
RUALRL	RUALR	RUALRLL	RUALRLR	6	0
RUALLR	RUALL	RUALLRL	RUALLRR	6	0
RUALLL	RUALL	RUALLLL	RUALLLR	6	0
RUBRLRR	RUBRLR	RUBRLRRR	RUBRLRRL	7	0
RUBRLRL	RUBRLR	RUBRLRLL	RUBRLRLR	7	0
RUBRLLR	RUBRLL	RUBRLLRL	RUBRLLRR	7	0
RUBRLLL	RUBRLL	RUBRLLLL	RUBRLLLR	7	0
RUBRRRR	RUBRRR	RUBRRRRR	RUBRRRRL	7	0
RUBRRRL	RUBRRR	RUBRRRLL	RUBRRRLR	7	0
RUBRRLR	RUBRRL	RUBRRLRL	RUBRRLRR	7	0
RUBRRLL	RUBRRL	RUBRRLLL	RUBRRLLR	7	0
RUBLRRR	RUBLRR	RUBLRRRL	RUBLRRRR	7	0
RUBLRRL	RUBLRR	RUBLRRLR	RUBLRRLL	7	0
RUBLRLR	RUBLRL	RUBLRLRR	RUBLRLRL	7	0
RUBLRLL	RUBLRL	RUBLRLLR	RUBLRLLL	7	0
RUBLLRR	RUBLLR	RUBLLRRL	RUBLLRRR	7	0
RUBLLRL	RUBLLR	RUBLLRLL	RUBLLRLR	7	0
RUBLLLR	RUBLLL	RUBLLLRL	RUBLLLRR	7	0
RUBLLLL	RUBLLL	RUBLLLLR	RUBLLLLL	7	0
RUARLRR	RUARLR	RUARLRRR	RUARLRRL	7	0
RUARLRL	RUARLR	RUARLRLL	RUARLRLR	7	0
RUARLLR	RUARLL	RUARLLRR	RUARLLRL	7	0
RUARLLL	RUARLL	RUARLLLL	RUARLLLR	7	0
RUARRRR	RUARRR	RUARRRRL	RUARRRRR	7	0
RUARRRL	RUARRR	RUARRRLR	RUARRRLL	7	0
RUARRLR	RUARRL	RUARRLRL	RUARRLRR	7	0
RUARRLL	RUARRL	RUARRLLL	RUARRLLR	7	0
RUCRRR	RUCRR	RUCRRRL	RUCRRRR	6	0
RUCRRL	RUCRR	RUCRRLL	RUCRRLR	6	0
RUCRLR	RUCRL	RUCRLRL	RUCRLRR	6	0
RUCRLL	RUCRL	RUCRLLL	RUCRLLR	6	0
RUCLRRR	RUCLRR	RUCLRRRL	RUCLRRRR	7	0
RUCLRRL	RUCLRR	RUCLRRLL	RUCLRRLR	7	0
RUCLRLR	RUCLRL	RUCLRLRL	RUCLRLRR	7	0
RUCLRLL	RUCLRL	RUCLRLLR	RUCLRLLL	7	0
RUCLLRR	RUCLLR	RUCLLRRR	RUCLLRRL	7	0
RUCLLRL	RUCLLR	RUCLLRLL	RUCLLRLR	7	0
RUCLLLR	RUCLLL	RUCLLLRL	RUCLLLRR	7	0
RUCLLLL	RUCLLL	RUCLLLLL	RUCLLLLR	7	0
RUALRRR	RUALRR	RUALRRRL	RUALRRRR	7	0
RUALRRL	RUALRR	RUALRRLR	RUALRRLL	7	0
RUALRLR	RUALRL	RUALRLRR	RUALRLRL	7	0
RUALRLL	RUALRL	RUALRLLL	RUALRLLR	7	0
RUALLRR	RUALLR	RUALLRRL	RUALLRRR	7	0
RUALLRL	RUALLR	RUALLRLR	RUALLRLL	7	0
RUALLLR	RUALLL	RUALLLRL	RUALLLRR	7	0
RUALLLL	RUALLL	RUALLLLL	RUALLLLR	7	0
RUBRLRRR	RUBRLRR	RUBRLRRRL	RUBRLRRRR	8	0
RUBRLRRL	RUBRLRR	RUBRLRRLL	RUBRLRRLR	8	0
RUBRLRLR	RUBRLRL	RUBRLRLRL	RUBRLRLRR	8	0
RUBRLRLL	RUBRLRL	RUBRLRLLL	RUBRLRLLR	8	0
RUBRLLRR	RUBRLLR	RUBRLLRRL	RUBRLLRRR	8	0
RUBRLLRL	RUBRLLR	RUBRLLRLL	RUBRLLRLR	8	0
RUBRLLLR	RUBRLLL	RUBRLLLRL	RUBRLLLRR	8	0
RUBRLLLL	RUBRLLL	RUBRLLLLR	RUBRLLLLL	8	0
RUBRRRRR	RUBRRRR	RUBRRRRRL	RUBRRRRRR	8	0
RUBRRRRL	RUBRRRR	RUBRRRRLL	RUBRRRRLR	8	0
RUBRRRLR	RUBRRRL	RUBRRRLRR	RUBRRRLRL	8	0
RUBRRRLL	RUBRRRL	RUBRRRLLL	RUBRRRLLR	8	0
RUBRRLRR	RUBRRLR	RUBRRLRRL	RUBRRLRRR	8	0
RUBRRLRL	RUBRRLR	RUBRRLRLL	RUBRRLRLR	8	0
RUBRRLLR	RUBRRLL	RUBRRLLRL	RUBRRLLRR	8	0
RUBRRLLL	RUBRRLL	RUBRRLLLR	RUBRRLLLL	8	0
RUBLRRRR	RUBLRRR	RUBLRRRRL	RUBLRRRRR	8	0
RUBLRRRL	RUBLRRR	RUBLRRRLL	RUBLRRRLR	8	0
RUBLRRLR	RUBLRRL	RUBLRRLRL	RUBLRRLRR	8	0
RUBLRRLL	RUBLRRL	RUBLRRLLL	RUBLRRLLR	8	0
RUBLRLRR	RUBLRLR	RUBLRLRRL	RUBLRLRRR	8	0
RUBLRLRL	RUBLRLR	RUBLRLRLL	RUBLRLRLR	8	0
RUBLRLLR	RUBLRLL	RUBLRLLRR	RUBLRLLRL	8	0
RUBLRLLL	RUBLRLL	RUBLRLLLL	RUBLRLLLR	8	0
RUBLLRRR	RUBLLRR	RUBLLRRRL	RUBLLRRRR	8	0
RUBLLRRL	RUBLLRR	RUBLLRRLL	RUBLLRRLR	8	0
RUBLLRLR	RUBLLRL	RUBLLRLRL	RUBLLRLRR	8	0
RUBLLRLL	RUBLLRL	RUBLLRLLR	RUBLLRLLL	8	0
RUBLLLRR	RUBLLLR	RUBLLLRRL	RUBLLLRRR	8	0
RUBLLLRL	RUBLLLR	RUBLLLRLL	RUBLLLRLR	8	0
RUBLLLLR	RUBLLLL	RUBLLLLRR	RUBLLLLRL	8	0
RUBLLLLL	RUBLLLL	RUBLLLLLL	RUBLLLLLR	8	0
RUARLRRR	RUARLRR	RUARLRRRL	RUARLRRRR	8	0
RUARLRRL	RUARLRR	RUARLRRLL	RUARLRRLR	8	0
RUARLRLR	RUARLRL	RUARLRLRR	RUARLRLRL	8	0
RUARLRLL	RUARLRL	RUARLRLLL	RUARLRLLR	8	0
RUARLLRR	RUARLLR	RUARLLRRL	RUARLLRRR	8	0
RUARLLRL	RUARLLR	RUARLLRLL	RUARLLRLR	8	0
RUARLLLR	RUARLLL	RUARLLLRL	RUARLLLRR	8	0
RUARLLLL	RUARLLL	RUARLLLLL	RUARLLLLR	8	0
RUARRRRR	RUARRRR	RUARRRRRL	RUARRRRRR	8	0
RUARRRRL	RUARRRR	RUARRRRLL	RUARRRRLR	8	0
RUARRRLR	RUARRRL	RUARRRLRL	RUARRRLRR	8	0
RUARRRLL	RUARRRL	RUARRRLLL	RUARRRLLR	8	0
RUARRLRR	RUARRLR	RUARRLRRL	RUARRLRRR	8	0
RUARRLRL	RUARRLR	RUARRLRLL	RUARRLRLR	8	0
RUARRLLR	RUARRLL	RUARRLLRL	RUARRLLRR	8	0
RUARRLLL	RUARRLL	RUARRLLLL	RUARRLLLR	8	0
RUCRRRR	RUCRRR	RUCRRRRL	RUCRRRRR	7	0
RUCRRRL	RUCRRR	RUCRRRLR	RUCRRRLL	7	0
RUCRRLR	RUCRRL	RUCRRLRL	RUCRRLRR	7	0
RUCRRLL	RUCRRL	RUCRRLLL	RUCRRLLR	7	0
RUCRLRR	RUCRLR	RUCRLRRL	RUCRLRRR	7	0
RUCRLRL	RUCRLR	RUCRLRLR	RUCRLRLL	7	0
RUCRLLR	RUCRLL	RUCRLLRL	RUCRLLRR	7	0
RUCRLLL	RUCRLL	RUCRLLLR	RUCRLLLL	7	0
RUCLRRRR	RUCLRRR	RUCLRRRRL	RUCLRRRRR	8	0
RUCLRRRL	RUCLRRR	RUCLRRRLR	RUCLRRRLL	8	0
RUCLRRLR	RUCLRRL	RUCLRRLRL	RUCLRRLRR	8	0
RUCLRRLL	RUCLRRL	RUCLRRLLR	RUCLRRLLL	8	0
RUCLRLRR	RUCLRLR	RUCLRLRRL	RUCLRLRRR	8	0
RUCLRLRL	RUCLRLR	RUCLRLRLL	RUCLRLRLR	8	0
RUCLRLLR	RUCLRLL	RUCLRLLRL	RUCLRLLRR	8	0
RUCLRLLL	RUCLRLL	RUCLRLLLL	RUCLRLLLR	8	0
RUCLLRRR	RUCLLRR	RUCLLRRRR	RUCLLRRRL	8	0
RUCLLRRL	RUCLLRR	RUCLLRRLL	RUCLLRRLR	8	0
RUCLLRLR	RUCLLRL	RUCLLRLRL	RUCLLRLRR	8	0
RUCLLRLL	RUCLLRL	RUCLLRLLL	RUCLLRLLR	8	0
RUCLLLRR	RUCLLLR	RUCLLLRRL	RUCLLLRRR	8	0
RUCLLLRL	RUCLLLR	RUCLLLRLR	RUCLLLRLL	8	0
RUCLLLLR	RUCLLLL	RUCLLLLRL	RUCLLLLRR	8	0
RUCLLLLL	RUCLLLL	RUCLLLLLL	RUCLLLLLR	8	0
RUALRRRR	RUALRRR	RUALRRRRL	RUALRRRRR	8	0
RUALRRRL	RUALRRR	RUALRRRLL	RUALRRRLR	8	0
RUALRRLR	RUALRRL	RUALRRLRR	RUALRRLRL	8	0
RUALRRLL	RUALRRL	RUALRRLLL	RUALRRLLR	8	0
RUALRLRR	RUALRLR	RUALRLRRL	RUALRLRRR	8	0
RUALRLRL	RUALRLR	RUALRLRLL	RUALRLRLR	8	0
RUALRLLR	RUALRLL	RUALRLLRL	RUALRLLRR	8	0
RUALRLLL	RUALRLL	RUALRLLLL	RUALRLLLR	8	0
RUALLRRR	RUALLRR	RUALLRRRL	RUALLRRRR	8	0
RUALLRRL	RUALLRR	RUALLRRLL	RUALLRRLR	8	0
RUALLRLR	RUALLRL	RUALLRLRR	RUALLRLRL	8	0
RUALLRLL	RUALLRL	RUALLRLLR	RUALLRLLL	8	0
RUALLLRR	RUALLLR	RUALLLRRL	RUALLLRRR	8	0
RUALLLRL	RUALLLR	RUALLLRLL	RUALLLRLR	8	0
RUALLLLR	RUALLLL	RUALLLLRR	RUALLLLRL	8	0
RUALLLLL	RUALLLL	RUALLLLLR	RUALLLLLL	8	0
RUBRLRRRR	RUBRLRRR	RUBRLRRRRL	RUBRLRRRRR	9	0
RUBRLRRRL	RUBRLRRR	RUBRLRRRLL	RUBRLRRRLR	9	0
RUBRLRRLR	RUBRLRRL	RUBRLRRLRL	RUBRLRRLRR	9	0
RUBRLRRLL	RUBRLRRL	RUBRLRRLLL	RUBRLRRLLR	9	0
RUBRLRLRR	RUBRLRLR	RUBRLRLRRR	RUBRLRLRRL	9	0
RUBRLRLRL	RUBRLRLR	RUBRLRLRLL	RUBRLRLRLR	9	0
RUBRLRLLR	RUBRLRLL	RUBRLRLLRR	RUBRLRLLRL	9	0
RUBRLRLLL	RUBRLRLL	RUBRLRLLLL	RUBRLRLLLR	9	0
RUBRLLRRR	RUBRLLRR	RUBRLLRRRL	RUBRLLRRRR	9	0
RUBRLLRRL	RUBRLLRR	RUBRLLRRLL	RUBRLLRRLR	9	0
RUBRLLRLR	RUBRLLRL	RUBRLLRLRR	RUBRLLRLRL	9	0
RUBRLLRLL	RUBRLLRL	RUBRLLRLLR	RUBRLLRLLL	9	0
RUBRLLLRR	RUBRLLLR	RUBRLLLRRL	RUBRLLLRRR	9	0
RUBRLLLRL	RUBRLLLR	RUBRLLLRLL	RUBRLLLRLR	9	0
RUBRLLLLR	RUBRLLLL	RUBRLLLLRL	RUBRLLLLRR	9	0
RUBRLLLLL	RUBRLLLL	RUBRLLLLLR	RUBRLLLLLL	9	0
RUBRRRRRR	RUBRRRRR	RUBRRRRRRL	RUBRRRRRRR	9	0
RUBRRRRRL	RUBRRRRR	RUBRRRRRLL	RUBRRRRRLR	9	0
RUBRRRRLR	RUBRRRRL	RUBRRRRLRL	RUBRRRRLRR	9	0
RUBRRRRLL	RUBRRRRL	RUBRRRRLLR	RUBRRRRLLL	9	0
RUBRRRLRR	RUBRRRLR	RUBRRRLRRL	RUBRRRLRRR	9	0
RUBRRRLRL	RUBRRRLR	RUBRRRLRLL	RUBRRRLRLR	9	0
RUBRRRLLR	RUBRRRLL	RUBRRRLLRR	RUBRRRLLRL	9	0
RUBRRRLLL	RUBRRRLL	RUBRRRLLLL	RUBRRRLLLR	9	0
RUBRRLRRR	RUBRRLRR	RUBRRLRRRL	RUBRRLRRRR	9	0
RUBRRLRRL	RUBRRLRR	RUBRRLRRLR	RUBRRLRRLL	9	0
RUBRRLRLR	RUBRRLRL	RUBRRLRLRL	RUBRRLRLRR	9	0
RUBRRLRLL	RUBRRLRL	RUBRRLRLLR	RUBRRLRLLL	9	0
RUBRRLLRR	RUBRRLLR	RUBRRLLRRL	RUBRRLLRRR	9	0
RUBRRLLRL	RUBRRLLR	RUBRRLLRLR	RUBRRLLRLL	9	0
RUBRRLLLR	RUBRRLLL	RUBRRLLLRR	RUBRRLLLRL	9	0
RUBRRLLLL	RUBRRLLL	RUBRRLLLLL	RUBRRLLLLR	9	0
RUBLRRRRR	RUBLRRRR	RUBLRRRRRR	RUBLRRRRRL	9	0
RUBLRRRRL	RUBLRRRR	RUBLRRRRLR	RUBLRRRRLL	9	0
RUBLRRRLR	RUBLRRRL	RUBLRRRLRL	RUBLRRRLRR	9	0
RUBLRRRLL	RUBLRRRL	RUBLRRRLLL	RUBLRRRLLR	9	0
RUBLRRLRR	RUBLRRLR	RUBLRRLRRL	RUBLRRLRRR	9	0
RUBLRRLRL	RUBLRRLR	RUBLRRLRLL	RUBLRRLRLR	9	0
RUBLRRLLR	RUBLRRLL	RUBLRRLLRL	RUBLRRLLRR	9	0
RUBLRRLLL	RUBLRRLL	RUBLRRLLLR	RUBLRRLLLL	9	0
RUBLRLRRR	RUBLRLRR	RUBLRLRRRL	RUBLRLRRRR	9	0
RUBLRLRRL	RUBLRLRR	RUBLRLRRLL	RUBLRLRRLR	9	0
RUBLRLRLR	RUBLRLRL	RUBLRLRLRL	RUBLRLRLRR	9	0
RUBLRLRLL	RUBLRLRL	RUBLRLRLLL	RUBLRLRLLR	9	0
RUBLRLLRR	RUBLRLLR	RUBLRLLRRL	RUBLRLLRRR	9	0
RUBLRLLRL	RUBLRLLR	RUBLRLLRLL	RUBLRLLRLR	9	0
RUBLRLLLR	RUBLRLLL	RUBLRLLLRR	RUBLRLLLRL	9	0
RUBLRLLLL	RUBLRLLL	RUBLRLLLLR	RUBLRLLLLL	9	0
RUBLLRRRR	RUBLLRRR	RUBLLRRRRL	RUBLLRRRRR	9	0
RUBLLRRRL	RUBLLRRR	RUBLLRRRLR	RUBLLRRRLL	9	0
RUBLLRRLR	RUBLLRRL	RUBLLRRLRL	RUBLLRRLRR	9	0
RUBLLRRLL	RUBLLRRL	RUBLLRRLLL	RUBLLRRLLR	9	0
RUBLLRLRR	RUBLLRLR	RUBLLRLRRR	RUBLLRLRRL	9	0
RUBLLRLRL	RUBLLRLR	RUBLLRLRLL	RUBLLRLRLR	9	0
RUBLLRLLR	RUBLLRLL	RUBLLRLLRL	RUBLLRLLRR	9	0
RUBLLRLLL	RUBLLRLL	RUBLLRLLLL	RUBLLRLLLR	9	0
RUBLLLRRR	RUBLLLRR	RUBLLLRRRL	RUBLLLRRRR	9	0
RUBLLLRRL	RUBLLLRR	RUBLLLRRLL	RUBLLLRRLR	9	0
RUBLLLRLR	RUBLLLRL	RUBLLLRLRL	RUBLLLRLRR	9	0
RUBLLLRLL	RUBLLLRL	RUBLLLRLLR	RUBLLLRLLL	9	0
RUBLLLLRR	RUBLLLLR	RUBLLLLRRL	RUBLLLLRRR	9	0
RUBLLLLRL	RUBLLLLR	RUBLLLLRLL	RUBLLLLRLR	9	0
RUBLLLLLR	RUBLLLLL	RUBLLLLLRL	RUBLLLLLRR	9	0
RUBLLLLLL	RUBLLLLL	RUBLLLLLLL	RUBLLLLLLR	9	0
RUARLRRRR	RUARLRRR	RUARLRRRRL	RUARLRRRRR	9	0
RUARLRRRL	RUARLRRR	RUARLRRRLL	RUARLRRRLR	9	0
RUARLRRLR	RUARLRRL	RUARLRRLRL	RUARLRRLRR	9	0
RUARLRRLL	RUARLRRL	RUARLRRLLR	RUARLRRLLL	9	0
RUARLRLRR	RUARLRLR	RUARLRLRRR	RUARLRLRRL	9	0
RUARLRLRL	RUARLRLR	RUARLRLRLL	RUARLRLRLR	9	0
RUARLRLLR	RUARLRLL	RUARLRLLRR	RUARLRLLRL	9	0
RUARLRLLL	RUARLRLL	RUARLRLLLL	RUARLRLLLR	9	0
RUARLLRRR	RUARLLRR	RUARLLRRRL	RUARLLRRRR	9	0
RUARLLRRL	RUARLLRR	RUARLLRRLL	RUARLLRRLR	9	0
RUARLLRLR	RUARLLRL	RUARLLRLRL	RUARLLRLRR	9	0
RUARLLRLL	RUARLLRL	RUARLLRLLR	RUARLLRLLL	9	0
RUARLLLRR	RUARLLLR	RUARLLLRRL	RUARLLLRRR	9	0
RUARLLLRL	RUARLLLR	RUARLLLRLL	RUARLLLRLR	9	0
RUARLLLLR	RUARLLLL	RUARLLLLRL	RUARLLLLRR	9	0
RUARLLLLL	RUARLLLL	RUARLLLLLR	RUARLLLLLL	9	0
RUARRRRRR	RUARRRRR	RUARRRRRRL	RUARRRRRRR	9	0
RUARRRRRL	RUARRRRR	RUARRRRRLR	RUARRRRRLL	9	0
RUARRRRLR	RUARRRRL	RUARRRRLRL	RUARRRRLRR	9	0
RUARRRRLL	RUARRRRL	RUARRRRLLL	RUARRRRLLR	9	0
RUARRRLRR	RUARRRLR	RUARRRLRRR	RUARRRLRRL	9	0
RUARRRLRL	RUARRRLR	RUARRRLRLR	RUARRRLRLL	9	0
RUARRRLLR	RUARRRLL	RUARRRLLRR	RUARRRLLRL	9	0
RUARRRLLL	RUARRRLL	RUARRRLLLL	RUARRRLLLR	9	0
RUARRLRRR	RUARRLRR	RUARRLRRRL	RUARRLRRRR	9	0
RUARRLRRL	RUARRLRR	RUARRLRRLL	RUARRLRRLR	9	0
RUARRLRLR	RUARRLRL	RUARRLRLRL	RUARRLRLRR	9	0
RUARRLRLL	RUARRLRL	RUARRLRLLL	RUARRLRLLR	9	0
RUARRLLRR	RUARRLLR	RUARRLLRRL	RUARRLLRRR	9	0
RUARRLLRL	RUARRLLR	RUARRLLRLL	RUARRLLRLR	9	0
RUARRLLLR	RUARRLLL	RUARRLLLRR	RUARRLLLRL	9	0
RUARRLLLL	RUARRLLL	RUARRLLLLR	RUARRLLLLL	9	0
RUCRRRRR	RUCRRRR	RUCRRRRRL	RUCRRRRRR	8	0
RUCRRRRL	RUCRRRR	RUCRRRRLL	RUCRRRRLR	8	0
RUCRRRLR	RUCRRRL	RUCRRRLRR	RUCRRRLRL	8	0
RUCRRRLL	RUCRRRL	RUCRRRLLL	RUCRRRLLR	8	0
RUCRRLRR	RUCRRLR	RUCRRLRRR	RUCRRLRRL	8	0
RUCRRLRL	RUCRRLR	RUCRRLRLL	RUCRRLRLR	8	0
RUCRRLLR	RUCRRLL	RUCRRLLRL	RUCRRLLRR	8	0
RUCRRLLL	RUCRRLL	RUCRRLLLL	RUCRRLLLR	8	0
RUCRLRRR	RUCRLRR	RUCRLRRRR	RUCRLRRRL	8	0
RUCRLRRL	RUCRLRR	RUCRLRRLL	RUCRLRRLR	8	0
RUCRLRLR	RUCRLRL	RUCRLRLRL	RUCRLRLRR	8	0
RUCRLRLL	RUCRLRL	RUCRLRLLL	RUCRLRLLR	8	0
RUCRLLRR	RUCRLLR	RUCRLLRRR	RUCRLLRRL	8	0
RUCRLLRL	RUCRLLR	RUCRLLRLL	RUCRLLRLR	8	0
RUCRLLLR	RUCRLLL	RUCRLLLRR	RUCRLLLRL	8	0
RUCRLLLL	RUCRLLL	RUCRLLLLL	RUCRLLLLR	8	0
RUCLRRRRR	RUCLRRRR	RUCLRRRRRL	RUCLRRRRRR	9	0
RUCLRRRRL	RUCLRRRR	RUCLRRRRLR	RUCLRRRRLL	9	0
RUCLRRRLR	RUCLRRRL	RUCLRRRLRL	RUCLRRRLRR	9	0
RUCLRRRLL	RUCLRRRL	RUCLRRRLLR	RUCLRRRLLL	9	0
RUCLRRLRR	RUCLRRLR	RUCLRRLRRL	RUCLRRLRRR	9	0
RUCLRRLRL	RUCLRRLR	RUCLRRLRLL	RUCLRRLRLR	9	0
RUCLRRLLR	RUCLRRLL	RUCLRRLLRR	RUCLRRLLRL	9	0
RUCLRRLLL	RUCLRRLL	RUCLRRLLLL	RUCLRRLLLR	9	0
RUCLRLRRR	RUCLRLRR	RUCLRLRRRL	RUCLRLRRRR	9	0
RUCLRLRRL	RUCLRLRR	RUCLRLRRLR	RUCLRLRRLL	9	0
RUCLRLRLR	RUCLRLRL	RUCLRLRLRL	RUCLRLRLRR	9	0
RUCLRLRLL	RUCLRLRL	RUCLRLRLLR	RUCLRLRLLL	9	0
RUCLRLLRR	RUCLRLLR	RUCLRLLRRR	RUCLRLLRRL	9	0
RUCLRLLRL	RUCLRLLR	RUCLRLLRLR	RUCLRLLRLL	9	0
RUCLRLLLR	RUCLRLLL	RUCLRLLLRL	RUCLRLLLRR	9	0
RUCLRLLLL	RUCLRLLL	RUCLRLLLLR	RUCLRLLLLL	9	0
RUCLLRRRR	RUCLLRRR	RUCLLRRRRL	RUCLLRRRRR	9	0
RUCLLRRRL	RUCLLRRR	RUCLLRRRLL	RUCLLRRRLR	9	0
RUCLLRRLR	RUCLLRRL	RUCLLRRLRL	RUCLLRRLRR	9	0
RUCLLRRLL	RUCLLRRL	RUCLLRRLLR	RUCLLRRLLL	9	0
RUCLLRLRR	RUCLLRLR	RUCLLRLRRR	RUCLLRLRRL	9	0
RUCLLRLRL	RUCLLRLR	RUCLLRLRLL	RUCLLRLRLR	9	0
RUCLLRLLR	RUCLLRLL	RUCLLRLLRL	RUCLLRLLRR	9	0
RUCLLRLLL	RUCLLRLL	RUCLLRLLLR	RUCLLRLLLL	9	0
RUCLLLRRR	RUCLLLRR	RUCLLLRRRL	RUCLLLRRRR	9	0
RUCLLLRRL	RUCLLLRR	RUCLLLRRLL	RUCLLLRRLR	9	0
RUCLLLRLR	RUCLLLRL	RUCLLLRLRR	RUCLLLRLRL	9	0
RUCLLLRLL	RUCLLLRL	RUCLLLRLLL	RUCLLLRLLR	9	0
RUCLLLLRR	RUCLLLLR	RUCLLLLRRL	RUCLLLLRRR	9	0
RUCLLLLRL	RUCLLLLR	RUCLLLLRLR	RUCLLLLRLL	9	0
RUCLLLLLR	RUCLLLLL	RUCLLLLLRL	RUCLLLLLRR	9	0
RUCLLLLLL	RUCLLLLL	RUCLLLLLLL	RUCLLLLLLR	9	0
RUALRRRRR	RUALRRRR	RUALRRRRRL	RUALRRRRRR	9	0
RUALRRRRL	RUALRRRR	RUALRRRRLL	RUALRRRRLR	9	0
RUALRRRLR	RUALRRRL	RUALRRRLRL	RUALRRRLRR	9	0
RUALRRRLL	RUALRRRL	RUALRRRLLL	RUALRRRLLR	9	0
RUALRRLRR	RUALRRLR	RUALRRLRRL	RUALRRLRRR	9	0
RUALRRLRL	RUALRRLR	RUALRRLRLL	RUALRRLRLR	9	0
RUALRRLLR	RUALRRLL	RUALRRLLRL	RUALRRLLRR	9	0
RUALRRLLL	RUALRRLL	RUALRRLLLL	RUALRRLLLR	9	0
RUALRLRRR	RUALRLRR	RUALRLRRRL	RUALRLRRRR	9	0
RUALRLRRL	RUALRLRR	RUALRLRRLL	RUALRLRRLR	9	0
RUALRLRLR	RUALRLRL	RUALRLRLRL	RUALRLRLRR	9	0
RUALRLRLL	RUALRLRL	RUALRLRLLL	RUALRLRLLR	9	0
RUALRLLRR	RUALRLLR	RUALRLLRRL	RUALRLLRRR	9	0
RUALRLLRL	RUALRLLR	RUALRLLRLL	RUALRLLRLR	9	0
RUALRLLLR	RUALRLLL	RUALRLLLRR	RUALRLLLRL	9	0
RUALRLLLL	RUALRLLL	RUALRLLLLR	RUALRLLLLL	9	0
RUALLRRRR	RUALLRRR	RUALLRRRRL	RUALLRRRRR	9	0
RUALLRRRL	RUALLRRR	RUALLRRRLR	RUALLRRRLL	9	0
RUALLRRLR	RUALLRRL	RUALLRRLRR	RUALLRRLRL	9	0
RUALLRRLL	RUALLRRL	RUALLRRLLL	RUALLRRLLR	9	0
RUALLRLRR	RUALLRLR	RUALLRLRRR	RUALLRLRRL	9	0
RUALLRLRL	RUALLRLR	RUALLRLRLL	RUALLRLRLR	9	0
RUALLRLLR	RUALLRLL	RUALLRLLRR	RUALLRLLRL	9	0
RUALLRLLL	RUALLRLL	RUALLRLLLL	RUALLRLLLR	9	0
RUALLLRRR	RUALLLRR	RUALLLRRRL	RUALLLRRRR	9	0
RUALLLRRL	RUALLLRR	RUALLLRRLR	RUALLLRRLL	9	0
RUALLLRLR	RUALLLRL	RUALLLRLRL	RUALLLRLRR	9	0
RUALLLRLL	RUALLLRL	RUALLLRLLR	RUALLLRLLL	9	0
RUALLLLRR	RUALLLLR	RUALLLLRRR	RUALLLLRRL	9	0
RUALLLLRL	RUALLLLR	RUALLLLRLL	RUALLLLRLR	9	0
RUALLLLLR	RUALLLLL	RUALLLLLRL	RUALLLLLRR	9	0
RUALLLLLL	RUALLLLL	RUALLLLLLL	RUALLLLLLR	9	0
RUBRLRRRRR	RUBRLRRRR	RUBRLRRRRRL	RUBRLRRRRRR	10	0
RUBRLRRRRL	RUBRLRRRR	RUBRLRRRRLR	RUBRLRRRRLL	10	0
RUBRLRRRLR	RUBRLRRRL	RUBRLRRRLRL	RUBRLRRRLRR	10	0
RUBRLRRRLL	RUBRLRRRL	RUBRLRRRLLR	RUBRLRRRLLL	10	0
RUBRLRRLRR	RUBRLRRLR	RUBRLRRLRRL	RUBRLRRLRRR	10	0
RUBRLRRLRL	RUBRLRRLR	RUBRLRRLRLL	RUBRLRRLRLR	10	0
RUBRLRRLLR	RUBRLRRLL	RUBRLRRLLRL	RUBRLRRLLRR	10	0
RUBRLRRLLL	RUBRLRRLL	RUBRLRRLLLR	RUBRLRRLLLL	10	0
RUBRLRLRRR	RUBRLRLRR	RUBRLRLRRRL	RUBRLRLRRRR	10	0
RUBRLRLRRL	RUBRLRLRR	RUBRLRLRRLR	RUBRLRLRRLL	10	0
RUBRLRLRLR	RUBRLRLRL	RUBRLRLRLRL	RUBRLRLRLRR	10	0
RUBRLRLRLL	RUBRLRLRL	RUBRLRLRLLR	RUBRLRLRLLL	10	0
RUBRLRLLRR	RUBRLRLLR	RUBRLRLLRRR	RUBRLRLLRRL	10	0
RUBRLRLLRL	RUBRLRLLR	RUBRLRLLRLL	RUBRLRLLRLR	10	0
RUBRLRLLLR	RUBRLRLLL	RUBRLRLLLRL	RUBRLRLLLRR	10	0
RUBRLRLLLL	RUBRLRLLL	RUBRLRLLLLR	RUBRLRLLLLL	10	0
RUBRLLRRRR	RUBRLLRRR	RUBRLLRRRRR	RUBRLLRRRRL	10	0
RUBRLLRRRL	RUBRLLRRR	RUBRLLRRRLL	RUBRLLRRRLR	10	0
RUBRLLRRLR	RUBRLLRRL	RUBRLLRRLRL	RUBRLLRRLRR	10	0
RUBRLLRRLL	RUBRLLRRL	RUBRLLRRLLL	RUBRLLRRLLR	10	0
RUBRLLRLRR	RUBRLLRLR	RUBRLLRLRRL	RUBRLLRLRRR	10	0
RUBRLLRLRL	RUBRLLRLR	RUBRLLRLRLL	RUBRLLRLRLR	10	0
RUBRLLRLLR	RUBRLLRLL	RUBRLLRLLRL	RUBRLLRLLRR	10	0
RUBRLLRLLL	RUBRLLRLL	RUBRLLRLLLL	RUBRLLRLLLR	10	0
RUBRLLLRRR	RUBRLLLRR	RUBRLLLRRRR	RUBRLLLRRRL	10	0
RUBRLLLRRL	RUBRLLLRR	RUBRLLLRRLL	RUBRLLLRRLR	10	0
RUBRLLLRLR	RUBRLLLRL	RUBRLLLRLRL	RUBRLLLRLRR	10	0
RUBRLLLRLL	RUBRLLLRL	RUBRLLLRLLR	RUBRLLLRLLL	10	0
RUBRLLLLRR	RUBRLLLLR	RUBRLLLLRRR	RUBRLLLLRRL	10	0
RUBRLLLLRL	RUBRLLLLR	RUBRLLLLRLL	RUBRLLLLRLR	10	0
RUBRLLLLLR	RUBRLLLLL	RUBRLLLLLRL	RUBRLLLLLRR	10	0
RUBRLLLLLL	RUBRLLLLL	RUBRLLLLLLL	RUBRLLLLLLR	10	0
RUBRRRRRRR	RUBRRRRRR	RUBRRRRRRRL	RUBRRRRRRRR	10	0
RUBRRRRRRL	RUBRRRRRR	RUBRRRRRRLL	RUBRRRRRRLR	10	0
RUBRRRRRLR	RUBRRRRRL	RUBRRRRRLRL	RUBRRRRRLRR	10	0
RUBRRRRRLL	RUBRRRRRL	RUBRRRRRLLR	RUBRRRRRLLL	10	0
RUBRRRRLRR	RUBRRRRLR	RUBRRRRLRRR	RUBRRRRLRRL	10	0
RUBRRRRLRL	RUBRRRRLR	RUBRRRRLRLL	RUBRRRRLRLR	10	0
RUBRRRRLLR	RUBRRRRLL	RUBRRRRLLRR	RUBRRRRLLRL	10	0
RUBRRRRLLL	RUBRRRRLL	RUBRRRRLLLL	RUBRRRRLLLR	10	0
RUBRRRLRRR	RUBRRRLRR	RUBRRRLRRRL	RUBRRRLRRRR	10	0
RUBRRRLRRL	RUBRRRLRR	RUBRRRLRRLR	RUBRRRLRRLL	10	0
RUBRRRLRLR	RUBRRRLRL	RUBRRRLRLRR	RUBRRRLRLRL	10	0
RUBRRRLRLL	RUBRRRLRL	RUBRRRLRLLL	RUBRRRLRLLR	10	0
RUBRRRLLRR	RUBRRRLLR	RUBRRRLLRRR	RUBRRRLLRRL	10	0
RUBRRRLLRL	RUBRRRLLR	RUBRRRLLRLL	RUBRRRLLRLR	10	0
RUBRRRLLLR	RUBRRRLLL	RUBRRRLLLRL	RUBRRRLLLRR	10	0
RUBRRRLLLL	RUBRRRLLL	RUBRRRLLLLR	RUBRRRLLLLL	10	0
RUBRRLRRRR	RUBRRLRRR	RUBRRLRRRRR	RUBRRLRRRRL	10	0
RUBRRLRRRL	RUBRRLRRR	RUBRRLRRRLL	RUBRRLRRRLR	10	0
RUBRRLRRLR	RUBRRLRRL	RUBRRLRRLRR	RUBRRLRRLRL	10	0
RUBRRLRRLL	RUBRRLRRL	RUBRRLRRLLL	RUBRRLRRLLR	10	0
RUBRRLRLRR	RUBRRLRLR	RUBRRLRLRRL	RUBRRLRLRRR	10	0
RUBRRLRLRL	RUBRRLRLR	RUBRRLRLRLL	RUBRRLRLRLR	10	0
RUBRRLRLLR	RUBRRLRLL	RUBRRLRLLRR	RUBRRLRLLRL	10	0
RUBRRLRLLL	RUBRRLRLL	RUBRRLRLLLR	RUBRRLRLLLL	10	0
RUBRRLLRRR	RUBRRLLRR	RUBRRLLRRRR	RUBRRLLRRRL	10	0
RUBRRLLRRL	RUBRRLLRR	RUBRRLLRRLR	RUBRRLLRRLL	10	0
RUBRRLLRLR	RUBRRLLRL	RUBRRLLRLRR	RUBRRLLRLRL	10	0
RUBRRLLRLL	RUBRRLLRL	RUBRRLLRLLR	RUBRRLLRLLL	10	0
RUBRRLLLRR	RUBRRLLLR	RUBRRLLLRRR	RUBRRLLLRRL	10	0
RUBRRLLLRL	RUBRRLLLR	RUBRRLLLRLR	RUBRRLLLRLL	10	0
RUBRRLLLLR	RUBRRLLLL	RUBRRLLLLRL	RUBRRLLLLRR	10	0
RUBRRLLLLL	RUBRRLLLL	RUBRRLLLLLL	RUBRRLLLLLR	10	0
RUBLRRRRRR	RUBLRRRRR	RUBLRRRRRRL	RUBLRRRRRRR	10	0
RUBLRRRRRL	RUBLRRRRR	RUBLRRRRRLL	RUBLRRRRRLR	10	0
RUBLRRRRLR	RUBLRRRRL	RUBLRRRRLRL	RUBLRRRRLRR	10	0
RUBLRRRRLL	RUBLRRRRL	RUBLRRRRLLR	RUBLRRRRLLL	10	0
RUBLRRRLRR	RUBLRRRLR	RUBLRRRLRRL	RUBLRRRLRRR	10	0
RUBLRRRLRL	RUBLRRRLR	RUBLRRRLRLR	RUBLRRRLRLL	10	0
RUBLRRRLLR	RUBLRRRLL	RUBLRRRLLRL	RUBLRRRLLRR	10	0
RUBLRRRLLL	RUBLRRRLL	RUBLRRRLLLR	RUBLRRRLLLL	10	0
RUBLRRLRRR	RUBLRRLRR	RUBLRRLRRRL	RUBLRRLRRRR	10	0
RUBLRRLRRL	RUBLRRLRR	RUBLRRLRRLR	RUBLRRLRRLL	10	0
RUBLRRLRLR	RUBLRRLRL	RUBLRRLRLRL	RUBLRRLRLRR	10	0
RUBLRRLRLL	RUBLRRLRL	RUBLRRLRLLL	RUBLRRLRLLR	10	0
RUBLRRLLRR	RUBLRRLLR	RUBLRRLLRRL	RUBLRRLLRRR	10	0
RUBLRRLLRL	RUBLRRLLR	RUBLRRLLRLR	RUBLRRLLRLL	10	0
RUBLRRLLLR	RUBLRRLLL	RUBLRRLLLRR	RUBLRRLLLRL	10	0
RUBLRRLLLL	RUBLRRLLL	RUBLRRLLLLR	RUBLRRLLLLL	10	0
RUBLRLRRRR	RUBLRLRRR	RUBLRLRRRRR	RUBLRLRRRRL	10	0
RUBLRLRRRL	RUBLRLRRR	RUBLRLRRRLR	RUBLRLRRRLL	10	0
RUBLRLRRLR	RUBLRLRRL	RUBLRLRRLRL	RUBLRLRRLRR	10	0
RUBLRLRRLL	RUBLRLRRL	RUBLRLRRLLR	RUBLRLRRLLL	10	0
RUBLRLRLRR	RUBLRLRLR	RUBLRLRLRRL	RUBLRLRLRRR	10	0
RUBLRLRLRL	RUBLRLRLR	RUBLRLRLRLL	RUBLRLRLRLR	10	0
RUBLRLRLLR	RUBLRLRLL	RUBLRLRLLRR	RUBLRLRLLRL	10	0
RUBLRLRLLL	RUBLRLRLL	RUBLRLRLLLL	RUBLRLRLLLR	10	0
RUBLRLLRRR	RUBLRLLRR	RUBLRLLRRRR	RUBLRLLRRRL	10	0
RUBLRLLRRL	RUBLRLLRR	RUBLRLLRRLL	RUBLRLLRRLR	10	0
RUBLRLLRLR	RUBLRLLRL	RUBLRLLRLRR	RUBLRLLRLRL	10	0
RUBLRLLRLL	RUBLRLLRL	RUBLRLLRLLR	RUBLRLLRLLL	10	0
RUBLRLLLRR	RUBLRLLLR	RUBLRLLLRRL	RUBLRLLLRRR	10	0
RUBLRLLLRL	RUBLRLLLR	RUBLRLLLRLL	RUBLRLLLRLR	10	0
RUBLRLLLLR	RUBLRLLLL	RUBLRLLLLRL	RUBLRLLLLRR	10	0
RUBLRLLLLL	RUBLRLLLL	RUBLRLLLLLL	RUBLRLLLLLR	10	0
RUBLLRRRRR	RUBLLRRRR	RUBLLRRRRRR	RUBLLRRRRRL	10	0
RUBLLRRRRL	RUBLLRRRR	RUBLLRRRRLR	RUBLLRRRRLL	10	0
RUBLLRRRLR	RUBLLRRRL	RUBLLRRRLRL	RUBLLRRRLRR	10	0
RUBLLRRRLL	RUBLLRRRL	RUBLLRRRLLL	RUBLLRRRLLR	10	0
RUBLLRRLRR	RUBLLRRLR	RUBLLRRLRRL	RUBLLRRLRRR	10	0
RUBLLRRLRL	RUBLLRRLR	RUBLLRRLRLL	RUBLLRRLRLR	10	0
RUBLLRRLLR	RUBLLRRLL	RUBLLRRLLRL	RUBLLRRLLRR	10	0
RUBLLRRLLL	RUBLLRRLL	RUBLLRRLLLR	RUBLLRRLLLL	10	0
RUBLLRLRRR	RUBLLRLRR	RUBLLRLRRRL	RUBLLRLRRRR	10	0
RUBLLRLRRL	RUBLLRLRR	RUBLLRLRRLR	RUBLLRLRRLL	10	0
RUBLLRLRLR	RUBLLRLRL	RUBLLRLRLRL	RUBLLRLRLRR	10	0
RUBLLRLRLL	RUBLLRLRL	RUBLLRLRLLR	RUBLLRLRLLL	10	0
RUBLLRLLRR	RUBLLRLLR	RUBLLRLLRRR	RUBLLRLLRRL	10	0
RUBLLRLLRL	RUBLLRLLR	RUBLLRLLRLL	RUBLLRLLRLR	10	0
RUBLLRLLLR	RUBLLRLLL	RUBLLRLLLRL	RUBLLRLLLRR	10	0
RUBLLRLLLL	RUBLLRLLL	RUBLLRLLLLL	RUBLLRLLLLR	10	0
RUBLLLRRRR	RUBLLLRRR	RUBLLLRRRRL	RUBLLLRRRRR	10	0
RUBLLLRRRL	RUBLLLRRR	RUBLLLRRRLL	RUBLLLRRRLR	10	0
RUBLLLRRLR	RUBLLLRRL	RUBLLLRRLRR	RUBLLLRRLRL	10	0
RUBLLLRRLL	RUBLLLRRL	RUBLLLRRLLR	RUBLLLRRLLL	10	0
RUBLLLRLRR	RUBLLLRLR	RUBLLLRLRRL	RUBLLLRLRRR	10	0
RUBLLLRLRL	RUBLLLRLR	RUBLLLRLRLL	RUBLLLRLRLR	10	0
RUBLLLRLLR	RUBLLLRLL	RUBLLLRLLRL	RUBLLLRLLRR	10	0
RUBLLLRLLL	RUBLLLRLL	RUBLLLRLLLL	RUBLLLRLLLR	10	0
RUBLLLLRRR	RUBLLLLRR	RUBLLLLRRRR	RUBLLLLRRRL	10	0
RUBLLLLRRL	RUBLLLLRR	RUBLLLLRRLR	RUBLLLLRRLL	10	0
RUBLLLLRLR	RUBLLLLRL	RUBLLLLRLRR	RUBLLLLRLRL	10	0
RUBLLLLRLL	RUBLLLLRL	RUBLLLLRLLR	RUBLLLLRLLL	10	0
RUBLLLLLRR	RUBLLLLLR	RUBLLLLLRRR	RUBLLLLLRRL	10	0
RUBLLLLLRL	RUBLLLLLR	RUBLLLLLRLR	RUBLLLLLRLL	10	0
RUBLLLLLLR	RUBLLLLLL	RUBLLLLLLRL	RUBLLLLLLRR	10	0
RUBLLLLLLL	RUBLLLLLL	RUBLLLLLLLR	RUBLLLLLLLL	10	0
RUARLRRRRR	RUARLRRRR	RUARLRRRRRR	RUARLRRRRRL	10	0
RUARLRRRRL	RUARLRRRR	RUARLRRRRLR	RUARLRRRRLL	10	0
RUARLRRRLR	RUARLRRRL	RUARLRRRLRR	RUARLRRRLRL	10	0
RUARLRRRLL	RUARLRRRL	RUARLRRRLLL	RUARLRRRLLR	10	0
RUARLRRLRR	RUARLRRLR	RUARLRRLRRL	RUARLRRLRRR	10	0
RUARLRRLRL	RUARLRRLR	RUARLRRLRLL	RUARLRRLRLR	10	0
RUARLRRLLR	RUARLRRLL	RUARLRRLLRL	RUARLRRLLRR	10	0
RUARLRRLLL	RUARLRRLL	RUARLRRLLLR	RUARLRRLLLL	10	0
RUARLRLRRR	RUARLRLRR	RUARLRLRRRR	RUARLRLRRRL	10	0
RUARLRLRRL	RUARLRLRR	RUARLRLRRLR	RUARLRLRRLL	10	0
RUARLRLRLR	RUARLRLRL	RUARLRLRLRR	RUARLRLRLRL	10	0
RUARLRLRLL	RUARLRLRL	RUARLRLRLLL	RUARLRLRLLR	10	0
RUARLRLLRR	RUARLRLLR	RUARLRLLRRR	RUARLRLLRRL	10	0
RUARLRLLRL	RUARLRLLR	RUARLRLLRLL	RUARLRLLRLR	10	0
RUARLRLLLR	RUARLRLLL	RUARLRLLLRL	RUARLRLLLRR	10	0
RUARLRLLLL	RUARLRLLL	RUARLRLLLLR	RUARLRLLLLL	10	0
RUARLLRRRR	RUARLLRRR	RUARLLRRRRL	RUARLLRRRRR	10	0
RUARLLRRRL	RUARLLRRR	RUARLLRRRLL	RUARLLRRRLR	10	0
RUARLLRRLR	RUARLLRRL	RUARLLRRLRL	RUARLLRRLRR	10	0
RUARLLRRLL	RUARLLRRL	RUARLLRRLLL	RUARLLRRLLR	10	0
RUARLLRLRR	RUARLLRLR	RUARLLRLRRR	RUARLLRLRRL	10	0
RUARLLRLRL	RUARLLRLR	RUARLLRLRLL	RUARLLRLRLR	10	0
RUARLLRLLR	RUARLLRLL	RUARLLRLLRR	RUARLLRLLRL	10	0
RUARLLRLLL	RUARLLRLL	RUARLLRLLLL	RUARLLRLLLR	10	0
RUARLLLRRR	RUARLLLRR	RUARLLLRRRR	RUARLLLRRRL	10	0
RUARLLLRRL	RUARLLLRR	RUARLLLRRLR	RUARLLLRRLL	10	0
RUARLLLRLR	RUARLLLRL	RUARLLLRLRL	RUARLLLRLRR	10	0
RUARLLLRLL	RUARLLLRL	RUARLLLRLLR	RUARLLLRLLL	10	0
RUARLLLLRR	RUARLLLLR	RUARLLLLRRL	RUARLLLLRRR	10	0
RUARLLLLRL	RUARLLLLR	RUARLLLLRLL	RUARLLLLRLR	10	0
RUARLLLLLR	RUARLLLLL	RUARLLLLLRL	RUARLLLLLRR	10	0
RUARLLLLLL	RUARLLLLL	RUARLLLLLLL	RUARLLLLLLR	10	0
RUARRRRRRR	RUARRRRRR	RUARRRRRRRL	RUARRRRRRRR	10	0
RUARRRRRRL	RUARRRRRR	RUARRRRRRLL	RUARRRRRRLR	10	0
RUARRRRRLR	RUARRRRRL	RUARRRRRLRR	RUARRRRRLRL	10	0
RUARRRRRLL	RUARRRRRL	RUARRRRRLLR	RUARRRRRLLL	10	0
RUARRRRLRR	RUARRRRLR	RUARRRRLRRL	RUARRRRLRRR	10	0
RUARRRRLRL	RUARRRRLR	RUARRRRLRLR	RUARRRRLRLL	10	0
RUARRRRLLR	RUARRRRLL	RUARRRRLLRL	RUARRRRLLRR	10	0
RUARRRRLLL	RUARRRRLL	RUARRRRLLLR	RUARRRRLLLL	10	0
RUARRRLRRR	RUARRRLRR	RUARRRLRRRL	RUARRRLRRRR	10	0
RUARRRLRRL	RUARRRLRR	RUARRRLRRLL	RUARRRLRRLR	10	0
RUARRRLRLR	RUARRRLRL	RUARRRLRLRL	RUARRRLRLRR	10	0
RUARRRLRLL	RUARRRLRL	RUARRRLRLLR	RUARRRLRLLL	10	0
RUARRRLLRR	RUARRRLLR	RUARRRLLRRL	RUARRRLLRRR	10	0
RUARRRLLRL	RUARRRLLR	RUARRRLLRLL	RUARRRLLRLR	10	0
RUARRRLLLR	RUARRRLLL	RUARRRLLLRR	RUARRRLLLRL	10	0
RUARRRLLLL	RUARRRLLL	RUARRRLLLLR	RUARRRLLLLL	10	0
RUARRLRRRR	RUARRLRRR	RUARRLRRRRL	RUARRLRRRRR	10	0
RUARRLRRRL	RUARRLRRR	RUARRLRRRLL	RUARRLRRRLR	10	0
RUARRLRRLR	RUARRLRRL	RUARRLRRLRL	RUARRLRRLRR	10	0
RUARRLRRLL	RUARRLRRL	RUARRLRRLLL	RUARRLRRLLR	10	0
RUARRLRLRR	RUARRLRLR	RUARRLRLRRL	RUARRLRLRRR	10	0
RUARRLRLRL	RUARRLRLR	RUARRLRLRLL	RUARRLRLRLR	10	0
RUARRLRLLR	RUARRLRLL	RUARRLRLLRL	RUARRLRLLRR	10	0
RUARRLRLLL	RUARRLRLL	RUARRLRLLLL	RUARRLRLLLR	10	0
RUARRLLRRR	RUARRLLRR	RUARRLLRRRL	RUARRLLRRRR	10	0
RUARRLLRRL	RUARRLLRR	RUARRLLRRLR	RUARRLLRRLL	10	0
RUARRLLRLR	RUARRLLRL	RUARRLLRLRL	RUARRLLRLRR	10	0
RUARRLLRLL	RUARRLLRL	RUARRLLRLLL	RUARRLLRLLR	10	0
RUARRLLLRR	RUARRLLLR	RUARRLLLRRL	RUARRLLLRRR	10	0
RUARRLLLRL	RUARRLLLR	RUARRLLLRLL	RUARRLLLRLR	10	0
RUARRLLLLR	RUARRLLLL	RUARRLLLLRL	RUARRLLLLRR	10	0
RUARRLLLLL	RUARRLLLL	RUARRLLLLLR	RUARRLLLLLL	10	0
RUCRRRRRR	RUCRRRRR	RUCRRRRRRL	RUCRRRRRRR	9	0
RUCRRRRRL	RUCRRRRR	RUCRRRRRLL	RUCRRRRRLR	9	0
RUCRRRRLR	RUCRRRRL	RUCRRRRLRL	RUCRRRRLRR	9	0
RUCRRRRLL	RUCRRRRL	RUCRRRRLLR	RUCRRRRLLL	9	0
RUCRRRLRR	RUCRRRLR	RUCRRRLRRL	RUCRRRLRRR	9	0
RUCRRRLRL	RUCRRRLR	RUCRRRLRLL	RUCRRRLRLR	9	0
RUCRRRLLR	RUCRRRLL	RUCRRRLLRL	RUCRRRLLRR	9	0
RUCRRRLLL	RUCRRRLL	RUCRRRLLLL	RUCRRRLLLR	9	2
RUCRRLRRR	RUCRRLRR	RUCRRLRRRL	RUCRRLRRRR	9	0
RUCRRLRRL	RUCRRLRR	RUCRRLRRLL	RUCRRLRRLR	9	0
RUCRRLRLR	RUCRRLRL	RUCRRLRLRL	RUCRRLRLRR	9	0
RUCRRLRLL	RUCRRLRL	RUCRRLRLLR	RUCRRLRLLL	9	0
RUCRRLLRR	RUCRRLLR	RUCRRLLRRL	RUCRRLLRRR	9	0
RUCRRLLRL	RUCRRLLR	RUCRRLLRLL	RUCRRLLRLR	9	0
RUCRRLLLR	RUCRRLLL	RUCRRLLLRL	RUCRRLLLRR	9	0
RUCRRLLLL	RUCRRLLL	RUCRRLLLLL	RUCRRLLLLR	9	0
RUCRLRRRR	RUCRLRRR	RUCRLRRRRL	RUCRLRRRRR	9	0
RUCRLRRRL	RUCRLRRR	RUCRLRRRLR	RUCRLRRRLL	9	0
RUCRLRRLR	RUCRLRRL	RUCRLRRLRL	RUCRLRRLRR	9	0
RUCRLRRLL	RUCRLRRL	RUCRLRRLLL	RUCRLRRLLR	9	0
RUCRLRLRR	RUCRLRLR	RUCRLRLRRL	RUCRLRLRRR	9	0
RUCRLRLRL	RUCRLRLR	RUCRLRLRLL	RUCRLRLRLR	9	0
RUCRLRLLR	RUCRLRLL	RUCRLRLLRL	RUCRLRLLRR	9	0
RUCRLRLLL	RUCRLRLL	RUCRLRLLLL	RUCRLRLLLR	9	0
RUCRLLRRR	RUCRLLRR	RUCRLLRRRL	RUCRLLRRRR	9	0
RUCRLLRRL	RUCRLLRR	RUCRLLRRLR	RUCRLLRRLL	9	0
RUCRLLRLR	RUCRLLRL	RUCRLLRLRL	RUCRLLRLRR	9	0
RUCRLLRLL	RUCRLLRL	RUCRLLRLLR	RUCRLLRLLL	9	0
RUCRLLLRR	RUCRLLLR	RUCRLLLRRL	RUCRLLLRRR	9	0
RUCRLLLRL	RUCRLLLR	RUCRLLLRLL	RUCRLLLRLR	9	0
RUCRLLLLR	RUCRLLLL	RUCRLLLLRL	RUCRLLLLRR	9	0
RUCRLLLLL	RUCRLLLL	RUCRLLLLLL	RUCRLLLLLR	9	0
RUCLRRRRRR	RUCLRRRRR	RUCLRRRRRRL	RUCLRRRRRRR	10	0
RUCLRRRRRL	RUCLRRRRR	RUCLRRRRRLR	RUCLRRRRRLL	10	0
RUCLRRRRLR	RUCLRRRRL	RUCLRRRRLRL	RUCLRRRRLRR	10	0
RUCLRRRRLL	RUCLRRRRL	RUCLRRRRLLR	RUCLRRRRLLL	10	0
RUCLRRRLRR	RUCLRRRLR	RUCLRRRLRRL	RUCLRRRLRRR	10	0
RUCLRRRLRL	RUCLRRRLR	RUCLRRRLRLL	RUCLRRRLRLR	10	0
RUCLRRRLLR	RUCLRRRLL	RUCLRRRLLRL	RUCLRRRLLRR	10	0
RUCLRRRLLL	RUCLRRRLL	RUCLRRRLLLL	RUCLRRRLLLR	10	0
RUCLRRLRRR	RUCLRRLRR	RUCLRRLRRRR	RUCLRRLRRRL	10	0
RUCLRRLRRL	RUCLRRLRR	RUCLRRLRRLL	RUCLRRLRRLR	10	0
RUCLRRLRLR	RUCLRRLRL	RUCLRRLRLRL	RUCLRRLRLRR	10	0
RUCLRRLRLL	RUCLRRLRL	RUCLRRLRLLL	RUCLRRLRLLR	10	0
RUCLRRLLRR	RUCLRRLLR	RUCLRRLLRRR	RUCLRRLLRRL	10	0
RUCLRRLLRL	RUCLRRLLR	RUCLRRLLRLL	RUCLRRLLRLR	10	0
RUCLRRLLLR	RUCLRRLLL	RUCLRRLLLRR	RUCLRRLLLRL	10	0
RUCLRRLLLL	RUCLRRLLL	RUCLRRLLLLL	RUCLRRLLLLR	10	0
RUCLRLRRRR	RUCLRLRRR	RUCLRLRRRRL	RUCLRLRRRRR	10	0
RUCLRLRRRL	RUCLRLRRR	RUCLRLRRRLL	RUCLRLRRRLR	10	0
RUCLRLRRLR	RUCLRLRRL	RUCLRLRRLRR	RUCLRLRRLRL	10	0
RUCLRLRRLL	RUCLRLRRL	RUCLRLRRLLR	RUCLRLRRLLL	10	0
RUCLRLRLRR	RUCLRLRLR	RUCLRLRLRRR	RUCLRLRLRRL	10	0
RUCLRLRLRL	RUCLRLRLR	RUCLRLRLRLR	RUCLRLRLRLL	10	0
RUCLRLRLLR	RUCLRLRLL	RUCLRLRLLRR	RUCLRLRLLRL	10	0
RUCLRLRLLL	RUCLRLRLL	RUCLRLRLLLL	RUCLRLRLLLR	10	0
RUCLRLLRRR	RUCLRLLRR	RUCLRLLRRRL	RUCLRLLRRRR	10	0
RUCLRLLRRL	RUCLRLLRR	RUCLRLLRRLL	RUCLRLLRRLR	10	0
RUCLRLLRLR	RUCLRLLRL	RUCLRLLRLRR	RUCLRLLRLRL	10	0
RUCLRLLRLL	RUCLRLLRL	RUCLRLLRLLL	RUCLRLLRLLR	10	0
RUCLRLLLRR	RUCLRLLLR	RUCLRLLLRRR	RUCLRLLLRRL	10	0
RUCLRLLLRL	RUCLRLLLR	RUCLRLLLRLR	RUCLRLLLRLL	10	0
RUCLRLLLLR	RUCLRLLLL	RUCLRLLLLRR	RUCLRLLLLRL	10	0
RUCLRLLLLL	RUCLRLLLL	RUCLRLLLLLR	RUCLRLLLLLL	10	0
RUCLLRRRRR	RUCLLRRRR	RUCLLRRRRRL	RUCLLRRRRRR	10	0
RUCLLRRRRL	RUCLLRRRR	RUCLLRRRRLR	RUCLLRRRRLL	10	0
RUCLLRRRLR	RUCLLRRRL	RUCLLRRRLRL	RUCLLRRRLRR	10	0
RUCLLRRRLL	RUCLLRRRL	RUCLLRRRLLR	RUCLLRRRLLL	10	0
RUCLLRRLRR	RUCLLRRLR	RUCLLRRLRRL	RUCLLRRLRRR	10	0
RUCLLRRLRL	RUCLLRRLR	RUCLLRRLRLL	RUCLLRRLRLR	10	0
RUCLLRRLLR	RUCLLRRLL	RUCLLRRLLRR	RUCLLRRLLRL	10	0
RUCLLRRLLL	RUCLLRRLL	RUCLLRRLLLL	RUCLLRRLLLR	10	0
RUCLLRLRRR	RUCLLRLRR	RUCLLRLRRRL	RUCLLRLRRRR	10	0
RUCLLRLRRL	RUCLLRLRR	RUCLLRLRRLL	RUCLLRLRRLR	10	0
RUCLLRLRLR	RUCLLRLRL	RUCLLRLRLRL	RUCLLRLRLRR	10	0
RUCLLRLRLL	RUCLLRLRL	RUCLLRLRLLR	RUCLLRLRLLL	10	0
RUCLLRLLRR	RUCLLRLLR	RUCLLRLLRRL	RUCLLRLLRRR	10	0
RUCLLRLLRL	RUCLLRLLR	RUCLLRLLRLR	RUCLLRLLRLL	10	0
RUCLLRLLLR	RUCLLRLLL	RUCLLRLLLRL	RUCLLRLLLRR	10	0
RUCLLRLLLL	RUCLLRLLL	RUCLLRLLLLR	RUCLLRLLLLL	10	0
RUCLLLRRRR	RUCLLLRRR	RUCLLLRRRRL	RUCLLLRRRRR	10	0
RUCLLLRRRL	RUCLLLRRR	RUCLLLRRRLR	RUCLLLRRRLL	10	0
RUCLLLRRLR	RUCLLLRRL	RUCLLLRRLRL	RUCLLLRRLRR	10	0
RUCLLLRRLL	RUCLLLRRL	RUCLLLRRLLL	RUCLLLRRLLR	10	0
RUCLLLRLRR	RUCLLLRLR	RUCLLLRLRRL	RUCLLLRLRRR	10	0
RUCLLLRLRL	RUCLLLRLR	RUCLLLRLRLL	RUCLLLRLRLR	10	0
RUCLLLRLLR	RUCLLLRLL	RUCLLLRLLRL	RUCLLLRLLRR	10	0
RUCLLLRLLL	RUCLLLRLL	RUCLLLRLLLL	RUCLLLRLLLR	10	0
RUCLLLLRRR	RUCLLLLRR	RUCLLLLRRRL	RUCLLLLRRRR	10	0
RUCLLLLRRL	RUCLLLLRR	RUCLLLLRRLR	RUCLLLLRRLL	10	0
RUCLLLLRLR	RUCLLLLRL	RUCLLLLRLRR	RUCLLLLRLRL	10	0
RUCLLLLRLL	RUCLLLLRL	RUCLLLLRLLL	RUCLLLLRLLR	10	0
RUCLLLLLRR	RUCLLLLLR	RUCLLLLLRRL	RUCLLLLLRRR	10	0
RUCLLLLLRL	RUCLLLLLR	RUCLLLLLRLR	RUCLLLLLRLL	10	0
RUCLLLLLLR	RUCLLLLLL	RUCLLLLLLRL	RUCLLLLLLRR	10	0
RUCLLLLLLL	RUCLLLLLL	RUCLLLLLLLR	RUCLLLLLLLL	10	0
RUALRRRRRR	RUALRRRRR	RUALRRRRRRR	RUALRRRRRRL	10	0
RUALRRRRRL	RUALRRRRR	RUALRRRRRLR	RUALRRRRRLL	10	0
RUALRRRRLR	RUALRRRRL	RUALRRRRLRL	RUALRRRRLRR	10	0
RUALRRRRLL	RUALRRRRL	RUALRRRRLLL	RUALRRRRLLR	10	0
RUALRRRLRR	RUALRRRLR	RUALRRRLRRL	RUALRRRLRRR	10	0
RUALRRRLRL	RUALRRRLR	RUALRRRLRLR	RUALRRRLRLL	10	0
RUALRRRLLR	RUALRRRLL	RUALRRRLLRL	RUALRRRLLRR	10	0
RUALRRRLLL	RUALRRRLL	RUALRRRLLLL	RUALRRRLLLR	10	0
RUALRRLRRR	RUALRRLRR	RUALRRLRRRL	RUALRRLRRRR	10	0
RUALRRLRRL	RUALRRLRR	RUALRRLRRLL	RUALRRLRRLR	10	0
RUALRRLRLR	RUALRRLRL	RUALRRLRLRL	RUALRRLRLRR	10	0
RUALRRLRLL	RUALRRLRL	RUALRRLRLLL	RUALRRLRLLR	10	0
RUALRRLLRR	RUALRRLLR	RUALRRLLRRL	RUALRRLLRRR	10	0
RUALRRLLRL	RUALRRLLR	RUALRRLLRLR	RUALRRLLRLL	10	0
RUALRRLLLR	RUALRRLLL	RUALRRLLLRL	RUALRRLLLRR	10	0
RUALRRLLLL	RUALRRLLL	RUALRRLLLLL	RUALRRLLLLR	10	2
RUALRLRRRR	RUALRLRRR	RUALRLRRRRL	RUALRLRRRRR	10	0
RUALRLRRRL	RUALRLRRR	RUALRLRRRLL	RUALRLRRRLR	10	0
RUALRLRRLR	RUALRLRRL	RUALRLRRLRL	RUALRLRRLRR	10	0
RUALRLRRLL	RUALRLRRL	RUALRLRRLLL	RUALRLRRLLR	10	2
RUALRLRLRR	RUALRLRLR	RUALRLRLRRL	RUALRLRLRRR	10	0
RUALRLRLRL	RUALRLRLR	RUALRLRLRLL	RUALRLRLRLR	10	0
RUALRLRLLR	RUALRLRLL	RUALRLRLLRL	RUALRLRLLRR	10	0
RUALRLRLLL	RUALRLRLL	RUALRLRLLLR	RUALRLRLLLL	10	0
RUALRLLRRR	RUALRLLRR	RUALRLLRRRR	RUALRLLRRRL	10	0
RUALRLLRRL	RUALRLLRR	RUALRLLRRLL	RUALRLLRRLR	10	2
RUALRLLRLR	RUALRLLRL	RUALRLLRLRL	RUALRLLRLRR	10	0
RUALRLLRLL	RUALRLLRL	RUALRLLRLLR	RUALRLLRLLL	10	0
RUALRLLLRR	RUALRLLLR	RUALRLLLRRR	RUALRLLLRRL	10	0
RUALRLLLRL	RUALRLLLR	RUALRLLLRLL	RUALRLLLRLR	10	0
RUALRLLLLR	RUALRLLLL	RUALRLLLLRR	RUALRLLLLRL	10	0
RUALRLLLLL	RUALRLLLL	RUALRLLLLLR	RUALRLLLLLL	10	0
RUALLRRRRR	RUALLRRRR	RUALLRRRRRL	RUALLRRRRRR	10	0
RUALLRRRRL	RUALLRRRR	RUALLRRRRLL	RUALLRRRRLR	10	0
RUALLRRRLR	RUALLRRRL	RUALLRRRLRR	RUALLRRRLRL	10	0
RUALLRRRLL	RUALLRRRL	RUALLRRRLLR	RUALLRRRLLL	10	0
RUALLRRLRR	RUALLRRLR	RUALLRRLRRR	RUALLRRLRRL	10	0
RUALLRRLRL	RUALLRRLR	RUALLRRLRLL	RUALLRRLRLR	10	0
RUALLRRLLR	RUALLRRLL	RUALLRRLLRR	RUALLRRLLRL	10	0
RUALLRRLLL	RUALLRRLL	RUALLRRLLLL	RUALLRRLLLR	10	0
RUALLRLRRR	RUALLRLRR	RUALLRLRRRL	RUALLRLRRRR	10	0
RUALLRLRRL	RUALLRLRR	RUALLRLRRLL	RUALLRLRRLR	10	0
RUALLRLRLR	RUALLRLRL	RUALLRLRLRR	RUALLRLRLRL	10	0
RUALLRLRLL	RUALLRLRL	RUALLRLRLLL	RUALLRLRLLR	10	24
RUALLRLLRR	RUALLRLLR	RUALLRLLRRL	RUALLRLLRRR	10	0
RUALLRLLRL	RUALLRLLR	RUALLRLLRLR	RUALLRLLRLL	10	0
RUALLRLLLR	RUALLRLLL	RUALLRLLLRL	RUALLRLLLRR	10	0
RUALLRLLLL	RUALLRLLL	RUALLRLLLLL	RUALLRLLLLR	10	24
RUALLLRRRR	RUALLLRRR	RUALLLRRRRL	RUALLLRRRRR	10	0
RUALLLRRRL	RUALLLRRR	RUALLLRRRLL	RUALLLRRRLR	10	0
RUALLLRRLR	RUALLLRRL	RUALLLRRLRL	RUALLLRRLRR	10	2
RUALLLRRLL	RUALLLRRL	RUALLLRRLLL	RUALLLRRLLR	10	0
RUALLLRLRR	RUALLLRLR	RUALLLRLRRL	RUALLLRLRRR	10	0
RUALLLRLRL	RUALLLRLR	RUALLLRLRLL	RUALLLRLRLR	10	24
RUALLLRLLR	RUALLLRLL	RUALLLRLLRL	RUALLLRLLRR	10	2
RUALLLRLLL	RUALLLRLL	RUALLLRLLLR	RUALLLRLLLL	10	0
RUALLLLRRR	RUALLLLRR	RUALLLLRRRR	RUALLLLRRRL	10	0
RUALLLLRRL	RUALLLLRR	RUALLLLRRLL	RUALLLLRRLR	10	4
RUALLLLRLR	RUALLLLRL	RUALLLLRLRR	RUALLLLRLRL	10	0
RUALLLLRLL	RUALLLLRL	RUALLLLRLLL	RUALLLLRLLR	10	4
RUALLLLLRR	RUALLLLLR	RUALLLLLRRL	RUALLLLLRRR	10	0
RUALLLLLRL	RUALLLLLR	RUALLLLLRLL	RUALLLLLRLR	10	24
RUALLLLLLR	RUALLLLLL	RUALLLLLLRL	RUALLLLLLRR	10	4
RUALLLLLLL	RUALLLLLL	RUALLLLLLLL	RUALLLLLLLR	10	4
RUBRLRRRRRR	RUBRLRRRRR	RUBRLRRRRRRL	RUBRLRRRRRRR	11	0
RUBRLRRRRRL	RUBRLRRRRR	RUBRLRRRRRLL	RUBRLRRRRRLR	11	0
RUBRLRRRRLR	RUBRLRRRRL	RUBRLRRRRLRL	RUBRLRRRRLRR	11	0
RUBRLRRRRLL	RUBRLRRRRL	RUBRLRRRRLLL	RUBRLRRRRLLR	11	0
RUBRLRRRLRR	RUBRLRRRLR	RUBRLRRRLRRL	RUBRLRRRLRRR	11	0
RUBRLRRRLRL	RUBRLRRRLR	RUBRLRRRLRLR	RUBRLRRRLRLL	11	0
RUBRLRRRLLR	RUBRLRRRLL	RUBRLRRRLLRL	RUBRLRRRLLRR	11	0
RUBRLRRRLLL	RUBRLRRRLL	RUBRLRRRLLLR	RUBRLRRRLLLL	11	0
RUBRLRRLRRR	RUBRLRRLRR	RUBRLRRLRRRL	RUBRLRRLRRRR	11	0
RUBRLRRLRRL	RUBRLRRLRR	RUBRLRRLRRLL	RUBRLRRLRRLR	11	0
RUBRLRRLRLR	RUBRLRRLRL	RUBRLRRLRLRR	RUBRLRRLRLRL	11	0
RUBRLRRLRLL	RUBRLRRLRL	RUBRLRRLRLLR	RUBRLRRLRLLL	11	0
RUBRLRRLLRR	RUBRLRRLLR	RUBRLRRLLRRR	RUBRLRRLLRRL	11	0
RUBRLRRLLRL	RUBRLRRLLR	RUBRLRRLLRLL	RUBRLRRLLRLR	11	0
RUBRLRRLLLR	RUBRLRRLLL	RUBRLRRLLLRR	RUBRLRRLLLRL	11	0
RUBRLRRLLLL	RUBRLRRLLL	RUBRLRRLLLLL	RUBRLRRLLLLR	11	0
RUBRLRLRRRR	RUBRLRLRRR	RUBRLRLRRRRL	RUBRLRLRRRRR	11	0
RUBRLRLRRRL	RUBRLRLRRR	RUBRLRLRRRLL	RUBRLRLRRRLR	11	0
RUBRLRLRRLR	RUBRLRLRRL	RUBRLRLRRLRL	RUBRLRLRRLRR	11	0
RUBRLRLRRLL	RUBRLRLRRL	RUBRLRLRRLLR	RUBRLRLRRLLL	11	0
RUBRLRLRLRR	RUBRLRLRLR	RUBRLRLRLRRL	RUBRLRLRLRRR	11	0
RUBRLRLRLRL	RUBRLRLRLR	RUBRLRLRLRLL	RUBRLRLRLRLR	11	0
RUBRLRLRLLR	RUBRLRLRLL	RUBRLRLRLLRL	RUBRLRLRLLRR	11	0
RUBRLRLRLLL	RUBRLRLRLL	RUBRLRLRLLLR	RUBRLRLRLLLL	11	0
RUBRLRLLRRR	RUBRLRLLRR	RUBRLRLLRRRL	RUBRLRLLRRRR	11	0
RUBRLRLLRRL	RUBRLRLLRR	RUBRLRLLRRLL	RUBRLRLLRRLR	11	0
RUBRLRLLRLR	RUBRLRLLRL	RUBRLRLLRLRR	RUBRLRLLRLRL	11	0
RUBRLRLLRLL	RUBRLRLLRL	RUBRLRLLRLLL	RUBRLRLLRLLR	11	0
RUBRLRLLLRR	RUBRLRLLLR	RUBRLRLLLRRL	RUBRLRLLLRRR	11	0
RUBRLRLLLRL	RUBRLRLLLR	RUBRLRLLLRLL	RUBRLRLLLRLR	11	0
RUBRLRLLLLR	RUBRLRLLLL	RUBRLRLLLLRL	RUBRLRLLLLRR	11	0
RUBRLRLLLLL	RUBRLRLLLL	RUBRLRLLLLLL	RUBRLRLLLLLR	11	0
RUBRLLRRRRR	RUBRLLRRRR	RUBRLLRRRRRR	RUBRLLRRRRRL	11	0
RUBRLLRRRRL	RUBRLLRRRR	RUBRLLRRRRLL	RUBRLLRRRRLR	11	0
RUBRLLRRRLR	RUBRLLRRRL	RUBRLLRRRLRL	RUBRLLRRRLRR	11	0
RUBRLLRRRLL	RUBRLLRRRL	RUBRLLRRRLLR	RUBRLLRRRLLL	11	0
RUBRLLRRLRR	RUBRLLRRLR	RUBRLLRRLRRL	RUBRLLRRLRRR	11	0
RUBRLLRRLRL	RUBRLLRRLR	RUBRLLRRLRLL	RUBRLLRRLRLR	11	0
RUBRLLRRLLR	RUBRLLRRLL	RUBRLLRRLLRL	RUBRLLRRLLRR	11	0
RUBRLLRRLLL	RUBRLLRRLL	RUBRLLRRLLLR	RUBRLLRRLLLL	11	0
RUBRLLRLRRR	RUBRLLRLRR	RUBRLLRLRRRL	RUBRLLRLRRRR	11	0
RUBRLLRLRRL	RUBRLLRLRR	RUBRLLRLRRLL	RUBRLLRLRRLR	11	0
RUBRLLRLRLR	RUBRLLRLRL	RUBRLLRLRLRL	RUBRLLRLRLRR	11	0
RUBRLLRLRLL	RUBRLLRLRL	RUBRLLRLRLLR	RUBRLLRLRLLL	11	0
RUBRLLRLLRR	RUBRLLRLLR	RUBRLLRLLRRR	RUBRLLRLLRRL	11	0
RUBRLLRLLRL	RUBRLLRLLR	RUBRLLRLLRLL	RUBRLLRLLRLR	11	0
RUBRLLRLLLR	RUBRLLRLLL	RUBRLLRLLLRL	RUBRLLRLLLRR	11	0
RUBRLLRLLLL	RUBRLLRLLL	RUBRLLRLLLLL	RUBRLLRLLLLR	11	0
RUBRLLLRRRR	RUBRLLLRRR	RUBRLLLRRRRL	RUBRLLLRRRRR	11	0
RUBRLLLRRRL	RUBRLLLRRR	RUBRLLLRRRLL	RUBRLLLRRRLR	11	0
RUBRLLLRRLR	RUBRLLLRRL	RUBRLLLRRLRL	RUBRLLLRRLRR	11	0
RUBRLLLRRLL	RUBRLLLRRL	RUBRLLLRRLLR	RUBRLLLRRLLL	11	0
RUBRLLLRLRR	RUBRLLLRLR	RUBRLLLRLRRL	RUBRLLLRLRRR	11	0
RUBRLLLRLRL	RUBRLLLRLR	RUBRLLLRLRLL	RUBRLLLRLRLR	11	0
RUBRLLLRLLR	RUBRLLLRLL	RUBRLLLRLLRL	RUBRLLLRLLRR	11	0
RUBRLLLRLLL	RUBRLLLRLL	RUBRLLLRLLLL	RUBRLLLRLLLR	11	0
RUBRLLLLRRR	RUBRLLLLRR	RUBRLLLLRRRL	RUBRLLLLRRRR	11	0
RUBRLLLLRRL	RUBRLLLLRR	RUBRLLLLRRLL	RUBRLLLLRRLR	11	0
RUBRLLLLRLR	RUBRLLLLRL	RUBRLLLLRLRL	RUBRLLLLRLRR	11	0
RUBRLLLLRLL	RUBRLLLLRL	RUBRLLLLRLLR	RUBRLLLLRLLL	11	0
RUBRLLLLLRR	RUBRLLLLLR	RUBRLLLLLRRL	RUBRLLLLLRRR	11	0
RUBRLLLLLRL	RUBRLLLLLR	RUBRLLLLLRLR	RUBRLLLLLRLL	11	0
RUBRLLLLLLR	RUBRLLLLLL	RUBRLLLLLLRL	RUBRLLLLLLRR	11	0
RUBRLLLLLLL	RUBRLLLLLL	RUBRLLLLLLLR	RUBRLLLLLLLL	11	0
RUBRRRRRRRR	RUBRRRRRRR	RUBRRRRRRRRL	RUBRRRRRRRRR	11	0
RUBRRRRRRRL	RUBRRRRRRR	RUBRRRRRRRLL	RUBRRRRRRRLR	11	0
RUBRRRRRRLR	RUBRRRRRRL	RUBRRRRRRLRL	RUBRRRRRRLRR	11	0
RUBRRRRRRLL	RUBRRRRRRL	RUBRRRRRRLLL	RUBRRRRRRLLR	11	0
RUBRRRRRLRR	RUBRRRRRLR	RUBRRRRRLRRL	RUBRRRRRLRRR	11	0
RUBRRRRRLRL	RUBRRRRRLR	RUBRRRRRLRLL	RUBRRRRRLRLR	11	0
RUBRRRRRLLR	RUBRRRRRLL	RUBRRRRRLLRL	RUBRRRRRLLRR	11	0
RUBRRRRRLLL	RUBRRRRRLL	RUBRRRRRLLLL	RUBRRRRRLLLR	11	0
RUBRRRRLRRR	RUBRRRRLRR	RUBRRRRLRRRL	RUBRRRRLRRRR	11	0
RUBRRRRLRRL	RUBRRRRLRR	RUBRRRRLRRLL	RUBRRRRLRRLR	11	0
RUBRRRRLRLR	RUBRRRRLRL	RUBRRRRLRLRL	RUBRRRRLRLRR	11	0
RUBRRRRLRLL	RUBRRRRLRL	RUBRRRRLRLLL	RUBRRRRLRLLR	11	0
RUBRRRRLLRR	RUBRRRRLLR	RUBRRRRLLRRR	RUBRRRRLLRRL	11	0
RUBRRRRLLRL	RUBRRRRLLR	RUBRRRRLLRLL	RUBRRRRLLRLR	11	0
RUBRRRRLLLR	RUBRRRRLLL	RUBRRRRLLLRR	RUBRRRRLLLRL	11	0
RUBRRRRLLLL	RUBRRRRLLL	RUBRRRRLLLLL	RUBRRRRLLLLR	11	0
RUBRRRLRRRR	RUBRRRLRRR	RUBRRRLRRRRL	RUBRRRLRRRRR	11	0
RUBRRRLRRRL	RUBRRRLRRR	RUBRRRLRRRLR	RUBRRRLRRRLL	11	0
RUBRRRLRRLR	RUBRRRLRRL	RUBRRRLRRLRL	RUBRRRLRRLRR	11	0
RUBRRRLRRLL	RUBRRRLRRL	RUBRRRLRRLLL	RUBRRRLRRLLR	11	0
RUBRRRLRLRR	RUBRRRLRLR	RUBRRRLRLRRR	RUBRRRLRLRRL	11	0
RUBRRRLRLRL	RUBRRRLRLR	RUBRRRLRLRLL	RUBRRRLRLRLR	11	0
RUBRRRLRLLR	RUBRRRLRLL	RUBRRRLRLLRL	RUBRRRLRLLRR	11	0
RUBRRRLRLLL	RUBRRRLRLL	RUBRRRLRLLLL	RUBRRRLRLLLR	11	0
RUBRRRLLRRR	RUBRRRLLRR	RUBRRRLLRRRL	RUBRRRLLRRRR	11	0
RUBRRRLLRRL	RUBRRRLLRR	RUBRRRLLRRLL	RUBRRRLLRRLR	11	0
RUBRRRLLRLR	RUBRRRLLRL	RUBRRRLLRLRL	RUBRRRLLRLRR	11	0
RUBRRRLLRLL	RUBRRRLLRL	RUBRRRLLRLLL	RUBRRRLLRLLR	11	0
RUBRRRLLLRR	RUBRRRLLLR	RUBRRRLLLRRL	RUBRRRLLLRRR	11	0
RUBRRRLLLRL	RUBRRRLLLR	RUBRRRLLLRLR	RUBRRRLLLRLL	11	0
RUBRRRLLLLR	RUBRRRLLLL	RUBRRRLLLLRR	RUBRRRLLLLRL	11	0
RUBRRRLLLLL	RUBRRRLLLL	RUBRRRLLLLLL	RUBRRRLLLLLR	11	0
RUBRRLRRRRR	RUBRRLRRRR	RUBRRLRRRRRR	RUBRRLRRRRRL	11	0
RUBRRLRRRRL	RUBRRLRRRR	RUBRRLRRRRLR	RUBRRLRRRRLL	11	0
RUBRRLRRRLR	RUBRRLRRRL	RUBRRLRRRLRR	RUBRRLRRRLRL	11	0
RUBRRLRRRLL	RUBRRLRRRL	RUBRRLRRRLLR	RUBRRLRRRLLL	11	0
RUBRRLRRLRR	RUBRRLRRLR	RUBRRLRRLRRL	RUBRRLRRLRRR	11	0
RUBRRLRRLRL	RUBRRLRRLR	RUBRRLRRLRLL	RUBRRLRRLRLR	11	0
RUBRRLRRLLR	RUBRRLRRLL	RUBRRLRRLLRL	RUBRRLRRLLRR	11	0
RUBRRLRRLLL	RUBRRLRRLL	RUBRRLRRLLLL	RUBRRLRRLLLR	11	0
RUBRRLRLRRR	RUBRRLRLRR	RUBRRLRLRRRL	RUBRRLRLRRRR	11	0
RUBRRLRLRRL	RUBRRLRLRR	RUBRRLRLRRLL	RUBRRLRLRRLR	11	0
RUBRRLRLRLR	RUBRRLRLRL	RUBRRLRLRLRL	RUBRRLRLRLRR	11	0
RUBRRLRLRLL	RUBRRLRLRL	RUBRRLRLRLLL	RUBRRLRLRLLR	11	0
RUBRRLRLLRR	RUBRRLRLLR	RUBRRLRLLRRL	RUBRRLRLLRRR	11	0
RUBRRLRLLRL	RUBRRLRLLR	RUBRRLRLLRLR	RUBRRLRLLRLL	11	0
RUBRRLRLLLR	RUBRRLRLLL	RUBRRLRLLLRL	RUBRRLRLLLRR	11	0
RUBRRLRLLLL	RUBRRLRLLL	RUBRRLRLLLLR	RUBRRLRLLLLL	11	0
RUBRRLLRRRR	RUBRRLLRRR	RUBRRLLRRRRL	RUBRRLLRRRRR	11	0
RUBRRLLRRRL	RUBRRLLRRR	RUBRRLLRRRLL	RUBRRLLRRRLR	11	0
RUBRRLLRRLR	RUBRRLLRRL	RUBRRLLRRLRL	RUBRRLLRRLRR	11	0
RUBRRLLRRLL	RUBRRLLRRL	RUBRRLLRRLLL	RUBRRLLRRLLR	11	0
RUBRRLLRLRR	RUBRRLLRLR	RUBRRLLRLRRL	RUBRRLLRLRRR	11	0
RUBRRLLRLRL	RUBRRLLRLR	RUBRRLLRLRLR	RUBRRLLRLRLL	11	0
RUBRRLLRLLR	RUBRRLLRLL	RUBRRLLRLLRL	RUBRRLLRLLRR	11	0
RUBRRLLRLLL	RUBRRLLRLL	RUBRRLLRLLLL	RUBRRLLRLLLR	11	0
RUBRRLLLRRR	RUBRRLLLRR	RUBRRLLLRRRL	RUBRRLLLRRRR	11	0
RUBRRLLLRRL	RUBRRLLLRR	RUBRRLLLRRLL	RUBRRLLLRRLR	11	0
RUBRRLLLRLR	RUBRRLLLRL	RUBRRLLLRLRR	RUBRRLLLRLRL	11	0
RUBRRLLLRLL	RUBRRLLLRL	RUBRRLLLRLLL	RUBRRLLLRLLR	11	0
RUBRRLLLLRR	RUBRRLLLLR	RUBRRLLLLRRL	RUBRRLLLLRRR	11	0
RUBRRLLLLRL	RUBRRLLLLR	RUBRRLLLLRLL	RUBRRLLLLRLR	11	0
RUBRRLLLLLR	RUBRRLLLLL	RUBRRLLLLLRL	RUBRRLLLLLRR	11	0
RUBRRLLLLLL	RUBRRLLLLL	RUBRRLLLLLLL	RUBRRLLLLLLR	11	0
RUBLRRRRRRR	RUBLRRRRRR	RUBLRRRRRRRL	RUBLRRRRRRRR	11	0
RUBLRRRRRRL	RUBLRRRRRR	RUBLRRRRRRLL	RUBLRRRRRRLR	11	0
RUBLRRRRRLR	RUBLRRRRRL	RUBLRRRRRLRR	RUBLRRRRRLRL	11	0
RUBLRRRRRLL	RUBLRRRRRL	RUBLRRRRRLLR	RUBLRRRRRLLL	11	0
RUBLRRRRLRR	RUBLRRRRLR	RUBLRRRRLRRL	RUBLRRRRLRRR	11	0
RUBLRRRRLRL	RUBLRRRRLR	RUBLRRRRLRLL	RUBLRRRRLRLR	11	0
RUBLRRRRLLR	RUBLRRRRLL	RUBLRRRRLLRR	RUBLRRRRLLRL	11	0
RUBLRRRRLLL	RUBLRRRRLL	RUBLRRRRLLLL	RUBLRRRRLLLR	11	0
RUBLRRRLRRR	RUBLRRRLRR	RUBLRRRLRRRR	RUBLRRRLRRRL	11	0
RUBLRRRLRRL	RUBLRRRLRR	RUBLRRRLRRLL	RUBLRRRLRRLR	11	0
RUBLRRRLRLR	RUBLRRRLRL	RUBLRRRLRLRL	RUBLRRRLRLRR	11	0
RUBLRRRLRLL	RUBLRRRLRL	RUBLRRRLRLLL	RUBLRRRLRLLR	11	0
RUBLRRRLLRR	RUBLRRRLLR	RUBLRRRLLRRL	RUBLRRRLLRRR	11	0
RUBLRRRLLRL	RUBLRRRLLR	RUBLRRRLLRLL	RUBLRRRLLRLR	11	0
RUBLRRRLLLR	RUBLRRRLLL	RUBLRRRLLLRL	RUBLRRRLLLRR	11	0
RUBLRRRLLLL	RUBLRRRLLL	RUBLRRRLLLLR	RUBLRRRLLLLL	11	0
RUBLRRLRRRR	RUBLRRLRRR	RUBLRRLRRRRL	RUBLRRLRRRRR	11	0
RUBLRRLRRRL	RUBLRRLRRR	RUBLRRLRRRLR	RUBLRRLRRRLL	11	0
RUBLRRLRRLR	RUBLRRLRRL	RUBLRRLRRLRR	RUBLRRLRRLRL	11	0
RUBLRRLRRLL	RUBLRRLRRL	RUBLRRLRRLLL	RUBLRRLRRLLR	11	0
RUBLRRLRLRR	RUBLRRLRLR	RUBLRRLRLRRL	RUBLRRLRLRRR	11	0
RUBLRRLRLRL	RUBLRRLRLR	RUBLRRLRLRLL	RUBLRRLRLRLR	11	0
RUBLRRLRLLR	RUBLRRLRLL	RUBLRRLRLLRL	RUBLRRLRLLRR	11	0
RUBLRRLRLLL	RUBLRRLRLL	RUBLRRLRLLLL	RUBLRRLRLLLR	11	0
RUBLRRLLRRR	RUBLRRLLRR	RUBLRRLLRRRL	RUBLRRLLRRRR	11	0
RUBLRRLLRRL	RUBLRRLLRR	RUBLRRLLRRLR	RUBLRRLLRRLL	11	0
RUBLRRLLRLR	RUBLRRLLRL	RUBLRRLLRLRR	RUBLRRLLRLRL	11	0
RUBLRRLLRLL	RUBLRRLLRL	RUBLRRLLRLLL	RUBLRRLLRLLR	11	0
RUBLRRLLLRR	RUBLRRLLLR	RUBLRRLLLRRR	RUBLRRLLLRRL	11	0
RUBLRRLLLRL	RUBLRRLLLR	RUBLRRLLLRLL	RUBLRRLLLRLR	11	0
RUBLRRLLLLR	RUBLRRLLLL	RUBLRRLLLLRR	RUBLRRLLLLRL	11	0
RUBLRRLLLLL	RUBLRRLLLL	RUBLRRLLLLLL	RUBLRRLLLLLR	11	0
RUBLRLRRRRR	RUBLRLRRRR	RUBLRLRRRRRL	RUBLRLRRRRRR	11	0
RUBLRLRRRRL	RUBLRLRRRR	RUBLRLRRRRLR	RUBLRLRRRRLL	11	0
RUBLRLRRRLR	RUBLRLRRRL	RUBLRLRRRLRL	RUBLRLRRRLRR	11	0
RUBLRLRRRLL	RUBLRLRRRL	RUBLRLRRRLLR	RUBLRLRRRLLL	11	0
RUBLRLRRLRR	RUBLRLRRLR	RUBLRLRRLRRL	RUBLRLRRLRRR	11	0
RUBLRLRRLRL	RUBLRLRRLR	RUBLRLRRLRLR	RUBLRLRRLRLL	11	0
RUBLRLRRLLR	RUBLRLRRLL	RUBLRLRRLLRL	RUBLRLRRLLRR	11	0
RUBLRLRRLLL	RUBLRLRRLL	RUBLRLRRLLLR	RUBLRLRRLLLL	11	0
RUBLRLRLRRR	RUBLRLRLRR	RUBLRLRLRRRL	RUBLRLRLRRRR	11	0
RUBLRLRLRRL	RUBLRLRLRR	RUBLRLRLRRLL	RUBLRLRLRRLR	11	0
RUBLRLRLRLR	RUBLRLRLRL	RUBLRLRLRLRR	RUBLRLRLRLRL	11	0
RUBLRLRLRLL	RUBLRLRLRL	RUBLRLRLRLLR	RUBLRLRLRLLL	11	0
RUBLRLRLLRR	RUBLRLRLLR	RUBLRLRLLRRL	RUBLRLRLLRRR	11	0
RUBLRLRLLRL	RUBLRLRLLR	RUBLRLRLLRLR	RUBLRLRLLRLL	11	0
RUBLRLRLLLR	RUBLRLRLLL	RUBLRLRLLLRL	RUBLRLRLLLRR	11	0
RUBLRLRLLLL	RUBLRLRLLL	RUBLRLRLLLLL	RUBLRLRLLLLR	11	0
RUBLRLLRRRR	RUBLRLLRRR	RUBLRLLRRRRL	RUBLRLLRRRRR	11	0
RUBLRLLRRRL	RUBLRLLRRR	RUBLRLLRRRLL	RUBLRLLRRRLR	11	0
RUBLRLLRRLR	RUBLRLLRRL	RUBLRLLRRLRL	RUBLRLLRRLRR	11	0
RUBLRLLRRLL	RUBLRLLRRL	RUBLRLLRRLLL	RUBLRLLRRLLR	11	2
RUBLRLLRLRR	RUBLRLLRLR	RUBLRLLRLRRL	RUBLRLLRLRRR	11	0
RUBLRLLRLRL	RUBLRLLRLR	RUBLRLLRLRLL	RUBLRLLRLRLR	11	0
RUBLRLLRLLR	RUBLRLLRLL	RUBLRLLRLLRL	RUBLRLLRLLRR	11	0
RUBLRLLRLLL	RUBLRLLRLL	RUBLRLLRLLLL	RUBLRLLRLLLR	11	0
RUBLRLLLRRR	RUBLRLLLRR	RUBLRLLLRRRR	RUBLRLLLRRRL	11	0
RUBLRLLLRRL	RUBLRLLLRR	RUBLRLLLRRLL	RUBLRLLLRRLR	11	2
RUBLRLLLRLR	RUBLRLLLRL	RUBLRLLLRLRL	RUBLRLLLRLRR	11	0
RUBLRLLLRLL	RUBLRLLLRL	RUBLRLLLRLLL	RUBLRLLLRLLR	11	2
RUBLRLLLLRR	RUBLRLLLLR	RUBLRLLLLRRL	RUBLRLLLLRRR	11	0
RUBLRLLLLRL	RUBLRLLLLR	RUBLRLLLLRLL	RUBLRLLLLRLR	11	2
RUBLRLLLLLR	RUBLRLLLLL	RUBLRLLLLLRL	RUBLRLLLLLRR	11	0
RUBLRLLLLLL	RUBLRLLLLL	RUBLRLLLLLLL	RUBLRLLLLLLR	11	4
RUBLLRRRRRR	RUBLLRRRRR	RUBLLRRRRRRL	RUBLLRRRRRRR	11	0
RUBLLRRRRRL	RUBLLRRRRR	RUBLLRRRRRLL	RUBLLRRRRRLR	11	0
RUBLLRRRRLR	RUBLLRRRRL	RUBLLRRRRLRL	RUBLLRRRRLRR	11	0
RUBLLRRRRLL	RUBLLRRRRL	RUBLLRRRRLLL	RUBLLRRRRLLR	11	0
RUBLLRRRLRR	RUBLLRRRLR	RUBLLRRRLRRL	RUBLLRRRLRRR	11	0
RUBLLRRRLRL	RUBLLRRRLR	RUBLLRRRLRLL	RUBLLRRRLRLR	11	0
RUBLLRRRLLR	RUBLLRRRLL	RUBLLRRRLLRR	RUBLLRRRLLRL	11	0
RUBLLRRRLLL	RUBLLRRRLL	RUBLLRRRLLLL	RUBLLRRRLLLR	11	0
RUBLLRRLRRR	RUBLLRRLRR	RUBLLRRLRRRL	RUBLLRRLRRRR	11	0
RUBLLRRLRRL	RUBLLRRLRR	RUBLLRRLRRLR	RUBLLRRLRRLL	11	0
RUBLLRRLRLR	RUBLLRRLRL	RUBLLRRLRLRL	RUBLLRRLRLRR	11	0
RUBLLRRLRLL	RUBLLRRLRL	RUBLLRRLRLLR	RUBLLRRLRLLL	11	0
RUBLLRRLLRR	RUBLLRRLLR	RUBLLRRLLRRL	RUBLLRRLLRRR	11	0
RUBLLRRLLRL	RUBLLRRLLR	RUBLLRRLLRLL	RUBLLRRLLRLR	11	0
RUBLLRRLLLR	RUBLLRRLLL	RUBLLRRLLLRL	RUBLLRRLLLRR	11	0
RUBLLRRLLLL	RUBLLRRLLL	RUBLLRRLLLLR	RUBLLRRLLLLL	11	0
RUBLLRLRRRR	RUBLLRLRRR	RUBLLRLRRRRL	RUBLLRLRRRRR	11	0
RUBLLRLRRRL	RUBLLRLRRR	RUBLLRLRRRLR	RUBLLRLRRRLL	11	0
RUBLLRLRRLR	RUBLLRLRRL	RUBLLRLRRLRL	RUBLLRLRRLRR	11	0
RUBLLRLRRLL	RUBLLRLRRL	RUBLLRLRRLLR	RUBLLRLRRLLL	11	0
RUBLLRLRLRR	RUBLLRLRLR	RUBLLRLRLRRL	RUBLLRLRLRRR	11	0
RUBLLRLRLRL	RUBLLRLRLR	RUBLLRLRLRLR	RUBLLRLRLRLL	11	0
RUBLLRLRLLR	RUBLLRLRLL	RUBLLRLRLLRR	RUBLLRLRLLRL	11	0
RUBLLRLRLLL	RUBLLRLRLL	RUBLLRLRLLLL	RUBLLRLRLLLR	11	0
RUBLLRLLRRR	RUBLLRLLRR	RUBLLRLLRRRL	RUBLLRLLRRRR	11	0
RUBLLRLLRRL	RUBLLRLLRR	RUBLLRLLRRLL	RUBLLRLLRRLR	11	0
RUBLLRLLRLR	RUBLLRLLRL	RUBLLRLLRLRL	RUBLLRLLRLRR	11	0
RUBLLRLLRLL	RUBLLRLLRL	RUBLLRLLRLLL	RUBLLRLLRLLR	11	0
RUBLLRLLLRR	RUBLLRLLLR	RUBLLRLLLRRR	RUBLLRLLLRRL	11	0
RUBLLRLLLRL	RUBLLRLLLR	RUBLLRLLLRLL	RUBLLRLLLRLR	11	0
RUBLLRLLLLR	RUBLLRLLLL	RUBLLRLLLLRL	RUBLLRLLLLRR	11	0
RUBLLRLLLLL	RUBLLRLLLL	RUBLLRLLLLLR	RUBLLRLLLLLL	11	0
RUBLLLRRRRR	RUBLLLRRRR	RUBLLLRRRRRL	RUBLLLRRRRRR	11	0
RUBLLLRRRRL	RUBLLLRRRR	RUBLLLRRRRLR	RUBLLLRRRRLL	11	0
RUBLLLRRRLR	RUBLLLRRRL	RUBLLLRRRLRL	RUBLLLRRRLRR	11	0
RUBLLLRRRLL	RUBLLLRRRL	RUBLLLRRRLLR	RUBLLLRRRLLL	11	0
RUBLLLRRLRR	RUBLLLRRLR	RUBLLLRRLRRL	RUBLLLRRLRRR	11	0
RUBLLLRRLRL	RUBLLLRRLR	RUBLLLRRLRLR	RUBLLLRRLRLL	11	0
RUBLLLRRLLR	RUBLLLRRLL	RUBLLLRRLLRR	RUBLLLRRLLRL	11	0
RUBLLLRRLLL	RUBLLLRRLL	RUBLLLRRLLLL	RUBLLLRRLLLR	11	0
RUBLLLRLRRR	RUBLLLRLRR	RUBLLLRLRRRL	RUBLLLRLRRRR	11	0
RUBLLLRLRRL	RUBLLLRLRR	RUBLLLRLRRLR	RUBLLLRLRRLL	11	0
RUBLLLRLRLR	RUBLLLRLRL	RUBLLLRLRLRL	RUBLLLRLRLRR	11	0
RUBLLLRLRLL	RUBLLLRLRL	RUBLLLRLRLLL	RUBLLLRLRLLR	11	0
RUBLLLRLLRR	RUBLLLRLLR	RUBLLLRLLRRL	RUBLLLRLLRRR	11	0
RUBLLLRLLRL	RUBLLLRLLR	RUBLLLRLLRLR	RUBLLLRLLRLL	11	0
RUBLLLRLLLR	RUBLLLRLLL	RUBLLLRLLLRL	RUBLLLRLLLRR	11	0
RUBLLLRLLLL	RUBLLLRLLL	RUBLLLRLLLLL	RUBLLLRLLLLR	11	0
RUBLLLLRRRR	RUBLLLLRRR	RUBLLLLRRRRL	RUBLLLLRRRRR	11	0
RUBLLLLRRRL	RUBLLLLRRR	RUBLLLLRRRLL	RUBLLLLRRRLR	11	0
RUBLLLLRRLR	RUBLLLLRRL	RUBLLLLRRLRL	RUBLLLLRRLRR	11	0
RUBLLLLRRLL	RUBLLLLRRL	RUBLLLLRRLLL	RUBLLLLRRLLR	11	0
RUBLLLLRLRR	RUBLLLLRLR	RUBLLLLRLRRL	RUBLLLLRLRRR	11	0
RUBLLLLRLRL	RUBLLLLRLR	RUBLLLLRLRLL	RUBLLLLRLRLR	11	0
RUBLLLLRLLR	RUBLLLLRLL	RUBLLLLRLLRR	RUBLLLLRLLRL	11	0
RUBLLLLRLLL	RUBLLLLRLL	RUBLLLLRLLLL	RUBLLLLRLLLR	11	0
RUBLLLLLRRR	RUBLLLLLRR	RUBLLLLLRRRL	RUBLLLLLRRRR	11	0
RUBLLLLLRRL	RUBLLLLLRR	RUBLLLLLRRLL	RUBLLLLLRRLR	11	0
RUBLLLLLRLR	RUBLLLLLRL	RUBLLLLLRLRR	RUBLLLLLRLRL	11	0
RUBLLLLLRLL	RUBLLLLLRL	RUBLLLLLRLLL	RUBLLLLLRLLR	11	0
RUBLLLLLLRR	RUBLLLLLLR	RUBLLLLLLRRL	RUBLLLLLLRRR	11	0
RUBLLLLLLRL	RUBLLLLLLR	RUBLLLLLLRLL	RUBLLLLLLRLR	11	0
RUBLLLLLLLR	RUBLLLLLLL	RUBLLLLLLLRR	RUBLLLLLLLRL	11	0
RUBLLLLLLLL	RUBLLLLLLL	RUBLLLLLLLLR	RUBLLLLLLLLL	11	0
RUARLRRRRRR	RUARLRRRRR	RUARLRRRRRRL	RUARLRRRRRRR	11	0
RUARLRRRRRL	RUARLRRRRR	RUARLRRRRRLL	RUARLRRRRRLR	11	0
RUARLRRRRLR	RUARLRRRRL	RUARLRRRRLRL	RUARLRRRRLRR	11	0
RUARLRRRRLL	RUARLRRRRL	RUARLRRRRLLL	RUARLRRRRLLR	11	0
RUARLRRRLRR	RUARLRRRLR	RUARLRRRLRRR	RUARLRRRLRRL	11	0
RUARLRRRLRL	RUARLRRRLR	RUARLRRRLRLR	RUARLRRRLRLL	11	0
RUARLRRRLLR	RUARLRRRLL	RUARLRRRLLRR	RUARLRRRLLRL	11	0
RUARLRRRLLL	RUARLRRRLL	RUARLRRRLLLL	RUARLRRRLLLR	11	0
RUARLRRLRRR	RUARLRRLRR	RUARLRRLRRRL	RUARLRRLRRRR	11	0
RUARLRRLRRL	RUARLRRLRR	RUARLRRLRRLL	RUARLRRLRRLR	11	0
RUARLRRLRLR	RUARLRRLRL	RUARLRRLRLRL	RUARLRRLRLRR	11	0
RUARLRRLRLL	RUARLRRLRL	RUARLRRLRLLL	RUARLRRLRLLR	11	0
RUARLRRLLRR	RUARLRRLLR	RUARLRRLLRRL	RUARLRRLLRRR	11	0
RUARLRRLLRL	RUARLRRLLR	RUARLRRLLRLR	RUARLRRLLRLL	11	0
RUARLRRLLLR	RUARLRRLLL	RUARLRRLLLRL	RUARLRRLLLRR	11	0
RUARLRRLLLL	RUARLRRLLL	RUARLRRLLLLL	RUARLRRLLLLR	11	0
RUARLRLRRRR	RUARLRLRRR	RUARLRLRRRRR	RUARLRLRRRRL	11	0
RUARLRLRRRL	RUARLRLRRR	RUARLRLRRRLL	RUARLRLRRRLR	11	0
RUARLRLRRLR	RUARLRLRRL	RUARLRLRRLRL	RUARLRLRRLRR	11	0
RUARLRLRRLL	RUARLRLRRL	RUARLRLRRLLL	RUARLRLRRLLR	11	0
RUARLRLRLRR	RUARLRLRLR	RUARLRLRLRRR	RUARLRLRLRRL	11	0
RUARLRLRLRL	RUARLRLRLR	RUARLRLRLRLR	RUARLRLRLRLL	11	0
RUARLRLRLLR	RUARLRLRLL	RUARLRLRLLRR	RUARLRLRLLRL	11	0
RUARLRLRLLL	RUARLRLRLL	RUARLRLRLLLL	RUARLRLRLLLR	11	0
RUARLRLLRRR	RUARLRLLRR	RUARLRLLRRRL	RUARLRLLRRRR	11	0
RUARLRLLRRL	RUARLRLLRR	RUARLRLLRRLL	RUARLRLLRRLR	11	0
RUARLRLLRLR	RUARLRLLRL	RUARLRLLRLRL	RUARLRLLRLRR	11	0
RUARLRLLRLL	RUARLRLLRL	RUARLRLLRLLR	RUARLRLLRLLL	11	0
RUARLRLLLRR	RUARLRLLLR	RUARLRLLLRRL	RUARLRLLLRRR	11	0
RUARLRLLLRL	RUARLRLLLR	RUARLRLLLRLL	RUARLRLLLRLR	11	0
RUARLRLLLLR	RUARLRLLLL	RUARLRLLLLRR	RUARLRLLLLRL	11	0
RUARLRLLLLL	RUARLRLLLL	RUARLRLLLLLL	RUARLRLLLLLR	11	0
RUARLLRRRRR	RUARLLRRRR	RUARLLRRRRRR	RUARLLRRRRRL	11	0
RUARLLRRRRL	RUARLLRRRR	RUARLLRRRRLL	RUARLLRRRRLR	11	0
RUARLLRRRLR	RUARLLRRRL	RUARLLRRRLRL	RUARLLRRRLRR	11	0
RUARLLRRRLL	RUARLLRRRL	RUARLLRRRLLL	RUARLLRRRLLR	11	0
RUARLLRRLRR	RUARLLRRLR	RUARLLRRLRRL	RUARLLRRLRRR	11	0
RUARLLRRLRL	RUARLLRRLR	RUARLLRRLRLL	RUARLLRRLRLR	11	0
RUARLLRRLLR	RUARLLRRLL	RUARLLRRLLRL	RUARLLRRLLRR	11	0
RUARLLRRLLL	RUARLLRRLL	RUARLLRRLLLR	RUARLLRRLLLL	11	0
RUARLLRLRRR	RUARLLRLRR	RUARLLRLRRRL	RUARLLRLRRRR	11	0
RUARLLRLRRL	RUARLLRLRR	RUARLLRLRRLR	RUARLLRLRRLL	11	0
RUARLLRLRLR	RUARLLRLRL	RUARLLRLRLRL	RUARLLRLRLRR	11	0
RUARLLRLRLL	RUARLLRLRL	RUARLLRLRLLR	RUARLLRLRLLL	11	0
RUARLLRLLRR	RUARLLRLLR	RUARLLRLLRRR	RUARLLRLLRRL	11	0
RUARLLRLLRL	RUARLLRLLR	RUARLLRLLRLL	RUARLLRLLRLR	11	0
RUARLLRLLLR	RUARLLRLLL	RUARLLRLLLRL	RUARLLRLLLRR	11	0
RUARLLRLLLL	RUARLLRLLL	RUARLLRLLLLL	RUARLLRLLLLR	11	0
RUARLLLRRRR	RUARLLLRRR	RUARLLLRRRRL	RUARLLLRRRRR	11	0
RUARLLLRRRL	RUARLLLRRR	RUARLLLRRRLL	RUARLLLRRRLR	11	0
RUARLLLRRLR	RUARLLLRRL	RUARLLLRRLRL	RUARLLLRRLRR	11	0
RUARLLLRRLL	RUARLLLRRL	RUARLLLRRLLR	RUARLLLRRLLL	11	0
RUARLLLRLRR	RUARLLLRLR	RUARLLLRLRRL	RUARLLLRLRRR	11	0
RUARLLLRLRL	RUARLLLRLR	RUARLLLRLRLL	RUARLLLRLRLR	11	0
RUARLLLRLLR	RUARLLLRLL	RUARLLLRLLRL	RUARLLLRLLRR	11	0
RUARLLLRLLL	RUARLLLRLL	RUARLLLRLLLL	RUARLLLRLLLR	11	0
RUARLLLLRRR	RUARLLLLRR	RUARLLLLRRRL	RUARLLLLRRRR	11	0
RUARLLLLRRL	RUARLLLLRR	RUARLLLLRRLR	RUARLLLLRRLL	11	0
RUARLLLLRLR	RUARLLLLRL	RUARLLLLRLRL	RUARLLLLRLRR	11	0
RUARLLLLRLL	RUARLLLLRL	RUARLLLLRLLL	RUARLLLLRLLR	11	0
RUARLLLLLRR	RUARLLLLLR	RUARLLLLLRRR	RUARLLLLLRRL	11	0
RUARLLLLLRL	RUARLLLLLR	RUARLLLLLRLL	RUARLLLLLRLR	11	0
RUARLLLLLLR	RUARLLLLLL	RUARLLLLLLRL	RUARLLLLLLRR	11	0
RUARLLLLLLL	RUARLLLLLL	RUARLLLLLLLL	RUARLLLLLLLR	11	0
RUARRRRRRRR	RUARRRRRRR	RUARRRRRRRRL	RUARRRRRRRRR	11	0
RUARRRRRRRL	RUARRRRRRR	RUARRRRRRRLR	RUARRRRRRRLL	11	0
RUARRRRRRLR	RUARRRRRRL	RUARRRRRRLRL	RUARRRRRRLRR	11	0
RUARRRRRRLL	RUARRRRRRL	RUARRRRRRLLL	RUARRRRRRLLR	11	0
RUARRRRRLRR	RUARRRRRLR	RUARRRRRLRRL	RUARRRRRLRRR	11	0
RUARRRRRLRL	RUARRRRRLR	RUARRRRRLRLL	RUARRRRRLRLR	11	0
RUARRRRRLLR	RUARRRRRLL	RUARRRRRLLRL	RUARRRRRLLRR	11	0
RUARRRRRLLL	RUARRRRRLL	RUARRRRRLLLL	RUARRRRRLLLR	11	0
RUARRRRLRRR	RUARRRRLRR	RUARRRRLRRRL	RUARRRRLRRRR	11	0
RUARRRRLRRL	RUARRRRLRR	RUARRRRLRRLL	RUARRRRLRRLR	11	0
RUARRRRLRLR	RUARRRRLRL	RUARRRRLRLRR	RUARRRRLRLRL	11	0
RUARRRRLRLL	RUARRRRLRL	RUARRRRLRLLL	RUARRRRLRLLR	11	0
RUARRRRLLRR	RUARRRRLLR	RUARRRRLLRRL	RUARRRRLLRRR	11	0
RUARRRRLLRL	RUARRRRLLR	RUARRRRLLRLR	RUARRRRLLRLL	11	0
RUARRRRLLLR	RUARRRRLLL	RUARRRRLLLRR	RUARRRRLLLRL	11	0
RUARRRRLLLL	RUARRRRLLL	RUARRRRLLLLR	RUARRRRLLLLL	11	0
RUARRRLRRRR	RUARRRLRRR	RUARRRLRRRRL	RUARRRLRRRRR	11	0
RUARRRLRRRL	RUARRRLRRR	RUARRRLRRRLL	RUARRRLRRRLR	11	2
RUARRRLRRLR	RUARRRLRRL	RUARRRLRRLRL	RUARRRLRRLRR	11	0
RUARRRLRRLL	RUARRRLRRL	RUARRRLRRLLL	RUARRRLRRLLR	11	0
RUARRRLRLRR	RUARRRLRLR	RUARRRLRLRRL	RUARRRLRLRRR	11	0
RUARRRLRLRL	RUARRRLRLR	RUARRRLRLRLL	RUARRRLRLRLR	11	0
RUARRRLRLLR	RUARRRLRLL	RUARRRLRLLRL	RUARRRLRLLRR	11	0
RUARRRLRLLL	RUARRRLRLL	RUARRRLRLLLL	RUARRRLRLLLR	11	0
RUARRRLLRRR	RUARRRLLRR	RUARRRLLRRRR	RUARRRLLRRRL	11	0
RUARRRLLRRL	RUARRRLLRR	RUARRRLLRRLR	RUARRRLLRRLL	11	0
RUARRRLLRLR	RUARRRLLRL	RUARRRLLRLRL	RUARRRLLRLRR	11	0
RUARRRLLRLL	RUARRRLLRL	RUARRRLLRLLL	RUARRRLLRLLR	11	0
RUARRRLLLRR	RUARRRLLLR	RUARRRLLLRRL	RUARRRLLLRRR	11	0
RUARRRLLLRL	RUARRRLLLR	RUARRRLLLRLR	RUARRRLLLRLL	11	0
RUARRRLLLLR	RUARRRLLLL	RUARRRLLLLRL	RUARRRLLLLRR	11	0
RUARRRLLLLL	RUARRRLLLL	RUARRRLLLLLL	RUARRRLLLLLR	11	0
RUARRLRRRRR	RUARRLRRRR	RUARRLRRRRRL	RUARRLRRRRRR	11	0
RUARRLRRRRL	RUARRLRRRR	RUARRLRRRRLL	RUARRLRRRRLR	11	0
RUARRLRRRLR	RUARRLRRRL	RUARRLRRRLRL	RUARRLRRRLRR	11	0
RUARRLRRRLL	RUARRLRRRL	RUARRLRRRLLR	RUARRLRRRLLL	11	0
RUARRLRRLRR	RUARRLRRLR	RUARRLRRLRRL	RUARRLRRLRRR	11	0
RUARRLRRLRL	RUARRLRRLR	RUARRLRRLRLR	RUARRLRRLRLL	11	0
RUARRLRRLLR	RUARRLRRLL	RUARRLRRLLRR	RUARRLRRLLRL	11	0
RUARRLRRLLL	RUARRLRRLL	RUARRLRRLLLR	RUARRLRRLLLL	11	0
RUARRLRLRRR	RUARRLRLRR	RUARRLRLRRRL	RUARRLRLRRRR	11	0
RUARRLRLRRL	RUARRLRLRR	RUARRLRLRRLR	RUARRLRLRRLL	11	0
RUARRLRLRLR	RUARRLRLRL	RUARRLRLRLRL	RUARRLRLRLRR	11	0
RUARRLRLRLL	RUARRLRLRL	RUARRLRLRLLR	RUARRLRLRLLL	11	0
RUARRLRLLRR	RUARRLRLLR	RUARRLRLLRRL	RUARRLRLLRRR	11	0
RUARRLRLLRL	RUARRLRLLR	RUARRLRLLRLL	RUARRLRLLRLR	11	0
RUARRLRLLLR	RUARRLRLLL	RUARRLRLLLRR	RUARRLRLLLRL	11	0
RUARRLRLLLL	RUARRLRLLL	RUARRLRLLLLL	RUARRLRLLLLR	11	0
RUARRLLRRRR	RUARRLLRRR	RUARRLLRRRRL	RUARRLLRRRRR	11	0
RUARRLLRRRL	RUARRLLRRR	RUARRLLRRRLR	RUARRLLRRRLL	11	0
RUARRLLRRLR	RUARRLLRRL	RUARRLLRRLRL	RUARRLLRRLRR	11	0
RUARRLLRRLL	RUARRLLRRL	RUARRLLRRLLL	RUARRLLRRLLR	11	0
RUARRLLRLRR	RUARRLLRLR	RUARRLLRLRRL	RUARRLLRLRRR	11	0
RUARRLLRLRL	RUARRLLRLR	RUARRLLRLRLL	RUARRLLRLRLR	11	0
RUARRLLRLLR	RUARRLLRLL	RUARRLLRLLRL	RUARRLLRLLRR	11	0
RUARRLLRLLL	RUARRLLRLL	RUARRLLRLLLR	RUARRLLRLLLL	11	0
RUARRLLLRRR	RUARRLLLRR	RUARRLLLRRRL	RUARRLLLRRRR	11	0
RUARRLLLRRL	RUARRLLLRR	RUARRLLLRRLL	RUARRLLLRRLR	11	0
RUARRLLLRLR	RUARRLLLRL	RUARRLLLRLRL	RUARRLLLRLRR	11	0
RUARRLLLRLL	RUARRLLLRL	RUARRLLLRLLR	RUARRLLLRLLL	11	0
RUARRLLLLRR	RUARRLLLLR	RUARRLLLLRRL	RUARRLLLLRRR	11	0
RUARRLLLLRL	RUARRLLLLR	RUARRLLLLRLR	RUARRLLLLRLL	11	0
RUARRLLLLLR	RUARRLLLLL	RUARRLLLLLRR	RUARRLLLLLRL	11	0
RUARRLLLLLL	RUARRLLLLL	RUARRLLLLLLL	RUARRLLLLLLR	11	0
RUCRRRRRRR	RUCRRRRRR	RUCRRRRRRRL	RUCRRRRRRRR	10	0
RUCRRRRRRL	RUCRRRRRR	RUCRRRRRRLL	RUCRRRRRRLR	10	0
RUCRRRRRLR	RUCRRRRRL	RUCRRRRRLRL	RUCRRRRRLRR	10	0
RUCRRRRRLL	RUCRRRRRL	RUCRRRRRLLR	RUCRRRRRLLL	10	0
RUCRRRRLRR	RUCRRRRLR	RUCRRRRLRRL	RUCRRRRLRRR	10	0
RUCRRRRLRL	RUCRRRRLR	RUCRRRRLRLR	RUCRRRRLRLL	10	0
RUCRRRRLLR	RUCRRRRLL	RUCRRRRLLRR	RUCRRRRLLRL	10	0
RUCRRRRLLL	RUCRRRRLL	RUCRRRRLLLR	RUCRRRRLLLL	10	0
RUCRRRLRRR	RUCRRRLRR	RUCRRRLRRRL	RUCRRRLRRRR	10	0
RUCRRRLRRL	RUCRRRLRR	RUCRRRLRRLR	RUCRRRLRRLL	10	0
RUCRRRLRLR	RUCRRRLRL	RUCRRRLRLRL	RUCRRRLRLRR	10	0
RUCRRRLRLL	RUCRRRLRL	RUCRRRLRLLL	RUCRRRLRLLR	10	0
RUCRRRLLRR	RUCRRRLLR	RUCRRRLLRRL	RUCRRRLLRRR	10	0
RUCRRRLLRL	RUCRRRLLR	RUCRRRLLRLR	RUCRRRLLRLL	10	0
RUCRRLRRRR	RUCRRLRRR	RUCRRLRRRRL	RUCRRLRRRRR	10	0
RUCRRLRRRL	RUCRRLRRR	RUCRRLRRRLL	RUCRRLRRRLR	10	0
RUCRRLRRLR	RUCRRLRRL	RUCRRLRRLRL	RUCRRLRRLRR	10	0
RUCRRLRRLL	RUCRRLRRL	RUCRRLRRLLL	RUCRRLRRLLR	10	0
RUCRRLRLRR	RUCRRLRLR	RUCRRLRLRRL	RUCRRLRLRRR	10	0
RUCRRLRLRL	RUCRRLRLR	RUCRRLRLRLR	RUCRRLRLRLL	10	0
RUCRRLRLLR	RUCRRLRLL	RUCRRLRLLRL	RUCRRLRLLRR	10	0
RUCRRLRLLL	RUCRRLRLL	RUCRRLRLLLR	RUCRRLRLLLL	10	0
RUCRRLLRRR	RUCRRLLRR	RUCRRLLRRRL	RUCRRLLRRRR	10	0
RUCRRLLRRL	RUCRRLLRR	RUCRRLLRRLR	RUCRRLLRRLL	10	0
RUCRRLLRLR	RUCRRLLRL	RUCRRLLRLRL	RUCRRLLRLRR	10	0
RUCRRLLRLL	RUCRRLLRL	RUCRRLLRLLR	RUCRRLLRLLL	10	0
RUCRRLLLRR	RUCRRLLLR	RUCRRLLLRRL	RUCRRLLLRRR	10	0
RUCRRLLLRL	RUCRRLLLR	RUCRRLLLRLR	RUCRRLLLRLL	10	0
RUCRRLLLLR	RUCRRLLLL	RUCRRLLLLRL	RUCRRLLLLRR	10	0
RUCRRLLLLL	RUCRRLLLL	RUCRRLLLLLR	RUCRRLLLLLL	10	0
RUCRLRRRRR	RUCRLRRRR	RUCRLRRRRRL	RUCRLRRRRRR	10	0
RUCRLRRRRL	RUCRLRRRR	RUCRLRRRRLR	RUCRLRRRRLL	10	0
RUCRLRRRLR	RUCRLRRRL	RUCRLRRRLRR	RUCRLRRRLRL	10	0
RUCRLRRRLL	RUCRLRRRL	RUCRLRRRLLL	RUCRLRRRLLR	10	0
RUCRLRRLRR	RUCRLRRLR	RUCRLRRLRRR	RUCRLRRLRRL	10	0
RUCRLRRLRL	RUCRLRRLR	RUCRLRRLRLL	RUCRLRRLRLR	10	0
RUCRLRRLLR	RUCRLRRLL	RUCRLRRLLRL	RUCRLRRLLRR	10	0
RUCRLRRLLL	RUCRLRRLL	RUCRLRRLLLL	RUCRLRRLLLR	10	0
RUCRLRLRRR	RUCRLRLRR	RUCRLRLRRRL	RUCRLRLRRRR	10	0
RUCRLRLRRL	RUCRLRLRR	RUCRLRLRRLL	RUCRLRLRRLR	10	0
RUCRLRLRLR	RUCRLRLRL	RUCRLRLRLRL	RUCRLRLRLRR	10	0
RUCRLRLRLL	RUCRLRLRL	RUCRLRLRLLR	RUCRLRLRLLL	10	0
RUCRLRLLRR	RUCRLRLLR	RUCRLRLLRRL	RUCRLRLLRRR	10	0
RUCRLRLLRL	RUCRLRLLR	RUCRLRLLRLR	RUCRLRLLRLL	10	0
RUCRLRLLLR	RUCRLRLLL	RUCRLRLLLRL	RUCRLRLLLRR	10	0
RUCRLRLLLL	RUCRLRLLL	RUCRLRLLLLR	RUCRLRLLLLL	10	0
RUCRLLRRRR	RUCRLLRRR	RUCRLLRRRRL	RUCRLLRRRRR	10	0
RUCRLLRRRL	RUCRLLRRR	RUCRLLRRRLR	RUCRLLRRRLL	10	0
RUCRLLRRLR	RUCRLLRRL	RUCRLLRRLRL	RUCRLLRRLRR	10	0
RUCRLLRRLL	RUCRLLRRL	RUCRLLRRLLL	RUCRLLRRLLR	10	0
RUCRLLRLRR	RUCRLLRLR	RUCRLLRLRRL	RUCRLLRLRRR	10	0
RUCRLLRLRL	RUCRLLRLR	RUCRLLRLRLL	RUCRLLRLRLR	10	0
RUCRLLRLLR	RUCRLLRLL	RUCRLLRLLRR	RUCRLLRLLRL	10	0
RUCRLLRLLL	RUCRLLRLL	RUCRLLRLLLL	RUCRLLRLLLR	10	0
RUCRLLLRRR	RUCRLLLRR	RUCRLLLRRRL	RUCRLLLRRRR	10	0
RUCRLLLRRL	RUCRLLLRR	RUCRLLLRRLR	RUCRLLLRRLL	10	0
RUCRLLLRLR	RUCRLLLRL	RUCRLLLRLRL	RUCRLLLRLRR	10	0
RUCRLLLRLL	RUCRLLLRL	RUCRLLLRLLR	RUCRLLLRLLL	10	0
RUCRLLLLRR	RUCRLLLLR	RUCRLLLLRRL	RUCRLLLLRRR	10	0
RUCRLLLLRL	RUCRLLLLR	RUCRLLLLRLR	RUCRLLLLRLL	10	0
RUCRLLLLLR	RUCRLLLLL	RUCRLLLLLRL	RUCRLLLLLRR	10	0
RUCRLLLLLL	RUCRLLLLL	RUCRLLLLLLL	RUCRLLLLLLR	10	0
RUCLRRRRRRR	RUCLRRRRRR	RUCLRRRRRRRL	RUCLRRRRRRRR	11	0
RUCLRRRRRRL	RUCLRRRRRR	RUCLRRRRRRLL	RUCLRRRRRRLR	11	0
RUCLRRRRRLR	RUCLRRRRRL	RUCLRRRRRLRR	RUCLRRRRRLRL	11	0
RUCLRRRRRLL	RUCLRRRRRL	RUCLRRRRRLLL	RUCLRRRRRLLR	11	0
RUCLRRRRLRR	RUCLRRRRLR	RUCLRRRRLRRL	RUCLRRRRLRRR	11	0
RUCLRRRRLRL	RUCLRRRRLR	RUCLRRRRLRLR	RUCLRRRRLRLL	11	0
RUCLRRRRLLR	RUCLRRRRLL	RUCLRRRRLLRL	RUCLRRRRLLRR	11	0
RUCLRRRRLLL	RUCLRRRRLL	RUCLRRRRLLLL	RUCLRRRRLLLR	11	0
RUCLRRRLRRR	RUCLRRRLRR	RUCLRRRLRRRR	RUCLRRRLRRRL	11	0
RUCLRRRLRRL	RUCLRRRLRR	RUCLRRRLRRLL	RUCLRRRLRRLR	11	0
RUCLRRRLRLR	RUCLRRRLRL	RUCLRRRLRLRL	RUCLRRRLRLRR	11	0
RUCLRRRLRLL	RUCLRRRLRL	RUCLRRRLRLLR	RUCLRRRLRLLL	11	0
RUCLRRRLLRR	RUCLRRRLLR	RUCLRRRLLRRL	RUCLRRRLLRRR	11	0
RUCLRRRLLRL	RUCLRRRLLR	RUCLRRRLLRLR	RUCLRRRLLRLL	11	0
RUCLRRRLLLR	RUCLRRRLLL	RUCLRRRLLLRL	RUCLRRRLLLRR	11	0
RUCLRRRLLLL	RUCLRRRLLL	RUCLRRRLLLLL	RUCLRRRLLLLR	11	0
RUCLRRLRRRR	RUCLRRLRRR	RUCLRRLRRRRR	RUCLRRLRRRRL	11	0
RUCLRRLRRRL	RUCLRRLRRR	RUCLRRLRRRLR	RUCLRRLRRRLL	11	0
RUCLRRLRRLR	RUCLRRLRRL	RUCLRRLRRLRL	RUCLRRLRRLRR	11	0
RUCLRRLRRLL	RUCLRRLRRL	RUCLRRLRRLLR	RUCLRRLRRLLL	11	0
RUCLRRLRLRR	RUCLRRLRLR	RUCLRRLRLRRL	RUCLRRLRLRRR	11	0
RUCLRRLRLRL	RUCLRRLRLR	RUCLRRLRLRLL	RUCLRRLRLRLR	11	0
RUCLRRLRLLR	RUCLRRLRLL	RUCLRRLRLLRL	RUCLRRLRLLRR	11	0
RUCLRRLRLLL	RUCLRRLRLL	RUCLRRLRLLLL	RUCLRRLRLLLR	11	0
RUCLRRLLRRR	RUCLRRLLRR	RUCLRRLLRRRL	RUCLRRLLRRRR	11	0
RUCLRRLLRRL	RUCLRRLLRR	RUCLRRLLRRLL	RUCLRRLLRRLR	11	0
RUCLRRLLRLR	RUCLRRLLRL	RUCLRRLLRLRL	RUCLRRLLRLRR	11	0
RUCLRRLLRLL	RUCLRRLLRL	RUCLRRLLRLLR	RUCLRRLLRLLL	11	0
RUCLRRLLLRR	RUCLRRLLLR	RUCLRRLLLRRL	RUCLRRLLLRRR	11	0
RUCLRRLLLRL	RUCLRRLLLR	RUCLRRLLLRLL	RUCLRRLLLRLR	11	0
RUCLRRLLLLR	RUCLRRLLLL	RUCLRRLLLLRL	RUCLRRLLLLRR	11	0
RUCLRRLLLLL	RUCLRRLLLL	RUCLRRLLLLLR	RUCLRRLLLLLL	11	0
RUCLRLRRRRR	RUCLRLRRRR	RUCLRLRRRRRL	RUCLRLRRRRRR	11	0
RUCLRLRRRRL	RUCLRLRRRR	RUCLRLRRRRLL	RUCLRLRRRRLR	11	0
RUCLRLRRRLR	RUCLRLRRRL	RUCLRLRRRLRL	RUCLRLRRRLRR	11	0
RUCLRLRRRLL	RUCLRLRRRL	RUCLRLRRRLLR	RUCLRLRRRLLL	11	0
RUCLRLRRLRR	RUCLRLRRLR	RUCLRLRRLRRL	RUCLRLRRLRRR	11	0
RUCLRLRRLRL	RUCLRLRRLR	RUCLRLRRLRLL	RUCLRLRRLRLR	11	0
RUCLRLRRLLR	RUCLRLRRLL	RUCLRLRRLLRL	RUCLRLRRLLRR	11	0
RUCLRLRRLLL	RUCLRLRRLL	RUCLRLRRLLLL	RUCLRLRRLLLR	11	0
RUCLRLRLRRR	RUCLRLRLRR	RUCLRLRLRRRL	RUCLRLRLRRRR	11	0
RUCLRLRLRRL	RUCLRLRLRR	RUCLRLRLRRLL	RUCLRLRLRRLR	11	0
RUCLRLRLRLR	RUCLRLRLRL	RUCLRLRLRLRL	RUCLRLRLRLRR	11	0
RUCLRLRLRLL	RUCLRLRLRL	RUCLRLRLRLLR	RUCLRLRLRLLL	11	0
RUCLRLRLLRR	RUCLRLRLLR	RUCLRLRLLRRL	RUCLRLRLLRRR	11	0
RUCLRLRLLRL	RUCLRLRLLR	RUCLRLRLLRLL	RUCLRLRLLRLR	11	0
RUCLRLRLLLR	RUCLRLRLLL	RUCLRLRLLLRL	RUCLRLRLLLRR	11	0
RUCLRLRLLLL	RUCLRLRLLL	RUCLRLRLLLLL	RUCLRLRLLLLR	11	2
RUCLRLLRRRR	RUCLRLLRRR	RUCLRLLRRRRL	RUCLRLLRRRRR	11	0
RUCLRLLRRRL	RUCLRLLRRR	RUCLRLLRRRLL	RUCLRLLRRRLR	11	0
RUCLRLLRRLR	RUCLRLLRRL	RUCLRLLRRLRL	RUCLRLLRRLRR	11	0
RUCLRLLRRLL	RUCLRLLRRL	RUCLRLLRRLLL	RUCLRLLRRLLR	11	0
RUCLRLLRLRR	RUCLRLLRLR	RUCLRLLRLRRR	RUCLRLLRLRRL	11	0
RUCLRLLRLRL	RUCLRLLRLR	RUCLRLLRLRLL	RUCLRLLRLRLR	11	0
RUCLRLLRLLR	RUCLRLLRLL	RUCLRLLRLLRL	RUCLRLLRLLRR	11	0
RUCLRLLRLLL	RUCLRLLRLL	RUCLRLLRLLLR	RUCLRLLRLLLL	11	0
RUCLRLLLRRR	RUCLRLLLRR	RUCLRLLLRRRL	RUCLRLLLRRRR	11	0
RUCLRLLLRRL	RUCLRLLLRR	RUCLRLLLRRLL	RUCLRLLLRRLR	11	0
RUCLRLLLRLR	RUCLRLLLRL	RUCLRLLLRLRL	RUCLRLLLRLRR	11	0
RUCLRLLLRLL	RUCLRLLLRL	RUCLRLLLRLLL	RUCLRLLLRLLR	11	4
RUCLRLLLLRR	RUCLRLLLLR	RUCLRLLLLRRL	RUCLRLLLLRRR	11	0
RUCLRLLLLRL	RUCLRLLLLR	RUCLRLLLLRLL	RUCLRLLLLRLR	11	0
RUCLRLLLLLR	RUCLRLLLLL	RUCLRLLLLLRR	RUCLRLLLLLRL	11	0
RUCLRLLLLLL	RUCLRLLLLL	RUCLRLLLLLLL	RUCLRLLLLLLR	11	4
RUCLLRRRRRR	RUCLLRRRRR	RUCLLRRRRRRL	RUCLLRRRRRRR	11	0
RUCLLRRRRRL	RUCLLRRRRR	RUCLLRRRRRLL	RUCLLRRRRRLR	11	0
RUCLLRRRRLR	RUCLLRRRRL	RUCLLRRRRLRL	RUCLLRRRRLRR	11	0
RUCLLRRRRLL	RUCLLRRRRL	RUCLLRRRRLLL	RUCLLRRRRLLR	11	0
RUCLLRRRLRR	RUCLLRRRLR	RUCLLRRRLRRL	RUCLLRRRLRRR	11	0
RUCLLRRRLRL	RUCLLRRRLR	RUCLLRRRLRLL	RUCLLRRRLRLR	11	0
RUCLLRRRLLR	RUCLLRRRLL	RUCLLRRRLLRR	RUCLLRRRLLRL	11	0
RUCLLRRRLLL	RUCLLRRRLL	RUCLLRRRLLLL	RUCLLRRRLLLR	11	0
RUCLLRRLRRR	RUCLLRRLRR	RUCLLRRLRRRR	RUCLLRRLRRRL	11	0
RUCLLRRLRRL	RUCLLRRLRR	RUCLLRRLRRLL	RUCLLRRLRRLR	11	0
RUCLLRRLRLR	RUCLLRRLRL	RUCLLRRLRLRL	RUCLLRRLRLRR	11	0
RUCLLRRLRLL	RUCLLRRLRL	RUCLLRRLRLLR	RUCLLRRLRLLL	11	0
RUCLLRRLLRR	RUCLLRRLLR	RUCLLRRLLRRR	RUCLLRRLLRRL	11	0
RUCLLRRLLRL	RUCLLRRLLR	RUCLLRRLLRLR	RUCLLRRLLRLL	11	0
RUCLLRRLLLR	RUCLLRRLLL	RUCLLRRLLLRL	RUCLLRRLLLRR	11	0
RUCLLRRLLLL	RUCLLRRLLL	RUCLLRRLLLLL	RUCLLRRLLLLR	11	0
RUCLLRLRRRR	RUCLLRLRRR	RUCLLRLRRRRL	RUCLLRLRRRRR	11	0
RUCLLRLRRRL	RUCLLRLRRR	RUCLLRLRRRLL	RUCLLRLRRRLR	11	0
RUCLLRLRRLR	RUCLLRLRRL	RUCLLRLRRLRR	RUCLLRLRRLRL	11	0
RUCLLRLRRLL	RUCLLRLRRL	RUCLLRLRRLLL	RUCLLRLRRLLR	11	0
RUCLLRLRLRR	RUCLLRLRLR	RUCLLRLRLRRL	RUCLLRLRLRRR	11	0
RUCLLRLRLRL	RUCLLRLRLR	RUCLLRLRLRLR	RUCLLRLRLRLL	11	0
RUCLLRLRLLR	RUCLLRLRLL	RUCLLRLRLLRR	RUCLLRLRLLRL	11	0
RUCLLRLRLLL	RUCLLRLRLL	RUCLLRLRLLLL	RUCLLRLRLLLR	11	0
RUCLLRLLRRR	RUCLLRLLRR	RUCLLRLLRRRR	RUCLLRLLRRRL	11	0
RUCLLRLLRRL	RUCLLRLLRR	RUCLLRLLRRLL	RUCLLRLLRRLR	11	0
RUCLLRLLRLR	RUCLLRLLRL	RUCLLRLLRLRL	RUCLLRLLRLRR	11	0
RUCLLRLLRLL	RUCLLRLLRL	RUCLLRLLRLLL	RUCLLRLLRLLR	11	0
RUCLLRLLLRR	RUCLLRLLLR	RUCLLRLLLRRR	RUCLLRLLLRRL	11	0
RUCLLRLLLRL	RUCLLRLLLR	RUCLLRLLLRLL	RUCLLRLLLRLR	11	0
RUCLLRLLLLR	RUCLLRLLLL	RUCLLRLLLLRL	RUCLLRLLLLRR	11	0
RUCLLRLLLLL	RUCLLRLLLL	RUCLLRLLLLLL	RUCLLRLLLLLR	11	0
RUCLLLRRRRR	RUCLLLRRRR	RUCLLLRRRRRR	RUCLLLRRRRRL	11	0
RUCLLLRRRRL	RUCLLLRRRR	RUCLLLRRRRLL	RUCLLLRRRRLR	11	0
RUCLLLRRRLR	RUCLLLRRRL	RUCLLLRRRLRR	RUCLLLRRRLRL	11	0
RUCLLLRRRLL	RUCLLLRRRL	RUCLLLRRRLLL	RUCLLLRRRLLR	11	0
RUCLLLRRLRR	RUCLLLRRLR	RUCLLLRRLRRL	RUCLLLRRLRRR	11	0
RUCLLLRRLRL	RUCLLLRRLR	RUCLLLRRLRLL	RUCLLLRRLRLR	11	0
RUCLLLRRLLR	RUCLLLRRLL	RUCLLLRRLLRL	RUCLLLRRLLRR	11	0
RUCLLLRRLLL	RUCLLLRRLL	RUCLLLRRLLLL	RUCLLLRRLLLR	11	0
RUCLLLRLRRR	RUCLLLRLRR	RUCLLLRLRRRL	RUCLLLRLRRRR	11	0
RUCLLLRLRRL	RUCLLLRLRR	RUCLLLRLRRLL	RUCLLLRLRRLR	11	0
RUCLLLRLRLR	RUCLLLRLRL	RUCLLLRLRLRL	RUCLLLRLRLRR	11	0
RUCLLLRLRLL	RUCLLLRLRL	RUCLLLRLRLLL	RUCLLLRLRLLR	11	0
RUCLLLRLLRR	RUCLLLRLLR	RUCLLLRLLRRR	RUCLLLRLLRRL	11	0
RUCLLLRLLRL	RUCLLLRLLR	RUCLLLRLLRLL	RUCLLLRLLRLR	11	0
RUCLLLRLLLR	RUCLLLRLLL	RUCLLLRLLLRL	RUCLLLRLLLRR	11	0
RUCLLLRLLLL	RUCLLLRLLL	RUCLLLRLLLLL	RUCLLLRLLLLR	11	0
RUCLLLLRRRR	RUCLLLLRRR	RUCLLLLRRRRR	RUCLLLLRRRRL	11	0
RUCLLLLRRRL	RUCLLLLRRR	RUCLLLLRRRLL	RUCLLLLRRRLR	11	0
RUCLLLLRRLR	RUCLLLLRRL	RUCLLLLRRLRR	RUCLLLLRRLRL	11	0
RUCLLLLRRLL	RUCLLLLRRL	RUCLLLLRRLLL	RUCLLLLRRLLR	11	0
RUCLLLLRLRR	RUCLLLLRLR	RUCLLLLRLRRL	RUCLLLLRLRRR	11	0
RUCLLLLRLRL	RUCLLLLRLR	RUCLLLLRLRLL	RUCLLLLRLRLR	11	0
RUCLLLLRLLR	RUCLLLLRLL	RUCLLLLRLLRL	RUCLLLLRLLRR	11	0
RUCLLLLRLLL	RUCLLLLRLL	RUCLLLLRLLLR	RUCLLLLRLLLL	11	0
RUCLLLLLRRR	RUCLLLLLRR	RUCLLLLLRRRL	RUCLLLLLRRRR	11	0
RUCLLLLLRRL	RUCLLLLLRR	RUCLLLLLRRLL	RUCLLLLLRRLR	11	0
RUCLLLLLRLR	RUCLLLLLRL	RUCLLLLLRLRL	RUCLLLLLRLRR	11	0
RUCLLLLLRLL	RUCLLLLLRL	RUCLLLLLRLLL	RUCLLLLLRLLR	11	0
RUCLLLLLLRR	RUCLLLLLLR	RUCLLLLLLRRL	RUCLLLLLLRRR	11	0
RUCLLLLLLRL	RUCLLLLLLR	RUCLLLLLLRLL	RUCLLLLLLRLR	11	0
RUCLLLLLLLR	RUCLLLLLLL	RUCLLLLLLLRL	RUCLLLLLLLRR	11	0
RUCLLLLLLLL	RUCLLLLLLL	RUCLLLLLLLLR	RUCLLLLLLLLL	11	0
RUALRRRRRRR	RUALRRRRRR	RUALRRRRRRRR	RUALRRRRRRRL	11	0
RUALRRRRRRL	RUALRRRRRR	RUALRRRRRRLL	RUALRRRRRRLR	11	0
RUALRRRRRLR	RUALRRRRRL	RUALRRRRRLRL	RUALRRRRRLRR	11	0
RUALRRRRRLL	RUALRRRRRL	RUALRRRRRLLR	RUALRRRRRLLL	11	0
RUALRRRRLRR	RUALRRRRLR	RUALRRRRLRRR	RUALRRRRLRRL	11	0
RUALRRRRLRL	RUALRRRRLR	RUALRRRRLRLL	RUALRRRRLRLR	11	0
RUALRRRRLLR	RUALRRRRLL	RUALRRRRLLRR	RUALRRRRLLRL	11	0
RUALRRRRLLL	RUALRRRRLL	RUALRRRRLLLR	RUALRRRRLLLL	11	0
RUALRRRLRRR	RUALRRRLRR	RUALRRRLRRRL	RUALRRRLRRRR	11	0
RUALRRRLRRL	RUALRRRLRR	RUALRRRLRRLL	RUALRRRLRRLR	11	0
RUALRRRLRLR	RUALRRRLRL	RUALRRRLRLRL	RUALRRRLRLRR	11	0
RUALRRRLRLL	RUALRRRLRL	RUALRRRLRLLR	RUALRRRLRLLL	11	0
RUALRRRLLRR	RUALRRRLLR	RUALRRRLLRRL	RUALRRRLLRRR	11	0
RUALRRRLLRL	RUALRRRLLR	RUALRRRLLRLR	RUALRRRLLRLL	11	0
RUALRRRLLLR	RUALRRRLLL	RUALRRRLLLRL	RUALRRRLLLRR	11	0
RUALRRRLLLL	RUALRRRLLL	RUALRRRLLLLL	RUALRRRLLLLR	11	0
RUALRRLRRRR	RUALRRLRRR	RUALRRLRRRRL	RUALRRLRRRRR	11	0
RUALRRLRRRL	RUALRRLRRR	RUALRRLRRRLL	RUALRRLRRRLR	11	2
RUALRRLRRLR	RUALRRLRRL	RUALRRLRRLRL	RUALRRLRRLRR	11	0
RUALRRLRRLL	RUALRRLRRL	RUALRRLRRLLL	RUALRRLRRLLR	11	0
RUALRRLRLRR	RUALRRLRLR	RUALRRLRLRRL	RUALRRLRLRRR	11	0
RUALRRLRLRL	RUALRRLRLR	RUALRRLRLRLR	RUALRRLRLRLL	11	0
RUALRRLRLLR	RUALRRLRLL	RUALRRLRLLRR	RUALRRLRLLRL	11	0
RUALRRLRLLL	RUALRRLRLL	RUALRRLRLLLR	RUALRRLRLLLL	11	0
RUALRRLLRRR	RUALRRLLRR	RUALRRLLRRRL	RUALRRLLRRRR	11	0
RUALRRLLRRL	RUALRRLLRR	RUALRRLLRRLR	RUALRRLLRRLL	11	0
RUALRRLLRLR	RUALRRLLRL	RUALRRLLRLRL	RUALRRLLRLRR	11	0
RUALRRLLRLL	RUALRRLLRL	RUALRRLLRLLR	RUALRRLLRLLL	11	0
RUALRRLLLRR	RUALRRLLLR	RUALRRLLLRRL	RUALRRLLLRRR	11	0
RUALRRLLLRL	RUALRRLLLR	RUALRRLLLRLR	RUALRRLLLRLL	11	0
RUALRLRRRRR	RUALRLRRRR	RUALRLRRRRRL	RUALRLRRRRRR	11	0
RUALRLRRRRL	RUALRLRRRR	RUALRLRRRRLL	RUALRLRRRRLR	11	0
RUALRLRRRLR	RUALRLRRRL	RUALRLRRRLRL	RUALRLRRRLRR	11	0
RUALRLRRRLL	RUALRLRRRL	RUALRLRRRLLL	RUALRLRRRLLR	11	0
RUALRLRRLRR	RUALRLRRLR	RUALRLRRLRRL	RUALRLRRLRRR	11	0
RUALRLRRLRL	RUALRLRRLR	RUALRLRRLRLL	RUALRLRRLRLR	11	0
RUALRLRLRRR	RUALRLRLRR	RUALRLRLRRRL	RUALRLRLRRRR	11	0
RUALRLRLRRL	RUALRLRLRR	RUALRLRLRRLL	RUALRLRLRRLR	11	0
RUALRLRLRLR	RUALRLRLRL	RUALRLRLRLRL	RUALRLRLRLRR	11	0
RUALRLRLRLL	RUALRLRLRL	RUALRLRLRLLL	RUALRLRLRLLR	11	0
RUALRLRLLRR	RUALRLRLLR	RUALRLRLLRRL	RUALRLRLLRRR	11	0
RUALRLRLLRL	RUALRLRLLR	RUALRLRLLRLL	RUALRLRLLRLR	11	0
RUALRLRLLLR	RUALRLRLLL	RUALRLRLLLRR	RUALRLRLLLRL	11	0
RUALRLRLLLL	RUALRLRLLL	RUALRLRLLLLL	RUALRLRLLLLR	11	0
RUALRLLRRRR	RUALRLLRRR	RUALRLLRRRRL	RUALRLLRRRRR	11	0
RUALRLLRRRL	RUALRLLRRR	RUALRLLRRRLL	RUALRLLRRRLR	11	0
RUALRLLRLRR	RUALRLLRLR	RUALRLLRLRRL	RUALRLLRLRRR	11	0
RUALRLLRLRL	RUALRLLRLR	RUALRLLRLRLR	RUALRLLRLRLL	11	0
RUALRLLRLLR	RUALRLLRLL	RUALRLLRLLRL	RUALRLLRLLRR	11	2
RUALRLLRLLL	RUALRLLRLL	RUALRLLRLLLR	RUALRLLRLLLL	11	0
RUALRLLLRRR	RUALRLLLRR	RUALRLLLRRRR	RUALRLLLRRRL	11	0
RUALRLLLRRL	RUALRLLLRR	RUALRLLLRRLL	RUALRLLLRRLR	11	0
RUALRLLLRLR	RUALRLLLRL	RUALRLLLRLRL	RUALRLLLRLRR	11	0
RUALRLLLRLL	RUALRLLLRL	RUALRLLLRLLL	RUALRLLLRLLR	11	0
RUALRLLLLRR	RUALRLLLLR	RUALRLLLLRRR	RUALRLLLLRRL	11	0
RUALRLLLLRL	RUALRLLLLR	RUALRLLLLRLR	RUALRLLLLRLL	11	0
RUALRLLLLLR	RUALRLLLLL	RUALRLLLLLRR	RUALRLLLLLRL	11	0
RUALRLLLLLL	RUALRLLLLL	RUALRLLLLLLR	RUALRLLLLLLL	11	0
RUALLRRRRRR	RUALLRRRRR	RUALLRRRRRRL	RUALLRRRRRRR	11	0
RUALLRRRRRL	RUALLRRRRR	RUALLRRRRRLR	RUALLRRRRRLL	11	0
RUALLRRRRLR	RUALLRRRRL	RUALLRRRRLRL	RUALLRRRRLRR	11	0
RUALLRRRRLL	RUALLRRRRL	RUALLRRRRLLL	RUALLRRRRLLR	11	4
RUALLRRRLRR	RUALLRRRLR	RUALLRRRLRRL	RUALLRRRLRRR	11	2
RUALLRRRLRL	RUALLRRRLR	RUALLRRRLRLL	RUALLRRRLRLR	11	0
RUALLRRRLLR	RUALLRRRLL	RUALLRRRLLRL	RUALLRRRLLRR	11	0
RUALLRRRLLL	RUALLRRRLL	RUALLRRRLLLL	RUALLRRRLLLR	11	4
RUALLRRLRRR	RUALLRRLRR	RUALLRRLRRRL	RUALLRRLRRRR	11	0
RUALLRRLRRL	RUALLRRLRR	RUALLRRLRRLL	RUALLRRLRRLR	11	4
RUALLRRLRLR	RUALLRRLRL	RUALLRRLRLRL	RUALLRRLRLRR	11	0
RUALLRRLRLL	RUALLRRLRL	RUALLRRLRLLL	RUALLRRLRLLR	11	24
RUALLRRLLRR	RUALLRRLLR	RUALLRRLLRRL	RUALLRRLLRRR	11	4
RUALLRRLLRL	RUALLRRLLR	RUALLRRLLRLL	RUALLRRLLRLR	11	4
RUALLRRLLLR	RUALLRRLLL	RUALLRRLLLRL	RUALLRRLLLRR	11	24
RUALLRRLLLL	RUALLRRLLL	RUALLRRLLLLL	RUALLRRLLLLR	11	24
RUALLRLRRRR	RUALLRLRRR	RUALLRLRRRRL	RUALLRLRRRRR	11	0
RUALLRLRRRL	RUALLRLRRR	RUALLRLRRRLL	RUALLRLRRRLR	11	4
RUALLRLRRLR	RUALLRLRRL	RUALLRLRRLRL	RUALLRLRRLRR	11	4
RUALLRLRRLL	RUALLRLRRL	RUALLRLRRLLL	RUALLRLRRLLR	11	24
RUALLRLRLRR	RUALLRLRLR	RUALLRLRLRRL	RUALLRLRLRRR	11	4
RUALLRLRLRL	RUALLRLRLR	RUALLRLRLRLL	RUALLRLRLRLR	11	4
RUALLRLLRRR	RUALLRLLRR	RUALLRLLRRRL	RUALLRLLRRRR	11	0
RUALLRLLRRL	RUALLRLLRR	RUALLRLLRRLL	RUALLRLLRRLR	11	4
RUALLRLLRLR	RUALLRLLRL	RUALLRLLRLRL	RUALLRLLRLRR	11	4
RUALLRLLRLL	RUALLRLLRL	RUALLRLLRLLL	RUALLRLLRLLR	11	4
RUALLRLLLRR	RUALLRLLLR	RUALLRLLLRRL	RUALLRLLLRRR	11	4
RUALLRLLLRL	RUALLRLLLR	RUALLRLLLRLL	RUALLRLLLRLR	11	24
RUALLLRRRRR	RUALLLRRRR	RUALLLRRRRRL	RUALLLRRRRRR	11	0
RUALLLRRRRL	RUALLLRRRR	RUALLLRRRRLL	RUALLLRRRRLR	11	4
RUALLLRRRLR	RUALLLRRRL	RUALLLRRRLRL	RUALLLRRRLRR	11	2
RUALLLRRRLL	RUALLLRRRL	RUALLLRRRLLL	RUALLLRRRLLR	11	24
RUALLLRRLLR	RUALLLRRLL	RUALLLRRLLRL	RUALLLRRLLRR	11	4
RUALLLRRLLL	RUALLLRRLL	RUALLLRRLLLL	RUALLLRRLLLR	11	24
RUALLLRLRRR	RUALLLRLRR	RUALLLRLRRRL	RUALLLRLRRRR	11	4
RUALLLRLRRL	RUALLLRLRR	RUALLLRLRRLL	RUALLLRLRRLR	11	4
RUALLLRLLLR	RUALLLRLLL	RUALLLRLLLRL	RUALLLRLLLRR	11	24
RUALLLRLLLL	RUALLLRLLL	RUALLLRLLLLL	RUALLLRLLLLR	11	4
RUALLLLRRRR	RUALLLLRRR	RUALLLLRRRRL	RUALLLLRRRRR	11	4
RUALLLLRRRL	RUALLLLRRR	RUALLLLRRRLL	RUALLLLRRRLR	11	4
RUALLLLRLRR	RUALLLLRLR	RUALLLLRLRRL	RUALLLLRLRRR	11	24
RUALLLLRLRL	RUALLLLRLR	RUALLLLRLRLL	RUALLLLRLRLR	11	4
RUALLLLLRRR	RUALLLLLRR	RUALLLLLRRRL	RUALLLLLRRRR	11	4
RUALLLLLRRL	RUALLLLLRR	RUALLLLLRRLL	RUALLLLLRRLR	11	24
RUBRLRRRRRRR	RUBRLRRRRRR	RUBRLRRRRRRRL	RUBRLRRRRRRRR	12	0
RUBRLRRRRRRL	RUBRLRRRRRR	RUBRLRRRRRRLL	RUBRLRRRRRRLR	12	0
RUBRLRRRRRLR	RUBRLRRRRRL	RUBRLRRRRRLRL	RUBRLRRRRRLRR	12	0
RUBRLRRRRRLL	RUBRLRRRRRL	RUBRLRRRRRLLL	RUBRLRRRRRLLR	12	0
RUBRLRRRRLRR	RUBRLRRRRLR	RUBRLRRRRLRRL	RUBRLRRRRLRRR	12	0
RUBRLRRRRLRL	RUBRLRRRRLR	RUBRLRRRRLRLL	RUBRLRRRRLRLR	12	0
RUBRLRRRRLLR	RUBRLRRRRLL	RUBRLRRRRLLRL	RUBRLRRRRLLRR	12	0
RUBRLRRRRLLL	RUBRLRRRRLL	RUBRLRRRRLLLL	RUBRLRRRRLLLR	12	0
RUBRLRRRLRRR	RUBRLRRRLRR	RUBRLRRRLRRRL	RUBRLRRRLRRRR	12	0
RUBRLRRRLRRL	RUBRLRRRLRR	RUBRLRRRLRRLL	RUBRLRRRLRRLR	12	0
RUBRLRRRLRLR	RUBRLRRRLRL	RUBRLRRRLRLRR	RUBRLRRRLRLRL	12	0
RUBRLRRRLRLL	RUBRLRRRLRL	RUBRLRRRLRLLR	RUBRLRRRLRLLL	12	0
RUBRLRRRLLRR	RUBRLRRRLLR	RUBRLRRRLLRRL	RUBRLRRRLLRRR	12	0
RUBRLRRRLLRL	RUBRLRRRLLR	RUBRLRRRLLRLR	RUBRLRRRLLRLL	12	0
RUBRLRRRLLLR	RUBRLRRRLLL	RUBRLRRRLLLRR	RUBRLRRRLLLRL	12	0
RUBRLRRRLLLL	RUBRLRRRLLL	RUBRLRRRLLLLL	RUBRLRRRLLLLR	12	0
RUBRLRRLRRRR	RUBRLRRLRRR	RUBRLRRLRRRRL	RUBRLRRLRRRRR	12	0
RUBRLRRLRRRL	RUBRLRRLRRR	RUBRLRRLRRRLR	RUBRLRRLRRRLL	12	0
RUBRLRRLRRLR	RUBRLRRLRRL	RUBRLRRLRRLRR	RUBRLRRLRRLRL	12	0
RUBRLRRLRRLL	RUBRLRRLRRL	RUBRLRRLRRLLR	RUBRLRRLRRLLL	12	0
RUBRLRRLRLRR	RUBRLRRLRLR	RUBRLRRLRLRRL	RUBRLRRLRLRRR	12	0
RUBRLRRLRLRL	RUBRLRRLRLR	RUBRLRRLRLRLL	RUBRLRRLRLRLR	12	0
RUBRLRRLRLLR	RUBRLRRLRLL	RUBRLRRLRLLRR	RUBRLRRLRLLRL	12	0
RUBRLRRLRLLL	RUBRLRRLRLL	RUBRLRRLRLLLL	RUBRLRRLRLLLR	12	0
RUBRLRRLLRRR	RUBRLRRLLRR	RUBRLRRLLRRRL	RUBRLRRLLRRRR	12	0
RUBRLRRLLRRL	RUBRLRRLLRR	RUBRLRRLLRRLL	RUBRLRRLLRRLR	12	0
RUBRLRRLLRLR	RUBRLRRLLRL	RUBRLRRLLRLRL	RUBRLRRLLRLRR	12	0
RUBRLRRLLRLL	RUBRLRRLLRL	RUBRLRRLLRLLR	RUBRLRRLLRLLL	12	0
RUBRLRRLLLRR	RUBRLRRLLLR	RUBRLRRLLLRRL	RUBRLRRLLLRRR	12	0
RUBRLRRLLLRL	RUBRLRRLLLR	RUBRLRRLLLRLL	RUBRLRRLLLRLR	12	0
RUBRLRRLLLLR	RUBRLRRLLLL	RUBRLRRLLLLRL	RUBRLRRLLLLRR	12	0
RUBRLRRLLLLL	RUBRLRRLLLL	RUBRLRRLLLLLL	RUBRLRRLLLLLR	12	0
RUBRLRLRRRRR	RUBRLRLRRRR	RUBRLRLRRRRRL	RUBRLRLRRRRRR	12	0
RUBRLRLRRRRL	RUBRLRLRRRR	RUBRLRLRRRRLL	RUBRLRLRRRRLR	12	0
RUBRLRLRRRLR	RUBRLRLRRRL	RUBRLRLRRRLRL	RUBRLRLRRRLRR	12	0
RUBRLRLRRRLL	RUBRLRLRRRL	RUBRLRLRRRLLR	RUBRLRLRRRLLL	12	0
RUBRLRLRRLRR	RUBRLRLRRLR	RUBRLRLRRLRRL	RUBRLRLRRLRRR	12	0
RUBRLRLRRLRL	RUBRLRLRRLR	RUBRLRLRRLRLR	RUBRLRLRRLRLL	12	0
RUBRLRLRRLLR	RUBRLRLRRLL	RUBRLRLRRLLRL	RUBRLRLRRLLRR	12	0
RUBRLRLRRLLL	RUBRLRLRRLL	RUBRLRLRRLLLL	RUBRLRLRRLLLR	12	0
RUBRLRLRLRRR	RUBRLRLRLRR	RUBRLRLRLRRRR	RUBRLRLRLRRRL	12	0
RUBRLRLRLRRL	RUBRLRLRLRR	RUBRLRLRLRRLR	RUBRLRLRLRRLL	12	0
RUBRLRLRLRLR	RUBRLRLRLRL	RUBRLRLRLRLRL	RUBRLRLRLRLRR	12	0
RUBRLRLRLRLL	RUBRLRLRLRL	RUBRLRLRLRLLR	RUBRLRLRLRLLL	12	0
RUBRLRLRLLRR	RUBRLRLRLLR	RUBRLRLRLLRRL	RUBRLRLRLLRRR	12	0
RUBRLRLRLLRL	RUBRLRLRLLR	RUBRLRLRLLRLL	RUBRLRLRLLRLR	12	0
RUBRLRLRLLLR	RUBRLRLRLLL	RUBRLRLRLLLRL	RUBRLRLRLLLRR	12	0
RUBRLRLRLLLL	RUBRLRLRLLL	RUBRLRLRLLLLR	RUBRLRLRLLLLL	12	0
RUBRLRLLRRRR	RUBRLRLLRRR	RUBRLRLLRRRRL	RUBRLRLLRRRRR	12	0
RUBRLRLLRRRL	RUBRLRLLRRR	RUBRLRLLRRRLL	RUBRLRLLRRRLR	12	0
RUBRLRLLRRLR	RUBRLRLLRRL	RUBRLRLLRRLRL	RUBRLRLLRRLRR	12	0
RUBRLRLLRRLL	RUBRLRLLRRL	RUBRLRLLRRLLL	RUBRLRLLRRLLR	12	0
RUBRLRLLRLRR	RUBRLRLLRLR	RUBRLRLLRLRRL	RUBRLRLLRLRRR	12	0
RUBRLRLLRLRL	RUBRLRLLRLR	RUBRLRLLRLRLL	RUBRLRLLRLRLR	12	0
RUBRLRLLRLLR	RUBRLRLLRLL	RUBRLRLLRLLRL	RUBRLRLLRLLRR	12	0
RUBRLRLLRLLL	RUBRLRLLRLL	RUBRLRLLRLLLL	RUBRLRLLRLLLR	12	0
RUBRLRLLLRRR	RUBRLRLLLRR	RUBRLRLLLRRRL	RUBRLRLLLRRRR	12	0
RUBRLRLLLRRL	RUBRLRLLLRR	RUBRLRLLLRRLR	RUBRLRLLLRRLL	12	0
RUBRLRLLLRLR	RUBRLRLLLRL	RUBRLRLLLRLRL	RUBRLRLLLRLRR	12	0
RUBRLRLLLRLL	RUBRLRLLLRL	RUBRLRLLLRLLR	RUBRLRLLLRLLL	12	0
RUBRLRLLLLRR	RUBRLRLLLLR	RUBRLRLLLLRRL	RUBRLRLLLLRRR	12	0
RUBRLRLLLLRL	RUBRLRLLLLR	RUBRLRLLLLRLL	RUBRLRLLLLRLR	12	0
RUBRLRLLLLLR	RUBRLRLLLLL	RUBRLRLLLLLRL	RUBRLRLLLLLRR	12	0
RUBRLRLLLLLL	RUBRLRLLLLL	RUBRLRLLLLLLR	RUBRLRLLLLLLL	12	0
RUBRLLRRRRRR	RUBRLLRRRRR	RUBRLLRRRRRRL	RUBRLLRRRRRRR	12	0
RUBRLLRRRRRL	RUBRLLRRRRR	RUBRLLRRRRRLR	RUBRLLRRRRRLL	12	0
RUBRLLRRRRLR	RUBRLLRRRRL	RUBRLLRRRRLRL	RUBRLLRRRRLRR	12	0
RUBRLLRRRRLL	RUBRLLRRRRL	RUBRLLRRRRLLR	RUBRLLRRRRLLL	12	0
RUBRLLRRRLRR	RUBRLLRRRLR	RUBRLLRRRLRRL	RUBRLLRRRLRRR	12	0
RUBRLLRRRLRL	RUBRLLRRRLR	RUBRLLRRRLRLL	RUBRLLRRRLRLR	12	0
RUBRLLRRRLLR	RUBRLLRRRLL	RUBRLLRRRLLRR	RUBRLLRRRLLRL	12	0
RUBRLLRRRLLL	RUBRLLRRRLL	RUBRLLRRRLLLR	RUBRLLRRRLLLL	12	0
RUBRLLRRLRRR	RUBRLLRRLRR	RUBRLLRRLRRRL	RUBRLLRRLRRRR	12	0
RUBRLLRRLRRL	RUBRLLRRLRR	RUBRLLRRLRRLL	RUBRLLRRLRRLR	12	0
RUBRLLRRLRLR	RUBRLLRRLRL	RUBRLLRRLRLRL	RUBRLLRRLRLRR	12	0
RUBRLLRRLRLL	RUBRLLRRLRL	RUBRLLRRLRLLR	RUBRLLRRLRLLL	12	0
RUBRLLRRLLRR	RUBRLLRRLLR	RUBRLLRRLLRRL	RUBRLLRRLLRRR	12	0
RUBRLLRRLLRL	RUBRLLRRLLR	RUBRLLRRLLRLL	RUBRLLRRLLRLR	12	0
RUBRLLRRLLLR	RUBRLLRRLLL	RUBRLLRRLLLRR	RUBRLLRRLLLRL	12	0
RUBRLLRRLLLL	RUBRLLRRLLL	RUBRLLRRLLLLR	RUBRLLRRLLLLL	12	0
RUBRLLRLRRRR	RUBRLLRLRRR	RUBRLLRLRRRRL	RUBRLLRLRRRRR	12	0
RUBRLLRLRRRL	RUBRLLRLRRR	RUBRLLRLRRRLL	RUBRLLRLRRRLR	12	0
RUBRLLRLRRLR	RUBRLLRLRRL	RUBRLLRLRRLRL	RUBRLLRLRRLRR	12	0
RUBRLLRLRRLL	RUBRLLRLRRL	RUBRLLRLRRLLL	RUBRLLRLRRLLR	12	0
RUBRLLRLRLRR	RUBRLLRLRLR	RUBRLLRLRLRRL	RUBRLLRLRLRRR	12	0
RUBRLLRLRLRL	RUBRLLRLRLR	RUBRLLRLRLRLL	RUBRLLRLRLRLR	12	0
RUBRLLRLRLLR	RUBRLLRLRLL	RUBRLLRLRLLRL	RUBRLLRLRLLRR	12	0
RUBRLLRLRLLL	RUBRLLRLRLL	RUBRLLRLRLLLL	RUBRLLRLRLLLR	12	0
RUBRLLRLLRRR	RUBRLLRLLRR	RUBRLLRLLRRRL	RUBRLLRLLRRRR	12	0
RUBRLLRLLRRL	RUBRLLRLLRR	RUBRLLRLLRRLL	RUBRLLRLLRRLR	12	0
RUBRLLRLLRLR	RUBRLLRLLRL	RUBRLLRLLRLRR	RUBRLLRLLRLRL	12	0
RUBRLLRLLRLL	RUBRLLRLLRL	RUBRLLRLLRLLR	RUBRLLRLLRLLL	12	0
RUBRLLRLLLRR	RUBRLLRLLLR	RUBRLLRLLLRRL	RUBRLLRLLLRRR	12	0
RUBRLLRLLLRL	RUBRLLRLLLR	RUBRLLRLLLRLR	RUBRLLRLLLRLL	12	0
RUBRLLRLLLLR	RUBRLLRLLLL	RUBRLLRLLLLRL	RUBRLLRLLLLRR	12	0
RUBRLLRLLLLL	RUBRLLRLLLL	RUBRLLRLLLLLR	RUBRLLRLLLLLL	12	0
RUBRLLLRRRRR	RUBRLLLRRRR	RUBRLLLRRRRRR	RUBRLLLRRRRRL	12	0
RUBRLLLRRRRL	RUBRLLLRRRR	RUBRLLLRRRRLL	RUBRLLLRRRRLR	12	0
RUBRLLLRRRLR	RUBRLLLRRRL	RUBRLLLRRRLRL	RUBRLLLRRRLRR	12	0
RUBRLLLRRRLL	RUBRLLLRRRL	RUBRLLLRRRLLR	RUBRLLLRRRLLL	12	0
RUBRLLLRRLRR	RUBRLLLRRLR	RUBRLLLRRLRRL	RUBRLLLRRLRRR	12	0
RUBRLLLRRLRL	RUBRLLLRRLR	RUBRLLLRRLRLR	RUBRLLLRRLRLL	12	0
RUBRLLLRRLLR	RUBRLLLRRLL	RUBRLLLRRLLRR	RUBRLLLRRLLRL	12	0
RUBRLLLRRLLL	RUBRLLLRRLL	RUBRLLLRRLLLR	RUBRLLLRRLLLL	12	0
RUBRLLLRLRRR	RUBRLLLRLRR	RUBRLLLRLRRRL	RUBRLLLRLRRRR	12	0
RUBRLLLRLRRL	RUBRLLLRLRR	RUBRLLLRLRRLL	RUBRLLLRLRRLR	12	0
RUBRLLLRLRLR	RUBRLLLRLRL	RUBRLLLRLRLRL	RUBRLLLRLRLRR	12	0
RUBRLLLRLRLL	RUBRLLLRLRL	RUBRLLLRLRLLR	RUBRLLLRLRLLL	12	0
RUBRLLLRLLRR	RUBRLLLRLLR	RUBRLLLRLLRRL	RUBRLLLRLLRRR	12	0
RUBRLLLRLLRL	RUBRLLLRLLR	RUBRLLLRLLRLL	RUBRLLLRLLRLR	12	0
RUBRLLLRLLLR	RUBRLLLRLLL	RUBRLLLRLLLRR	RUBRLLLRLLLRL	12	0
RUBRLLLRLLLL	RUBRLLLRLLL	RUBRLLLRLLLLR	RUBRLLLRLLLLL	12	0
RUBRLLLLRRRR	RUBRLLLLRRR	RUBRLLLLRRRRL	RUBRLLLLRRRRR	12	0
RUBRLLLLRRRL	RUBRLLLLRRR	RUBRLLLLRRRLL	RUBRLLLLRRRLR	12	0
RUBRLLLLRRLR	RUBRLLLLRRL	RUBRLLLLRRLRL	RUBRLLLLRRLRR	12	0
RUBRLLLLRRLL	RUBRLLLLRRL	RUBRLLLLRRLLL	RUBRLLLLRRLLR	12	0
RUBRLLLLRLRR	RUBRLLLLRLR	RUBRLLLLRLRRL	RUBRLLLLRLRRR	12	0
RUBRLLLLRLRL	RUBRLLLLRLR	RUBRLLLLRLRLR	RUBRLLLLRLRLL	12	0
RUBRLLLLRLLR	RUBRLLLLRLL	RUBRLLLLRLLRR	RUBRLLLLRLLRL	12	0
RUBRLLLLRLLL	RUBRLLLLRLL	RUBRLLLLRLLLL	RUBRLLLLRLLLR	12	0
RUBRLLLLLRRR	RUBRLLLLLRR	RUBRLLLLLRRRL	RUBRLLLLLRRRR	12	0
RUBRLLLLLRRL	RUBRLLLLLRR	RUBRLLLLLRRLL	RUBRLLLLLRRLR	12	0
RUBRLLLLLRLR	RUBRLLLLLRL	RUBRLLLLLRLRR	RUBRLLLLLRLRL	12	0
RUBRLLLLLRLL	RUBRLLLLLRL	RUBRLLLLLRLLL	RUBRLLLLLRLLR	12	0
RUBRLLLLLLRR	RUBRLLLLLLR	RUBRLLLLLLRRL	RUBRLLLLLLRRR	12	0
RUBRLLLLLLRL	RUBRLLLLLLR	RUBRLLLLLLRLL	RUBRLLLLLLRLR	12	0
RUBRLLLLLLLR	RUBRLLLLLLL	RUBRLLLLLLLRR	RUBRLLLLLLLRL	12	0
RUBRLLLLLLLL	RUBRLLLLLLL	RUBRLLLLLLLLL	RUBRLLLLLLLLR	12	0
RUBRRRRRRRRR	RUBRRRRRRRR	RUBRRRRRRRRRL	RUBRRRRRRRRRR	12	0
RUBRRRRRRRRL	RUBRRRRRRRR	RUBRRRRRRRRLL	RUBRRRRRRRRLR	12	0
RUBRRRRRRRLR	RUBRRRRRRRL	RUBRRRRRRRLRL	RUBRRRRRRRLRR	12	0
RUBRRRRRRRLL	RUBRRRRRRRL	RUBRRRRRRRLLR	RUBRRRRRRRLLL	12	0
RUBRRRRRRLRR	RUBRRRRRRLR	RUBRRRRRRLRRL	RUBRRRRRRLRRR	12	0
RUBRRRRRRLRL	RUBRRRRRRLR	RUBRRRRRRLRLL	RUBRRRRRRLRLR	12	0
RUBRRRRRRLLR	RUBRRRRRRLL	RUBRRRRRRLLRR	RUBRRRRRRLLRL	12	0
RUBRRRRRRLLL	RUBRRRRRRLL	RUBRRRRRRLLLL	RUBRRRRRRLLLR	12	0
RUBRRRRRLRRR	RUBRRRRRLRR	RUBRRRRRLRRRL	RUBRRRRRLRRRR	12	0
RUBRRRRRLRRL	RUBRRRRRLRR	RUBRRRRRLRRLR	RUBRRRRRLRRLL	12	0
RUBRRRRRLRLR	RUBRRRRRLRL	RUBRRRRRLRLRR	RUBRRRRRLRLRL	12	0
RUBRRRRRLRLL	RUBRRRRRLRL	RUBRRRRRLRLLR	RUBRRRRRLRLLL	12	0
RUBRRRRRLLRR	RUBRRRRRLLR	RUBRRRRRLLRRL	RUBRRRRRLLRRR	12	0
RUBRRRRRLLRL	RUBRRRRRLLR	RUBRRRRRLLRLR	RUBRRRRRLLRLL	12	0
RUBRRRRRLLLR	RUBRRRRRLLL	RUBRRRRRLLLRL	RUBRRRRRLLLRR	12	0
RUBRRRRRLLLL	RUBRRRRRLLL	RUBRRRRRLLLLL	RUBRRRRRLLLLR	12	0
RUBRRRRLRRRR	RUBRRRRLRRR	RUBRRRRLRRRRL	RUBRRRRLRRRRR	12	0
RUBRRRRLRRRL	RUBRRRRLRRR	RUBRRRRLRRRLL	RUBRRRRLRRRLR	12	0
RUBRRRRLRRLR	RUBRRRRLRRL	RUBRRRRLRRLRL	RUBRRRRLRRLRR	12	0
RUBRRRRLRRLL	RUBRRRRLRRL	RUBRRRRLRRLLR	RUBRRRRLRRLLL	12	0
RUBRRRRLRLRR	RUBRRRRLRLR	RUBRRRRLRLRRL	RUBRRRRLRLRRR	12	0
RUBRRRRLRLRL	RUBRRRRLRLR	RUBRRRRLRLRLL	RUBRRRRLRLRLR	12	0
RUBRRRRLRLLR	RUBRRRRLRLL	RUBRRRRLRLLRL	RUBRRRRLRLLRR	12	0
RUBRRRRLRLLL	RUBRRRRLRLL	RUBRRRRLRLLLR	RUBRRRRLRLLLL	12	0
RUBRRRRLLRRR	RUBRRRRLLRR	RUBRRRRLLRRRL	RUBRRRRLLRRRR	12	0
RUBRRRRLLRRL	RUBRRRRLLRR	RUBRRRRLLRRLL	RUBRRRRLLRRLR	12	0
RUBRRRRLLRLR	RUBRRRRLLRL	RUBRRRRLLRLRL	RUBRRRRLLRLRR	12	0
RUBRRRRLLRLL	RUBRRRRLLRL	RUBRRRRLLRLLL	RUBRRRRLLRLLR	12	0
RUBRRRRLLLRR	RUBRRRRLLLR	RUBRRRRLLLRRL	RUBRRRRLLLRRR	12	0
RUBRRRRLLLRL	RUBRRRRLLLR	RUBRRRRLLLRLL	RUBRRRRLLLRLR	12	0
RUBRRRRLLLLR	RUBRRRRLLLL	RUBRRRRLLLLRL	RUBRRRRLLLLRR	12	0
RUBRRRRLLLLL	RUBRRRRLLLL	RUBRRRRLLLLLR	RUBRRRRLLLLLL	12	0
RUBRRRLRRRRR	RUBRRRLRRRR	RUBRRRLRRRRRR	RUBRRRLRRRRRL	12	0
RUBRRRLRRRRL	RUBRRRLRRRR	RUBRRRLRRRRLR	RUBRRRLRRRRLL	12	0
RUBRRRLRRRLR	RUBRRRLRRRL	RUBRRRLRRRLRR	RUBRRRLRRRLRL	12	0
RUBRRRLRRRLL	RUBRRRLRRRL	RUBRRRLRRRLLL	RUBRRRLRRRLLR	12	0
RUBRRRLRRLRR	RUBRRRLRRLR	RUBRRRLRRLRRL	RUBRRRLRRLRRR	12	0
RUBRRRLRRLRL	RUBRRRLRRLR	RUBRRRLRRLRLL	RUBRRRLRRLRLR	12	0
RUBRRRLRRLLR	RUBRRRLRRLL	RUBRRRLRRLLRL	RUBRRRLRRLLRR	12	0
RUBRRRLRRLLL	RUBRRRLRRLL	RUBRRRLRRLLLL	RUBRRRLRRLLLR	12	2
RUBRRRLRLRRR	RUBRRRLRLRR	RUBRRRLRLRRRL	RUBRRRLRLRRRR	12	0
RUBRRRLRLRRL	RUBRRRLRLRR	RUBRRRLRLRRLL	RUBRRRLRLRRLR	12	0
RUBRRRLRLRLR	RUBRRRLRLRL	RUBRRRLRLRLRR	RUBRRRLRLRLRL	12	0
RUBRRRLRLRLL	RUBRRRLRLRL	RUBRRRLRLRLLL	RUBRRRLRLRLLR	12	0
RUBRRRLRLLRR	RUBRRRLRLLR	RUBRRRLRLLRRL	RUBRRRLRLLRRR	12	0
RUBRRRLRLLRL	RUBRRRLRLLR	RUBRRRLRLLRLR	RUBRRRLRLLRLL	12	0
RUBRRRLRLLLR	RUBRRRLRLLL	RUBRRRLRLLLRL	RUBRRRLRLLLRR	12	0
RUBRRRLRLLLL	RUBRRRLRLLL	RUBRRRLRLLLLR	RUBRRRLRLLLLL	12	0
RUBRRRLLRRRR	RUBRRRLLRRR	RUBRRRLLRRRRL	RUBRRRLLRRRRR	12	0
RUBRRRLLRRRL	RUBRRRLLRRR	RUBRRRLLRRRLR	RUBRRRLLRRRLL	12	0
RUBRRRLLRRLR	RUBRRRLLRRL	RUBRRRLLRRLRL	RUBRRRLLRRLRR	12	0
RUBRRRLLRRLL	RUBRRRLLRRL	RUBRRRLLRRLLL	RUBRRRLLRRLLR	12	0
RUBRRRLLRLRR	RUBRRRLLRLR	RUBRRRLLRLRRL	RUBRRRLLRLRRR	12	0
RUBRRRLLRLRL	RUBRRRLLRLR	RUBRRRLLRLRLL	RUBRRRLLRLRLR	12	0
RUBRRRLLRLLR	RUBRRRLLRLL	RUBRRRLLRLLRL	RUBRRRLLRLLRR	12	0
RUBRRRLLRLLL	RUBRRRLLRLL	RUBRRRLLRLLLL	RUBRRRLLRLLLR	12	0
RUBRRRLLLRRR	RUBRRRLLLRR	RUBRRRLLLRRRL	RUBRRRLLLRRRR	12	0
RUBRRRLLLRRL	RUBRRRLLLRR	RUBRRRLLLRRLL	RUBRRRLLLRRLR	12	0
RUBRRRLLLRLR	RUBRRRLLLRL	RUBRRRLLLRLRR	RUBRRRLLLRLRL	12	0
RUBRRRLLLRLL	RUBRRRLLLRL	RUBRRRLLLRLLR	RUBRRRLLLRLLL	12	0
RUBRRRLLLLRR	RUBRRRLLLLR	RUBRRRLLLLRRR	RUBRRRLLLLRRL	12	0
RUBRRRLLLLRL	RUBRRRLLLLR	RUBRRRLLLLRLR	RUBRRRLLLLRLL	12	0
RUBRRRLLLLLR	RUBRRRLLLLL	RUBRRRLLLLLRL	RUBRRRLLLLLRR	12	0
RUBRRRLLLLLL	RUBRRRLLLLL	RUBRRRLLLLLLL	RUBRRRLLLLLLR	12	4
RUBRRLRRRRRR	RUBRRLRRRRR	RUBRRLRRRRRRL	RUBRRLRRRRRRR	12	0
RUBRRLRRRRRL	RUBRRLRRRRR	RUBRRLRRRRRLL	RUBRRLRRRRRLR	12	0
RUBRRLRRRRLR	RUBRRLRRRRL	RUBRRLRRRRLRL	RUBRRLRRRRLRR	12	0
RUBRRLRRRRLL	RUBRRLRRRRL	RUBRRLRRRRLLL	RUBRRLRRRRLLR	12	0
RUBRRLRRRLRR	RUBRRLRRRLR	RUBRRLRRRLRRL	RUBRRLRRRLRRR	12	0
RUBRRLRRRLRL	RUBRRLRRRLR	RUBRRLRRRLRLL	RUBRRLRRRLRLR	12	0
RUBRRLRRRLLR	RUBRRLRRRLL	RUBRRLRRRLLRL	RUBRRLRRRLLRR	12	0
RUBRRLRRRLLL	RUBRRLRRRLL	RUBRRLRRRLLLR	RUBRRLRRRLLLL	12	0
RUBRRLRRLRRR	RUBRRLRRLRR	RUBRRLRRLRRRL	RUBRRLRRLRRRR	12	0
RUBRRLRRLRRL	RUBRRLRRLRR	RUBRRLRRLRRLL	RUBRRLRRLRRLR	12	0
RUBRRLRRLRLR	RUBRRLRRLRL	RUBRRLRRLRLRL	RUBRRLRRLRLRR	12	0
RUBRRLRRLRLL	RUBRRLRRLRL	RUBRRLRRLRLLL	RUBRRLRRLRLLR	12	0
RUBRRLRRLLRR	RUBRRLRRLLR	RUBRRLRRLLRRL	RUBRRLRRLLRRR	12	0
RUBRRLRRLLRL	RUBRRLRRLLR	RUBRRLRRLLRLL	RUBRRLRRLLRLR	12	0
RUBRRLRRLLLR	RUBRRLRRLLL	RUBRRLRRLLLRL	RUBRRLRRLLLRR	12	0
RUBRRLRRLLLL	RUBRRLRRLLL	RUBRRLRRLLLLL	RUBRRLRRLLLLR	12	0
RUBRRLRLRRRR	RUBRRLRLRRR	RUBRRLRLRRRRL	RUBRRLRLRRRRR	12	0
RUBRRLRLRRRL	RUBRRLRLRRR	RUBRRLRLRRRLL	RUBRRLRLRRRLR	12	0
RUBRRLRLRRLR	RUBRRLRLRRL	RUBRRLRLRRLRL	RUBRRLRLRRLRR	12	0
RUBRRLRLRRLL	RUBRRLRLRRL	RUBRRLRLRRLLL	RUBRRLRLRRLLR	12	0
RUBRRLRLRLRR	RUBRRLRLRLR	RUBRRLRLRLRRL	RUBRRLRLRLRRR	12	0
RUBRRLRLRLRL	RUBRRLRLRLR	RUBRRLRLRLRLR	RUBRRLRLRLRLL	12	0
RUBRRLRLRLLR	RUBRRLRLRLL	RUBRRLRLRLLRL	RUBRRLRLRLLRR	12	0
RUBRRLRLRLLL	RUBRRLRLRLL	RUBRRLRLRLLLL	RUBRRLRLRLLLR	12	0
RUBRRLRLLRRR	RUBRRLRLLRR	RUBRRLRLLRRRR	RUBRRLRLLRRRL	12	0
RUBRRLRLLRRL	RUBRRLRLLRR	RUBRRLRLLRRLR	RUBRRLRLLRRLL	12	0
RUBRRLRLLRLR	RUBRRLRLLRL	RUBRRLRLLRLRL	RUBRRLRLLRLRR	12	0
RUBRRLRLLRLL	RUBRRLRLLRL	RUBRRLRLLRLLL	RUBRRLRLLRLLR	12	0
RUBRRLRLLLRR	RUBRRLRLLLR	RUBRRLRLLLRRL	RUBRRLRLLLRRR	12	0
RUBRRLRLLLRL	RUBRRLRLLLR	RUBRRLRLLLRLR	RUBRRLRLLLRLL	12	0
RUBRRLRLLLLR	RUBRRLRLLLL	RUBRRLRLLLLRL	RUBRRLRLLLLRR	12	0
RUBRRLRLLLLL	RUBRRLRLLLL	RUBRRLRLLLLLL	RUBRRLRLLLLLR	12	0
RUBRRLLRRRRR	RUBRRLLRRRR	RUBRRLLRRRRRL	RUBRRLLRRRRRR	12	0
RUBRRLLRRRRL	RUBRRLLRRRR	RUBRRLLRRRRLL	RUBRRLLRRRRLR	12	0
RUBRRLLRRRLR	RUBRRLLRRRL	RUBRRLLRRRLRL	RUBRRLLRRRLRR	12	0
RUBRRLLRRRLL	RUBRRLLRRRL	RUBRRLLRRRLLL	RUBRRLLRRRLLR	12	0
RUBRRLLRRLRR	RUBRRLLRRLR	RUBRRLLRRLRRL	RUBRRLLRRLRRR	12	0
RUBRRLLRRLRL	RUBRRLLRRLR	RUBRRLLRRLRLL	RUBRRLLRRLRLR	12	0
RUBRRLLRRLLR	RUBRRLLRRLL	RUBRRLLRRLLRR	RUBRRLLRRLLRL	12	0
RUBRRLLRRLLL	RUBRRLLRRLL	RUBRRLLRRLLLR	RUBRRLLRRLLLL	12	0
RUBRRLLRLRRR	RUBRRLLRLRR	RUBRRLLRLRRRL	RUBRRLLRLRRRR	12	0
RUBRRLLRLRRL	RUBRRLLRLRR	RUBRRLLRLRRLR	RUBRRLLRLRRLL	12	0
RUBRRLLRLRLR	RUBRRLLRLRL	RUBRRLLRLRLRL	RUBRRLLRLRLRR	12	0
RUBRRLLRLRLL	RUBRRLLRLRL	RUBRRLLRLRLLR	RUBRRLLRLRLLL	12	0
RUBRRLLRLLRR	RUBRRLLRLLR	RUBRRLLRLLRRL	RUBRRLLRLLRRR	12	0
RUBRRLLRLLRL	RUBRRLLRLLR	RUBRRLLRLLRLL	RUBRRLLRLLRLR	12	2
RUBRRLLRLLLR	RUBRRLLRLLL	RUBRRLLRLLLRL	RUBRRLLRLLLRR	12	0
RUBRRLLRLLLL	RUBRRLLRLLL	RUBRRLLRLLLLL	RUBRRLLRLLLLR	12	4
RUBRRLLLRRRR	RUBRRLLLRRR	RUBRRLLLRRRRL	RUBRRLLLRRRRR	12	0
RUBRRLLLRRRL	RUBRRLLLRRR	RUBRRLLLRRRLL	RUBRRLLLRRRLR	12	0
RUBRRLLLRRLR	RUBRRLLLRRL	RUBRRLLLRRLRL	RUBRRLLLRRLRR	12	0
RUBRRLLLRRLL	RUBRRLLLRRL	RUBRRLLLRRLLR	RUBRRLLLRRLLL	12	0
RUBRRLLLRLRR	RUBRRLLLRLR	RUBRRLLLRLRRL	RUBRRLLLRLRRR	12	0
RUBRRLLLRLRL	RUBRRLLLRLR	RUBRRLLLRLRLL	RUBRRLLLRLRLR	12	0
RUBRRLLLRLLR	RUBRRLLLRLL	RUBRRLLLRLLRL	RUBRRLLLRLLRR	12	0
RUBRRLLLRLLL	RUBRRLLLRLL	RUBRRLLLRLLLL	RUBRRLLLRLLLR	12	0
RUBRRLLLLRRR	RUBRRLLLLRR	RUBRRLLLLRRRL	RUBRRLLLLRRRR	12	0
RUBRRLLLLRRL	RUBRRLLLLRR	RUBRRLLLLRRLR	RUBRRLLLLRRLL	12	0
RUBRRLLLLRLR	RUBRRLLLLRL	RUBRRLLLLRLRL	RUBRRLLLLRLRR	12	0
RUBRRLLLLRLL	RUBRRLLLLRL	RUBRRLLLLRLLL	RUBRRLLLLRLLR	12	0
RUBRRLLLLLRR	RUBRRLLLLLR	RUBRRLLLLLRRL	RUBRRLLLLLRRR	12	0
RUBRRLLLLLRL	RUBRRLLLLLR	RUBRRLLLLLRLL	RUBRRLLLLLRLR	12	0
RUBRRLLLLLLR	RUBRRLLLLLL	RUBRRLLLLLLRL	RUBRRLLLLLLRR	12	0
RUBRRLLLLLLL	RUBRRLLLLLL	RUBRRLLLLLLLL	RUBRRLLLLLLLR	12	4
RUBLRRRRRRRR	RUBLRRRRRRR	RUBLRRRRRRRRL	RUBLRRRRRRRRR	12	0
RUBLRRRRRRRL	RUBLRRRRRRR	RUBLRRRRRRRLL	RUBLRRRRRRRLR	12	0
RUBLRRRRRRLR	RUBLRRRRRRL	RUBLRRRRRRLRL	RUBLRRRRRRLRR	12	0
RUBLRRRRRRLL	RUBLRRRRRRL	RUBLRRRRRRLLL	RUBLRRRRRRLLR	12	2
RUBLRRRRRLRR	RUBLRRRRRLR	RUBLRRRRRLRRL	RUBLRRRRRLRRR	12	0
RUBLRRRRRLRL	RUBLRRRRRLR	RUBLRRRRRLRLL	RUBLRRRRRLRLR	12	0
RUBLRRRRRLLR	RUBLRRRRRLL	RUBLRRRRRLLRR	RUBLRRRRRLLRL	12	0
RUBLRRRRRLLL	RUBLRRRRRLL	RUBLRRRRRLLLR	RUBLRRRRRLLLL	12	0
RUBLRRRRLRRR	RUBLRRRRLRR	RUBLRRRRLRRRR	RUBLRRRRLRRRL	12	0
RUBLRRRRLRRL	RUBLRRRRLRR	RUBLRRRRLRRLR	RUBLRRRRLRRLL	12	0
RUBLRRRRLRLR	RUBLRRRRLRL	RUBLRRRRLRLRL	RUBLRRRRLRLRR	12	0
RUBLRRRRLRLL	RUBLRRRRLRL	RUBLRRRRLRLLL	RUBLRRRRLRLLR	12	2
RUBLRRRRLLRR	RUBLRRRRLLR	RUBLRRRRLLRRL	RUBLRRRRLLRRR	12	0
RUBLRRRRLLRL	RUBLRRRRLLR	RUBLRRRRLLRLL	RUBLRRRRLLRLR	12	0
RUBLRRRRLLLR	RUBLRRRRLLL	RUBLRRRRLLLRL	RUBLRRRRLLLRR	12	0
RUBLRRRRLLLL	RUBLRRRRLLL	RUBLRRRRLLLLR	RUBLRRRRLLLLL	12	0
RUBLRRRLRRRR	RUBLRRRLRRR	RUBLRRRLRRRRR	RUBLRRRLRRRRL	12	0
RUBLRRRLRRRL	RUBLRRRLRRR	RUBLRRRLRRRLL	RUBLRRRLRRRLR	12	0
RUBLRRRLRRLR	RUBLRRRLRRL	RUBLRRRLRRLRL	RUBLRRRLRRLRR	12	0
RUBLRRRLRRLL	RUBLRRRLRRL	RUBLRRRLRRLLR	RUBLRRRLRRLLL	12	0
RUBLRRRLRLRR	RUBLRRRLRLR	RUBLRRRLRLRRL	RUBLRRRLRLRRR	12	0
RUBLRRRLRLRL	RUBLRRRLRLR	RUBLRRRLRLRLL	RUBLRRRLRLRLR	12	0
RUBLRRRLRLLR	RUBLRRRLRLL	RUBLRRRLRLLRL	RUBLRRRLRLLRR	12	0
RUBLRRRLRLLL	RUBLRRRLRLL	RUBLRRRLRLLLL	RUBLRRRLRLLLR	12	0
RUBLRRRLLRRR	RUBLRRRLLRR	RUBLRRRLLRRRL	RUBLRRRLLRRRR	12	0
RUBLRRRLLRRL	RUBLRRRLLRR	RUBLRRRLLRRLL	RUBLRRRLLRRLR	12	0
RUBLRRRLLRLR	RUBLRRRLLRL	RUBLRRRLLRLRR	RUBLRRRLLRLRL	12	0
RUBLRRRLLRLL	RUBLRRRLLRL	RUBLRRRLLRLLL	RUBLRRRLLRLLR	12	24
RUBLRRRLLLRR	RUBLRRRLLLR	RUBLRRRLLLRRL	RUBLRRRLLLRRR	12	0
RUBLRRRLLLRL	RUBLRRRLLLR	RUBLRRRLLLRLL	RUBLRRRLLLRLR	12	2
RUBLRRRLLLLR	RUBLRRRLLLL	RUBLRRRLLLLRL	RUBLRRRLLLLRR	12	0
RUBLRRRLLLLL	RUBLRRRLLLL	RUBLRRRLLLLLL	RUBLRRRLLLLLR	12	0
RUBLRRLRRRRR	RUBLRRLRRRR	RUBLRRLRRRRRL	RUBLRRLRRRRRR	12	0
RUBLRRLRRRRL	RUBLRRLRRRR	RUBLRRLRRRRLL	RUBLRRLRRRRLR	12	2
RUBLRRLRRRLR	RUBLRRLRRRL	RUBLRRLRRRLRR	RUBLRRLRRRLRL	12	0
RUBLRRLRRRLL	RUBLRRLRRRL	RUBLRRLRRRLLR	RUBLRRLRRRLLL	12	0
RUBLRRLRRLRR	RUBLRRLRRLR	RUBLRRLRRLRRR	RUBLRRLRRLRRL	12	0
RUBLRRLRRLRL	RUBLRRLRRLR	RUBLRRLRRLRLL	RUBLRRLRRLRLR	12	0
RUBLRRLRRLLR	RUBLRRLRRLL	RUBLRRLRRLLRR	RUBLRRLRRLLRL	12	0
RUBLRRLRRLLL	RUBLRRLRRLL	RUBLRRLRRLLLL	RUBLRRLRRLLLR	12	24
RUBLRRLRLRRR	RUBLRRLRLRR	RUBLRRLRLRRRL	RUBLRRLRLRRRR	12	0
RUBLRRLRLRRL	RUBLRRLRLRR	RUBLRRLRLRRLL	RUBLRRLRLRRLR	12	0
RUBLRRLRLRLR	RUBLRRLRLRL	RUBLRRLRLRLRL	RUBLRRLRLRLRR	12	0
RUBLRRLRLRLL	RUBLRRLRLRL	RUBLRRLRLRLLL	RUBLRRLRLRLLR	12	2
RUBLRRLRLLRR	RUBLRRLRLLR	RUBLRRLRLLRRR	RUBLRRLRLLRRL	12	0
RUBLRRLRLLRL	RUBLRRLRLLR	RUBLRRLRLLRLL	RUBLRRLRLLRLR	12	4
RUBLRRLRLLLR	RUBLRRLRLLL	RUBLRRLRLLLRL	RUBLRRLRLLLRR	12	0
RUBLRRLRLLLL	RUBLRRLRLLL	RUBLRRLRLLLLL	RUBLRRLRLLLLR	12	24
RUBLRRLLRRRR	RUBLRRLLRRR	RUBLRRLLRRRRL	RUBLRRLLRRRRR	12	0
RUBLRRLLRRRL	RUBLRRLLRRR	RUBLRRLLRRRLL	RUBLRRLLRRRLR	12	0
RUBLRRLLRRLR	RUBLRRLLRRL	RUBLRRLLRRLRL	RUBLRRLLRRLRR	12	4
RUBLRRLLRRLL	RUBLRRLLRRL	RUBLRRLLRRLLL	RUBLRRLLRRLLR	12	4
RUBLRRLLRLRR	RUBLRRLLRLR	RUBLRRLLRLRRL	RUBLRRLLRLRRR	12	0
RUBLRRLLRLRL	RUBLRRLLRLR	RUBLRRLLRLRLL	RUBLRRLLRLRLR	12	0
RUBLRRLLRLLR	RUBLRRLLRLL	RUBLRRLLRLLRL	RUBLRRLLRLLRR	12	0
RUBLRRLLRLLL	RUBLRRLLRLL	RUBLRRLLRLLLL	RUBLRRLLRLLLR	12	2
RUBLRRLLLRRR	RUBLRRLLLRR	RUBLRRLLLRRRL	RUBLRRLLLRRRR	12	4
RUBLRRLLLRRL	RUBLRRLLLRR	RUBLRRLLLRRLL	RUBLRRLLLRRLR	12	4
RUBLRRLLLRLR	RUBLRRLLLRL	RUBLRRLLLRLRL	RUBLRRLLLRLRR	12	4
RUBLRRLLLRLL	RUBLRRLLLRL	RUBLRRLLLRLLL	RUBLRRLLLRLLR	12	24
RUBLRRLLLLRR	RUBLRRLLLLR	RUBLRRLLLLRRL	RUBLRRLLLLRRR	12	0
RUBLRRLLLLRL	RUBLRRLLLLR	RUBLRRLLLLRLL	RUBLRRLLLLRLR	12	4
RUBLRRLLLLLR	RUBLRRLLLLL	RUBLRRLLLLLRL	RUBLRRLLLLLRR	12	4
RUBLRRLLLLLL	RUBLRRLLLLL	RUBLRRLLLLLLL	RUBLRRLLLLLLR	12	24
RUBLRLRRRRRR	RUBLRLRRRRR	RUBLRLRRRRRRL	RUBLRLRRRRRRR	12	0
RUBLRLRRRRRL	RUBLRLRRRRR	RUBLRLRRRRRLL	RUBLRLRRRRRLR	12	0
RUBLRLRRRRLR	RUBLRLRRRRL	RUBLRLRRRRLRL	RUBLRLRRRRLRR	12	0
RUBLRLRRRRLL	RUBLRLRRRRL	RUBLRLRRRRLLL	RUBLRLRRRRLLR	12	0
RUBLRLRRRLRR	RUBLRLRRRLR	RUBLRLRRRLRRL	RUBLRLRRRLRRR	12	0
RUBLRLRRRLRL	RUBLRLRRRLR	RUBLRLRRRLRLL	RUBLRLRRRLRLR	12	2
RUBLRLRRRLLR	RUBLRLRRRLL	RUBLRLRRRLLRL	RUBLRLRRRLLRR	12	0
RUBLRLRRRLLL	RUBLRLRRRLL	RUBLRLRRRLLLL	RUBLRLRRRLLLR	12	0
RUBLRLRRLRRR	RUBLRLRRLRR	RUBLRLRRLRRRR	RUBLRLRRLRRRL	12	0
RUBLRLRRLRRL	RUBLRLRRLRR	RUBLRLRRLRRLR	RUBLRLRRLRRLL	12	0
RUBLRLRRLRLR	RUBLRLRRLRL	RUBLRLRRLRLRL	RUBLRLRRLRLRR	12	2
RUBLRLRRLRLL	RUBLRLRRLRL	RUBLRLRRLRLLL	RUBLRLRRLRLLR	12	2
RUBLRLRRLLRR	RUBLRLRRLLR	RUBLRLRRLLRRL	RUBLRLRRLLRRR	12	0
RUBLRLRRLLRL	RUBLRLRRLLR	RUBLRLRRLLRLR	RUBLRLRRLLRLL	12	0
RUBLRLRRLLLR	RUBLRLRRLLL	RUBLRLRRLLLRL	RUBLRLRRLLLRR	12	0
RUBLRLRRLLLL	RUBLRLRRLLL	RUBLRLRRLLLLL	RUBLRLRRLLLLR	12	0
RUBLRLRLRRRR	RUBLRLRLRRR	RUBLRLRLRRRRL	RUBLRLRLRRRRR	12	0
RUBLRLRLRRRL	RUBLRLRLRRR	RUBLRLRLRRRLR	RUBLRLRLRRRLL	12	0
RUBLRLRLRRLR	RUBLRLRLRRL	RUBLRLRLRRLRL	RUBLRLRLRRLRR	12	0
RUBLRLRLRRLL	RUBLRLRLRRL	RUBLRLRLRRLLR	RUBLRLRLRRLLL	12	0
RUBLRLRLRLRR	RUBLRLRLRLR	RUBLRLRLRLRRL	RUBLRLRLRLRRR	12	0
RUBLRLRLRLRL	RUBLRLRLRLR	RUBLRLRLRLRLL	RUBLRLRLRLRLR	12	0
RUBLRLRLRLLR	RUBLRLRLRLL	RUBLRLRLRLLRR	RUBLRLRLRLLRL	12	0
RUBLRLRLRLLL	RUBLRLRLRLL	RUBLRLRLRLLLR	RUBLRLRLRLLLL	12	0
RUBLRLRLLRRR	RUBLRLRLLRR	RUBLRLRLLRRRL	RUBLRLRLLRRRR	12	0
RUBLRLRLLRRL	RUBLRLRLLRR	RUBLRLRLLRRLL	RUBLRLRLLRRLR	12	0
RUBLRLRLLRLR	RUBLRLRLLRL	RUBLRLRLLRLRL	RUBLRLRLLRLRR	12	0
RUBLRLRLLRLL	RUBLRLRLLRL	RUBLRLRLLRLLL	RUBLRLRLLRLLR	12	0
RUBLRLRLLLRR	RUBLRLRLLLR	RUBLRLRLLLRRL	RUBLRLRLLLRRR	12	0
RUBLRLRLLLRL	RUBLRLRLLLR	RUBLRLRLLLRLR	RUBLRLRLLLRLL	12	0
RUBLRLRLLLLR	RUBLRLRLLLL	RUBLRLRLLLLRL	RUBLRLRLLLLRR	12	0
RUBLRLRLLLLL	RUBLRLRLLLL	RUBLRLRLLLLLL	RUBLRLRLLLLLR	12	24
RUBLRLLRRRRR	RUBLRLLRRRR	RUBLRLLRRRRRL	RUBLRLLRRRRRR	12	0
RUBLRLLRRRRL	RUBLRLLRRRR	RUBLRLLRRRRLL	RUBLRLLRRRRLR	12	2
RUBLRLLRRRLR	RUBLRLLRRRL	RUBLRLLRRRLRL	RUBLRLLRRRLRR	12	4
RUBLRLLRRRLL	RUBLRLLRRRL	RUBLRLLRRRLLL	RUBLRLLRRRLLR	12	24
RUBLRLLRRLRR	RUBLRLLRRLR	RUBLRLLRRLRRL	RUBLRLLRRLRRR	12	0
RUBLRLLRRLRL	RUBLRLLRRLR	RUBLRLLRRLRLL	RUBLRLLRRLRLR	12	24
RUBLRLLRLRRR	RUBLRLLRLRR	RUBLRLLRLRRRL	RUBLRLLRLRRRR	12	0
RUBLRLLRLRRL	RUBLRLLRLRR	RUBLRLLRLRRLL	RUBLRLLRLRRLR	12	4
RUBLRLLRLRLR	RUBLRLLRLRL	RUBLRLLRLRLRL	RUBLRLLRLRLRR	12	4
RUBLRLLRLRLL	RUBLRLLRLRL	RUBLRLLRLRLLL	RUBLRLLRLRLLR	12	4
RUBLRLLRLLRR	RUBLRLLRLLR	RUBLRLLRLLRRL	RUBLRLLRLLRRR	12	4
RUBLRLLRLLRL	RUBLRLLRLLR	RUBLRLLRLLRLL	RUBLRLLRLLRLR	12	24
RUBLRLLRLLLR	RUBLRLLRLLL	RUBLRLLRLLLRL	RUBLRLLRLLLRR	12	24
RUBLRLLRLLLL	RUBLRLLRLLL	RUBLRLLRLLLLL	RUBLRLLRLLLLR	12	24
RUBLRLLLRRRR	RUBLRLLLRRR	RUBLRLLLRRRRL	RUBLRLLLRRRRR	12	2
RUBLRLLLRRRL	RUBLRLLLRRR	RUBLRLLLRRRLL	RUBLRLLLRRRLR	12	0
RUBLRLLLRLRR	RUBLRLLLRLR	RUBLRLLLRLRRL	RUBLRLLLRLRRR	12	0
RUBLRLLLRLRL	RUBLRLLLRLR	RUBLRLLLRLRLL	RUBLRLLLRLRLR	12	4
RUBLRLLLLRRR	RUBLRLLLLRR	RUBLRLLLLRRRL	RUBLRLLLLRRRR	12	4
RUBLRLLLLRRL	RUBLRLLLLRR	RUBLRLLLLRRLL	RUBLRLLLLRRLR	12	24
RUBLRLLLLLRR	RUBLRLLLLLR	RUBLRLLLLLRRL	RUBLRLLLLLRRR	12	4
RUBLRLLLLLRL	RUBLRLLLLLR	RUBLRLLLLLRLL	RUBLRLLLLLRLR	12	24
RUBLLRRRRRRR	RUBLLRRRRRR	RUBLLRRRRRRRL	RUBLLRRRRRRRR	12	0
RUBLLRRRRRRL	RUBLLRRRRRR	RUBLLRRRRRRLR	RUBLLRRRRRRLL	12	0
RUBLLRRRRRLR	RUBLLRRRRRL	RUBLLRRRRRLRL	RUBLLRRRRRLRR	12	0
RUBLLRRRRRLL	RUBLLRRRRRL	RUBLLRRRRRLLL	RUBLLRRRRRLLR	12	0
RUBLLRRRRLRR	RUBLLRRRRLR	RUBLLRRRRLRRL	RUBLLRRRRLRRR	12	0
RUBLLRRRRLRL	RUBLLRRRRLR	RUBLLRRRRLRLL	RUBLLRRRRLRLR	12	0
RUBLLRRRRLLR	RUBLLRRRRLL	RUBLLRRRRLLRL	RUBLLRRRRLLRR	12	0
RUBLLRRRRLLL	RUBLLRRRRLL	RUBLLRRRRLLLL	RUBLLRRRRLLLR	12	0
RUBLLRRRLRRR	RUBLLRRRLRR	RUBLLRRRLRRRR	RUBLLRRRLRRRL	12	0
RUBLLRRRLRRL	RUBLLRRRLRR	RUBLLRRRLRRLL	RUBLLRRRLRRLR	12	0
RUBLLRRRLRLR	RUBLLRRRLRL	RUBLLRRRLRLRL	RUBLLRRRLRLRR	12	0
RUBLLRRRLRLL	RUBLLRRRLRL	RUBLLRRRLRLLR	RUBLLRRRLRLLL	12	0
RUBLLRRRLLRR	RUBLLRRRLLR	RUBLLRRRLLRRL	RUBLLRRRLLRRR	12	0
RUBLLRRRLLRL	RUBLLRRRLLR	RUBLLRRRLLRLR	RUBLLRRRLLRLL	12	0
RUBLLRRRLLLR	RUBLLRRRLLL	RUBLLRRRLLLRL	RUBLLRRRLLLRR	12	0
RUBLLRRRLLLL	RUBLLRRRLLL	RUBLLRRRLLLLL	RUBLLRRRLLLLR	12	0
RUBLLRRLRRRR	RUBLLRRLRRR	RUBLLRRLRRRRL	RUBLLRRLRRRRR	12	0
RUBLLRRLRRRL	RUBLLRRLRRR	RUBLLRRLRRRLL	RUBLLRRLRRRLR	12	0
RUBLLRRLRRLR	RUBLLRRLRRL	RUBLLRRLRRLRL	RUBLLRRLRRLRR	12	0
RUBLLRRLRRLL	RUBLLRRLRRL	RUBLLRRLRRLLL	RUBLLRRLRRLLR	12	0
RUBLLRRLRLRR	RUBLLRRLRLR	RUBLLRRLRLRRL	RUBLLRRLRLRRR	12	0
RUBLLRRLRLRL	RUBLLRRLRLR	RUBLLRRLRLRLL	RUBLLRRLRLRLR	12	2
RUBLLRRLRLLR	RUBLLRRLRLL	RUBLLRRLRLLRR	RUBLLRRLRLLRL	12	0
RUBLLRRLRLLL	RUBLLRRLRLL	RUBLLRRLRLLLL	RUBLLRRLRLLLR	12	0
RUBLLRRLLRRR	RUBLLRRLLRR	RUBLLRRLLRRRL	RUBLLRRLLRRRR	12	0
RUBLLRRLLRRL	RUBLLRRLLRR	RUBLLRRLLRRLL	RUBLLRRLLRRLR	12	0
RUBLLRRLLRLR	RUBLLRRLLRL	RUBLLRRLLRLRL	RUBLLRRLLRLRR	12	0
RUBLLRRLLRLL	RUBLLRRLLRL	RUBLLRRLLRLLL	RUBLLRRLLRLLR	12	0
RUBLLRRLLLRR	RUBLLRRLLLR	RUBLLRRLLLRRL	RUBLLRRLLLRRR	12	0
RUBLLRRLLLRL	RUBLLRRLLLR	RUBLLRRLLLRLL	RUBLLRRLLLRLR	12	0
RUBLLRRLLLLR	RUBLLRRLLLL	RUBLLRRLLLLRL	RUBLLRRLLLLRR	12	0
RUBLLRRLLLLL	RUBLLRRLLLL	RUBLLRRLLLLLL	RUBLLRRLLLLLR	12	0
RUBLLRLRRRRR	RUBLLRLRRRR	RUBLLRLRRRRRL	RUBLLRLRRRRRR	12	0
RUBLLRLRRRRL	RUBLLRLRRRR	RUBLLRLRRRRLR	RUBLLRLRRRRLL	12	0
RUBLLRLRRRLR	RUBLLRLRRRL	RUBLLRLRRRLRL	RUBLLRLRRRLRR	12	0
RUBLLRLRRRLL	RUBLLRLRRRL	RUBLLRLRRRLLL	RUBLLRLRRRLLR	12	0
RUBLLRLRRLRR	RUBLLRLRRLR	RUBLLRLRRLRRL	RUBLLRLRRLRRR	12	0
RUBLLRLRRLRL	RUBLLRLRRLR	RUBLLRLRRLRLR	RUBLLRLRRLRLL	12	0
RUBLLRLRRLLR	RUBLLRLRRLL	RUBLLRLRRLLRL	RUBLLRLRRLLRR	12	0
RUBLLRLRRLLL	RUBLLRLRRLL	RUBLLRLRRLLLL	RUBLLRLRRLLLR	12	0
RUBLLRLRLRRR	RUBLLRLRLRR	RUBLLRLRLRRRL	RUBLLRLRLRRRR	12	0
RUBLLRLRLRRL	RUBLLRLRLRR	RUBLLRLRLRRLR	RUBLLRLRLRRLL	12	0
RUBLLRLRLRLR	RUBLLRLRLRL	RUBLLRLRLRLRL	RUBLLRLRLRLRR	12	0
RUBLLRLRLRLL	RUBLLRLRLRL	RUBLLRLRLRLLL	RUBLLRLRLRLLR	12	0
RUBLLRLRLLRR	RUBLLRLRLLR	RUBLLRLRLLRRL	RUBLLRLRLLRRR	12	0
RUBLLRLRLLRL	RUBLLRLRLLR	RUBLLRLRLLRLL	RUBLLRLRLLRLR	12	0
RUBLLRLRLLLR	RUBLLRLRLLL	RUBLLRLRLLLRL	RUBLLRLRLLLRR	12	0
RUBLLRLRLLLL	RUBLLRLRLLL	RUBLLRLRLLLLL	RUBLLRLRLLLLR	12	0
RUBLLRLLRRRR	RUBLLRLLRRR	RUBLLRLLRRRRL	RUBLLRLLRRRRR	12	0
RUBLLRLLRRRL	RUBLLRLLRRR	RUBLLRLLRRRLR	RUBLLRLLRRRLL	12	0
RUBLLRLLRRLR	RUBLLRLLRRL	RUBLLRLLRRLRL	RUBLLRLLRRLRR	12	0
RUBLLRLLRRLL	RUBLLRLLRRL	RUBLLRLLRRLLR	RUBLLRLLRRLLL	12	0
RUBLLRLLRLRR	RUBLLRLLRLR	RUBLLRLLRLRRR	RUBLLRLLRLRRL	12	0
RUBLLRLLRLRL	RUBLLRLLRLR	RUBLLRLLRLRLL	RUBLLRLLRLRLR	12	0
RUBLLRLLRLLR	RUBLLRLLRLL	RUBLLRLLRLLRR	RUBLLRLLRLLRL	12	0
RUBLLRLLRLLL	RUBLLRLLRLL	RUBLLRLLRLLLL	RUBLLRLLRLLLR	12	0
RUBLLRLLLRRR	RUBLLRLLLRR	RUBLLRLLLRRRL	RUBLLRLLLRRRR	12	0
RUBLLRLLLRRL	RUBLLRLLLRR	RUBLLRLLLRRLR	RUBLLRLLLRRLL	12	0
RUBLLRLLLRLR	RUBLLRLLLRL	RUBLLRLLLRLRL	RUBLLRLLLRLRR	12	0
RUBLLRLLLRLL	RUBLLRLLLRL	RUBLLRLLLRLLL	RUBLLRLLLRLLR	12	0
RUBLLRLLLLRR	RUBLLRLLLLR	RUBLLRLLLLRRL	RUBLLRLLLLRRR	12	0
RUBLLRLLLLRL	RUBLLRLLLLR	RUBLLRLLLLRLL	RUBLLRLLLLRLR	12	2
RUBLLRLLLLLR	RUBLLRLLLLL	RUBLLRLLLLLRL	RUBLLRLLLLLRR	12	0
RUBLLRLLLLLL	RUBLLRLLLLL	RUBLLRLLLLLLL	RUBLLRLLLLLLR	12	0
RUBLLLRRRRRR	RUBLLLRRRRR	RUBLLLRRRRRRL	RUBLLLRRRRRRR	12	0
RUBLLLRRRRRL	RUBLLLRRRRR	RUBLLLRRRRRLL	RUBLLLRRRRRLR	12	0
RUBLLLRRRRLR	RUBLLLRRRRL	RUBLLLRRRRLRL	RUBLLLRRRRLRR	12	0
RUBLLLRRRRLL	RUBLLLRRRRL	RUBLLLRRRRLLL	RUBLLLRRRRLLR	12	0
RUBLLLRRRLRR	RUBLLLRRRLR	RUBLLLRRRLRRL	RUBLLLRRRLRRR	12	0
RUBLLLRRRLRL	RUBLLLRRRLR	RUBLLLRRRLRLL	RUBLLLRRRLRLR	12	0
RUBLLLRRRLLR	RUBLLLRRRLL	RUBLLLRRRLLRL	RUBLLLRRRLLRR	12	0
RUBLLLRRRLLL	RUBLLLRRRLL	RUBLLLRRRLLLL	RUBLLLRRRLLLR	12	0
RUBLLLRRLRRR	RUBLLLRRLRR	RUBLLLRRLRRRL	RUBLLLRRLRRRR	12	0
RUBLLLRRLRRL	RUBLLLRRLRR	RUBLLLRRLRRLL	RUBLLLRRLRRLR	12	0
RUBLLLRRLRLR	RUBLLLRRLRL	RUBLLLRRLRLRL	RUBLLLRRLRLRR	12	0
RUBLLLRRLRLL	RUBLLLRRLRL	RUBLLLRRLRLLL	RUBLLLRRLRLLR	12	0
RUBLLLRRLLRR	RUBLLLRRLLR	RUBLLLRRLLRRL	RUBLLLRRLLRRR	12	0
RUBLLLRRLLRL	RUBLLLRRLLR	RUBLLLRRLLRLL	RUBLLLRRLLRLR	12	0
RUBLLLRRLLLR	RUBLLLRRLLL	RUBLLLRRLLLRR	RUBLLLRRLLLRL	12	0
RUBLLLRRLLLL	RUBLLLRRLLL	RUBLLLRRLLLLL	RUBLLLRRLLLLR	12	0
RUBLLLRLRRRR	RUBLLLRLRRR	RUBLLLRLRRRRR	RUBLLLRLRRRRL	12	0
RUBLLLRLRRRL	RUBLLLRLRRR	RUBLLLRLRRRLL	RUBLLLRLRRRLR	12	0
RUBLLLRLRRLR	RUBLLLRLRRL	RUBLLLRLRRLRL	RUBLLLRLRRLRR	12	0
RUBLLLRLRRLL	RUBLLLRLRRL	RUBLLLRLRRLLL	RUBLLLRLRRLLR	12	0
RUBLLLRLRLRR	RUBLLLRLRLR	RUBLLLRLRLRRR	RUBLLLRLRLRRL	12	0
RUBLLLRLRLRL	RUBLLLRLRLR	RUBLLLRLRLRLR	RUBLLLRLRLRLL	12	0
RUBLLLRLRLLR	RUBLLLRLRLL	RUBLLLRLRLLRL	RUBLLLRLRLLRR	12	0
RUBLLLRLRLLL	RUBLLLRLRLL	RUBLLLRLRLLLL	RUBLLLRLRLLLR	12	0
RUBLLLRLLRRR	RUBLLLRLLRR	RUBLLLRLLRRRL	RUBLLLRLLRRRR	12	0
RUBLLLRLLRRL	RUBLLLRLLRR	RUBLLLRLLRRLL	RUBLLLRLLRRLR	12	0
RUBLLLRLLRLR	RUBLLLRLLRL	RUBLLLRLLRLRR	RUBLLLRLLRLRL	12	0
RUBLLLRLLRLL	RUBLLLRLLRL	RUBLLLRLLRLLL	RUBLLLRLLRLLR	12	0
RUBLLLRLLLRR	RUBLLLRLLLR	RUBLLLRLLLRRL	RUBLLLRLLLRRR	12	0
RUBLLLRLLLRL	RUBLLLRLLLR	RUBLLLRLLLRLR	RUBLLLRLLLRLL	12	0
RUBLLLRLLLLR	RUBLLLRLLLL	RUBLLLRLLLLRR	RUBLLLRLLLLRL	12	0
RUBLLLRLLLLL	RUBLLLRLLLL	RUBLLLRLLLLLR	RUBLLLRLLLLLL	12	0
RUBLLLLRRRRR	RUBLLLLRRRR	RUBLLLLRRRRRL	RUBLLLLRRRRRR	12	0
RUBLLLLRRRRL	RUBLLLLRRRR	RUBLLLLRRRRLL	RUBLLLLRRRRLR	12	0
RUBLLLLRRRLR	RUBLLLLRRRL	RUBLLLLRRRLRL	RUBLLLLRRRLRR	12	0
RUBLLLLRRRLL	RUBLLLLRRRL	RUBLLLLRRRLLL	RUBLLLLRRRLLR	12	0
RUBLLLLRRLRR	RUBLLLLRRLR	RUBLLLLRRLRRL	RUBLLLLRRLRRR	12	0
RUBLLLLRRLRL	RUBLLLLRRLR	RUBLLLLRRLRLL	RUBLLLLRRLRLR	12	0
RUBLLLLRRLLR	RUBLLLLRRLL	RUBLLLLRRLLRL	RUBLLLLRRLLRR	12	0
RUBLLLLRRLLL	RUBLLLLRRLL	RUBLLLLRRLLLL	RUBLLLLRRLLLR	12	2
RUBLLLLRLRRR	RUBLLLLRLRR	RUBLLLLRLRRRL	RUBLLLLRLRRRR	12	0
RUBLLLLRLRRL	RUBLLLLRLRR	RUBLLLLRLRRLL	RUBLLLLRLRRLR	12	0
RUBLLLLRLRLR	RUBLLLLRLRL	RUBLLLLRLRLRL	RUBLLLLRLRLRR	12	0
RUBLLLLRLRLL	RUBLLLLRLRL	RUBLLLLRLRLLR	RUBLLLLRLRLLL	12	0
RUBLLLLRLLRR	RUBLLLLRLLR	RUBLLLLRLLRRR	RUBLLLLRLLRRL	12	0
RUBLLLLRLLRL	RUBLLLLRLLR	RUBLLLLRLLRLR	RUBLLLLRLLRLL	12	0
RUBLLLLRLLLR	RUBLLLLRLLL	RUBLLLLRLLLRL	RUBLLLLRLLLRR	12	0
RUBLLLLRLLLL	RUBLLLLRLLL	RUBLLLLRLLLLR	RUBLLLLRLLLLL	12	0
RUBLLLLLRRRR	RUBLLLLLRRR	RUBLLLLLRRRRL	RUBLLLLLRRRRR	12	0
RUBLLLLLRRRL	RUBLLLLLRRR	RUBLLLLLRRRLL	RUBLLLLLRRRLR	12	0
RUBLLLLLRRLR	RUBLLLLLRRL	RUBLLLLLRRLRL	RUBLLLLLRRLRR	12	0
RUBLLLLLRRLL	RUBLLLLLRRL	RUBLLLLLRRLLL	RUBLLLLLRRLLR	12	0
RUBLLLLLRLRR	RUBLLLLLRLR	RUBLLLLLRLRRR	RUBLLLLLRLRRL	12	0
RUBLLLLLRLRL	RUBLLLLLRLR	RUBLLLLLRLRLR	RUBLLLLLRLRLL	12	0
RUBLLLLLRLLR	RUBLLLLLRLL	RUBLLLLLRLLRL	RUBLLLLLRLLRR	12	0
RUBLLLLLRLLL	RUBLLLLLRLL	RUBLLLLLRLLLL	RUBLLLLLRLLLR	12	0
RUBLLLLLLRRR	RUBLLLLLLRR	RUBLLLLLLRRRL	RUBLLLLLLRRRR	12	0
RUBLLLLLLRRL	RUBLLLLLLRR	RUBLLLLLLRRLR	RUBLLLLLLRRLL	12	0
RUBLLLLLLRLR	RUBLLLLLLRL	RUBLLLLLLRLRL	RUBLLLLLLRLRR	12	0
RUBLLLLLLRLL	RUBLLLLLLRL	RUBLLLLLLRLLR	RUBLLLLLLRLLL	12	0
RUBLLLLLLLRR	RUBLLLLLLLR	RUBLLLLLLLRRL	RUBLLLLLLLRRR	12	0
RUBLLLLLLLRL	RUBLLLLLLLR	RUBLLLLLLLRLR	RUBLLLLLLLRLL	12	0
RUBLLLLLLLLR	RUBLLLLLLLL	RUBLLLLLLLLRR	RUBLLLLLLLLRL	12	0
RUBLLLLLLLLL	RUBLLLLLLLL	RUBLLLLLLLLLL	RUBLLLLLLLLLR	12	4
RUARLRRRRRRR	RUARLRRRRRR	RUARLRRRRRRRL	RUARLRRRRRRRR	12	0
RUARLRRRRRRL	RUARLRRRRRR	RUARLRRRRRRLL	RUARLRRRRRRLR	12	0
RUARLRRRRRLR	RUARLRRRRRL	RUARLRRRRRLRL	RUARLRRRRRLRR	12	0
RUARLRRRRRLL	RUARLRRRRRL	RUARLRRRRRLLR	RUARLRRRRRLLL	12	0
RUARLRRRRLRR	RUARLRRRRLR	RUARLRRRRLRRR	RUARLRRRRLRRL	12	0
RUARLRRRRLRL	RUARLRRRRLR	RUARLRRRRLRLR	RUARLRRRRLRLL	12	0
RUARLRRRRLLR	RUARLRRRRLL	RUARLRRRRLLRL	RUARLRRRRLLRR	12	0
RUARLRRRRLLL	RUARLRRRRLL	RUARLRRRRLLLL	RUARLRRRRLLLR	12	0
RUARLRRRLRRR	RUARLRRRLRR	RUARLRRRLRRRL	RUARLRRRLRRRR	12	0
RUARLRRRLRRL	RUARLRRRLRR	RUARLRRRLRRLL	RUARLRRRLRRLR	12	0
RUARLRRRLRLR	RUARLRRRLRL	RUARLRRRLRLRL	RUARLRRRLRLRR	12	0
RUARLRRRLRLL	RUARLRRRLRL	RUARLRRRLRLLR	RUARLRRRLRLLL	12	0
RUARLRRRLLRR	RUARLRRRLLR	RUARLRRRLLRRL	RUARLRRRLLRRR	12	0
RUARLRRRLLRL	RUARLRRRLLR	RUARLRRRLLRLL	RUARLRRRLLRLR	12	0
RUARLRRRLLLR	RUARLRRRLLL	RUARLRRRLLLRL	RUARLRRRLLLRR	12	0
RUARLRRRLLLL	RUARLRRRLLL	RUARLRRRLLLLL	RUARLRRRLLLLR	12	0
RUARLRRLRRRR	RUARLRRLRRR	RUARLRRLRRRRL	RUARLRRLRRRRR	12	0
RUARLRRLRRRL	RUARLRRLRRR	RUARLRRLRRRLL	RUARLRRLRRRLR	12	0
RUARLRRLRRLR	RUARLRRLRRL	RUARLRRLRRLRL	RUARLRRLRRLRR	12	0
RUARLRRLRRLL	RUARLRRLRRL	RUARLRRLRRLLR	RUARLRRLRRLLL	12	0
RUARLRRLRLRR	RUARLRRLRLR	RUARLRRLRLRRL	RUARLRRLRLRRR	12	0
RUARLRRLRLRL	RUARLRRLRLR	RUARLRRLRLRLL	RUARLRRLRLRLR	12	0
RUARLRRLRLLR	RUARLRRLRLL	RUARLRRLRLLRL	RUARLRRLRLLRR	12	0
RUARLRRLRLLL	RUARLRRLRLL	RUARLRRLRLLLL	RUARLRRLRLLLR	12	0
RUARLRRLLRRR	RUARLRRLLRR	RUARLRRLLRRRL	RUARLRRLLRRRR	12	0
RUARLRRLLRRL	RUARLRRLLRR	RUARLRRLLRRLR	RUARLRRLLRRLL	12	0
RUARLRRLLRLR	RUARLRRLLRL	RUARLRRLLRLRR	RUARLRRLLRLRL	12	0
RUARLRRLLRLL	RUARLRRLLRL	RUARLRRLLRLLR	RUARLRRLLRLLL	12	0
RUARLRRLLLRR	RUARLRRLLLR	RUARLRRLLLRRL	RUARLRRLLLRRR	12	0
RUARLRRLLLRL	RUARLRRLLLR	RUARLRRLLLRLR	RUARLRRLLLRLL	12	0
RUARLRRLLLLR	RUARLRRLLLL	RUARLRRLLLLRL	RUARLRRLLLLRR	12	0
RUARLRRLLLLL	RUARLRRLLLL	RUARLRRLLLLLR	RUARLRRLLLLLL	12	0
RUARLRLRRRRR	RUARLRLRRRR	RUARLRLRRRRRL	RUARLRLRRRRRR	12	0
RUARLRLRRRRL	RUARLRLRRRR	RUARLRLRRRRLR	RUARLRLRRRRLL	12	0
RUARLRLRRRLR	RUARLRLRRRL	RUARLRLRRRLRR	RUARLRLRRRLRL	12	0
RUARLRLRRRLL	RUARLRLRRRL	RUARLRLRRRLLR	RUARLRLRRRLLL	12	0
RUARLRLRRLRR	RUARLRLRRLR	RUARLRLRRLRRL	RUARLRLRRLRRR	12	0
[truncated: 79,023 more rows]
