# Supplementary material for: The Creation and Statistical Evaluation of a Deterministic Model of the Human Bronchial Tree from HRCT Images
Source: PLoS One. 2016 Dec 15;11(12):e0168026. doi: 10.1371/journal.pone.0168026 (PMC5157997; doi:10.1371/journal.pone.0168026)
Supplement: S1 File — A set of two files per subject containing the morphology and connectivity information of the airway tree (both “real” and “model” data). The _morphology.txt file includes the total lung volume of the subject lung in cm3 and the %volume per lobe. It also includes the following fields in each row (one row per airway): (i) Vida_Name: The name assigned to each airway by the Vida PW2 software (0 if none exists), (ii) CenterLineLength: The distance between airway start and end coordinates in mm, (iii) Diameter: The airway average diameter in mm, (iv) Branching_Angle: the airway branching angle in degrees, (v) VidaGeneration: The generation assigned to each airway by the Vida PW2 software, vi) xs, ys, zs, xe, ye, ze: The coordinates of the start and end node of each airway in voxels, (vii) Adept_Names: The individualized naming scheme for each airway; in-house terminology is used, (viii) Generation: The airway generation assigned to each airway using a Boyden-based scheme, (ix) RootFlag: A flag indicating whether the airway is a “leaf” in the tree (1) or just a tree branch (0), (x) SpaceVolume: The volume of the space in the lung supplied by each airway in mm3. The translation.dico file contains information on airway connectivity, explicitly stating the parent-child relationships in the tree. (ZIP) [file pone.0168026.s001.zip › H03_T24reTrif_v6_VNR_morphology.txt]

Morphology	ALMED-06-C1-002	H03
TotalAirVolume(cm3)	LU	LL	RU	RM	RL
3857.480092	25.932229	20.760841	21.927324	9.739760	21.649114
VIDA_Name	CenterLineLength	Diameter	Branching_Angle	VidaGeneration	xs	ys	zs	xe	ye	ze	Adept_Names	Generation	RootFlag	SpaceVolume
Trachea	117.724000	17.712300	0	0	267	180	642	250	270	431	T	0	0	0
LMB	52.105800	11.899100	55.460022	1	250	270	431	319	281	364	L	1	0	0
RMB	25.659900	14.806700	52.785143	1	250	270	431	214	271	401	R	1	0	0
LUL	14.725400	10.350400	61.724290	2	319	281	364	342	271	371	LU	2	0	1223992.664076
LLB6	12.462000	8.925800	26.920772	2	319	281	364	329	291	345	LL	2	0	1030647.950286
0	12.778200	7.434800	53.837308	3	342	271	371	353	274	393	LUR	3	0	779529.833565
LB4+5	13.100400	6.951400	47.240347	3	342	271	371	358	260	357	LUL	3	0	444462.830510
LB6	8.363870	5.520400	49.244056	3	329	291	345	333	305	343	LL6	3	0	260568.350888
LLB	19.146100	7.238900	28.946221	3	329	291	345	346	290	312	LLR	3	0	770079.599398
LB1+2	11.247800	4.691200	34.285249	3	353	274	393	352	281	414	LURL	4	0	368028.337424
LB3	5.822090	5.013900	51.127330	3	353	274	393	360	268	398	LUC	3	0	411501.496141
LB5	13.216400	4.143200	13.463175	4	358	260	357	370	248	339	LUE	4	0	333287.278338
LB4	10.620200	4.337500	35.036914	4	358	260	357	373	249	358	LUD	4	0	111175.552172
0	7.523020	3.970400	42.376717	4	333	305	343	333	314	332	LL6L	4	0	64413.545440
0	7.669850	4.334600	47.743732	4	333	305	343	335	315	353	LL6R	4	0	196154.805447
0	7.542320	5.585500	32.428793	4	346	290	312	349	296	299	LLRR	4	0	623871.571228
LB8	13.325000	5.533500	30.800960	4	346	290	312	366	286	299	LLB	4	0	146208.028170
RUL	15.842800	12.241100	60.114060	2	214	271	401	189	265	413	RU	2	0	1055251.863910
BronInt	23.925000	12.082200	25.648816	2	214	271	401	194	269	359	RMI	2	0	0
LB2	6.642670	2.920900	47.568502	4	352	281	414	359	288	421	LUB	4	0	91515.318316
LB1	6.745560	4.031400	6.360171	4	352	281	414	351	284	427	LUA	4	0	276513.019108
0	11.372900	3.643000	54.953025	4	360	268	398	378	274	405	LUCL	4	0	103192.810315
0	9.261690	4.077400	25.395424	4	360	268	398	365	256	409	LUCR	4	0	308308.685826
LB9	11.059500	4.563500	32.102040	4	349	296	299	362	299	283	LLC	4	0	230885.456786
LB10	16.295500	4.493500	11.126108	4	349	296	299	350	309	270	LLD	4	0	392986.114442
0	5.263960	6.957500	29.213652	3	189	265	413	183	265	421	RUR	3	0	597706.495572
RB3	13.091300	6.126200	47.557419	3	189	265	413	175	247	410	RUC	3	0	457545.368339
0	3.483020	14.073600	37.547116	3	194	269	359	190	272	355	RL	2	0	1072372.607528
RB4+5	21.524700	6.442300	45.097661	3	194	269	359	173	243	339	RM	2	0	451061.342032
RB2	10.170200	3.994000	31.963717	3	183	265	421	171	274	432	RUB	3	0	314584.557195
RB1	11.779400	4.846000	36.408055	3	183	265	421	181	261	444	RUA	3	0	283121.938377
0	11.950900	3.925100	38.050191	4	175	247	410	156	240	416	RUCL	4	0	145927.019004
0	15.689900	4.420000	34.721235	4	175	247	410	173	221	400	RUCR	4	0	311618.349334
RLL7	9.279950	7.608400	28.668732	3	190	272	355	182	274	339	RLR	3	0	945377.280098
RB6	6.395860	6.871600	46.753844	3	190	272	355	185	282	356	RL6	3	0	126995.327430
RB4	10.591800	4.251900	33.409259	4	173	243	339	156	236	336	RMA	3	0	129045.653565
RB5	11.115900	4.777500	19.167946	4	173	243	339	168	228	326	RMB	3	0	322015.688467
0	10.323500	3.410800	28.215532	5	365	256	409	364	239	416	LUCRR	5	0	231062.388483
0	5.185220	3.073400	31.719404	5	365	256	409	371	253	416	LUCRL	5	0	77246.297343
0	12.087300	3.533100	35.514114	4	171	274	432	151	274	440	RUBR	4	0	262441.745326
0	6.316390	3.236300	33.767023	4	171	274	432	169	283	439	RUBL	4	0	52142.811869
0	9.230270	3.339700	23.232247	4	181	261	444	176	253	459	RUAR	4	0	219978.138056
0	8.849170	3.043800	33.478321	4	181	261	444	183	266	460	RUAL	4	0	63143.800321
0	7.296220	3.479300	54.999367	5	173	221	400	179	211	406	RUCRL	5	0	108042.820361
0	7.584570	4.223000	22.969063	5	173	221	400	173	211	390	RUCRR	5	0	203575.528973
RLL	11.143300	5.590800	13.788909	4	182	274	339	169	278	323	RLRR	4	0	887333.275748
RB7	15.924400	3.972100	42.822541	4	182	274	339	187	270	308	RLA	4	0	58044.004350
0	8.150000	3.422900	26.522599	5	156	236	336	143	232	341	RMAR	4	0	58314.605769
0	11.480000	2.854100	15.384228	5	156	236	336	140	226	328	RMAL	4	0	70731.047796
0	7.782040	4.038100	5.023220	5	168	228	326	164	217	318	RMBR	4	0	305373.701206
0	4.814280	2.782400	34.907466	5	168	228	326	168	225	317	RMBL	4	0	16641.987261
0	7.273720	2.773400	49.107921	5	151	274	440	140	276	433	RUBRR	5	0	56836.705712
0	16.998100	2.193200	33.620408	5	151	274	440	133	276	467	RUBRL	5	0	205605.039614
0	8.572550	2.856000	22.997101	5	176	253	459	169	251	474	RUARL	5	0	122905.082906
0	8.105730	2.863400	33.496960	5	176	253	459	179	243	470	RUARR	5	0	97073.055150
0	10.293600	2.773400	17.364710	5	156	240	416	139	234	415	RUCLR	5	0	80712.077054
0	11.115900	2.522200	24.868654	5	156	240	416	143	231	429	RUCLL	5	0	65214.941950
RB8	20.505300	4.032600	31.002558	5	169	278	323	142	267	299	RLB	5	0	80847.377764
0	9.455800	4.882000	17.551370	5	169	278	323	160	286	310	RLRRR	5	0	806485.897984
0	16.030100	3.340600	5.632436	6	164	217	318	154	196	300	RMBRR	5	0	288357.035057
0	9.383020	2.300200	32.285748	6	164	217	318	168	205	306	RMBRL	5	0	17016.666149
RB10	11.205400	4.497400	21.129693	5	160	286	310	156	297	292	RLD	5	0	583385.435865
RB9	12.825900	3.150500	46.428849	5	160	286	310	141	298	311	RLC	5	0	223100.462120
0	6.509030	3.605300	24.211007	6	156	297	292	158	305	283	RLDR	6	0	235777.097820
0	12.465800	3.475200	37.575948	6	156	297	292	140	302	276	RLDL	6	0	347608.338045
0	9.958730	2.432700	24.728790	6	141	298	311	124	301	308	RLCR	6	0	95033.136761
0	10.010200	2.230000	34.184257	6	141	298	311	134	314	313	RLCL	6	0	128067.325358
0	10.407200	2.283300	43.927868	7	158	305	283	161	323	283	RLDRL	7	0	64538.438403
0	11.962500	3.171200	18.311915	7	158	305	283	159	315	262	RLDRR	7	0	171238.659417
0	10.710400	2.610600	22.741242	7	140	302	276	129	313	264	RLDLR	7	0	120938.018746
0	10.994600	2.415900	28.255325	7	140	302	276	126	297	262	RLDLL	7	0	226670.319300
0	9.474442	3.074485	31.613083	0	169	283	439	174.535775	297.334225	446.202937	RUBLR	5	0	27736.645435
0	5.650532	1.883511	71.983652	0	169	283	439	171.787889	290.948316	433.049126	RUBLL	5	0	24406.166434
0	12.853873	2.891610	29.636464	0	183	266	460	189.010186	282.353291	476.308771	RUALR	5	0	34855.544301
0	8.504500	2.834833	64.403219	0	183	266	460	196.837675	270.438411	463.816630	RUALL	5	0	28288.256020
0	10.944134	3.305335	33.431253	0	179	211	406	195.276654	200.905090	407.361391	RUCRLR	6	0	70158.621718
0	9.163431	3.054477	30.520496	0	179	211	406	178.308791	197.115824	415.190440	RUCRLL	6	0	37884.198643
0	11.376707	3.792236	27.715131	0	173	211	390	182.237413	198.289798	375.980867	RUCRRR	6	0	120667.417327
0	11.376707	3.792236	25.163154	0	173	211	390	165.541682	194.760315	379.888196	RUCRRL	6	0	82908.111646
0	9.365815	2.634730	15.373151	0	140	276	433	124.411478	275.470445	427.137303	RUBRRR	6	0	29016.798301
0	10.601685	2.634730	42.927206	0	140	276	433	127.899588	289.962738	430.663150	RUBRRL	6	0	27819.907410
0	12.504791	2.083540	52.193703	0	133	276	467	130.851218	292.849195	482.815607	RUBRLR	6	0	118304.858785
0	10.319762	2.083540	34.587124	0	133	276	467	117.903052	269.783786	475.899714	RUBRLL	6	0	87300.180829
0	12.858757	2.713200	43.091747	0	169	251	474	172.482877	256.686589	498.567038	RUARLR	6	0	86717.347004
0	10.409907	2.713200	26.847844	0	169	251	474	158.665574	241.502157	487.310210	RUARLL	6	0	36187.735902
0	9.426991	2.720230	36.982777	0	179	243	470	183.094722	227.072735	471.905995	RUARRR	6	0	52257.297084
0	12.158459	2.720230	42.483569	0	179	243	470	191.008326	241.151247	489.981652	RUARRL	6	0	44815.758065
0	13.545494	2.634730	22.857425	0	139	234	415	121.301277	219.088912	408.905570	RUCLRR	6	0	40735.921288
0	9.606091	2.634730	34.910618	0	139	234	415	122.944181	238.331372	411.946316	RUCLRL	6	0	39976.155766
0	10.568850	2.396090	33.953301	0	143	231	429	137.054545	214.774242	436.635606	RUCLLR	6	0	38467.032468
0	9.746867	2.396090	18.597643	0	143	231	429	128.474397	227.296965	438.363268	RUCLLL	6	0	26747.909482
0	9.718978	2.920761	16.831145	0	174.535775	297.334225	446.202937	175.441511	312.419361	455.187189	RUBLRR	6	0	17911.732380
0	5.653353	1.884451	65.163135	0	174.535775	297.334225	446.202937	184.181211	299.084010	444.522610	RUBLRL	6	0	9824.913055
0	6.020850	1.789335	66.079251	0	171.787889	290.948316	433.049126	178.829390	288.840197	424.405327	RUBLLR	6	0	13446.808969
0	8.145376	1.789335	56.000728	0	171.787889	290.948316	433.049126	166.873303	304.155314	435.703360	RUBLLL	6	0	10959.357465
0	10.368913	2.747030	11.810931	0	189.010186	282.353291	476.308771	194.114677	292.753807	492.291040	RUALRR	6	0	20898.755735
0	5.735204	1.911735	33.649846	0	189.010186	282.353291	476.308771	190.705142	292.188709	477.716956	RUALRL	6	0	13956.788566
0	4.811942	1.603981	62.099098	0	196.837675	270.438411	463.816630	201.931466	272.620117	456.559158	RUALLR	6	0	14352.282948
0	9.154468	2.693092	28.581911	0	196.837675	270.438411	463.816630	208.444950	273.597176	475.939268	RUALLL	6	0	13935.973072
0	14.279525	3.140068	11.500097	0	195.276654	200.905090	407.361391	215.040459	185.794840	404.134313	RUCRLRR	7	0	43410.712236
0	7.691327	2.563776	36.922114	0	195.276654	200.905090	407.361391	206.120856	198.809046	416.188664	RUCRLRL	7	0	26747.909482
0	7.368521	2.456174	27.933760	0	178.308791	197.115824	415.190440	174.430934	184.861349	416.689612	RUCRLLR	7	0	19420.855678
0	5.730594	1.910198	39.314847	0	178.308791	197.115824	415.190440	181.536797	192.912787	424.928018	RUCRLLL	7	0	18463.342965
0	15.297736	3.602624	18.798853	0	182.237413	198.289798	375.980867	188.286730	183.973472	351.044306	RUCRRRR	7	0	61343.260111
0	16.923194	3.602624	17.530262	0	182.237413	198.289798	375.980867	201.243711	178.334861	363.428099	RUCRRRL	7	0	59324.157216
0	14.391816	3.602624	11.227373	0	165.541682	194.760315	379.888196	158.339061	175.986091	362.497052	RUCRRLR	7	0	50956.328724
0	7.012638	2.337546	39.587062	0	165.541682	194.760315	379.888196	158.726572	184.851107	382.810312	RUCRRLL	7	0	31951.782922
0	9.357940	2.502993	11.306248	0	124.411478	275.470445	427.137303	108.126290	275.208476	424.863874	RUBRRRR	7	0	17432.976024
0	2.773891	0.924630	74.900000	0	124.411478	275.470445	427.137303	124.686077	275.054620	421.618712	RUBRRRL	7	0	11583.822277
0	9.208513	2.502993	8.782175	0	127.899588	289.962738	430.663150	115.731361	300.547234	429.763994	RUBRRLR	7	0	19098.215525
0	3.099867	1.033289	74.900000	0	127.899588	289.962738	430.663150	130.769468	294.009035	428.129078	RUBRRLL	7	0	8721.691885
0	10.639380	1.979363	30.092266	0	130.851218	292.849195	482.815607	133.640327	300.337203	502.043702	RUBRLRR	7	0	66463.871576
0	8.664807	1.979363	52.121296	0	130.851218	292.849195	482.815607	124.333176	306.319676	479.819217	RUBRLRL	7	0	51840.987209
0	8.188050	1.979363	40.097242	0	117.903052	269.783786	475.899714	113.714341	262.905786	489.457221	RUBRLLR	7	0	45658.785563
0	8.414956	1.979363	43.407497	0	117.903052	269.783786	475.899714	103.505640	269.506063	472.229056	RUBRLLL	7	0	41641.395267
0	13.503226	2.577540	14.913020	0	172.482877	256.686589	498.567038	179.191199	257.324171	524.456688	RUARLRR	7	0	48042.159598
0	11.767381	2.577540	21.520828	0	172.482877	256.686589	498.567038	171.505119	267.903772	518.288770	RUARLRL	7	0	38675.187406
0	9.112135	2.577540	8.574449	0	158.665574	241.502157	487.310210	151.459542	231.669129	499.090708	RUARLLR	7	0	23167.644555
0	2.757741	0.919247	61.233558	0	158.665574	241.502157	487.310210	154.253861	243.159967	488.544719	RUARLLL	7	0	13020.091347
0	8.317862	2.584218	36.133698	0	183.094722	227.072735	471.905995	178.583890	214.240001	477.908787	RUARRRR	7	0	26310.784113
0	6.760936	2.253645	47.361959	0	183.094722	227.072735	471.905995	192.617042	220.838747	468.122177	RUARRRL	7	0	25946.512972
0	10.835614	2.584218	14.243489	0	191.008326	241.151247	489.981652	198.176993	236.728697	509.406895	RUARRLR	7	0	27205.850344
0	7.504845	2.501615	33.285953	0	191.008326	241.151247	489.981652	202.154641	244.562616	496.947147	RUARRLL	7	0	17609.907721
0	9.842587	2.502993	14.963153	0	121.301277	219.088912	408.905570	106.939654	209.519285	409.088526	RUCLRRR	7	0	20961.202216
0	7.186813	2.395604	22.013646	0	121.301277	219.088912	408.905570	114.648977	210.802610	401.178921	RUCLRRL	7	0	19774.719072
0	11.580312	2.502993	15.209260	0	122.944181	238.331372	411.946316	102.658752	239.216867	411.727992	RUCLRLR	7	0	24687.175599
0	5.736414	1.912138	74.900000	0	122.944181	238.331372	411.946316	123.377503	246.576399	405.393372	RUCLRLL	7	0	15288.980167
0	8.878462	2.276285	21.897269	0	137.054545	214.774242	436.635606	128.230682	202.004627	438.004677	RUCLLRR	7	0	20357.552897
0	5.618960	1.872987	41.485992	0	137.054545	214.774242	436.635606	139.396405	208.449603	444.828030	RUCLLRL	7	0	18109.479571
0	9.818080	2.276285	8.579873	0	128.474397	227.296965	438.363268	113.074277	222.529504	445.252901	RUCLLLR	7	0	17276.859821
0	2.926323	0.975441	74.900000	0	128.474397	227.296965	438.363268	129.136286	229.088810	443.795257	RUCLLLL	7	0	9471.049661
0	7.754793	2.584931	9.354006	0	175.441511	312.419361	455.187189	175.660487	325.316074	460.096476	RUBLRRR	7	0	11302.813112
0	3.469236	1.156412	38.414816	0	175.441511	312.419361	455.187189	176.539867	314.893507	461.400817	RUBLRRL	7	0	6608.919269
0	5.833854	1.790228	8.440757	0	184.181211	299.084010	444.522610	193.710646	302.285606	442.364126	RUBLRLR	7	0	6504.841800
0	2.103241	0.701080	74.900000	0	184.181211	299.084010	444.522610	185.865693	295.897009	445.410930	RUBLRLL	7	0	3320.071255
0	6.104192	1.699869	28.107669	0	178.829390	288.840197	424.405327	188.294927	290.326073	418.963798	RUBLLRR	7	0	6921.151675
0	3.508277	1.169426	60.391203	0	178.829390	288.840197	424.405327	177.496039	284.657866	419.489767	RUBLLRL	7	0	6525.657294
0	7.806334	1.699869	6.980211	0	166.873303	304.155314	435.703360	163.410649	316.974401	439.494137	RUBLLLR	7	0	6869.112941
0	1.595310	0.531770	74.900000	0	166.873303	304.155314	435.703360	164.654066	304.414122	433.783561	RUBLLLL	7	0	4090.244524
0	8.054750	2.609678	20.295021	0	194.114677	292.753807	492.291040	193.832094	303.094476	503.259190	RUALRRR	7	0	11396.482834
0	5.708961	1.902987	35.939348	0	194.114677	292.753807	492.291040	201.189507	294.076381	500.226760	RUALRRL	7	0	9502.272901
0	6.602944	1.816148	18.552560	0	190.705142	292.188709	477.716956	196.184152	302.292425	479.308040	RUALRLR	7	0	7805.810160
0	2.669563	0.889854	74.900000	0	190.705142	292.188709	477.716956	186.458557	294.155865	477.821345	RUALRLL	7	0	6150.978406
0	3.640165	1.213388	66.422068	0	201.931466	272.620117	456.559158	201.759168	268.554516	450.950171	RUALLRR	7	0	7233.384082
0	5.508033	1.523782	37.984718	0	201.931466	272.620117	456.559158	208.268237	279.390199	453.479355	RUALLRL	7	0	7118.898866
0	5.724835	1.908278	21.870434	0	208.444950	273.597176	475.939268	214.484050	272.186956	484.942624	RUALLLR	7	0	7556.024235
0	6.239719	2.079906	23.876862	0	208.444950	273.597176	475.939268	216.505143	279.407245	481.164214	RUALLLL	7	0	6379.948837
0	11.124148	2.983065	12.123841	0	215.040459	185.794840	404.134313	232.344245	177.466768	400.233235	RUCRLRRR	8	0	27518.082751
0	6.103933	2.034644	41.510120	0	215.040459	185.794840	404.134313	217.469855	175.450709	405.600168	RUCRLRRL	8	0	15892.629486
0	9.593296	2.435587	17.744664	0	206.120856	198.809046	416.188664	218.291406	191.255721	426.248442	RUCRLRLR	8	0	15975.891461
0	4.814476	1.604825	74.900000	0	206.120856	198.809046	416.188664	209.020770	206.516917	418.306220	RUCRLRLL	8	0	10772.018021
0	5.397893	1.799298	35.744795	0	174.430934	184.861349	416.689612	167.079925	179.325513	419.215350	RUCRLLRR	8	0	10522.232096
0	5.819794	1.939931	39.843004	0	174.430934	184.861349	416.689612	178.045227	175.360318	415.666165	RUCRLLRL	8	0	8898.623582
0	6.902789	1.814688	18.055648	0	181.536797	192.912787	424.928018	186.357819	185.075048	433.896735	RUCRLLLR	8	0	10948.949718
0	3.310477	1.103492	74.900000	0	181.536797	192.912787	424.928018	180.343107	196.798306	429.654774	RUCRLLLL	8	0	7514.393247
0	16.642974	3.422493	8.763845	0	188.286730	183.973472	351.044306	193.862092	164.829007	326.740076	RUCRRRRR	8	0	40496.543110
0	6.979109	2.326370	74.900000	0	188.286730	183.973472	351.044306	191.474457	192.239476	341.415138	RUCRRRRL	8	0	20846.717001
0	13.449156	3.422493	7.597319	0	201.243711	178.334861	363.428099	218.116522	164.919372	352.519298	RUCRRRLR	8	0	39872.078297
0	5.152099	1.717366	45.025476	0	201.243711	178.334861	363.428099	201.437291	169.318734	362.818764	RUCRRRLL	8	0	19452.078919
0	12.017454	3.422493	13.557504	0	158.339061	175.986091	362.497052	157.205199	159.952384	346.955122	RUCRRLRR	8	0	33075.819585
0	6.011936	2.003979	60.090420	0	158.339061	175.986091	362.497052	148.120782	173.543692	361.509873	RUCRRLRL	8	0	17880.509140
0	4.589919	1.529973	54.414393	0	158.726572	184.851107	382.810312	151.019660	184.939005	385.453496	RUCRRLLR	8	0	16746.064730
0	7.190802	2.220669	34.867734	0	158.726572	184.851107	382.810312	158.621844	172.260972	383.583518	RUCRRLLL	8	0	15205.718192
0	9.496580	2.377844	8.357268	0	108.126290	275.208476	424.863874	91.954177	276.670639	420.655893	RUBRRRRR	8	0	11469.337062
0	3.129201	1.043067	74.900000	0	108.126290	275.208476	424.863874	106.316217	271.409564	428.880082	RUBRRRRL	8	0	5963.638962
0	4.160837	0.878399	74.900000	0	124.686077	275.054620	421.618712	131.581576	273.090434	420.078336	RUBRRRLR	8	0	6182.201647
0	4.160837	0.878399	54.365054	0	124.686077	275.054620	421.618712	119.310466	276.534767	416.251617	RUBRRRLL	8	0	5401.620631
0	7.774311	2.377844	25.825411	0	115.731361	300.547234	429.763994	102.892000	304.311112	426.786486	RUBRRLRR	8	0	11115.473668
0	5.857496	1.952499	53.618862	0	115.731361	300.547234	429.763994	116.142337	310.499918	432.619283	RUBRRLRL	8	0	7982.741857
0	3.298882	0.981625	53.738108	0	130.769468	294.009035	428.129078	135.494781	296.482811	430.682575	RUBRRLLR	8	0	4464.923412
0	2.968953	0.981625	55.158885	0	130.769468	294.009035	428.129078	130.605446	295.361900	422.398229	RUBRRLLL	8	0	4256.768474
0	8.200465	1.880395	32.849082	0	133.640327	300.337203	502.043702	129.848603	300.626284	517.860704	RUBRLRRR	8	0	35615.309823
0	7.746753	1.880395	41.523141	0	133.640327	300.337203	502.043702	141.623467	309.683293	508.639041	RUBRLRRL	8	0	30848.561752
0	6.510004	1.880395	43.069340	0	124.333176	306.319676	479.819217	127.796857	317.007048	477.513512	RUBRLRLR	8	0	25946.512972
0	7.189239	1.880395	38.287461	0	124.333176	306.319676	479.819217	113.033025	311.791645	478.530276	RUBRLRLL	8	0	25894.474237
0	7.285942	1.880395	28.587460	0	113.714341	262.905786	489.457221	110.732618	262.771809	503.625848	RUBRLLRR	8	0	25415.717881
0	5.334155	1.778052	55.144194	0	113.714341	262.905786	489.457221	111.789324	253.765888	490.015721	RUBRLLRL	8	0	20243.067682
0	6.395076	1.880395	35.052545	0	103.505640	269.506063	472.229056	94.077756	275.561696	471.735068	RUBRLLLR	8	0	21117.318420
0	6.154293	1.880395	37.882775	0	103.505640	269.506063	472.229056	95.679449	262.937309	468.268874	RUBRLLLL	8	0	20524.076847
0	9.783070	2.448663	23.641122	0	179.191199	257.324171	524.456688	188.515904	262.342726	539.849816	RUARLRRR	8	0	24603.913624
0	8.293734	2.448663	29.771458	0	179.191199	257.324171	524.456688	177.652908	252.840151	540.138133	RUARLRRL	8	0	23438.245974
0	7.286383	2.428794	30.625842	0	171.505119	267.903772	518.288770	175.306100	278.071289	525.974978	RUARLRLR	8	0	20617.746569
0	9.020541	2.448663	28.023812	0	171.505119	267.903772	518.288770	165.908720	270.709526	534.856605	RUARLRLL	8	0	18057.440837
0	6.401101	2.133700	33.823799	0	151.459542	231.669129	499.090708	150.018385	228.897505	511.387067	RUARLLRR	8	0	12052.170887
0	6.827600	2.275867	34.461116	0	151.459542	231.669129	499.090708	144.010557	222.377507	500.490380	RUARLLRL	8	0	11115.473668
0	3.504501	0.873285	74.900000	0	154.253861	243.159967	488.544719	151.918990	245.103206	482.452016	RUARLLLR	8	0	7087.675625
0	4.136611	0.873285	44.428565	0	154.253861	243.159967	488.544719	150.276430	243.742393	495.431200	RUARLLLL	8	0	5932.415722
0	5.973111	1.991037	25.062102	0	178.583890	214.240001	477.908787	178.213914	206.457581	485.892494	RUARRRRR	8	0	13488.439956
0	5.270358	1.756786	30.332867	0	178.583890	214.240001	477.908787	173.419490	206.627442	476.900792	RUARRRRL	8	0	12822.344156
0	9.459663	2.140963	25.308946	0	192.617042	220.838747	468.122177	204.230062	209.126262	470.127055	RUARRRLR	8	0	14019.235047
0	4.909090	1.636363	74.900000	0	192.617042	220.838747	468.122177	194.923860	224.145226	459.447475	RUARRRLL	8	0	11927.277924
0	10.235128	2.455008	19.035351	0	198.176993	236.728697	509.406895	206.447456	238.289070	527.486632	RUARRLRR	8	0	16017.522448
0	5.164335	1.721445	67.728406	0	198.176993	236.728697	509.406895	196.795684	228.042428	511.864416	RUARRLRL	8	0	11188.327896
0	8.703618	2.376534	15.128370	0	202.154641	244.562616	496.947147	212.517066	250.126281	508.039641	RUARRLLR	8	0	9772.874320
0	2.855273	0.951758	74.900000	0	202.154641	244.562616	496.947147	205.827745	242.783593	493.639489	RUARRLLL	8	0	7837.033401
0	7.929470	2.377844	21.432321	0	106.939654	209.519285	409.088526	93.359470	206.552801	408.726598	RUCLRRRR	8	0	12520.519497
0	5.682102	1.894034	49.147736	0	106.939654	209.519285	409.088526	105.684878	199.660770	409.897998	RUCLRRRL	8	0	8440.682720
0	3.532344	1.177448	57.086970	0	114.648977	210.802610	401.178921	117.128850	205.664325	398.429192	RUCLRRLR	8	0	10865.687743
0	8.084426	2.275824	26.574571	0	114.648977	210.802610	401.178921	102.765087	206.033903	394.242399	RUCLRRLL	8	0	8909.031329
0	8.820470	2.377844	12.883838	0	102.658752	239.216867	411.727992	87.639129	240.100821	407.641183	RUCLRLRR	8	0	14706.146341
0	5.366403	1.788801	32.683188	0	102.658752	239.216867	411.727992	94.684302	239.228556	417.425533	RUCLRLRL	8	0	9981.029258
0	6.499346	1.816531	74.900000	0	123.377503	246.576399	405.393372	134.353945	249.641357	405.426131	RUCLRLLR	8	0	9096.370773
0	2.804880	0.934960	45.008448	0	123.377503	246.576399	405.393372	125.380451	247.678949	400.426612	RUCLRLLL	8	0	6192.609394
0	7.153963	2.162471	25.555434	0	128.230682	202.004627	438.004677	118.066330	195.564361	442.047954	RUCLLRRR	8	0	10511.824349
0	5.278474	1.759491	38.624433	0	128.230682	202.004627	438.004677	128.135872	193.038717	435.386315	RUCLLRRL	8	0	9845.728548
0	7.051687	1.779337	27.344299	0	139.396405	208.449603	444.828030	136.491422	200.599414	455.208475	RUCLLRLR	8	0	10178.776449
0	4.171219	1.390406	74.900000	0	139.396405	208.449603	444.828030	146.706850	208.220890	444.860770	RUCLLRLL	8	0	7930.703123
0	7.518191	2.162471	16.442215	0	113.074277	222.529504	445.252901	103.404397	216.465694	452.776688	RUCLLLRR	8	0	9845.728548
0	5.010613	1.670204	34.242630	0	113.074277	222.529504	445.252901	104.403670	223.913221	444.895158	RUCLLLRL	8	0	7431.131272
0	4.389485	0.926669	74.900000	0	129.136286	229.088810	443.795257	135.038080	234.003130	443.214774	RUCLLLLR	8	0	5505.698100
0	3.807824	0.926669	44.844163	0	129.136286	229.088810	443.795257	128.104344	226.692131	450.805238	RUCLLLLL	8	0	3965.351561
0	5.848129	1.949376	21.689453	0	175.660487	325.316074	460.096476	172.152896	334.099707	464.615747	RUBLRRRR	8	0	6619.327016
0	4.682391	1.560797	40.720913	0	175.660487	325.316074	460.096476	180.934959	331.576311	460.817885	RUBLRRRL	8	0	4683.486096
0	5.203854	1.098591	28.148428	0	176.539867	314.893507	461.400817	180.844331	320.846279	467.574556	RUBLRRLR	8	0	3486.595205
0	3.032762	1.010921	74.900000	0	176.539867	314.893507	461.400817	173.388644	312.259903	465.254174	RUBLRRLL	8	0	3122.324064
0	5.052769	1.684256	35.344662	0	193.710646	302.285606	442.364126	201.241112	300.430259	437.478598	RUBLRLRR	8	0	3392.925483
0	4.257493	1.419164	48.464879	0	193.710646	302.285606	442.364126	197.451806	308.323872	444.983693	RUBLRLRL	8	0	3111.916317
0	3.154861	0.666026	69.358193	0	185.865693	295.897009	445.410930	182.333443	291.663437	444.897841	RUBLRLLR	8	0	2008.695148
0	2.124579	0.666026	74.900000	0	185.865693	295.897009	445.410930	187.411794	296.409913	449.232348	RUBLRLLL	8	0	1311.376107
0	5.324650	1.614875	12.673288	0	188.294927	290.326073	418.963798	196.565002	289.563920	414.098279	RUBLLRRR	8	0	4527.369893
0	2.337839	0.779280	70.918718	0	188.294927	290.326073	418.963798	189.074348	294.345209	418.726105	RUBLLRRL	8	0	2393.781782
0	3.310690	1.103563	40.302734	0	177.496039	284.657866	419.489767	178.373400	279.031987	418.199450	RUBLLRLR	8	0	3351.294495
0	2.805774	0.935258	53.684381	0	177.496039	284.657866	419.489767	174.925164	285.438654	414.788942	RUBLLRLL	8	0	3174.362798
0	6.575738	1.614875	9.663008	0	163.410649	316.974401	439.494137	158.764472	327.013399	443.204107	RUBLLLRR	8	0	4777.155818
0	2.585598	0.861866	74.900000	0	163.410649	316.974401	439.494137	167.116738	319.451215	438.549989	RUBLLLRL	8	0	2091.957123
0	1.787168	0.505181	74.900000	0	164.654066	304.414122	433.783561	162.383423	302.754357	435.359755	RUBLLLLR	8	0	2050.326135
0	2.303691	0.505181	48.466090	0	164.654066	304.414122	433.783561	164.359787	305.338269	429.310953	RUBLLLLL	8	0	2039.918388
0	4.403589	1.467863	26.619374	0	193.832094	303.094476	503.259190	192.782166	305.862504	511.393332	RUALRRRR	8	0	5724.260784
0	6.072818	2.024273	19.140394	0	193.832094	303.094476	503.259190	194.551000	312.766777	508.272578	RUALRRRL	8	0	5672.222050
0	4.325134	1.441711	25.403714	0	201.189507	294.076381	500.226760	204.773233	292.539476	507.646038	RUALRRLR	8	0	5734.668531
0	3.901937	1.300646	46.368365	0	201.189507	294.076381	500.226760	206.440776	298.417099	500.942686	RUALRRLL	8	0	3767.604371
0	6.113442	1.725340	19.546559	0	196.184152	302.292425	479.308040	198.548172	312.077871	483.509462	RUALRLRR	8	0	4308.807208
0	3.065202	1.021734	55.305792	0	196.184152	302.292425	479.308040	200.609301	303.767122	476.262205	RUALRLRL	8	0	3497.002952
0	3.853537	0.845361	74.900000	0	186.458557	294.155865	477.821345	182.385221	289.691822	474.373453	RUALRLLR	8	0	3444.964217
0	4.004344	0.845361	49.122111	0	186.458557	294.155865	477.821345	184.057439	299.743798	481.823319	RUALRLLL	8	0	2706.014189
0	3.430085	1.143362	37.285475	0	201.759168	268.554516	450.950171	205.179825	264.817034	447.253346	RUALLRRR	8	0	3850.866346
0	2.835697	0.945232	56.535230	0	201.759168	268.554516	450.950171	197.643808	267.593017	447.962103	RUALLRRL	8	0	3382.517736
0	4.752782	1.447593	10.504996	0	208.268237	279.390199	453.479355	214.753702	284.095658	450.865893	RUALLRLR	8	0	4600.224121
0	1.775952	0.591984	63.020734	0	208.268237	279.390199	453.479355	207.169206	282.277094	453.029762	RUALLRLL	8	0	2518.674745
0	6.844880	1.812864	13.433869	0	214.484050	272.186956	484.942624	221.088498	273.187536	496.316299	RUALLLRR	8	0	4308.807208
0	2.271658	0.757219	74.900000	0	214.484050	272.186956	484.942624	215.685666	268.399324	484.627365	RUALLLRL	8	0	3247.217027
0	4.206236	1.402079	24.292200	0	216.505143	279.407245	481.164214	222.674850	283.447877	481.250293	RUALLLLR	8	0	3538.633939
0	4.223045	1.407682	30.684803	0	216.505143	279.407245	481.164214	219.680375	282.202589	488.096330	RUALLLLL	8	0	2841.314898
0	7.305630	2.435210	22.037283	0	232.344245	177.466768	400.233235	241.348191	170.999513	392.911722	RUCRLRRRR	9	0	15195.310445
0	7.374642	2.458214	27.280337	0	232.344245	177.466768	400.233235	244.426142	174.283101	404.034536	RUCRLRRRL	9	0	12322.772306
0	6.218697	1.932912	26.296384	0	217.469855	175.450709	405.600168	222.972401	167.188677	410.747248	RUCRLRRLR	9	0	8097.227073
0	3.316070	1.105357	59.650781	0	217.469855	175.450709	405.600168	214.725972	171.379371	402.046883	RUCRLRRLL	9	0	7795.402413
0	7.896850	2.313807	11.543055	0	218.291406	191.255721	426.248442	230.004714	186.193259	432.380667	RUCRLRLRR	9	0	9616.758117
0	3.650725	1.216908	40.887708	0	218.291406	191.255721	426.248442	218.923125	187.525937	432.138591	RUCRLRLRL	9	0	6359.133344
0	5.162289	1.524584	55.641349	0	209.020770	206.516917	418.306220	204.173987	214.122422	417.421543	RUCRLRLLR	9	0	6275.871369
0	2.650014	0.883338	74.900000	0	209.020770	206.516917	418.306220	208.878974	208.861706	413.733325	RUCRLRLLL	9	0	4496.146652
0	5.433669	1.709333	24.478345	0	167.079925	179.325513	419.215350	162.722632	171.962776	423.997971	RUCRLLRRR	9	0	5630.591062
0	2.887941	0.962647	63.814326	0	167.079925	179.325513	419.215350	162.607955	180.655734	416.970061	RUCRLLRRL	9	0	4891.641034
0	4.886300	1.628767	21.332112	0	178.045227	175.360318	415.666165	181.726023	167.971647	418.284331	RUCRLLRLR	9	0	4673.078349
0	3.040824	1.013608	40.275042	0	178.045227	175.360318	415.666165	178.541422	171.526536	411.477531	RUCRLLRLL	9	0	4225.545233
0	4.600781	1.533594	31.053448	0	186.357819	185.075048	433.896735	192.926508	181.841502	437.760969	RUCRLLLRR	9	0	5901.192481
0	5.181245	1.723954	32.377170	0	186.357819	185.075048	433.896735	184.952836	178.654926	441.051443	RUCRLLLRL	9	0	5047.757237
0	4.240045	1.048318	68.148464	0	180.343107	196.798306	429.654774	179.942730	203.707240	426.555778	RUCRLLLLR	9	0	4714.709337
0	3.132353	1.044118	69.691204	0	180.343107	196.798306	429.654774	176.217760	195.012813	433.254574	RUCRLLLLL	9	0	2799.683911
0	13.281024	3.251368	6.686586	0	193.862092	164.829007	326.740076	200.936940	150.132522	307.781369	RUCRRRRRR	9	0	26435.677075
0	4.912928	1.637643	36.283888	0	193.862092	164.829007	326.740076	190.195272	159.377049	320.385126	RUCRRRRRL	9	0	14060.866035
0	6.379339	2.126446	74.900000	0	191.474457	192.239476	341.415138	193.543425	201.616015	347.959938	RUCRRRRLR	9	0	10595.086324
0	6.417069	2.139023	74.900000	0	191.474457	192.239476	341.415138	187.505755	202.039949	345.804560	RUCRRRRLL	9	0	10251.630677
0	13.183853	3.251368	11.156982	0	218.116522	164.919372	352.519298	231.285643	150.001061	339.099305	RUCRRRLRR	9	0	24083.526280
0	3.944935	1.314978	74.900000	0	218.116522	164.919372	352.519298	223.971797	166.904172	356.057979	RUCRRRLRL	9	0	15788.552017
0	7.353784	1.631498	19.700819	0	201.437291	169.318734	362.818764	203.051606	157.476240	357.298951	RUCRRRLLR	9	0	10824.056755
0	3.552085	1.184028	74.900000	0	201.437291	169.318734	362.818764	199.598705	167.321353	369.212604	RUCRRRLLL	9	0	8628.022164
0	9.635839	3.211946	9.367069	0	157.205199	159.952384	346.955122	156.185234	149.051753	332.276630	RUCRRLRRR	9	0	21949.938170
0	4.092744	1.364248	49.112334	0	157.205199	159.952384	346.955122	157.194962	152.858241	348.191408	RUCRRLRRL	9	0	11125.881415
0	8.103647	1.903780	20.860378	0	148.120782	173.543692	361.509873	136.428466	165.546631	360.237143	RUCRRLRLR	9	0	10501.416602
0	4.583642	1.527881	74.900000	0	148.120782	173.543692	361.509873	144.284210	180.604888	361.358750	RUCRRLRLL	9	0	7379.092538
0	6.884879	1.453474	37.407608	0	151.019660	184.939005	385.453496	141.253807	177.926301	386.699039	RUCRRLLRR	9	0	8773.730620
0	4.935858	1.453474	74.900000	0	151.019660	184.939005	385.453496	149.524991	193.073180	388.363144	RUCRRLLRL	9	0	7972.334110
0	6.174273	2.058091	14.125580	0	158.621844	172.260972	383.583518	156.567664	161.698987	382.217231	RUCRRLLLR	9	0	9179.632748
0	2.895998	0.965333	52.428948	0	158.621844	172.260972	383.583518	161.592450	169.288881	386.835430	RUCRRLLLL	9	0	6026.085444
0	7.000336	2.258952	7.859267	0	91.954177	276.670639	420.655893	80.369302	276.783158	416.029851	RUBRRRRRR	9	0	7795.402413
0	3.684419	1.228140	33.453244	0	91.954177	276.670639	420.655893	86.243328	279.170655	422.589570	RUBRRRRRL	9	0	3673.934649
0	3.945784	0.990914	74.900000	0	106.316217	271.409564	428.880082	111.469336	270.556560	434.055359	RUBRRRRLR	9	0	3236.809280
0	2.388074	0.796025	41.397129	0	106.316217	271.409564	428.880082	106.466066	267.253372	429.436446	RUBRRRRLL	9	0	2726.829683
0	3.700569	0.834479	19.241125	0	131.581576	273.090434	420.078336	137.884409	273.486209	418.377992	RUBRRRLRR	9	0	3257.624773
0	3.769969	0.834479	47.594445	0	131.581576	273.090434	420.078336	136.015138	269.676324	424.092553	RUBRRRLRL	9	0	2924.576873
0	5.672304	0.834479	12.908831	0	119.310466	276.534767	416.251617	110.832181	277.093319	410.354249	RUBRRRLLR	9	0	3174.362798
0	2.513702	0.834479	45.929270	0	119.310466	276.534767	416.251617	118.954504	279.163851	412.236952	RUBRRRLLL	9	0	2227.257832
0	5.633620	1.877873	14.095136	0	102.892000	304.311112	426.786486	94.560159	307.841840	422.267622	RUBRRLRRR	9	0	6338.317850
0	4.037550	1.345850	26.798194	0	102.892000	304.311112	426.786486	96.021910	304.881221	428.625269	RUBRRLRRL	9	0	4777.155818
0	5.802547	1.854874	9.569656	0	116.142337	310.499918	432.619283	115.634917	320.605194	433.841084	RUBRRLRLR	9	0	5359.989643
0	2.208938	0.736313	74.900000	0	116.142337	310.499918	432.619283	118.192065	310.630579	436.364886	RUBRRLRLL	9	0	2622.752214
0	3.523725	0.932543	62.385111	0	135.494781	296.482811	430.682575	139.607583	292.805758	433.855973	RUBRRLLRR	9	0	2331.335301
0	4.146921	0.932543	55.356631	0	135.494781	296.482811	430.682575	136.933942	303.606759	430.421252	RUBRRLLRL	9	0	2133.588110
0	3.389851	0.932543	53.369818	0	130.605446	295.361900	422.398229	126.048173	297.911480	419.159692	RUBRRLLLR	9	0	2206.442339
0	3.299430	0.932543	62.532769	0	130.605446	295.361900	422.398229	135.305400	294.303435	418.744521	RUBRRLLLL	9	0	2050.326135
0	7.142099	1.786375	26.465930	0	129.848603	300.626284	517.860704	131.663150	298.293153	531.741371	RUBRLRRRR	9	0	20357.552897
0	5.173498	1.724499	55.174085	0	129.848603	300.626284	517.860704	122.117074	304.144120	521.492957	RUBRLRRRL	9	0	15257.756926
0	6.962477	1.786375	20.588416	0	141.623467	309.683293	508.639041	145.278342	320.504664	513.556338	RUBRLRRLR	9	0	17828.470405
0	3.949515	1.316505	58.087384	0	141.623467	309.683293	508.639041	147.967526	308.151782	511.281586	RUBRLRRLL	9	0	13020.091347
0	6.927932	1.786375	18.660021	0	127.796857	317.007048	477.513512	129.465039	328.982081	478.856606	RUBRLRLRR	9	0	15601.212573
0	3.344305	1.114768	74.900000	0	127.796857	317.007048	477.513512	130.917473	316.690157	471.862167	RUBRLRLRL	9	0	10345.300399
0	6.057147	1.786375	33.129820	0	113.033025	311.791645	478.530276	105.653148	315.684773	471.034680	RUBRLRLLR	9	0	13613.332919
0	5.051985	1.683995	46.582126	0	113.033025	311.791645	478.530276	106.917781	314.398716	485.208335	RUBRLRLLL	9	0	12281.141318
0	5.909684	1.786375	30.108706	0	110.732618	262.771809	503.625848	113.413068	260.953455	514.852989	RUBRLLRRR	9	0	14373.098441
0	5.147778	1.715926	48.553836	0	110.732618	262.771809	503.625848	103.126093	264.953566	508.578902	RUBRLLRRL	9	0	11042.619440
0	6.864236	1.689149	25.057022	0	111.789324	253.765888	490.015721	105.215037	244.155971	493.493707	RUBRLLRLR	9	0	11979.316659
0	4.374746	1.458249	74.900000	0	111.789324	253.765888	490.015721	117.669297	250.295197	486.027894	RUBRLLRLL	9	0	8263.751023
0	4.997340	1.665780	40.137853	0	94.077756	275.561696	471.735068	89.603850	280.600654	465.345965	RUBRLLLRR	9	0	10990.580705
0	5.204337	1.734779	42.205459	0	94.077756	275.561696	471.735068	87.137301	277.669597	478.051113	RUBRLLLRL	9	0	10126.737714
0	6.760454	1.786375	19.864913	0	95.679449	262.937309	468.268874	85.768163	256.434343	468.260090	RUBRLLLLR	9	0	11802.384962
0	3.109831	1.036610	74.900000	0	95.679449	262.937309	468.268874	97.035568	261.702213	462.411650	RUBRLLLLL	9	0	8721.691885
0	8.804906	2.326230	8.731169	0	188.515904	262.342726	539.849816	194.857125	266.993676	555.004037	RUARLRRRR	9	0	16360.978095
0	2.664340	0.888113	74.900000	0	188.515904	262.342726	539.849816	192.937893	262.339799	538.130604	RUARLRRRL	9	0	8242.935529
0	7.697348	2.326230	14.526327	0	177.652908	252.840151	540.138133	175.855117	252.019207	555.366892	RUARLRRLR	9	0	14321.059707
0	3.222105	1.074035	70.255674	0	177.652908	252.840151	540.138133	178.104074	247.213223	540.405254	RUARLRRLL	9	0	9117.186267
0	8.693637	2.307355	13.595237	0	175.306100	278.071289	525.974978	179.509333	287.939758	538.329567	RUARLRLRR	9	0	12770.305422
0	4.023422	1.341141	74.900000	0	175.306100	278.071289	525.974978	176.242118	283.188920	520.539968	RUARLRLRL	9	0	7847.441148
0	8.450830	2.326230	10.323506	0	165.908720	270.709526	534.856605	163.082056	274.361841	550.916406	RUARLRLLR	9	0	11927.277924
0	2.955830	0.985277	74.900000	0	165.908720	270.709526	534.856605	161.037751	268.939686	534.782940	RUARLRLLL	9	0	6130.162912
0	5.871729	1.957243	21.311869	0	150.018385	228.897505	511.387067	145.299452	227.880458	521.759759	RUARLLRRR	9	0	6921.151675
0	3.314269	1.104756	60.289626	0	150.018385	228.897505	511.387067	154.352613	226.363249	514.725141	RUARLLRRL	9	0	5131.019212
0	6.207460	2.069153	15.212545	0	144.010557	222.377507	500.490380	135.806334	215.789848	503.669148	RUARLLRLR	9	0	6473.618559
0	2.698182	0.899394	57.341781	0	144.010557	222.377507	500.490380	144.749832	218.214845	498.068219	RUARLLRLL	9	0	4641.855108
0	4.054585	0.829620	54.402664	0	151.918990	245.103206	482.452016	155.582387	248.251270	476.501718	RUARLLLRR	9	0	4298.399461
0	3.204764	0.829620	72.183798	0	151.918990	245.103206	482.452016	148.397663	241.146998	480.310015	RUARLLLRL	9	0	2789.276164
0	6.056327	0.829620	19.539717	0	150.276430	243.742393	495.431200	142.820024	241.774603	503.758720	RUARLLLLR	9	0	2997.431101
0	3.475651	0.829620	36.526709	0	150.276430	243.742393	495.431200	149.601319	246.966003	501.279997	RUARLLLLL	9	0	2934.984620
0	4.933964	1.644655	39.035940	0	178.213914	206.457581	485.892494	182.647367	199.468414	488.765558	RUARRRRRR	9	0	6785.850966
0	4.582693	1.527564	43.354228	0	178.213914	206.457581	485.892494	173.278659	204.136660	492.623695	RUARRRRRL	9	0	6702.588991
0	3.425872	1.141957	57.562192	0	173.419490	206.627442	476.900792	167.414515	206.788004	476.917398	RUARRRRLR	9	0	6494.434053
0	5.408466	1.668947	33.275465	0	173.419490	206.627442	476.900792	173.303668	197.207387	475.658238	RUARRRRLL	9	0	6327.910103
0	7.280829	2.033915	11.163095	0	204.230062	209.126262	470.127055	214.726863	202.032200	471.922983	RUARRRLRR	9	0	9127.594014
0	3.943280	1.314427	41.837122	0	204.230062	209.126262	470.127055	204.612931	202.222991	470.223467	RUARRRLRL	9	0	4891.641034
0	3.978426	1.326142	40.616831	0	194.923860	224.145226	459.447475	195.231867	230.330778	455.785282	RUARRRLLR	9	0	6629.734763
0	3.760335	1.253445	67.940151	0	194.923860	224.145226	459.447475	189.711880	226.102067	455.417797	RUARRRLLL	9	0	5297.543162
0	8.215972	2.332257	12.845694	0	206.447456	238.289070	527.486632	215.032405	241.535955	540.151959	RUARRLRRR	9	0	10272.446171
0	4.301195	1.433732	49.406366	0	206.447456	238.289070	527.486632	204.932242	235.093732	535.084733	RUARRLRRL	9	0	5745.076278
0	3.900083	1.300028	43.157771	0	196.795684	228.042428	511.864416	191.759116	224.325990	515.006394	RUARRLRLR	9	0	5859.561493
0	4.473497	1.491166	40.975282	0	196.795684	228.042428	511.864416	200.593817	221.186394	511.505368	RUARRLRLL	9	0	5328.766403
0	7.351388	2.257708	5.533037	0	212.517066	250.126281	508.039641	221.190869	253.743170	518.103155	RUARRLLRR	9	0	6608.919269
0	1.705333	0.568444	60.251568	0	212.517066	250.126281	508.039641	213.603661	252.882347	507.576416	RUARRLLRL	9	0	3163.955052
0	2.669848	0.889949	74.403623	0	205.827745	242.783593	493.639489	204.708332	244.047684	488.659199	RUARRLLLR	9	0	4631.447362
0	3.778565	0.904170	45.936135	0	205.827745	242.783593	493.639489	209.000543	236.979246	493.210966	RUARRLLLL	9	0	3205.586039
0	6.445713	2.148571	16.413753	0	93.359470	206.552801	408.726598	83.020176	203.424939	404.933712	RUCLRRRRR	9	0	7410.315779
0	3.770435	1.256812	44.466944	0	93.359470	206.552801	408.726598	88.388798	206.727608	413.694615	RUCLRRRRL	9	0	5110.203718
0	6.090753	1.799332	11.570860	0	105.684878	199.660770	409.897998	102.691076	189.425675	409.232432	RUCLRRRLR	9	0	5557.736834
0	2.803870	0.934623	74.900000	0	105.684878	199.660770	409.897998	109.237598	198.132726	413.360441	RUCLRRRLL	9	0	2882.945886
0	5.298515	1.118575	47.028909	0	117.128850	205.664325	398.429192	113.496664	197.565818	395.297322	RUCLRRLRR	9	0	5443.251618
0	5.007176	1.118575	74.900000	0	117.128850	205.664325	398.429192	125.735391	207.314334	397.813350	RUCLRRLRL	9	0	5422.436124
0	8.392245	2.162033	8.878520	0	102.765087	206.033903	394.242399	90.887985	199.117629	388.245259	RUCLRRLLR	9	0	5755.484025
0	2.762569	0.920856	74.900000	0	102.765087	206.033903	394.242399	101.065853	209.779898	391.324366	RUCLRRLLL	9	0	3153.547305
0	6.287753	2.095918	24.932013	0	87.639129	240.100821	407.641183	78.433686	245.183377	403.860715	RUCLRLRRR	9	0	7503.985500
0	5.594714	1.864905	29.578452	0	87.639129	240.100821	407.641183	78.829142	235.888238	406.573149	RUCLRLRRL	9	0	7202.160841
0	5.428435	1.699361	17.947320	0	94.684302	239.228556	417.425533	86.819638	236.328077	422.569282	RUCLRLRLR	9	0	5516.105846
0	2.222407	0.740802	68.414172	0	94.684302	239.228556	417.425533	93.704754	242.827577	418.712663	RUCLRLRLL	9	0	4464.923412
0	5.227860	1.725705	18.061060	0	134.353945	249.641357	405.426131	143.481281	249.351856	406.338076	RUCLRLLRR	9	0	5557.736834
0	2.950357	0.983452	41.613516	0	134.353945	249.641357	405.426131	137.168838	253.947167	404.801561	RUCLRLLRL	9	0	3538.633939
0	3.138085	0.888212	44.346435	0	125.380451	247.678949	400.426612	129.734117	245.941523	397.139659	RUCLRLLLR	9	0	3382.517736
0	2.825991	0.888212	69.115789	0	125.380451	247.678949	400.426612	122.788271	251.228110	397.815967	RUCLRLLLL	9	0	2810.091658
0	5.269852	1.756617	26.290267	0	118.066330	195.564361	442.047954	109.828079	191.635491	440.402210	RUCLLRRRR	9	0	5328.766403
0	4.534831	1.511610	31.949959	0	118.066330	195.564361	442.047954	114.167509	191.766729	448.660098	RUCLLRRRL	9	0	5183.057946
0	5.388460	1.671517	18.889428	0	128.135872	193.038717	435.386315	128.138437	183.619623	436.235396	RUCLLRRLR	9	0	5193.465693
0	2.194319	0.731440	62.558147	0	128.135872	193.038717	435.386315	128.012620	192.168644	431.113668	RUCLLRRLL	9	0	4652.262855
0	4.817963	1.605988	32.558610	0	136.491422	200.599414	455.208475	131.727745	199.027323	462.961758	RUCLLRLRR	9	0	5505.698100
0	5.382454	1.690370	34.579684	0	136.491422	200.599414	455.208475	138.307325	192.192165	459.640007	RUCLLRLRL	9	0	4673.078349
0	4.867413	1.320886	53.902523	0	146.706850	208.220890	444.860770	151.932806	214.023839	440.932984	RUCLLRLLR	9	0	4787.563565
0	3.150517	1.050172	65.121768	0	146.706850	208.220890	444.860770	148.871792	203.170945	445.515137	RUCLLRLLL	9	0	3143.139558
0	4.862058	1.620686	28.503177	0	103.404397	216.465694	452.776688	99.851232	213.732541	461.048044	RUCLLLRRR	9	0	5328.766403
0	5.518574	1.839525	29.735641	0	103.404397	216.465694	452.776688	94.949551	211.759601	452.858639	RUCLLLRRL	9	0	4516.962146
0	3.843554	1.281185	24.401730	0	104.403670	223.913221	444.895158	98.655927	227.169501	446.417487	RUCLLLRLR	9	0	4246.360727
0	3.161514	1.053838	42.042135	0	104.403670	223.913221	444.895158	99.928476	221.508717	442.364546	RUCLLLRLL	9	0	3184.770545
0	4.926299	0.880336	29.054711	0	135.038080	234.003130	443.214774	142.323738	236.687931	438.897410	RUCLLLLRR	9	0	3507.410699
0	1.932545	0.644182	74.900000	0	135.038080	234.003130	443.214774	133.614991	237.058568	442.816315	RUCLLLLRL	9	0	1998.287401
0	3.461045	0.880336	21.831405	0	128.104344	226.692131	450.805238	125.224329	225.695661	456.791277	RUCLLLLLR	9	0	2175.219098
0	1.945350	0.648450	53.508488	0	128.104344	226.692131	450.805238	130.232374	224.717604	452.848259	RUCLLLLLL	9	0	1790.132463
0	5.361166	1.787055	18.811267	0	172.152896	334.099707	464.615747	171.617749	341.963870	470.458466	RUBLRRRRR	9	0	3601.080420
0	2.635436	0.878479	51.500891	0	172.152896	334.099707	464.615747	168.175875	336.274997	463.591517	RUBLRRRRL	9	0	3018.246595
0	4.504237	1.482757	15.320569	0	180.934959	331.576311	460.817885	185.575574	337.388122	463.849855	RUBLRRRLR	9	0	2851.722645
0	1.899816	0.633272	74.900000	0	180.934959	331.576311	460.817885	181.882174	332.232185	457.252732	RUBLRRRLL	9	0	1831.763451
0	4.661363	1.043662	25.098546	0	180.844331	320.846279	467.574556	181.389207	326.220811	474.570820	RUBLRRLRR	9	0	1915.025426
0	3.361561	1.043662	45.785671	0	180.844331	320.846279	467.574556	186.374148	322.862734	467.932813	RUBLRRLRL	9	0	1571.569779
0	3.422747	0.960375	64.153448	0	173.388644	312.259903	465.254174	171.071389	307.117739	462.914302	RUBLRRLLR	9	0	1852.578945
0	1.596283	0.532094	49.102369	0	173.388644	312.259903	465.254174	170.905318	312.939548	466.506603	RUBLRRLLL	9	0	1269.745119
0	4.631672	1.543891	11.573665	0	201.241112	300.430259	437.478598	208.416705	300.339672	433.141187	RUBLRLRRR	9	0	2196.034592
0	1.726012	0.575337	74.900000	0	201.241112	300.430259	437.478598	201.170471	297.439699	436.954358	RUBLRLRRL	9	0	1196.890891
0	3.846617	1.282206	16.292091	0	197.451806	308.323872	444.983693	202.064632	312.450237	448.041829	RUBLRLRLR	9	0	1935.840920
0	1.902623	0.634208	68.998248	0	197.451806	308.323872	444.983693	195.798517	311.118217	444.108800	RUBLRLRLL	9	0	1176.075397
0	2.907192	0.632725	30.645244	0	182.333443	291.663437	444.897841	177.832719	289.565409	446.212174	RUBLRLLRR	9	0	1019.959194
0	2.545606	0.632725	36.906164	0	182.333443	291.663437	444.897841	181.808487	287.633852	442.791336	RUBLRLLRL	9	0	988.735954
0	2.128643	0.632725	64.784794	0	187.411794	296.409913	449.232348	186.494902	299.602470	451.174191	RUBLRLLLR	9	0	957.512713
0	1.110182	0.370061	48.917951	0	187.411794	296.409913	449.232348	189.247076	296.187124	449.927644	RUBLRLLLL	9	2	353.863394
0	4.094507	1.364836	26.409988	0	196.565002	289.563920	414.098279	203.602064	290.826640	413.349057	RUBLLRRRR	9	0	2310.519807
0	3.302448	1.100816	35.083635	0	196.565002	289.563920	414.098279	199.364353	287.313939	408.917183	RUBLLRRRL	9	0	2216.850085
0	2.312178	0.740316	39.148420	0	189.074348	294.345209	418.726105	189.857617	297.524199	421.453549	RUBLLRRLR	9	0	1280.152866
0	1.930211	0.643404	60.383285	0	189.074348	294.345209	418.726105	189.179188	295.874415	415.284261	RUBLLRRLL	9	0	1113.628916
0	3.618026	1.048385	31.501048	0	178.373400	279.031987	418.199450	181.142383	274.607358	414.086534	RUBLLRLRR	9	0	1758.909223
0	2.226691	0.742230	69.683492	0	178.373400	279.031987	418.199450	176.422733	276.815270	421.113134	RUBLLRLRL	9	0	1592.385273
0	2.641854	0.880618	30.207823	0	174.925164	285.438654	414.788942	174.664622	285.394145	409.513842	RUBLLRLLR	9	0	1748.501476
0	1.885690	0.628563	59.814156	0	174.925164	285.438654	414.788942	171.810573	286.536185	414.978475	RUBLLRLLL	9	0	1425.861323
0	4.870687	1.534131	14.710057	0	158.764472	327.013399	443.204107	157.114196	334.551765	447.377978	RUBLLLRRR	9	0	2737.237429
0	3.357044	1.119015	29.627532	0	158.764472	327.013399	443.204107	154.450520	331.003957	442.816342	RUBLLLRRL	9	0	2039.918388
0	2.058682	0.686227	32.306772	0	167.116738	319.451215	438.549989	170.687434	319.820294	438.983906	RUBLLLRLR	9	0	1196.890891
0	1.851977	0.617326	45.650808	0	167.116738	319.451215	438.549989	167.730508	322.089334	436.506737	RUBLLLRLL	9	0	895.066232
0	2.231939	0.479922	65.317680	0	162.383423	302.754357	435.359755	163.131941	298.928086	435.747928	RUBLLLLRR	9	0	1103.221169
0	2.543949	0.479922	61.293226	0	162.383423	302.754357	435.359755	158.937746	304.931735	437.426842	RUBLLLLRL	9	0	947.104966
0	1.731665	0.479922	46.922265	0	164.359787	305.338269	429.310953	165.747403	304.287646	426.473058	RUBLLLLLR	9	0	1155.259904
0	2.329571	0.479922	45.156671	0	164.359787	305.338269	429.310953	162.140578	307.988844	426.828925	RUBLLLLLL	9	0	884.658485
0	5.581120	1.394470	17.864697	0	192.782166	305.862504	511.393332	194.395453	310.044272	521.315999	RUALRRRRR	9	0	3382.517736
0	2.755108	0.918369	74.900000	0	192.782166	305.862504	511.393332	188.136923	305.004394	512.547387	RUALRRRRL	9	0	2341.743048
0	4.699867	1.566622	21.419678	0	194.551000	312.766777	508.272578	192.073174	320.004621	511.767507	RUALRRRLR	9	0	3153.547305
0	3.472576	1.157525	38.232450	0	194.551000	312.766777	508.272578	198.624815	316.774116	510.670985	RUALRRRLL	9	0	2518.674745
0	5.406237	1.369626	19.443156	0	204.773233	292.539476	507.646038	209.679842	293.789129	516.787011	RUALRRLRR	9	0	3403.333230
0	2.832349	0.944116	74.900000	0	204.773233	292.539476	507.646038	204.347412	287.625697	508.309903	RUALRRLRL	9	0	2331.335301
0	4.051450	1.235613	16.121313	0	206.440776	298.417099	500.942686	210.923289	303.415870	503.590046	RUALRRLLR	9	0	2300.112060
0	1.765542	0.588514	74.900000	0	206.440776	298.417099	500.942686	208.204593	297.915127	498.097801	RUALRRLLL	9	0	1467.492310
0	4.845663	1.615221	15.387813	0	198.548172	312.077871	483.509462	198.156828	320.046722	486.842281	RUALRLRRR	9	0	2758.052923
0	2.962069	0.987356	50.537210	0	198.548172	312.077871	483.509462	203.185279	314.218534	484.586214	RUALRLRRL	9	0	1550.754285
0	2.165299	0.721766	30.528875	0	200.609301	303.767122	476.262205	202.236414	305.024856	472.621906	RUALRLRLR	9	0	1998.287401
0	2.325248	0.775083	39.102294	0	200.609301	303.767122	476.262205	204.635025	304.154717	476.851767	RUALRLRLL	9	0	1498.715551
0	2.977368	0.803093	27.461667	0	182.385221	289.691822	474.373453	180.016104	285.049775	474.022916	RUALRLLRR	9	0	1800.540210
0	2.360471	0.786824	37.730829	0	182.385221	289.691822	474.373453	181.532398	288.010030	470.170907	RUALRLLRL	9	0	1644.424007
0	4.427680	0.803093	11.373211	0	184.057439	299.743798	481.823319	182.562568	306.661965	485.462619	RUALRLLLR	9	0	1592.385273
0	1.257697	0.419232	74.900000	0	184.057439	299.743798	481.823319	182.320138	299.003869	483.122678	RUALRLLLL	9	0	1113.628916
0	3.614252	1.086194	26.286228	0	205.179825	264.817034	447.253346	208.020516	262.894104	441.175309	RUALLRRRR	9	0	2143.995857
0	2.090495	0.696832	74.098470	0	205.179825	264.817034	447.253346	206.242041	262.173147	449.883715	RUALLRRRL	9	0	1706.870488
0	3.050617	0.897971	50.408352	0	197.643808	267.593017	447.962103	196.974520	267.259340	441.920791	RUALLRRLR	9	0	1769.316970
0	2.950831	0.897971	60.898786	0	197.643808	267.593017	447.962103	193.200478	266.749359	450.828875	RUALLRRLL	9	0	1613.200766
0	3.524157	1.174719	39.304706	0	214.753702	284.095658	450.865893	218.240562	288.762327	453.217294	RUALLRLRR	9	0	2320.927554
0	3.746942	1.248981	37.348621	0	214.753702	284.095658	450.865893	219.056787	285.041869	445.306751	RUALLRLRL	9	0	2279.296567
0	1.839150	0.562385	44.970659	0	207.169206	282.277094	453.029762	206.524343	284.759545	455.259468	RUALLRLLR	9	0	1550.754285
0	2.193244	0.562385	71.714037	0	207.169206	282.277094	453.029762	206.486470	282.807117	448.755491	RUALLRLLL	9	0	967.920460
0	6.400869	1.722221	8.365881	0	221.088498	273.187536	496.316299	228.484527	274.569664	505.815494	RUALLLRRR	9	0	2914.169126
0	2.020598	0.673533	74.900000	0	221.088498	273.187536	496.316299	218.903108	272.308407	499.334983	RUALLLRRL	9	0	1394.638082
0	3.407488	0.719359	74.900000	0	215.685666	268.399324	484.627365	211.457379	265.655116	480.968475	RUALLLRLR	9	0	1706.870488
0	2.243708	0.719359	53.674172	0	215.685666	268.399324	484.627365	219.373562	267.161216	483.957500	RUALLLRLL	9	0	1540.346538
0	2.770728	0.923576	55.920421	0	222.674850	283.447877	481.250293	223.347283	287.440477	478.187464	RUALLLLRR	9	0	1842.171198
0	4.360563	1.331975	34.853742	0	222.674850	283.447877	481.250293	229.666260	284.169339	484.683918	RUALLLLRL	9	0	1696.462741
0	4.999124	1.337298	11.049708	0	219.680375	282.202589	488.096330	224.700533	284.452914	495.880283	RUALLLLLR	9	0	1758.909223
0	2.042301	0.680767	74.900000	0	219.680375	282.202589	488.096330	217.341097	284.607301	489.525228	RUALLLLLL	9	0	1082.405676
0	7.341271	2.313449	12.352559	0	241.348191	170.999513	392.911722	249.933387	162.549919	387.734375	RUCRLRRRRR	10	0	9866.544042
0	3.010317	1.003439	74.900000	0	241.348191	170.999513	392.911722	242.783297	174.193887	388.406888	RUCRLRRRRL	10	0	5328.766403
0	5.420659	1.806886	26.450125	0	244.426142	174.283101	404.034536	250.947142	168.621452	408.563435	RUCRLRRRLR	10	0	6213.424887
0	4.684265	1.561422	31.615884	0	244.426142	174.283101	404.034536	252.415821	176.188259	404.028899	RUCRLRRRLL	10	0	6109.347419
0	5.177585	1.725862	15.694729	0	222.972401	167.188677	410.747248	229.225143	160.928525	413.067072	RUCRLRRLRR	10	0	4891.641034
0	2.806335	0.935445	49.604574	0	222.972401	167.188677	410.747248	221.770454	164.219700	415.008089	RUCRLRRLRL	10	0	3205.586039
0	3.019655	1.006552	74.900000	0	214.725972	171.379371	402.046883	209.943256	173.410869	400.886986	RUCRLRRLLR	10	0	3965.351561
0	4.865176	1.050089	39.750495	0	214.725972	171.379371	402.046883	216.039931	163.588492	398.377043	RUCRLRRLLL	10	0	3830.050852
0	6.215371	2.071790	14.679458	0	230.004714	186.193259	432.380667	237.802085	179.815584	437.125055	RUCRLRLRRR	10	0	5599.367821
0	3.686739	1.228913	36.544718	0	230.004714	186.193259	432.380667	235.960341	187.811292	434.575551	RUCRLRLRRL	10	0	4017.390296
0	3.900368	1.156063	29.799700	0	218.923125	187.525937	432.138591	219.691522	181.327327	435.316096	RUCRLRLRLR	10	0	3538.633939
0	2.528489	0.842830	74.111794	0	218.923125	187.525937	432.138591	218.813654	190.257259	436.120055	RUCRLRLRLL	10	0	2820.499404
0	3.002489	1.000830	37.946454	0	204.173987	214.122422	417.421543	203.760237	218.998129	419.637341	RUCRLRLLRR	10	0	3205.586039
0	4.313836	1.437945	26.542205	0	204.173987	214.122422	417.421543	198.661681	218.359555	414.023095	RUCRLRLLRL	10	0	3070.285330
0	3.349937	0.839171	44.954643	0	208.878974	208.861706	413.733325	204.969578	209.430104	408.775016	RUCRLRLLLR	10	0	2466.636011
0	2.156540	0.718847	74.900000	0	208.878974	208.861706	413.733325	212.488148	209.182696	412.499621	RUCRLRLLLL	10	0	2029.510642
0	4.930222	1.623866	23.077956	0	162.722632	171.962776	423.997971	158.026385	164.720111	424.538351	RUCRLLRRRR	10	0	2893.353633
0	2.797978	0.932659	46.894263	0	162.722632	171.962776	423.997971	162.308864	170.531278	429.329581	RUCRLLRRRL	10	0	2737.237429
0	3.475973	0.914515	64.570600	0	162.607955	180.655734	416.970061	162.013401	186.559715	415.382037	RUCRLLRRLR	10	0	2653.975454
0	4.234783	0.914515	61.546591	0	162.607955	180.655734	416.970061	157.447564	175.398091	415.908548	RUCRLLRRLL	10	0	2237.665579
0	3.766248	1.255416	27.050448	0	181.726023	167.971647	418.284331	186.844593	163.814825	418.701211	RUCRLLRLRR	10	0	2549.897986
0	3.179487	1.059829	40.313553	0	181.726023	167.971647	418.284331	180.439535	163.206518	421.241187	RUCRLLRLRL	10	0	2123.180364
0	4.496780	0.962928	28.756359	0	178.541422	171.526536	411.477531	177.760367	164.029940	408.836052	RUCRLLRLLR	10	0	2227.257832
0	2.470050	0.823350	74.900000	0	178.541422	171.526536	411.477531	180.216542	173.500243	407.516966	RUCRLLRLLL	10	0	1998.287401
0	3.939333	1.313111	29.446426	0	192.926508	181.841502	437.760969	197.332776	176.575649	438.621207	RUCRLLLRRR	10	0	3059.877583
0	2.916685	0.972228	45.647521	0	192.926508	181.841502	437.760969	196.366894	183.482923	441.649988	RUCRLLLRRL	10	0	2841.314898
0	3.581871	1.193957	22.094867	0	184.952836	178.654926	441.051443	182.825987	176.084384	447.120866	RUCRLLLRLR	10	0	2914.169126
0	3.368819	1.122940	33.109770	0	184.952836	178.654926	441.051443	185.863409	173.052468	442.917695	RUCRLLLRLL	10	0	2133.588110
0	3.680225	0.995902	24.588022	0	179.942730	203.707240	426.555778	177.964156	208.305825	421.911245	RUCRLLLLRR	10	0	2810.091658
0	2.637071	0.879024	58.953407	0	179.942730	203.707240	426.555778	182.267277	207.183907	428.805598	RUCRLLLLRL	10	0	1904.617679
0	2.943300	0.981100	30.105402	0	176.217760	195.012813	433.254574	174.510366	193.245369	438.431006	RUCRLLLLLR	10	0	1436.269069
0	1.950356	0.650119	52.883066	0	176.217760	195.012813	433.254574	172.933710	194.674863	432.236714	RUCRLLLLLL	10	0	1363.414841
0	10.133634	3.088800	5.836615	0	200.936940	150.132522	307.781369	206.058200	140.263885	291.971879	RUCRRRRRRR	10	0	18380.080990
0	3.929690	1.309897	36.750666	0	200.936940	150.132522	307.781369	203.182319	143.712072	306.523602	RUCRRRRRRL	10	0	8055.596085
0	4.365445	1.455148	31.028472	0	190.195272	159.377049	320.385126	187.339476	158.066502	312.423729	RUCRRRRRLR	10	0	7649.693957
0	3.348868	1.116289	53.296908	0	190.195272	159.377049	320.385126	188.777553	153.766489	321.521985	RUCRRRRRLL	10	0	6411.172078
0	7.132010	2.020124	18.536253	0	193.543425	201.616015	347.959938	192.727776	210.714187	357.701953	RUCRRRRLRR	10	0	6046.900937
0	2.327268	0.775756	74.900000	0	193.543425	201.616015	347.959938	197.247349	202.815285	346.565114	RUCRRRRLRL	10	0	4548.185387
0	6.994253	2.032072	23.203035	0	187.505755	202.039949	345.804560	183.239577	209.993582	355.275604	RUCRRRRLLR	10	0	6712.996738
0	2.391281	0.797094	74.900000	0	187.505755	202.039949	345.804560	183.934545	202.673970	343.404980	RUCRRRRLLL	10	0	3538.633939
0	10.042911	3.088800	12.913519	0	231.285643	150.001061	339.099305	238.684502	139.280581	325.582553	RUCRRRLRRR	10	0	14997.563254
0	6.070850	2.023617	37.606662	0	231.285643	150.001061	339.099305	240.016747	143.970854	340.067602	RUCRRRLRRL	10	0	9085.963026
0	5.888509	1.249230	54.848041	0	223.971797	166.904172	356.057979	232.384574	161.026792	357.354987	RUCRRRLRLR	10	0	8347.012998
0	5.917403	1.249230	74.900000	0	223.971797	166.904172	356.057979	222.051975	176.470523	360.084072	RUCRRRLRLL	10	0	7441.539019
0	4.955529	1.549923	21.642670	0	203.051606	157.476240	357.298951	201.599638	150.537379	351.567667	RUCRRRLLRR	10	0	6046.900937
0	4.765983	1.549923	29.039562	0	203.051606	157.476240	357.298951	207.084122	150.159818	357.049523	RUCRRRLLRL	10	0	4777.155818
0	5.328127	1.124827	74.900000	0	199.598705	167.321353	369.212604	196.272942	174.909889	374.136905	RUCRRRLLLR	10	0	5183.057946
0	2.857121	0.952374	53.907297	0	199.598705	167.321353	369.212604	201.683090	163.608522	372.223635	RUCRRRLLLL	10	0	3444.964217
0	7.032423	2.344141	17.887338	0	156.185234	149.051753	332.276630	159.127080	142.090300	321.162970	RUCRRLRRRR	10	0	13842.303350
0	5.608929	1.869643	41.108196	0	156.185234	149.051753	332.276630	149.505749	143.230282	327.407570	RUCRRLRRRL	10	0	8107.634820
0	3.192897	1.064299	68.730832	0	157.194962	152.858241	348.191408	162.328027	150.981979	349.577092	RUCRRLRRLR	10	0	5651.406556
0	4.882279	1.296036	38.985861	0	157.194962	152.858241	348.191408	151.883517	146.144602	348.268457	RUCRRLRRLL	10	0	5474.474859
0	5.556472	1.808591	22.600431	0	136.428466	165.546631	360.237143	127.281489	162.691758	362.248585	RUCRRLRLRR	10	0	5287.135415
0	5.075835	1.691945	25.250096	0	136.428466	165.546631	360.237143	131.574445	158.777879	356.659651	RUCRRLRLRL	10	0	5214.281187
0	5.059624	1.451487	42.336859	0	144.284210	180.604888	361.358750	145.828280	188.956515	364.283699	RUCRRLRLLR	10	0	3892.497333
0	3.320741	1.106914	74.900000	0	144.284210	180.604888	361.358750	148.171395	184.404280	358.977277	RUCRRLRLLL	10	0	3486.595205
0	4.532565	1.380801	24.415616	0	141.253807	177.926301	386.699039	134.268876	174.849951	384.170993	RUCRRLLRRR	10	0	4641.855108
0	5.488792	1.380801	22.548836	0	141.253807	177.926301	386.699039	135.333644	171.496335	391.294990	RUCRRLLRRL	10	0	4131.875511
0	4.957531	1.380801	37.518068	0	149.524991	193.073180	388.363144	152.476050	201.208614	387.428434	RUCRRLLRLR	10	0	5131.019212
0	1.975927	0.658642	74.900000	0	149.524991	193.073180	388.363144	150.561209	193.187712	392.131855	RUCRRLLRLL	10	0	2841.314898
0	5.286365	1.762122	35.204667	0	156.567664	161.698987	382.217231	150.061607	155.127796	382.950507	RUCRRLLLRR	10	0	4954.087515
0	4.654953	1.551651	50.136697	0	156.567664	161.698987	382.217231	161.517938	155.636141	379.576644	RUCRRLLLRL	10	0	4225.545233
0	2.912009	0.917066	58.192256	0	161.592450	169.288881	386.835430	166.681530	169.696965	386.740046	RUCRRLLLLR	10	0	3434.556470
0	3.844712	0.917066	58.544283	0	161.592450	169.288881	386.835430	158.992418	164.601441	391.498848	RUCRRLLLLL	10	0	2591.528973
0	5.414752	1.804917	20.939566	0	80.369302	276.783158	416.029851	72.775709	279.376317	410.240846	RUBRRRRRRR	10	0	4537.777640
0	4.037976	1.345992	41.879094	0	80.369302	276.783158	416.029851	74.313594	273.332514	417.451776	RUBRRRRRRL	10	0	3257.624773
0	3.502415	1.166733	21.164030	0	86.243328	279.170655	422.589570	80.680650	279.514274	425.531960	RUBRRRRRLR	10	0	2102.364870
0	1.870639	0.623546	64.727453	0	86.243328	279.170655	422.589570	85.674473	282.217625	421.365662	RUBRRRRRLL	10	0	1571.569779
0	5.018735	0.941368	22.448285	0	111.469336	270.556560	434.055359	119.755515	269.646980	437.272346	RUBRRRRLRR	10	0	1915.025426
0	2.212463	0.737488	74.900000	0	111.469336	270.556560	434.055359	110.979492	273.369620	437.050829	RUBRRRRLRL	10	0	1321.783854
0	2.976825	0.756223	70.528524	0	106.466066	267.253372	429.436446	101.650654	265.279559	428.977810	RUBRRRRLLR	10	0	1436.269069
0	3.582111	0.756223	58.378895	0	106.466066	267.253372	429.436446	111.885158	264.253013	430.623716	RUBRRRRLLL	10	0	1290.560613
0	3.015455	0.792755	36.313370	0	137.884409	273.486209	418.377992	141.298462	273.811266	413.787715	RUBRRRLRRR	10	0	1810.947957
0	2.971741	0.792755	48.783171	0	137.884409	273.486209	418.377992	142.126329	273.614028	421.826795	RUBRRRLRRL	10	0	1446.676816
0	4.242362	0.792755	15.452847	0	136.015138	269.676324	424.092553	141.655143	267.670037	429.129471	RUBRRRLRLR	10	0	1717.278235
0	1.642732	0.547577	74.900000	0	136.015138	269.676324	424.092553	135.352063	266.908071	423.589896	RUBRRRLRLL	10	0	1207.298638
0	5.767766	0.792755	10.764389	0	110.832181	277.093319	410.354249	101.801983	279.098772	405.690624	RUBRRRLLRR	10	0	1946.248667
0	1.716918	0.572306	74.900000	0	110.832181	277.093319	410.354249	111.026801	274.910003	408.000441	RUBRRRLLRL	10	0	1228.114132
0	2.402798	0.792755	58.567826	0	118.954504	279.163851	412.236952	115.706036	281.809422	411.727356	RUBRRRLLLR	10	0	1124.036663
0	2.736801	0.792755	49.752419	0	118.954504	279.163851	412.236952	121.833080	279.653027	407.893114	RUBRRRLLLL	10	0	1103.221169
0	4.114572	1.371524	29.447414	0	94.560159	307.841840	422.267622	88.498631	306.864182	417.946164	RUBRRLRRRR	10	0	3611.488167
0	4.105995	1.368665	40.728942	0	94.560159	307.841840	422.267622	90.968156	314.060829	421.688818	RUBRRLRRRL	10	0	2726.829683
0	4.719447	1.278558	26.289230	0	96.021910	304.881221	428.625269	88.987936	309.095119	429.899531	RUBRRLRRLR	10	0	2477.043757
0	2.300534	0.766845	74.900000	0	96.021910	304.881221	428.625269	94.825981	301.123029	429.591827	RUBRRLRRLL	10	0	2300.112060
0	3.944658	1.314886	41.240420	0	115.634917	320.605194	433.841084	119.882880	325.926051	435.231291	RUBRRLRLRR	10	0	2695.606442
0	4.790070	1.596690	33.314499	0	115.634917	320.605194	433.841084	110.724700	327.419366	433.909338	RUBRRLRLRL	10	0	2664.383201
0	2.606628	0.699497	49.165046	0	118.192065	310.630579	436.364886	121.745376	308.123553	437.969617	RUBRRLRLLR	10	0	1519.531044
0	2.105828	0.699497	74.900000	0	118.192065	310.630579	436.364886	116.610974	308.139827	438.897635	RUBRRLRLLL	10	0	1103.221169
0	2.222160	0.740720	34.348976	0	139.607583	292.805758	433.855973	140.595800	291.014705	437.638584	RUBRRLLRRR	10	0	1332.191601
0	2.996663	0.885916	33.908694	0	139.607583	292.805758	433.855973	144.047883	290.045955	433.255251	RUBRRLLRRL	10	0	999.143700
0	3.248337	0.885916	12.633924	0	136.933942	303.606759	430.421252	137.241525	309.242317	431.296230	RUBRRLLRLR	10	0	1436.269069
0	1.821369	0.607123	53.460670	0	136.933942	303.606759	430.421252	138.942455	305.077489	428.139318	RUBRRLLRLL	10	0	697.319041
0	3.065820	0.885916	36.080057	0	126.048173	297.911480	419.159692	121.437754	296.923879	416.214399	RUBRRLLLRR	10	0	1176.075397
0	2.565070	0.855023	53.458055	0	126.048173	297.911480	419.159692	125.455167	302.314565	418.360462	RUBRRLLLRL	10	0	1030.366941
0	3.371174	0.885916	19.658032	0	135.305400	294.303435	418.744521	140.346876	295.200243	415.376006	RUBRRLLLLR	10	0	1030.366941
0	1.381727	0.460576	56.011168	0	135.305400	294.303435	418.744521	135.881199	292.120836	417.740590	RUBRRLLLLL	10	0	1019.959194
0	6.658094	1.697056	22.179353	0	131.663150	298.293153	531.741371	134.385908	300.484463	544.446850	RUBRLRRRRR	10	0	11292.405365
0	3.684979	1.228326	58.176076	0	131.663150	298.293153	531.741371	130.716374	292.419749	534.617268	RUBRLRRRRL	10	0	9065.147532
0	3.827147	1.275716	52.599268	0	122.117074	304.144120	521.492957	115.969427	301.478842	521.070706	RUBRLRRRLR	10	0	7639.286210
0	4.938958	1.638274	38.116287	0	122.117074	304.144120	521.492957	118.991010	311.043849	526.281020	RUBRLRRRLL	10	0	7618.470716
0	5.389235	1.697056	29.907626	0	145.278342	320.504664	513.556338	145.741864	326.781167	521.596543	RUBRLRRLRR	10	0	9190.040495
0	4.637691	1.545897	38.053742	0	145.278342	320.504664	513.556338	149.311102	327.227617	511.091875	RUBRLRRLRL	10	0	8638.429910
0	4.364970	1.250680	74.900000	0	147.967526	308.151782	511.281586	151.066099	303.745656	505.079643	RUBRLRRLLR	10	0	6619.327016
0	5.924272	1.250680	46.433968	0	147.967526	308.151782	511.281586	153.230195	310.607446	521.105617	RUBRLRRLLL	10	0	6400.764331
0	4.220573	1.406858	38.143882	0	129.465039	328.982081	478.856606	133.548077	333.958558	483.021381	RUBRLRLRRR	10	0	8138.858060
0	5.812859	1.697056	29.281877	0	129.465039	328.982081	478.856606	127.104407	338.575859	475.999040	RUBRLRLRRL	10	0	7462.354513
0	4.658094	1.059030	62.837408	0	130.917473	316.690157	471.862167	135.096505	309.801637	470.333217	RUBRLRLRLR	10	0	6015.677697
0	4.274890	1.059030	69.501861	0	130.917473	316.690157	471.862167	128.571638	321.841979	466.257685	RUBRLRLRLL	10	0	4329.622702
0	5.726184	1.697056	26.624897	0	105.653148	315.684773	471.034680	100.637466	323.161388	465.964736	RUBRLRLLRR	10	0	6941.967169
0	3.390547	1.130182	51.958194	0	105.653148	315.684773	471.034680	101.836819	312.671394	467.133132	RUBRLRLLRL	10	0	6671.365750
0	3.800032	1.266677	45.399330	0	106.917781	314.398716	485.208335	101.901069	311.381629	488.838281	RUBRLRLLLR	10	0	6504.841800
0	4.595321	1.531774	41.533252	0	106.917781	314.398716	485.208335	104.766164	321.122112	489.639596	RUBRLRLLLL	10	0	5776.299518
0	5.597713	1.697056	26.869885	0	113.413068	260.953455	514.852989	112.654073	256.178872	524.596212	RUBRLLRRRR	10	0	7347.869297
0	3.336217	1.112072	52.482180	0	113.413068	260.953455	514.852989	117.497322	263.715184	518.444238	RUBRLLRRRL	10	0	7025.229144
0	3.855225	1.285075	40.058927	0	103.126093	264.953566	508.578902	99.996155	270.376774	511.484596	RUBRLLRRLR	10	0	5838.746000
0	4.274292	1.424764	40.639298	0	103.126093	264.953566	508.578902	96.953256	261.646540	511.624941	RUBRLLRRLL	10	0	5203.873440
0	4.408478	1.469493	29.512321	0	105.215037	244.155971	493.493707	98.942000	239.732185	492.452297	RUBRLLRLRR	10	0	6255.055875
0	5.022700	1.604692	28.194241	0	105.215037	244.155971	493.493707	103.814840	236.923401	498.998770	RUBRLLRLRL	10	0	5724.260784
0	4.282328	1.385336	48.925042	0	117.669297	250.295197	486.027894	122.682703	252.878323	480.373363	RUBRLLRLLR	10	0	5183.057946
0	2.254999	0.751666	72.824473	0	117.669297	250.295197	486.027894	120.900227	251.006848	488.497818	RUBRLLRLLL	10	0	3080.693076
0	5.823842	1.582491	24.256009	0	89.603850	280.600654	465.345965	81.257578	284.248720	460.080134	RUBRLLLRRR	10	0	6598.511522
0	3.625570	1.208523	74.900000	0	89.603850	280.600654	465.345965	94.014646	284.048767	461.910750	RUBRLLLRRL	10	0	4392.069183
0	4.427902	1.475967	32.051638	0	87.137301	277.669597	478.051113	79.888083	276.158581	480.713356	RUBRLLLRLR	10	0	5110.203718
0	3.447102	1.149034	43.979937	0	87.137301	277.669597	478.051113	86.115576	281.761924	482.989174	RUBRLLLRLL	10	0	5016.533996
0	4.057218	1.352406	39.923423	0	85.768163	256.434343	468.260090	83.004435	250.697341	471.877823	RUBRLLLLRR	10	0	6119.755165
0	5.797024	1.697056	28.927818	0	85.768163	256.434343	468.260090	76.393499	254.508958	464.353123	RUBRLLLLRL	10	0	5682.629796
0	4.280766	0.984780	65.479001	0	97.035568	261.702213	462.411650	104.422994	261.232898	460.992444	RUBRLLLLLR	10	0	5037.349490
0	4.387719	0.984780	66.012658	0	97.035568	261.702213	462.411650	91.242810	262.389690	456.689928	RUBRLLLLLL	10	0	3684.342396
0	6.882267	2.209918	17.740124	0	194.857125	266.993676	555.004037	198.614067	267.275624	568.080593	RUARLRRRRR	10	0	10012.252499
0	4.655610	1.551870	45.263452	0	194.857125	266.993676	555.004037	198.737226	273.740468	557.813570	RUARLRRRRL	10	0	6348.725597
0	3.710624	0.843708	66.183146	0	192.937893	262.339799	538.130604	193.531567	263.325958	530.826415	RUARLRRRLR	10	0	4808.379059
0	3.996510	0.843708	66.681727	0	192.937893	262.339799	538.130604	197.547587	260.453355	543.753237	RUARLRRRLL	10	0	3434.556470
0	6.388741	2.129580	17.276248	0	175.855117	252.019207	555.366892	177.551013	252.414724	567.989049	RUARLRRLRR	10	0	9106.778520
0	3.886010	1.295337	58.508988	0	175.855117	252.019207	555.366892	169.930635	249.975596	558.417740	RUARLRRLRL	10	0	5214.281187
0	3.246635	1.020333	74.900000	0	178.104074	247.213223	540.405254	176.061340	245.353217	534.727838	RUARLRRLLR	10	0	4579.408627
0	4.436092	1.020333	45.786434	0	178.104074	247.213223	540.405254	180.729417	242.199494	546.491776	RUARLRRLLL	10	0	4537.777640
0	6.586584	2.191987	11.493119	0	179.509333	287.939758	538.329567	180.463206	295.342907	548.381780	RUARLRLRRR	10	0	8347.012998
0	3.797899	1.265966	40.698647	0	179.509333	287.939758	538.329567	184.990305	291.064090	540.761505	RUARLRLRRL	10	0	4423.292424
0	5.104934	1.274084	74.900000	0	176.242118	283.188920	520.539968	176.183099	279.032763	511.497599	RUARLRLRLR	10	0	4714.709337
0	2.109811	0.703270	57.876711	0	176.242118	283.188920	520.539968	173.415703	285.147903	518.984446	RUARLRLRLL	10	0	3132.731811
0	6.504485	2.168162	23.232575	0	163.082056	274.361841	550.916406	163.957482	280.391345	561.913664	RUARLRLLRR	10	0	7191.753094
0	5.369110	1.789703	46.531002	0	163.082056	274.361841	550.916406	157.480882	270.724357	558.484789	RUARLRLLRL	10	0	4735.524830
0	2.553842	0.851281	74.900000	0	161.037751	268.939686	534.782940	159.586516	269.669831	530.023221	RUARLRLLLR	10	0	3184.770545
0	3.051039	0.936013	28.971774	0	161.037751	268.939686	534.782940	157.433958	265.115048	535.927008	RUARLRLLLL	10	0	2945.392367
0	4.338112	1.446037	24.015306	0	145.299452	227.880458	521.759759	143.990007	229.338094	530.143194	RUARLLRRRR	10	0	4027.798043
0	3.809904	1.269968	40.173135	0	145.299452	227.880458	521.759759	140.349455	224.391584	524.976719	RUARLLRRRL	10	0	2893.353633
0	3.931861	1.049519	33.967535	0	154.352613	226.363249	514.725141	156.106224	221.428637	519.839665	RUARLLRRLR	10	0	2726.829683
0	2.550642	0.850214	74.900000	0	154.352613	226.363249	514.725141	158.036121	228.591648	513.342768	RUARLLRRLL	10	0	2404.189529
0	4.209023	1.403008	21.389691	0	135.806334	215.789848	503.669148	131.716936	211.304678	508.458293	RUARLLRLRR	10	0	3517.818445
0	3.941779	1.313926	27.612112	0	135.806334	215.789848	503.669148	129.892251	212.471092	502.146559	RUARLLRLRL	10	0	2955.800114
0	2.623968	0.854424	72.284049	0	144.749832	218.214845	498.068219	146.048232	219.063907	493.127598	RUARLLRLLR	10	0	2497.859251
0	3.887104	0.854424	48.517941	0	144.749832	218.214845	498.068219	144.197472	211.818228	500.677825	RUARLLRLLL	10	0	2143.995857
0	3.014732	0.788139	27.102161	0	155.582387	248.251270	476.501718	156.264817	251.981531	472.301031	RUARLLLRRR	10	0	2164.811351
0	2.585772	0.788139	32.610720	0	155.582387	248.251270	476.501718	159.318213	248.271738	473.571275	RUARLLLRRL	10	0	2133.588110
0	2.794997	0.788139	24.558847	0	148.397663	241.146998	480.310015	144.080573	238.870915	479.798355	RUARLLLRLR	10	0	1686.054995
0	2.026174	0.675391	61.190892	0	148.397663	241.146998	480.310015	149.653692	238.624048	477.842613	RUARLLLRLL	10	0	1103.221169
0	6.016788	0.788139	18.939095	0	142.820024	241.774603	503.758720	137.719688	241.497466	514.287936	RUARLLLLRR	10	0	1654.831754
0	2.645624	0.788139	65.476866	0	142.820024	241.774603	503.758720	139.118371	239.480266	501.935852	RUARLLLLRL	10	0	1342.599348
0	4.598163	0.788139	24.262822	0	149.601319	246.966003	501.279997	147.374976	248.236340	509.999204	RUARLLLLLR	10	0	1467.492310
0	1.889609	0.629870	74.900000	0	149.601319	246.966003	501.279997	150.869121	249.950020	500.500807	RUARLLLLLL	10	0	1467.492310
0	4.448282	1.482761	23.195949	0	182.647367	199.468414	488.765558	184.284553	191.871103	489.521213	RUARRRRRRR	10	0	3767.604371
0	2.681746	0.893915	54.640886	0	182.647367	199.468414	488.765558	186.584282	199.523807	491.697955	RUARRRRRRL	10	0	3018.246595
0	4.985880	1.451186	19.383194	0	173.278659	204.136660	492.623695	168.384631	199.013278	498.465499	RUARRRRRLR	10	0	4059.021283
0	2.553017	0.851006	74.900000	0	173.278659	204.136660	492.623695	172.307565	207.883361	495.189244	RUARRRRRLL	10	0	2643.567708
0	3.627219	1.084859	74.900000	0	167.414515	206.788004	476.917398	165.894973	212.213554	473.551860	RUARRRRLRR	10	0	3309.663508
0	5.138807	1.084859	44.039290	0	167.414515	206.788004	476.917398	160.799916	201.471894	480.373046	RUARRRRLRL	10	0	3184.770545
0	5.106463	1.585499	15.121653	0	173.303668	197.207387	475.658238	171.896639	188.414271	476.725424	RUARRRRLLR	10	0	3892.497333
0	2.199671	0.733224	74.900000	0	173.303668	197.207387	475.658238	175.366239	196.539391	472.019680	RUARRRRLLL	10	0	2435.412770
0	5.846587	1.932219	15.465000	0	214.726863	202.032200	471.922983	223.542533	196.986867	470.339450	RUARRRLRRR	10	0	5516.105846
0	3.405199	1.135066	44.368795	0	214.726863	202.032200	471.922983	217.179633	198.980703	477.065029	RUARRRLRRL	10	0	3611.488167
0	3.630180	1.210060	20.425234	0	204.612931	202.222991	470.223467	205.388811	196.318757	472.788216	RUARRRLRLR	10	0	2768.460670
0	1.938893	0.646298	58.428329	0	204.612931	202.222991	470.223467	204.130504	200.378893	467.012512	RUARRRLRLL	10	0	2123.180364
0	3.649301	1.216434	32.191171	0	195.231867	230.330778	455.785282	197.358901	233.751214	450.114027	RUARRRLLRR	10	0	3788.419864
0	2.971184	0.990395	60.744233	0	195.231867	230.330778	455.785282	192.827032	234.429969	458.219887	RUARRRLLRL	10	0	2841.314898
0	4.307583	1.190773	22.876431	0	189.711880	226.102067	455.417797	184.347558	230.813928	452.606951	RUARRRLLLR	10	0	2903.761380
0	2.039156	0.679719	74.900000	0	189.711880	226.102067	455.417797	188.815049	223.266985	453.152965	RUARRRLLLL	10	0	2393.781782
0	6.843545	2.215644	7.074294	0	215.032405	241.535955	540.151959	221.076258	245.094313	551.257890	RUARRLRRRR	10	0	7254.199575
0	2.076090	0.692030	74.900000	0	215.032405	241.535955	540.151959	218.100809	239.670106	539.471763	RUARRLRRRL	10	0	3018.246595
0	4.032106	1.344035	13.852344	0	204.932242	235.093732	535.084733	203.848620	230.657399	541.240985	RUARRLRRLR	10	0	3590.672674
0	1.648119	0.549373	74.900000	0	204.932242	235.093732	535.084733	204.293944	237.293405	537.094790	RUARRLRRLL	10	0	2154.403604
0	4.374442	1.235026	24.299347	0	191.759116	224.325990	515.006394	188.645683	219.314860	520.597720	RUARRLRLRR	10	0	3403.333230
0	2.494885	0.831628	74.900000	0	191.759116	224.325990	515.006394	188.196390	225.328408	512.346067	RUARRLRLRL	10	0	2456.228264
0	3.521614	1.173871	22.211922	0	200.593817	221.186394	511.505368	203.210645	216.212882	508.586845	RUARRLRLLR	10	0	2987.023355
0	2.585114	0.861705	41.063005	0	200.593817	221.186394	511.505368	202.441623	218.169614	514.737888	RUARRLRLLL	10	0	2341.743048
0	6.249915	2.083305	9.126480	0	221.190869	253.743170	518.103155	227.577161	258.243217	526.869052	RUARRLLRRR	10	0	4652.262855
0	2.367870	0.789290	74.900000	0	221.190869	253.743170	518.103155	223.981598	250.670478	518.213000	RUARRLLRRL	10	0	1956.656413
0	1.819017	0.540022	73.048773	0	213.603661	252.882347	507.576416	211.354789	254.922001	508.691529	RUARRLLRLR	10	0	1686.054995
0	2.540502	0.540022	51.385577	0	213.603661	252.882347	507.576416	217.565013	254.095606	505.709230	RUARRLLRLL	10	0	1477.900057
0	2.845370	0.845452	49.342298	0	204.708332	244.047684	488.659199	200.256836	244.755141	486.219193	RUARRLLLRR	10	0	2549.897986
0	2.943533	0.845452	63.937186	0	204.708332	244.047684	488.659199	208.666999	244.868610	484.999519	RUARRLLLRL	10	0	2081.549376
0	2.494588	0.831529	39.901708	0	209.000543	236.979246	493.210966	208.237136	232.798591	492.029647	RUARRLLLLR	10	0	1696.462741
0	3.214827	0.858961	34.024677	0	209.000543	236.979246	493.210966	213.902395	234.281341	493.992787	RUARRLLLLL	10	0	1509.123298
0	4.890682	1.630227	29.382761	0	83.020176	203.424939	404.933712	74.952731	205.379964	402.477935	RUCLRRRRRR	10	0	3996.574802
0	4.415070	1.471690	39.515567	0	83.020176	203.424939	404.933712	78.998691	197.062281	402.868764	RUCLRRRRRL	10	0	3413.740977
0	4.399938	1.193971	21.888607	0	88.388798	206.727608	413.694615	82.201279	204.278019	418.146951	RUCLRRRRLR	10	0	2862.130392
0	2.089096	0.696365	74.900000	0	88.388798	206.727608	413.694615	88.661328	209.997661	415.551788	RUCLRRRRLL	10	0	2248.073326
0	4.428531	1.476177	25.053057	0	102.691076	189.425675	409.232432	103.838759	181.802923	408.164991	RUCLRRRLRR	10	0	2934.984620
0	3.872402	1.290801	32.814639	0	102.691076	189.425675	409.232432	97.600360	184.942707	409.580729	RUCLRRRLRL	10	0	2622.752214
0	3.742084	0.887892	65.655108	0	109.237598	198.132726	413.360441	114.178273	202.386779	414.204360	RUCLRRRLLR	10	0	1748.501476
0	1.728569	0.576190	74.900000	0	109.237598	198.132726	413.360441	108.223921	198.767979	416.536917	RUCLRRRLLL	10	0	1134.444410
0	6.573497	1.062647	9.804061	0	113.496664	197.565818	395.297322	107.740856	188.626395	390.220060	RUCLRRLRRR	10	0	3497.002952
0	2.472376	0.824125	54.436363	0	113.496664	197.565818	395.297322	114.874469	193.641095	396.690693	RUCLRRLRRL	10	0	1946.248667
0	3.970020	1.062647	36.257153	0	125.735391	207.314334	397.813350	131.112856	210.223735	401.609631	RUCLRRLRLR	10	0	3080.693076
0	3.279600	1.062647	50.957852	0	125.735391	207.314334	397.813350	128.420790	211.794822	395.070232	RUCLRRLRLL	10	0	2341.743048
0	5.352874	1.784291	32.696675	0	90.887985	199.117629	388.245259	87.205049	191.133803	384.498123	RUCLRRLLRR	10	0	3226.401533
0	6.799885	2.053931	32.853036	0	90.887985	199.117629	388.245259	79.369005	199.859055	384.836867	RUCLRRLLRL	10	0	2529.082492
0	3.910480	0.874814	74.900000	0	101.065853	209.779898	391.324366	106.333725	214.141237	390.759716	RUCLRRLLLR	10	0	1779.724716
0	1.806205	0.602068	51.895597	0	101.065853	209.779898	391.324366	98.769815	211.810363	392.234013	RUCLRRLLLL	10	0	1373.822588
0	5.627388	1.875796	16.944968	0	78.433686	245.183377	403.860715	69.166185	248.530286	403.259806	RUCLRLRRRR	10	0	4006.982549
0	2.691943	0.897314	44.276499	0	78.433686	245.183377	403.860715	77.200688	247.892169	399.681905	RUCLRLRRRL	10	0	3497.002952
0	5.299038	1.766346	17.340595	0	78.829142	235.888238	406.573149	70.121667	233.082565	408.427517	RUCLRLRRLR	10	0	4131.875511
0	2.378350	0.792783	63.339034	0	78.829142	235.888238	406.573149	78.147655	233.734977	402.574398	RUCLRLRRLL	10	0	3070.285330
0	5.677312	1.614393	12.461749	0	86.819638	236.328077	422.569282	77.678185	234.966251	426.788028	RUCLRLRLRR	10	0	3673.934649
0	2.769006	0.923002	74.900000	0	86.819638	236.328077	422.569282	88.196815	232.450782	425.509373	RUCLRLRLRL	10	0	1842.171198
0	2.638113	0.703762	74.900000	0	93.704754	242.827577	418.712663	97.699482	244.861764	420.014430	RUCLRLRLLR	10	0	2300.112060
0	3.333611	0.703762	45.728948	0	93.704754	242.827577	418.712663	88.651437	245.732661	419.213421	RUCLRLRLLL	10	0	2164.811351
0	5.543020	1.639419	15.858946	0	143.481281	249.351856	406.338076	153.022102	250.754844	404.953916	RUCLRLLRRR	10	0	3403.333230
0	2.415672	0.805224	74.900000	0	143.481281	249.351856	406.338076	144.223368	246.702177	410.011170	RUCLRLLRRL	10	0	2154.403604
0	4.425535	0.934280	25.974150	0	137.168838	253.947167	404.801561	143.101315	258.094990	401.612145	RUCLRLLRLR	10	0	1862.986692
0	2.932190	0.934280	74.900000	0	137.168838	253.947167	404.801561	134.776890	257.484333	408.068126	RUCLRLLRLL	10	0	1675.647248
0	4.205216	0.843802	25.580534	0	129.734117	245.941523	397.139659	136.290470	246.743175	393.401187	RUCLRLLLRR	10	0	1915.025426
0	2.446680	0.815560	74.900000	0	129.734117	245.941523	397.139659	128.934854	241.813634	396.166998	RUCLRLLLRL	10	0	1467.492310
0	2.650611	0.843802	51.668985	0	122.788271	251.228110	397.815967	118.176274	251.780575	397.632627	RUCLRLLLLR	10	0	1571.569779
0	3.172179	0.843802	56.276108	0	122.788271	251.228110	397.815967	125.111618	255.358715	394.494622	RUCLRLLLLL	10	0	1238.521879
0	4.581561	1.527187	21.350402	0	109.828079	191.635491	440.402210	104.439808	185.831836	438.862265	RUCLLRRRRR	10	0	2882.945886
0	2.705941	0.901980	46.601740	0	109.828079	191.635491	440.402210	105.410039	193.340444	440.066007	RUCLLRRRRL	10	0	2445.820517
0	3.608882	1.202961	29.231447	0	114.167509	191.766729	448.660098	109.710577	191.634138	453.781670	RUCLLRRRLR	10	0	2893.353633
0	3.116065	1.038688	45.616687	0	114.167509	191.766729	448.660098	114.504142	186.776401	451.168786	RUCLLRRRLL	10	0	2289.704314
0	4.949948	1.587941	21.697863	0	128.138437	183.619623	436.235396	125.312913	175.459834	435.235268	RUCLLRRLRR	10	0	2789.276164
0	2.687778	0.895926	52.179847	0	128.138437	183.619623	436.235396	131.419859	180.878267	438.496216	RUCLLRRLRL	10	0	2404.189529
0	3.102005	0.694868	74.900000	0	128.012620	192.168644	431.113668	131.044755	195.969641	428.332843	RUCLLRRLLR	10	0	2549.897986
0	3.291479	0.694868	56.563333	0	128.012620	192.168644	431.113668	125.088247	187.669624	428.689548	RUCLLRRLLL	10	0	2102.364870
0	4.698317	1.525688	11.367568	0	131.727745	199.027323	462.961758	126.396885	196.354079	469.444710	RUCLLRLRRR	10	0	3507.410699
0	1.629838	0.543279	74.900000	0	131.727745	199.027323	462.961758	132.627585	200.877328	465.224387	RUCLLRLRRL	10	0	1998.287401
0	3.606173	1.202058	22.163722	0	138.307325	192.192165	459.640007	141.489480	187.820384	463.378919	RUCLLRLRLR	10	0	2456.228264
0	3.453635	1.151212	25.877750	0	138.307325	192.192165	459.640007	137.078292	186.402623	461.102314	RUCLLRLRLL	10	0	2216.850085
0	3.600402	1.200134	25.007879	0	151.932806	214.023839	440.932984	154.117360	217.728826	435.661865	RUCLLRLLRR	10	0	2508.266998
0	3.045573	1.015191	33.364285	0	151.932806	214.023839	440.932984	156.114935	217.259965	441.783534	RUCLLRLLRL	10	0	2279.296567
0	3.188075	0.997664	22.518943	0	148.871792	203.170945	445.515137	151.810348	199.051658	448.225446	RUCLLRLLLR	10	0	1717.278235
0	1.595929	0.531976	67.136753	0	148.871792	203.170945	445.515137	148.196068	201.452932	443.116382	RUCLLRLLLL	10	0	1425.861323
0	3.547348	1.182449	26.585252	0	99.851232	213.732541	461.048044	99.892318	210.626367	467.194616	RUCLLLRRRR	10	0	3163.955052
0	3.443529	1.147843	42.361073	0	99.851232	213.732541	461.048044	94.543431	214.235679	464.280749	RUCLLLRRRL	10	0	2164.811351
0	5.045502	1.681834	10.814930	0	94.949551	211.759601	452.858639	86.824803	208.507934	454.339821	RUCLLLRRLR	10	0	2872.538139
0	1.710804	0.570268	74.900000	0	94.949551	211.759601	452.858639	95.194885	209.679207	450.409465	RUCLLLRRLL	10	0	1644.424007
0	5.161815	1.217125	26.382268	0	98.655927	227.169501	446.417487	89.830593	227.566515	448.663455	RUCLLLRLRR	10	0	2248.073326
0	2.597983	0.865994	74.900000	0	98.655927	227.169501	446.417487	99.732735	231.592895	446.232328	RUCLLLRLRL	10	0	1998.287401
0	2.631225	0.877075	74.900000	0	99.928476	221.508717	442.364546	101.389806	219.691204	437.823882	RUCLLLRLLR	10	0	1613.200766
0	4.742271	1.001146	27.914996	0	99.928476	221.508717	442.364546	91.871688	219.454433	442.499097	RUCLLLRLLL	10	0	1571.569779
0	4.062395	0.836319	14.370720	0	142.323738	236.687931	438.897410	148.884290	239.062996	437.260721	RUCLLLLRRR	10	0	2196.034592
0	2.140417	0.713472	52.077165	0	142.323738	236.687931	438.897410	143.029164	237.019108	434.709875	RUCLLLLRRL	10	0	1311.376107
0	1.902132	0.611973	53.751753	0	133.614991	237.058568	442.816315	131.015148	237.812064	440.593635	RUCLLLLRLR	10	0	1082.405676
0	1.733383	0.577794	49.966386	0	133.614991	237.058568	442.816315	133.541722	239.412414	445.007971	RUCLLLLRLL	10	0	915.881725
0	3.920845	0.836319	16.312816	0	125.224329	225.695661	456.791277	122.455909	222.722315	463.117389	RUCLLLLLRR	10	0	1269.745119
0	1.570998	0.523666	74.900000	0	125.224329	225.695661	456.791277	124.384032	228.180755	457.749997	RUCLLLLLRL	10	0	905.473979
0	2.367935	0.616027	37.177893	0	130.232374	224.717604	452.848259	133.786233	224.779499	455.296189	RUCLLLLLLR	10	0	978.328207
0	1.750373	0.583458	74.900000	0	130.232374	224.717604	452.848259	128.971460	221.920073	452.776166	RUCLLLLLLL	10	0	811.804257
0	4.382889	1.460963	16.412012	0	171.617749	341.963870	470.458466	171.057082	349.306965	472.964527	RUBLRRRRRR	10	0	2071.141629
0	2.518680	0.839560	41.727643	0	171.617749	341.963870	470.458466	171.620990	343.129343	475.317256	RUBLRRRRRL	10	0	1529.938791
0	3.879338	0.834555	44.057710	0	168.175875	336.274997	463.591517	166.029850	342.729863	463.573829	RUBLRRRRLR	10	0	1540.346538
0	2.830180	0.834555	74.900000	0	168.175875	336.274997	463.591517	164.975680	332.676124	462.225447	RUBLRRRRLL	10	0	1477.900057
0	3.425360	1.141787	26.884001	0	185.575574	337.388122	463.849855	186.542764	342.629002	467.009268	RUBLRRRLRR	10	0	1613.200766
0	3.017013	1.005671	41.966715	0	185.575574	337.388122	463.849855	190.726857	338.590857	463.923359	RUBLRRRLRL	10	0	1238.521879
0	1.908871	0.601609	57.936145	0	181.882174	332.232185	457.252732	182.518995	329.801167	454.731020	RUBLRRRLLR	10	0	1009.551447
0	2.264115	0.601609	55.211745	0	181.882174	332.232185	457.252732	182.187532	335.870956	455.475690	RUBLRRRLLL	10	0	822.212004
0	4.183916	0.991479	10.640668	0	181.389207	326.220811	474.570820	182.999626	331.471469	480.118763	RUBLRRLRRR	10	0	1228.114132
0	1.451299	0.483766	72.124237	0	181.389207	326.220811	474.570820	179.421403	325.823395	476.354613	RUBLRRLRRL	10	0	686.911294
0	3.906980	0.991479	12.680609	0	186.374148	322.862734	467.932813	192.133580	326.472186	468.909688	RUBLRRLRLR	10	0	915.881725
0	1.294322	0.431441	74.900000	0	186.374148	322.862734	467.932813	187.673138	321.137333	467.137287	RUBLRRLRLL	10	0	655.688053
0	2.243089	0.747696	33.503388	0	171.071389	307.117739	462.914302	170.425055	303.301755	463.713026	RUBLRRLLRR	10	0	936.697219
0	2.574067	0.858022	29.468370	0	171.071389	307.117739	462.914302	168.920106	304.779735	459.257672	RUBLRRLLRL	10	0	915.881725
0	1.886207	0.505490	45.919863	0	170.905318	312.939548	466.506603	169.940016	314.201824	469.815073	RUBLRRLLLR	10	0	655.688053
0	1.558534	0.505490	68.177948	0	170.905318	312.939548	466.506603	168.855055	312.434915	464.527690	RUBLRRLLLL	10	0	614.057066
0	3.945324	1.315108	22.365038	0	208.416705	300.339672	433.141187	214.893659	302.261985	431.444712	RUBLRLRRRR	10	0	1144.852157
0	2.455467	0.818489	41.748165	0	208.416705	300.339672	433.141187	210.356954	298.132516	429.552039	RUBLRLRRRL	10	0	1051.182435
0	2.303348	0.546570	33.088889	0	201.170471	297.439699	436.954358	198.966988	294.234407	435.713791	RUBLRLRRLR	10	0	707.726788
0	1.546362	0.515454	74.900000	0	201.170471	297.439699	436.954358	203.482576	296.506474	438.169743	RUBLRLRRLL	10	0	489.164103
0	3.469317	1.156439	19.191279	0	202.064632	312.450237	448.041829	204.534933	317.123988	451.475097	RUBLRLRLRR	10	0	1082.405676
0	1.804882	0.601627	53.263162	0	202.064632	312.450237	448.041829	205.209511	312.138435	447.849487	RUBLRLRLRL	10	0	853.435244
0	2.061777	0.602497	34.376777	0	195.798517	311.118217	444.108800	196.089637	314.558649	442.886332	RUBLRLRLLR	10	0	593.241572
0	1.315542	0.438514	64.252786	0	195.798517	311.118217	444.108800	193.500539	310.999502	444.293851	RUBLRLRLLL	10	0	582.833825
0	2.735917	0.601089	14.426691	0	177.832719	289.565409	446.212174	174.287324	286.662322	447.831920	RUBLRLLRRR	10	0	676.503547
0	1.343167	0.447722	74.900000	0	177.832719	289.565409	446.212174	176.232075	291.198112	445.567802	RUBLRLLRRL	10	0	343.455647
0	2.716271	0.601089	12.903626	0	181.808487	287.633852	442.791336	180.747161	283.111345	441.592043	RUBLRLLRLR	10	0	603.649319
0	0.977989	0.325996	74.900000	0	181.808487	287.633852	442.791336	182.558118	287.746347	441.036824	RUBLRLLRLL	10	2	385.086635
0	2.098063	0.601089	27.334577	0	186.494902	299.602470	451.174191	186.991678	303.172008	452.016795	RUBLRLLLRR	10	0	593.241572
0	1.601638	0.533879	74.900000	0	186.494902	299.602470	451.174191	184.229239	298.985577	452.931382	RUBLRLLLRL	10	0	364.271141
0	4.264460	1.296594	10.908525	0	203.602064	290.826640	413.349057	210.537709	293.024089	411.379369	RUBLLRRRRR	10	0	1592.385273
0	2.260344	0.753448	74.900000	0	203.602064	290.826640	413.349057	205.320052	288.558038	416.495696	RUBLLRRRRL	10	0	718.134535
0	3.403126	1.045775	28.044929	0	199.364353	287.313939	408.917183	203.285812	287.687563	403.804710	RUBLLRRRLR	10	0	1300.968360
0	2.333671	0.777890	74.900000	0	199.364353	287.313939	408.917183	197.942761	283.492071	408.527167	RUBLLRRRLL	10	0	915.881725
0	2.535681	0.703300	29.078325	0	189.857617	297.524199	421.453549	192.369115	301.017549	422.732735	RUBLLRRLRR	10	0	686.911294
0	1.489649	0.496550	73.315455	0	189.857617	297.524199	421.453549	187.963693	297.595221	423.503708	RUBLLRRLRL	10	0	593.241572
0	2.006485	0.611234	37.525270	0	189.179188	295.874415	415.284261	191.374179	296.769094	412.318705	RUBLLRRLLR	10	0	562.018332
0	1.436788	0.478929	60.074868	0	189.179188	295.874415	415.284261	187.069777	296.815215	414.136594	RUBLLRRLLL	10	0	551.610585
0	2.718863	0.906288	27.492586	0	181.142383	274.607358	414.086534	182.317614	272.713840	409.279507	RUBLLRLRRR	10	0	905.473979
0	2.332584	0.777528	34.812371	0	181.142383	274.607358	414.086534	183.319576	271.144902	414.100701	RUBLLRLRRL	10	0	853.435244
0	2.130752	0.705119	25.500609	0	176.422733	276.815270	421.113134	173.715709	274.461576	422.304662	RUBLLRLRLR	10	0	905.473979
0	1.333443	0.444481	65.071452	0	176.422733	276.815270	421.113134	177.277882	276.834617	423.595153	RUBLLRLRLL	10	0	686.911294
0	2.434588	0.811529	29.251214	0	174.664622	285.394145	409.513842	174.716530	283.288823	405.278398	RUBLLRLLRR	10	0	1113.628916
0	2.182560	0.727520	72.959319	0	174.664622	285.394145	409.513842	174.143036	289.013536	408.226338	RUBLLRLLRL	10	0	634.872560
0	2.010950	0.597135	44.950432	0	171.810573	286.536185	414.978475	168.645764	285.191276	414.088534	RUBLLRLLLR	10	0	718.134535
0	1.666156	0.555385	59.909683	0	171.810573	286.536185	414.978475	171.256932	289.227593	416.110614	RUBLLRLLLL	10	0	707.726788
0	4.649144	1.457425	9.793134	0	157.114196	334.551765	447.377978	156.250740	342.286615	450.144564	RUBLLLRRRR	10	0	1873.394438
0	1.843144	0.614381	74.900000	0	157.114196	334.551765	447.377978	155.401489	333.845200	450.398410	RUBLLLRRRL	10	0	863.842991
0	3.128654	1.042885	18.372138	0	154.450520	331.003957	442.816342	151.801459	335.766309	442.096363	RUBLLLRRLR	10	0	1269.745119
0	1.684200	0.561400	74.861440	0	154.450520	331.003957	442.816342	151.962204	329.494266	443.387103	RUBLLLRRLL	10	0	770.173269
0	2.588574	0.651916	41.692460	0	170.687434	319.820294	438.983906	174.463254	317.536621	437.771296	RUBLLLRLRR	10	0	655.688053
0	2.122078	0.651916	74.900000	0	170.687434	319.820294	438.983906	171.142679	323.049253	441.028195	RUBLLLRLRL	10	0	541.202838
0	2.289575	0.586459	34.852332	0	167.730508	322.089334	436.506737	167.292850	326.071782	436.213133	RUBLLLRLLR	10	0	457.940863
0	1.404656	0.468219	74.900000	0	167.730508	322.089334	436.506737	168.950821	321.256926	434.258752	RUBLLLRLLL	10	0	437.125369
0	1.427203	0.455926	52.630315	0	163.131941	298.928086	435.747928	165.268255	297.858670	436.597848	RUBLLLLRRR	10	0	572.426078
0	2.217132	0.455926	33.484281	0	163.131941	298.928086	435.747928	161.761517	295.309793	435.315424	RUBLLLLRRL	10	0	530.795091
0	2.310845	0.455926	27.700125	0	158.937746	304.931735	437.426842	155.949882	307.665424	437.273126	RUBLLLLRLR	10	0	489.164103
0	1.503332	0.455926	49.751763	0	158.937746	304.931735	437.426842	157.853557	304.713586	440.156105	RUBLLLLRLL	10	0	457.940863
0	2.084141	0.455926	51.149266	0	165.747403	304.287646	426.473058	164.283530	302.663816	423.132958	RUBLLLLLRR	10	0	593.241572
0	1.872536	0.455926	66.197753	0	165.747403	304.287646	426.473058	169.003998	304.705921	426.498650	RUBLLLLLRL	10	0	562.018332
0	1.910434	0.455926	34.126878	0	162.140578	307.988844	426.828925	159.736521	308.358524	424.201703	RUBLLLLLLR	10	0	478.756356
0	1.730045	0.455926	46.946904	0	162.140578	307.988844	426.828925	162.074090	311.018947	426.681970	RUBLLLLLLL	10	0	405.902128
0	4.279946	1.324746	22.348421	0	194.395453	310.044272	521.315999	193.249989	314.671650	527.927172	RUALRRRRRR	10	0	1800.540210
0	3.236942	1.078981	34.905015	0	194.395453	310.044272	521.315999	197.768851	310.142352	526.521179	RUALRRRRRL	10	0	1581.977526
0	3.171445	0.872451	74.900000	0	188.136923	305.004394	512.547387	186.567950	301.080263	508.424725	RUALRRRRLR	10	0	1353.007094
0	2.037291	0.679097	43.201027	0	188.136923	305.004394	512.547387	184.983206	306.484742	511.646327	RUALRRRRLL	10	0	988.735954
0	4.396539	1.465513	13.193883	0	192.073174	320.004621	511.767507	190.804985	326.329259	516.582667	RUALRRRLRR	10	0	1925.433173
0	1.660169	0.553390	71.380830	0	192.073174	320.004621	511.767507	190.243904	321.240061	509.602877	RUALRRRLRL	10	0	1228.114132
0	3.339540	1.099649	26.157015	0	198.624815	316.774116	510.670985	201.453959	319.661369	515.503366	RUALRRRLLR	10	0	1342.599348
0	1.976462	0.658821	58.246622	0	198.624815	316.774116	510.670985	200.629756	318.627302	508.236219	RUALRRRLLL	10	0	1176.075397
0	3.494609	1.164870	29.176324	0	209.679842	293.789129	516.787011	210.619953	296.726490	522.826423	RUALRRLRRR	10	0	1727.685982
0	3.864503	1.288168	27.034585	0	209.679842	293.789129	516.787011	214.689893	292.283415	521.699536	RUALRRLRRL	10	0	1675.647248
0	3.638267	0.896910	66.820863	0	204.347412	287.625697	508.309903	200.217206	284.963739	503.669154	RUALRRLRLR	10	0	1425.861323
0	1.431588	0.477196	63.073301	0	204.347412	287.625697	508.309903	206.465918	286.340935	508.769850	RUALRRLRLL	10	0	905.473979
0	2.804218	0.934739	30.570669	0	210.923289	303.415870	503.590046	212.817221	307.933283	503.101036	RUALRRLLRR	10	0	1217.706385
0	2.928102	0.976034	33.227714	0	210.923289	303.415870	503.590046	214.507820	304.707215	507.515566	RUALRRLLRL	10	0	1082.405676
0	2.132351	0.559088	74.900000	0	208.204593	297.915127	498.097801	205.932419	296.297750	495.257402	RUALRRLLLR	10	0	770.173269
0	1.991711	0.559088	40.381366	0	208.204593	297.915127	498.097801	211.579473	297.698330	497.103457	RUALRRLLLL	10	0	697.319041
0	4.024685	1.341562	13.438440	0	198.156828	320.046722	486.842281	196.910376	325.979196	490.963508	RUALRLRRRR	10	0	1790.132463
0	2.020918	0.673639	58.868623	0	198.156828	320.046722	486.842281	199.793021	322.699001	484.918272	RUALRLRRRL	10	0	967.920460
0	3.184550	0.937989	14.739336	0	203.185279	314.218534	484.586214	207.734423	317.456702	484.612193	RUALRLRRLR	10	0	895.066232
0	1.106014	0.368671	74.900000	0	203.185279	314.218534	484.586214	203.995082	313.092400	486.132196	RUALRLRRLL	10	2	655.688053
0	2.062372	0.685678	74.900000	0	202.236414	305.024856	472.621906	200.996468	302.850242	469.645145	RUALRLRLRR	10	0	1009.551447
0	3.247949	0.685678	39.765108	0	202.236414	305.024856	472.621906	205.827447	309.069573	470.588063	RUALRLRLRL	10	0	988.735954
0	3.457892	0.736329	23.080797	0	204.635025	304.154717	476.851767	210.017857	306.945462	476.832113	RUALRLRLLR	10	0	790.988763
0	1.629892	0.543297	74.900000	0	204.635025	304.154717	476.851767	205.514806	301.601448	477.918520	RUALRLRLLL	10	0	707.726788
0	2.691886	0.762939	30.242944	0	180.016104	285.049775	474.022916	176.123346	282.503549	473.108486	RUALRLLRRR	10	0	988.735954
0	2.000840	0.666947	55.619968	0	180.016104	285.049775	474.022916	181.604534	281.973455	474.670160	RUALRLLRRL	10	0	811.804257
0	1.959457	0.653152	34.491874	0	181.532398	288.010030	470.170907	182.805803	286.306018	467.093454	RUALRLLRLR	10	0	915.881725
0	1.818389	0.606130	50.097340	0	181.532398	288.010030	470.170907	178.776582	287.874589	468.348259	RUALRLLRLL	10	0	728.542282
0	3.984249	0.762939	7.007618	0	182.562568	306.661965	485.462619	181.589026	312.583318	489.542918	RUALRLLLRR	10	0	1051.182435
0	0.953830	0.317943	74.900000	0	182.562568	306.661965	485.462619	181.793675	307.537968	484.094518	RUALRLLLRL	10	2	541.202838
0	1.886546	0.398271	25.462908	0	182.320138	299.003869	483.122678	179.128592	298.241794	483.601277	RUALRLLLLR	10	0	614.057066
0	1.291998	0.398271	74.900000	0	182.320138	299.003869	483.122678	183.199550	297.748357	485.025354	RUALRLLLLL	10	0	499.571850
0	3.026526	1.008842	23.599187	0	208.020516	262.894104	441.175309	209.122310	259.589796	436.608518	RUALLRRRRR	10	0	1248.929626
0	2.147726	0.715909	51.922568	0	208.020516	262.894104	441.175309	210.565798	264.741113	438.812162	RUALLRRRRL	10	0	895.066232
0	2.026960	0.661990	36.195441	0	206.242041	262.173147	449.883715	206.205690	258.662028	450.511624	RUALLRRRLR	10	0	895.066232
0	1.561042	0.520347	57.719546	0	206.242041	262.173147	449.883715	207.622148	262.709017	452.509716	RUALLRRRLL	10	0	811.804257
0	2.771583	0.853072	21.085702	0	196.974520	267.259340	441.920791	195.839614	265.332074	436.999533	RUALLRRLRR	10	0	1061.590182
0	1.650070	0.550023	65.016651	0	196.974520	267.259340	441.920791	197.672947	269.649722	440.240710	RUALLRRLRL	10	0	707.726788
0	2.098478	0.699493	29.966942	0	193.200478	266.749359	450.828875	189.780528	267.794194	451.817807	RUALLRRLLR	10	0	863.842991
0	2.098586	0.699529	35.154492	0	193.200478	266.749359	450.828875	191.403620	264.455171	453.391769	RUALLRRLLL	10	0	749.357775
0	3.972276	1.115983	13.736857	0	218.240562	288.762327	453.217294	221.718623	294.731682	454.227519	RUALLRLRRR	10	0	1457.084563
0	1.793364	0.597788	74.900000	0	218.240562	288.762327	453.217294	219.326448	287.802835	456.400513	RUALLRLRRL	10	0	863.842991
0	3.332285	1.110762	14.031192	0	219.056787	285.041869	445.306751	222.546401	287.255259	440.595009	RUALLRLRLR	10	0	1519.531044
0	1.639697	0.546566	74.900000	0	219.056787	285.041869	445.306751	219.984474	282.412360	444.507068	RUALLRLRLL	10	0	759.765522
0	1.724147	0.534265	74.900000	0	206.524343	284.759545	455.259468	204.439759	283.722525	457.459084	RUALLRLLRR	10	0	853.435244
0	2.758725	0.534265	45.676675	0	206.524343	284.759545	455.259468	208.133307	289.309611	455.634015	RUALLRLLRL	10	0	697.319041
0	2.268802	0.534265	30.903781	0	206.486470	282.807117	448.755491	207.850503	283.732546	444.625709	RUALLRLLLR	10	0	603.649319
0	1.949870	0.534265	74.900000	0	206.486470	282.807117	448.755491	203.145640	282.194806	448.308384	RUALLRLLLL	10	0	364.271141
0	3.773920	1.257973	23.047172	0	228.484527	274.569664	505.815494	234.420294	274.631939	509.151268	RUALLLRRRR	10	0	1477.900057
0	4.484558	1.494853	19.816053	0	228.484527	274.569664	505.815494	231.380571	276.188175	513.947267	RUALLLRRRL	10	0	1436.269069
0	1.939342	0.639856	48.281749	0	218.903108	272.308407	499.334983	215.515982	272.434456	499.648049	RUALLLRRLR	10	0	884.658485
0	1.245875	0.415292	74.900000	0	218.903108	272.308407	499.334983	218.362540	270.225484	498.905661	RUALLLRRLL	10	0	509.979597
0	2.911949	0.683391	15.534852	0	211.457379	265.655116	480.968475	207.066264	263.637968	479.087208	RUALLLRLRR	10	0	1019.959194
0	1.873054	0.624351	39.211183	0	211.457379	265.655116	480.968475	210.068367	265.732464	477.575024	RUALLLRLRL	10	0	686.911294
0	2.357827	0.683391	37.627185	0	219.373562	267.161216	483.957500	223.006853	266.672038	486.137463	RUALLLRLLR	10	0	843.027497
0	1.881886	0.627295	67.632326	0	219.373562	267.161216	483.957500	219.868913	266.111655	480.434202	RUALLLRLLL	10	0	697.319041
0	3.045040	0.877397	22.827721	0	223.347283	287.440477	478.187464	225.088370	292.351559	476.857933	RUALLLLRRR	10	0	1144.852157
0	1.951528	0.650509	74.900000	0	223.347283	287.440477	478.187464	221.780130	286.790472	474.797915	RUALLLLRRL	10	0	697.319041
0	3.527095	1.175698	12.494504	0	229.666260	284.169339	484.683918	234.663756	284.681604	488.798351	RUALLLLRLR	10	0	1040.774688
0	1.779218	0.593073	42.903323	0	229.666260	284.169339	484.683918	232.587058	284.476207	483.483367	RUALLLLRLL	10	0	655.688053
0	3.978955	1.270433	9.532411	0	224.700533	284.452914	495.880283	228.264567	285.294757	502.653834	RUALLLLLRR	10	0	1176.075397
0	1.747467	0.582489	49.543232	0	224.700533	284.452914	495.880283	226.598891	286.828891	496.306741	RUALLLLLRL	10	0	582.833825
0	2.705384	0.646729	74.900000	0	217.341097	284.607301	489.525228	213.157886	283.337811	487.424329	RUALLLLLLR	10	0	655.688053
0	1.672067	0.557356	72.183275	0	217.341097	284.607301	489.525228	217.468073	286.969259	487.549283	RUALLLLLLL	10	0	426.717622
0	6.420003	2.140001	15.753234	0	249.933387	162.549919	387.734375	259.306119	157.613429	383.389842	RUCRLRRRRRR	11	0	5984.454456
0	3.163555	1.054518	58.139699	0	249.933387	162.549919	387.734375	248.576654	157.274723	386.536603	RUCRLRRRRRL	11	0	3882.089586
0	4.515475	0.953267	74.900000	0	242.783297	174.193887	388.406888	236.992148	179.568729	387.820909	RUCRLRRRRLR	11	0	3205.586039
0	4.405472	0.953267	62.083885	0	242.783297	174.193887	388.406888	250.142527	173.973195	385.740211	RUCRLRRRRLL	11	0	2123.180364
0	3.399121	1.133040	37.422218	0	250.947142	168.621452	408.563435	253.932834	167.669192	414.346088	RUCRLRRRLRR	11	0	3111.916317
0	4.334701	1.444900	28.562912	0	250.947142	168.621452	408.563435	255.789762	162.771529	408.205175	RUCRLRRRLRL	11	0	3101.508570
0	5.440468	1.483351	15.760512	0	252.415821	176.188259	404.028899	261.912026	175.943683	403.029738	RUCRLRRRLLR	11	0	3861.274092
0	2.877289	0.959096	74.900000	0	252.415821	176.188259	404.028899	252.631070	180.956147	405.894454	RUCRLRRRLLL	11	0	2248.073326
0	4.259745	1.419915	33.093949	0	229.225143	160.928525	413.067072	234.768559	158.873433	418.273716	RUCRLRRLRRR	11	0	2487.451504
0	3.563607	1.187869	42.475805	0	229.225143	160.928525	413.067072	231.122965	155.412527	410.512105	RUCRLRRLRRL	11	0	2404.189529
0	2.701243	0.888673	31.645182	0	221.770454	164.219700	415.008089	219.400923	160.411574	416.744731	RUCRLRRLRLR	11	0	1696.462741
0	1.876521	0.625507	58.102622	0	221.770454	164.219700	415.008089	222.902272	164.716647	418.486233	RUCRLRRLRLL	11	0	1509.123298
0	3.534646	0.956224	44.762892	0	209.943256	173.410869	400.886986	207.715236	179.091498	399.647981	RUCRLRRLLRR	11	0	2175.219098
0	2.370808	0.790269	68.382337	0	209.943256	173.410869	400.886986	206.907814	170.739545	401.988005	RUCRLRRLLRL	11	0	1790.132463
0	4.179801	0.997584	18.290703	0	216.039931	163.588492	398.377043	215.290300	156.445778	396.710128	RUCRLRRLLLR	11	0	2133.588110
0	2.297632	0.765877	45.892742	0	216.039931	163.588492	398.377043	218.762609	162.018126	395.502299	RUCRLRRLLLL	11	0	1696.462741
0	5.219892	1.739964	11.449974	0	237.802085	179.815584	437.125055	243.204149	174.289350	442.719091	RUCRLRLRRRR	11	0	3590.672674
0	2.234757	0.744919	55.981654	0	237.802085	179.815584	437.125055	241.186950	179.027174	435.060525	RUCRLRLRRRL	11	0	2008.695148
0	3.823901	1.167467	26.598139	0	235.960341	187.811292	434.575551	241.005834	187.944183	439.610145	RUCRLRLRRLR	11	0	2248.073326
0	2.278620	0.759540	72.683563	0	235.960341	187.811292	434.575551	237.663264	189.846775	431.168860	RUCRLRLRRLL	11	0	1769.316970
0	4.623952	1.098260	20.156005	0	219.691522	181.327327	435.316096	222.498913	175.444396	440.815657	RUCRLRLRLRR	11	0	2081.549376
0	2.334291	0.778097	74.900000	0	219.691522	181.327327	435.316096	217.049941	178.924404	433.034492	RUCRLRLRLRL	11	0	1457.084563
0	2.735480	0.800688	42.370099	0	218.813654	190.257259	436.120055	221.186784	190.827595	440.829779	RUCRLRLRLLR	11	0	1477.900057
0	2.245919	0.748640	64.626531	0	218.813654	190.257259	436.120055	216.063386	193.072185	435.954203	RUCRLRLRLLL	11	0	1342.599348
0	2.308833	0.769611	74.900000	0	203.760237	218.998129	419.637341	205.022678	218.715572	424.012904	RUCRLRLLRRR	11	0	1644.424007
0	4.264900	0.950788	34.644299	0	203.760237	218.998129	419.637341	201.813475	226.065544	417.950405	RUCRLRLLRRL	11	0	1561.162032
0	5.048612	1.366048	16.084459	0	198.661681	218.359555	414.023095	194.003788	225.027033	410.036456	RUCRLRLLRLR	11	0	1842.171198
0	2.247495	0.749165	74.900000	0	198.661681	218.359555	414.023095	195.523278	215.982846	413.817863	RUCRLRLLRLL	11	0	1228.114132
0	3.475304	0.797213	36.919053	0	204.969578	209.430104	408.775016	202.727779	213.394570	404.157073	RUCRLRLLLRR	11	0	1311.376107
0	2.628597	0.797213	64.355453	0	204.969578	209.430104	408.775016	202.506071	205.658062	407.665010	RUCRLRLLLRL	11	0	1155.259904
0	2.250145	0.682904	43.058389	0	212.488148	209.182696	412.499621	215.866222	207.239618	413.203106	RUCRLRLLLLR	11	0	1248.929626
0	2.336796	0.682904	71.862150	0	212.488148	209.182696	412.499621	212.836889	212.560284	409.883772	RUCRLRLLLLL	11	0	780.581016
0	3.859863	1.286621	19.478837	0	158.026385	164.720111	424.538351	152.735831	160.592067	425.543656	RUCRLLRRRRR	11	0	1613.200766
0	2.653603	0.884534	37.678477	0	158.026385	164.720111	424.538351	158.324774	160.100360	424.004312	RUCRLLRRRRL	11	0	1280.152866
0	2.452897	0.817632	33.923328	0	162.308864	170.531278	429.329581	164.033594	168.219456	432.968783	RUCRLLRRRLR	11	0	1509.123298
0	2.090148	0.696716	53.590811	0	162.308864	170.531278	429.329581	159.636166	171.457750	431.987579	RUCRLLRRRLL	11	0	1228.114132
0	3.206411	0.868789	23.565276	0	162.013401	186.559715	415.382037	163.449175	191.479091	412.744116	RUCRLLRRLRR	11	0	1467.492310
0	1.890714	0.630238	56.990250	0	162.013401	186.559715	415.382037	159.439619	188.398987	416.513432	RUCRLLRRLRL	11	0	1186.483144
0	3.833782	0.868789	18.548513	0	157.447564	175.398091	415.908548	151.572538	172.134855	416.092329	RUCRLLRRLLR	11	0	1300.968360
0	1.978136	0.659379	58.900746	0	157.447564	175.398091	415.908548	158.210761	172.394410	414.131796	RUCRLLRRLLL	11	0	936.697219
0	3.530142	1.176714	21.692884	0	186.844593	163.814825	418.701211	190.236988	158.757112	417.437781	RUCRLLRLRRR	11	0	1342.599348
0	1.836110	0.612037	52.213911	0	186.844593	163.814825	418.701211	189.558480	164.171654	420.634520	RUCRLLRLRRL	11	0	1207.298638
0	1.967234	0.655745	50.003003	0	180.439535	163.206518	421.241187	180.784109	162.323911	425.024324	RUCRLLRLRLR	11	0	1071.997929
0	2.989071	0.996357	30.942145	0	180.439535	163.206518	421.241187	178.529068	158.331831	420.966494	RUCRLLRLRLL	11	0	1051.182435
0	3.864921	0.914781	27.491707	0	177.760367	164.029940	408.836052	180.190766	158.243419	405.919813	RUCRLLRLLRR	11	0	1144.852157
0	2.696029	0.898676	44.422111	0	177.760367	164.029940	408.836052	174.225451	160.894887	408.659323	RUCRLLRLLRL	11	0	1082.405676
0	2.948731	0.782182	60.314712	0	180.216542	173.500243	407.516966	179.747167	178.624284	406.937766	RUCRLLRLLLR	11	0	1207.298638
0	1.788731	0.596244	63.305403	0	180.216542	173.500243	407.516966	183.029925	172.505409	406.415443	RUCRLLRLLLL	11	0	790.988763
0	4.500595	1.247455	15.895441	0	197.332776	176.575649	438.621207	202.048017	170.991543	442.016680	RUCRLLLRRRR	11	0	1894.209932
0	2.167948	0.722649	74.900000	0	197.332776	176.575649	438.621207	198.178992	175.477757	434.583851	RUCRLLLRRRL	11	0	1165.667651
0	3.654713	0.923617	38.653408	0	196.366894	183.482923	441.649988	200.347673	181.318739	446.818978	RUCRLLLRRLR	11	0	1436.269069
0	2.414807	0.804936	74.900000	0	196.366894	183.482923	441.649988	196.481611	187.687714	441.096289	RUCRLLLRRLL	11	0	1405.045829
0	3.549471	1.134259	25.829083	0	182.825987	176.084384	447.120866	178.595592	173.169052	451.127783	RUCRLLLRLRR	11	0	1581.977526
0	2.048326	0.682775	63.708035	0	182.825987	176.084384	447.120866	185.058092	176.172505	450.328769	RUCRLLLRLRL	11	0	1332.191601
0	3.626073	1.066793	16.761894	0	185.863409	173.052468	442.917695	188.263808	167.800972	445.954007	RUCRLLLRLLR	11	0	1228.114132
0	1.419377	0.473126	74.900000	0	185.863409	173.052468	442.917695	184.047590	171.752768	441.664160	RUCRLLLRLLL	11	0	905.473979
0	3.371558	0.946107	16.694444	0	177.964156	208.305825	421.911245	175.411637	213.116067	419.286175	RUCRLLLLRRR	11	0	1821.355704
0	1.813829	0.604610	74.900000	0	177.964156	208.305825	421.911245	179.186054	207.495126	418.692165	RUCRLLLLRRL	11	0	988.735954
0	2.469245	0.823082	33.194683	0	182.267277	207.183907	428.805598	182.113055	211.217871	430.590886	RUCRLLLLRLR	11	0	967.920460
0	1.766994	0.588998	52.239141	0	182.267277	207.183907	428.805598	185.262589	207.257011	429.705581	RUCRLLLLRLL	11	0	936.697219
0	3.446870	0.932045	25.997930	0	174.510366	193.245369	438.431006	171.858220	189.173888	442.530603	RUCRLLLLLRR	11	0	780.581016
0	1.807685	0.602562	74.900000	0	174.510366	193.245369	438.431006	175.224783	195.516669	440.817520	RUCRLLLLLRL	11	0	655.688053
0	1.701136	0.567045	64.235149	0	172.933710	194.674863	432.236714	171.794512	191.930632	432.536314	RUCRLLLLLLR	11	0	728.542282
0	2.421039	0.617613	46.565170	0	172.933710	194.674863	432.236714	170.009406	197.388525	430.581373	RUCRLLLLLLL	11	0	634.872560
0	7.913400	2.637800	22.848207	0	206.058200	140.263885	291.971879	214.902080	133.985997	282.099706	RUCRRRRRRRR	11	0	9856.136295
0	5.874586	1.958195	37.214208	0	206.058200	140.263885	291.971879	202.457875	134.755156	282.933066	RUCRRRRRRRL	11	0	8523.944695
0	5.348791	1.244402	21.863983	0	203.182319	143.712072	306.523602	203.041250	134.845827	303.038940	RUCRRRRRRLR	11	0	4704.301590
0	3.083803	1.027934	74.900000	0	203.182319	143.712072	306.523602	208.091790	143.529266	309.100184	RUCRRRRRRLL	11	0	3351.294495
0	6.414221	1.382391	24.920459	0	187.339476	158.066502	312.423729	184.791409	151.763686	302.204109	RUCRRRRRLRR	11	0	4069.429030
0	3.235418	1.078473	74.900000	0	187.339476	158.066502	312.423729	185.334924	163.079755	310.436956	RUCRRRRRLRL	11	0	3580.264927
0	5.023303	1.060475	32.309946	0	188.777553	153.766489	321.521985	187.535965	145.700187	317.742966	RUCRRRRRLLR	11	0	3215.993786
0	2.996091	0.998697	74.900000	0	188.777553	153.766489	321.521985	187.848416	153.486130	327.411031	RUCRRRRRLLL	11	0	3195.178292
0	7.456751	1.919118	11.624712	0	192.727776	210.714187	357.701953	192.310179	221.831756	365.536847	RUCRRRRLRRR	11	0	3850.866346
0	2.826988	0.942329	74.900000	0	192.727776	210.714187	357.701953	191.884798	208.383487	362.598470	RUCRRRRLRRL	11	0	2196.034592
0	3.490902	0.736968	74.900000	0	197.247349	202.815285	346.565114	199.829148	197.813913	343.820724	RUCRRRRLRLR	11	0	2404.189529
0	3.436716	0.736968	51.400887	0	197.247349	202.815285	346.565114	199.437730	208.413443	346.084699	RUCRRRRLRLL	11	0	2143.995857
0	6.922001	1.930468	14.181243	0	183.239577	209.993582	355.275604	180.439973	219.859357	362.680457	RUCRRRRLLRR	11	0	4412.884677
0	3.313510	1.104503	74.900000	0	183.239577	209.993582	355.275604	180.272298	206.760463	359.618830	RUCRRRRLLRL	11	0	2300.112060
0	3.586921	0.757239	74.900000	0	183.934545	202.673970	343.404980	182.291188	197.009052	340.914832	RUCRRRRLLLR	11	0	2175.219098
0	1.940560	0.646853	74.900000	0	183.934545	202.673970	343.404980	184.789724	204.676216	340.422349	RUCRRRRLLLL	11	0	1363.414841
0	8.840147	2.934360	9.963383	0	238.684502	139.280581	325.582553	247.524461	130.575499	314.983335	RUCRRRLRRRR	11	0	9606.350370
0	2.997710	0.999237	65.388027	0	238.684502	139.280581	325.582553	235.282516	136.898078	321.907833	RUCRRRLRRRL	11	0	5391.212884
0	6.594306	1.922436	10.477968	0	240.016747	143.970854	340.067602	250.537216	139.191761	340.551544	RUCRRRLRRLR	11	0	5401.620631
0	1.834582	0.611527	74.900000	0	240.016747	143.970854	340.067602	238.939566	141.041617	340.956625	RUCRRRLRRLL	11	0	3684.342396
0	5.494837	1.186768	19.531856	0	232.384574	161.026792	357.354987	241.609234	158.249027	357.182786	RUCRRRLRLRR	11	0	4548.185387
0	2.698257	0.899419	54.602043	0	232.384574	161.026792	357.354987	232.431293	156.604021	359.271074	RUCRRRLRLRL	11	0	3798.827611
0	5.841202	1.186768	7.546708	0	222.051975	176.470523	360.084072	219.299829	185.328076	365.039426	RUCRRRLRLLR	11	0	4912.456527
0	1.612535	0.537512	74.900000	0	222.051975	176.470523	360.084072	221.404305	177.986977	357.464225	RUCRRRLRLLL	11	0	2529.082492
0	5.322557	1.472427	19.895623	0	201.599638	150.537379	351.567667	202.720774	144.223356	343.833479	RUCRRRLLRRR	11	0	3361.702242
0	2.308041	0.769347	74.900000	0	201.599638	150.537379	351.567667	198.240138	148.841778	353.266138	RUCRRRLLRRL	11	0	2685.198695
0	3.092869	1.030956	42.843564	0	207.084122	150.159818	357.049523	208.877140	146.499224	361.129714	RUCRRRLLRLR	11	0	2497.859251
0	4.197579	1.399193	33.304134	0	207.084122	150.159818	357.049523	210.190199	144.970777	352.264417	RUCRRRLLRLL	11	0	2279.296567
0	5.004205	1.068586	19.997406	0	196.272942	174.909889	374.136905	195.139466	183.340949	376.590554	RUCRRRLLLRR	11	0	3340.886748
0	1.774698	0.591566	73.680475	0	196.272942	174.909889	374.136905	193.359245	174.225029	375.108132	RUCRRRLLLRL	11	0	1842.171198
0	3.254422	0.904755	32.077682	0	201.683090	163.608522	372.223635	200.991249	158.676741	375.401623	RUCRRRLLLLR	11	0	1790.132463
0	1.959219	0.653073	72.606352	0	201.683090	163.608522	372.223635	205.035011	164.305993	372.546759	RUCRRRLLLLL	11	0	1654.831754
0	6.836596	2.226934	13.837363	0	159.127080	142.090300	321.162970	161.059105	133.175609	312.291115	RUCRRLRRRRR	11	0	8742.507379
0	2.803956	0.934652	74.900000	0	159.127080	142.090300	321.162970	160.831513	145.247255	317.328478	RUCRRLRRRRL	11	0	5099.795971
0	5.721622	1.776161	11.751121	0	149.505749	143.230282	327.407570	144.168016	135.868090	322.573676	RUCRRLRRRLR	11	0	5287.135415
0	2.335573	0.778524	74.900000	0	149.505749	143.230282	327.407570	146.201395	145.594776	326.823483	RUCRRLRRRLL	11	0	2820.499404
0	3.935725	1.011084	38.019481	0	162.328027	150.981979	349.577092	166.362384	145.414096	348.903764	RUCRRLRRLRR	11	0	2841.314898
0	2.553990	0.851330	73.678443	0	162.328027	150.981979	349.577092	164.442742	154.347706	351.929959	RUCRRLRRLRL	11	0	2810.091658
0	3.388254	1.129418	22.008625	0	151.883517	146.144602	348.268457	148.005607	142.167556	345.864386	RUCRRLRRLLR	11	0	3143.139558
0	3.149449	1.049816	32.925456	0	151.883517	146.144602	348.268457	149.628325	142.047476	351.618217	RUCRRLRRLLL	11	0	2331.335301
0	4.847881	1.615960	14.023248	0	127.281489	162.691758	362.248585	118.846469	162.116873	363.255818	RUCRRLRLRRR	11	0	3434.556470
0	2.318375	0.772792	69.948512	0	127.281489	162.691758	362.248585	127.256534	158.868988	363.825555	RUCRRLRLRRL	11	0	1852.578945
0	4.251613	1.417204	18.404817	0	131.574445	158.777879	356.659651	126.219826	154.926600	352.696427	RUCRRLRLRLR	11	0	3268.032520
0	2.645749	0.881916	58.422939	0	131.574445	158.777879	356.659651	132.762849	154.364054	357.563705	RUCRRLRLRLL	11	0	1946.248667
0	4.934613	1.378912	24.825054	0	145.828280	188.956515	364.283699	150.669915	196.015455	365.725775	RUCRRLRLLRR	11	0	2154.403604
0	2.854928	0.951643	64.093454	0	145.828280	188.956515	364.283699	141.901758	191.428999	366.426507	RUCRRLRLLRL	11	0	1738.093729
0	3.197218	1.051568	64.799773	0	148.171395	184.404280	358.977277	153.523831	182.770745	359.359847	RUCRRLRLLLR	11	0	1883.802185
0	2.178497	0.726166	32.364880	0	148.171395	184.404280	358.977277	150.024915	185.780230	355.505847	RUCRRLRLLLL	11	0	1602.793020
0	5.523250	1.311761	19.402796	0	134.268876	174.849951	384.170993	127.263334	168.383063	382.229503	RUCRRLLRRRR	11	0	2591.528973
0	2.358310	0.786103	74.900000	0	134.268876	174.849951	384.170993	132.053080	178.070113	382.631917	RUCRRLLRRRL	11	0	2050.326135
0	4.762254	1.311761	10.927815	0	135.333644	171.496335	391.294990	130.370383	165.126820	393.721308	RUCRRLLRRLR	11	0	2653.975454
0	1.812473	0.604158	63.440849	0	135.333644	171.496335	391.294990	134.315679	172.148505	394.647417	RUCRRLLRRLL	11	0	1477.900057
0	4.281741	1.311761	18.152261	0	152.476050	201.208614	387.428434	152.948413	208.694100	387.811106	RUCRRLLRLRR	11	0	3215.993786
0	2.512233	0.837411	63.087879	0	152.476050	201.208614	387.428434	156.426934	201.716473	385.283147	RUCRRLLRLRL	11	0	1915.025426
0	2.211223	0.625710	56.721062	0	150.561209	193.187712	392.131855	148.418477	191.865912	395.495171	RUCRRLLRLLR	11	0	1425.861323
0	2.165891	0.625710	59.587234	0	150.561209	193.187712	392.131855	154.251431	193.480274	393.099701	RUCRRLLRLLL	11	0	1415.453576
0	3.509502	1.169834	25.386766	0	150.061607	155.127796	382.950507	145.684395	151.403950	380.440660	RUCRRLLLRRR	11	0	2633.159961
0	3.603212	1.201071	28.278170	0	150.061607	155.127796	382.950507	146.695260	150.936767	386.737120	RUCRRLLLRRL	11	0	2320.927554
0	4.333354	1.444451	11.835687	0	161.517938	155.636141	379.576644	165.417227	149.193091	378.425834	RUCRRLLLRLR	11	0	2737.237429
0	1.639752	0.546584	74.900000	0	161.517938	155.636141	379.576644	163.060543	156.716829	377.098754	RUCRRLLLRLL	11	0	1488.307804
0	2.972335	0.871213	67.347330	0	166.681530	169.696965	386.740046	168.293009	174.638633	386.303119	RUCRRLLLLRR	11	0	1831.763451
0	3.969915	0.871213	52.154191	0	166.681530	169.696965	386.740046	171.382944	164.574023	387.116755	RUCRRLLLLRL	11	0	1602.793020
0	3.635060	0.871213	27.831893	0	158.992418	164.601441	391.498848	158.855768	158.729118	394.321531	RUCRRLLLLLR	11	0	1311.376107
0	2.217764	0.739255	51.619959	0	158.992418	164.601441	391.498848	155.974312	164.923466	394.271667	RUCRRLLLLLL	11	0	1280.152866
0	3.612646	1.204215	24.767727	0	72.775709	279.376317	410.240846	68.005514	283.194072	408.333054	RUBRRRRRRRR	11	0	2362.558542
0	3.610571	1.203524	27.083160	0	72.775709	279.376317	410.240846	68.452029	278.475551	405.066996	RUBRRRRRRRL	11	0	2175.219098
0	4.242368	1.278693	12.160476	0	74.313594	273.332514	417.451776	67.382186	271.149757	419.265096	RUBRRRRRRLR	11	0	2091.957123
0	1.738844	0.579615	74.900000	0	74.313594	273.332514	417.451776	74.971696	270.388296	416.948259	RUBRRRRRRLL	11	0	1165.667651
0	3.919307	1.108396	16.241221	0	80.680650	279.514274	425.531960	74.025197	280.743859	426.892285	RUBRRRRRLRR	11	0	1238.521879
0	1.596460	0.532153	74.900000	0	80.680650	279.514274	425.531960	80.974976	278.345232	428.413636	RUBRRRRRLRL	11	0	863.842991
0	1.904753	0.592369	74.900000	0	85.674473	282.217625	421.365662	88.682487	283.660649	421.186915	RUBRRRRRLLR	11	0	832.619750
0	2.805958	0.592369	40.767813	0	85.674473	282.217625	421.365662	81.880850	285.046630	419.829883	RUBRRRRRLLL	11	0	738.950028
0	4.475394	0.894300	9.351021	0	119.755515	269.646980	437.272346	126.799072	267.642425	440.488831	RUBRRRRLRRR	11	0	1228.114132
0	1.392873	0.464291	68.970058	0	119.755515	269.646980	437.272346	121.023006	271.709400	436.902801	RUBRRRRLRRL	11	0	686.911294
0	1.997687	0.665896	71.171278	0	110.979492	273.369620	437.050829	109.981635	276.294499	435.169892	RUBRRRRLRLR	11	0	686.911294
0	2.301048	0.700613	74.900000	0	110.979492	273.369620	437.050829	106.982502	273.784280	437.464852	RUBRRRRLRLL	11	0	634.872560
0	2.793349	0.718412	22.758571	0	101.650654	265.279559	428.977810	97.441025	263.294318	430.718331	RUBRRRRLLRR	11	0	822.212004
0	1.620004	0.540001	63.272126	0	101.650654	265.279559	428.977810	100.529376	265.167736	426.003635	RUBRRRRLLRL	11	0	614.057066
0	3.963730	0.718412	13.368713	0	111.885158	264.253013	430.623716	117.477041	261.135592	433.709365	RUBRRRRLLLR	11	0	770.173269
0	1.366284	0.455428	74.900000	0	111.885158	264.253013	430.623716	112.771980	263.792804	428.140121	RUBRRRRLLLL	11	0	520.387344
0	1.638482	0.546161	36.008621	0	141.298462	273.811266	413.787715	142.880226	272.268369	411.693318	RUBRRRLRRRR	11	0	905.473979
0	2.487237	0.753117	22.785795	0	141.298462	273.811266	413.787715	143.813560	275.744231	410.373778	RUBRRRLRRRL	11	0	905.473979
0	3.177259	0.753117	13.989063	0	142.126329	273.614028	421.826795	147.145363	272.885808	424.456947	RUBRRRLRRLR	11	0	957.512713
0	1.685338	0.561779	74.900000	0	142.126329	273.614028	421.826795	141.443226	275.456582	424.344251	RUBRRRLRRLL	11	0	489.164103
0	3.805732	0.753117	11.353085	0	141.655143	267.670037	429.129471	147.088324	265.135356	432.471968	RUBRRRLRLRR	11	0	1092.813422
0	1.392820	0.464273	70.270588	0	141.655143	267.670037	429.129471	141.453086	268.795356	431.591016	RUBRRRLRLRL	11	0	624.464813
0	1.850644	0.520198	67.222178	0	135.352063	266.908071	423.589896	132.160390	266.341453	423.760717	RUBRRRLRLLR	11	0	614.057066
0	1.531376	0.510459	53.927700	0	135.352063	266.908071	423.589896	135.983168	265.457124	421.115341	RUBRRRLRLLL	11	0	593.241572
0	4.391390	0.753117	15.333236	0	101.801983	279.098772	405.690624	95.473642	282.561150	402.618148	RUBRRRLLRRR	11	0	1103.221169
0	2.880658	0.753117	31.838626	0	101.801983	279.098772	405.690624	97.575017	277.345683	403.251412	RUBRRRLLRRL	11	0	843.027497
0	1.460448	0.486816	74.900000	0	111.026801	274.910003	408.000441	111.485758	272.771737	409.520090	RUBRRRLLRLR	11	0	624.464813
0	2.165195	0.543691	36.619722	0	111.026801	274.910003	408.000441	112.774701	273.904623	404.331299	RUBRRRLLRLL	11	0	603.649319
0	2.888404	0.753117	19.950561	0	115.706036	281.809422	411.727356	111.926652	284.382623	409.242474	RUBRRRLLLRR	11	0	686.911294
0	1.646638	0.548879	74.900000	0	115.706036	281.809422	411.727356	115.301526	282.953066	414.715872	RUBRRRLLLRL	11	0	437.125369
0	2.298904	0.753117	21.737502	0	121.833080	279.653027	407.893114	123.099848	279.280341	403.548983	RUBRRRLLLLR	11	0	634.872560
0	1.509759	0.503253	49.857983	0	121.833080	279.653027	407.893114	124.184292	280.849594	407.642535	RUBRRRLLLLL	11	0	468.348610
0	4.659565	1.302948	15.985584	0	88.498631	306.864182	417.946164	80.755783	307.001528	414.975246	RUBRRLRRRRR	11	0	2206.442339
0	2.129575	0.709858	74.900000	0	88.498631	306.864182	417.946164	89.514154	304.806960	414.585691	RUBRRLRRRRL	11	0	1405.045829
0	4.163221	1.300232	15.229471	0	90.968156	314.060829	421.688818	85.818321	319.234158	421.595747	RUBRRLRRRLR	11	0	1779.724716
0	2.104908	0.701636	74.900000	0	90.968156	314.060829	421.688818	93.527974	316.584025	420.732207	RUBRRLRRRLL	11	0	947.104966
0	4.295276	1.214630	25.890189	0	88.987936	309.095119	429.899531	81.501562	309.917871	429.843719	RUBRRLRRLRR	11	0	1300.968360
0	2.675598	0.891866	50.842466	0	88.987936	309.095119	429.899531	88.380372	313.510169	431.571577	RUBRRLRRLRL	11	0	1176.075397
0	2.953920	0.728502	70.126852	0	94.825981	301.123029	429.591827	98.944369	298.153492	430.759974	RUBRRLRRLLR	11	0	1280.152866
0	3.450801	0.728502	60.148508	0	94.825981	301.123029	429.591827	88.945800	299.712585	429.344756	RUBRRLRRLLL	11	0	1019.959194
0	3.369349	1.123116	12.227430	0	119.882880	325.926051	435.231291	123.247375	330.230924	437.795245	RUBRRLRLRRR	11	0	1769.316970
0	1.488391	0.496130	66.319076	0	119.882880	325.926051	435.231291	120.873548	326.993833	432.761247	RUBRRLRLRRL	11	0	926.289472
0	3.851322	1.283774	9.858694	0	110.724700	327.419366	433.909338	107.323709	333.160614	435.092693	RUBRRLRLRLR	11	0	1967.064160
0	1.880762	0.626921	74.900000	0	110.724700	327.419366	433.909338	108.876931	327.170712	430.806631	RUBRRLRLRLL	11	0	697.319041
0	2.166455	0.664522	49.514758	0	121.745376	308.123553	437.969617	125.020910	309.174132	439.808086	RUBRRLRLLRR	11	0	790.988763
0	2.492034	0.664522	45.879805	0	121.745376	308.123553	437.969617	122.635797	303.845560	437.981770	RUBRRLRLLRL	11	0	728.542282
0	2.532016	0.664522	51.225872	0	116.610974	308.139827	438.897635	115.915675	303.814805	438.073126	RUBRRLRLLLR	11	0	572.426078
0	2.065291	0.664522	74.900000	0	116.610974	308.139827	438.897635	113.196092	309.273752	439.364326	RUBRRLRLLLL	11	0	530.795091
0	2.250780	0.703684	34.836865	0	140.595800	291.014705	437.638584	143.227045	290.858098	440.988948	RUBRRLLRRRR	11	0	718.134535
0	1.672395	0.557465	64.040900	0	140.595800	291.014705	437.638584	138.804938	288.866450	438.644167	RUBRRLLRRRL	11	0	614.057066
0	2.493135	0.831045	15.289808	0	144.047883	290.045955	433.255251	147.107518	286.924542	433.347090	RUBRRLLRRLR	11	0	686.911294
0	1.518624	0.506208	72.255437	0	144.047883	290.045955	433.255251	145.842063	291.614239	431.899817	RUBRRLLRRLL	11	0	312.232406
0	3.226251	0.841620	14.868332	0	137.241525	309.242317	431.296230	137.099971	314.862244	430.575491	RUBRRLLRLRR	11	0	926.289472
0	1.513763	0.504588	74.900000	0	137.241525	309.242317	431.296230	138.050024	309.555560	434.157672	RUBRRLLRLRL	11	0	509.979597
0	1.852695	0.576767	26.865531	0	138.942455	305.077489	428.139318	141.859590	305.552375	426.601238	RUBRRLLRLLR	11	0	353.863394
0	1.005125	0.335042	59.115255	0	138.942455	305.077489	428.139318	138.383655	306.379826	426.944197	RUBRRLLRLLL	11	2	343.455647
0	2.680865	0.841620	20.162230	0	121.437754	296.923879	416.214399	118.246259	296.823180	412.279459	RUBRRLLLRRR	11	0	634.872560
0	1.505808	0.501936	46.042809	0	121.437754	296.923879	416.214399	119.170344	295.754327	416.990178	RUBRRLLLRRL	11	0	541.202838
0	2.460322	0.812272	11.712185	0	125.455167	302.314565	418.360462	124.111195	306.404612	418.044848	RUBRRLLLRLR	11	0	655.688053
0	0.874165	0.291388	74.900000	0	125.455167	302.314565	418.360462	126.732492	302.782018	417.554379	RUBRRLLLRLL	11	2	374.678888
0	2.303143	0.767714	14.088499	0	140.346876	295.200243	415.376006	143.235818	296.455530	412.493296	RUBRRLLLLRR	11	0	676.503547
0	1.941635	0.647212	33.504813	0	140.346876	295.200243	415.376006	143.631655	294.367204	415.002074	RUBRRLLLLRL	11	0	353.863394
0	1.242450	0.414150	55.725247	0	135.881199	292.120836	417.740590	136.618375	290.465605	419.120216	RUBRRLLLLLR	11	0	603.649319
0	1.802683	0.437547	55.672553	0	135.881199	292.120836	417.740590	135.658719	291.312502	414.264354	RUBRRLLLLLL	11	0	416.309875
0	4.742769	1.580923	22.437209	0	134.385908	300.484463	544.446850	139.262439	301.914743	551.955265	RUBRLRRRRRR	11	0	6400.764331
0	4.214578	1.404859	34.194906	0	134.385908	300.484463	544.446850	131.776226	301.648125	552.220451	RUBRLRRRRRL	11	0	4891.641034
0	4.621475	1.166910	39.179198	0	130.716374	292.419749	534.617268	127.259519	288.802941	541.888265	RUBRLRRRRLR	11	0	4766.748071
0	3.310452	1.103484	74.900000	0	130.716374	292.419749	534.617268	133.271474	288.753774	530.391308	RUBRLRRRRLL	11	0	4298.399461
0	4.658337	1.211930	32.704830	0	115.969427	301.478842	521.070706	108.701656	300.439305	525.154424	RUBRLRRRLRR	11	0	4163.098752
0	3.034788	1.011596	74.900000	0	115.969427	301.478842	521.070706	115.830141	298.960599	515.726141	RUBRLRRRLRL	11	0	3476.187458
0	3.479237	1.159746	37.079603	0	118.991010	311.043849	526.281020	116.250671	316.427927	525.312547	RUBRLRRRLLR	11	0	3861.274092
0	3.822209	1.274070	34.334659	0	118.991010	311.043849	526.281020	118.004024	313.904980	533.101576	RUBRLRRRLLL	11	0	3757.196624
0	5.008176	1.612204	28.548171	0	145.741864	326.781167	521.596543	149.868464	330.379206	529.427965	RUBRLRRLRRR	11	0	5349.581896
0	3.702175	1.234058	64.226713	0	145.741864	326.781167	521.596543	140.659210	330.780896	522.231639	RUBRLRRLRRL	11	0	3840.458599
0	4.911011	1.468602	18.041615	0	149.311102	327.227617	511.091875	155.400426	333.287178	510.411400	RUBRLRRLRLR	11	0	5141.426959
0	2.236215	0.745405	74.900000	0	149.311102	327.227617	511.091875	146.937715	329.079316	508.225941	RUBRLRRLRLL	11	0	3497.002952
0	4.069690	1.188146	34.279230	0	151.066099	303.745656	505.079643	150.243984	297.934961	500.448867	RUBRLRRLLRR	11	0	3850.866346
0	2.973502	0.991167	60.073639	0	151.066099	303.745656	505.079643	154.451689	305.796266	501.208688	RUBRLRRLLRL	11	0	2768.460670
0	3.743727	1.188146	29.549443	0	153.230195	310.607446	521.105617	154.252583	309.948115	528.463370	RUBRLRRLLLR	11	0	3309.663508
0	4.829611	1.188146	24.162141	0	153.230195	310.607446	521.105617	159.147545	314.585343	526.317242	RUBRLRRLLLL	11	0	3091.100823
0	4.227868	1.336515	29.344037	0	133.548077	333.958558	483.021381	139.464301	338.406044	483.501010	RUBRLRLRRRR	11	0	4579.408627
0	2.864511	0.954837	68.520856	0	133.548077	333.958558	483.021381	131.538203	335.064024	488.118092	RUBRLRLRRRL	11	0	3559.449433
0	4.819089	1.606363	17.399380	0	127.104407	338.575859	475.999040	127.162866	346.212478	471.873482	RUBRLRLRRLR	11	0	4693.893843
0	2.922891	0.974297	56.711358	0	127.104407	338.575859	475.999040	123.187456	341.144012	478.372357	RUBRLRLRRLL	11	0	2768.460670
0	3.713703	1.006078	22.982166	0	135.096505	309.801637	470.333217	135.983914	303.502948	468.743283	RUBRLRLRLRR	11	0	3601.080420
0	2.855052	0.951684	49.237863	0	135.096505	309.801637	470.333217	140.019972	308.898224	470.418896	RUBRLRLRLRL	11	0	2414.597276
0	3.377928	1.006078	25.025734	0	128.571638	321.841979	466.257685	124.555228	324.646412	462.459917	RUBRLRLRLLR	11	0	2549.897986
0	2.762361	0.920787	47.829497	0	128.571638	321.841979	466.257685	130.902047	325.343784	463.518354	RUBRLRLRLLL	11	0	1779.724716
0	3.988380	1.329460	20.543107	0	100.637466	323.161388	465.964736	99.067116	328.128639	460.642992	RUBRLRLLRRR	11	0	3861.274092
0	3.527929	1.175976	29.816891	0	100.637466	323.161388	465.964736	95.824372	327.044130	465.780193	RUBRLRLLRRL	11	0	3080.693076
0	4.538832	1.073673	40.646265	0	101.836819	312.671394	467.133132	94.109453	312.705904	464.960861	RUBRLRLLRLR	11	0	3392.925483
0	3.113453	1.037818	74.900000	0	101.836819	312.671394	467.133132	104.839341	308.803580	464.379320	RUBRLRLLRLL	11	0	3278.440267
0	4.457803	1.203343	28.576752	0	101.901069	311.381629	488.838281	94.561096	311.258523	491.900696	RUBRLRLLLRR	11	0	3663.526902
0	2.754763	0.918254	74.900000	0	101.901069	311.381629	488.838281	103.662588	307.088603	490.368342	RUBRLRLLLRL	11	0	2841.314898
0	3.291978	1.097326	32.837188	0	104.766164	321.122112	489.639596	104.804293	324.084078	495.290514	RUBRLRLLLLR	11	0	3080.693076
0	3.421828	1.140609	36.598343	0	104.766164	321.122112	489.639596	101.956224	326.381375	488.878738	RUBRLRLLLLL	11	0	2695.606442
0	4.848477	1.612204	22.883558	0	112.654073	256.178872	524.596212	112.017810	255.255616	534.208459	RUBRLLRRRRR	11	0	4267.176221
0	3.185158	1.061719	55.074471	0	112.654073	256.178872	524.596212	112.449201	250.624891	525.225295	RUBRLLRRRRL	11	0	3080.693076
0	3.537262	1.056469	72.832488	0	117.497322	263.715184	518.444238	122.292161	264.810413	514.133965	RUBRLLRRRLR	11	0	3673.934649
0	4.799936	1.056469	50.524115	0	117.497322	263.715184	518.444238	117.377896	265.988117	527.686418	RUBRLLRRRLL	11	0	3351.294495
0	4.489953	1.220821	26.849026	0	99.996155	270.376774	511.484596	95.785395	274.118621	517.758071	RUBRLLRRLRR	11	0	3215.993786
0	2.497838	0.832613	74.900000	0	99.996155	270.376774	511.484596	100.607717	273.543787	508.105020	RUBRLLRRLRL	11	0	2622.752214
0	3.333946	1.111315	35.611662	0	96.953256	261.646540	511.624941	94.868368	258.165613	516.425164	RUBRLLRRLLR	11	0	2612.344467
0	3.110306	1.036769	38.988912	0	96.953256	261.646540	511.624941	91.617737	261.171056	510.456089	RUBRLLRRLLL	11	0	2591.528973
0	3.495636	1.165212	38.480333	0	98.942000	239.732185	492.452297	97.121888	234.448228	489.580933	RUBRLLRLRRR	11	0	3268.032520
0	3.484388	1.161463	43.077153	0	98.942000	239.732185	492.452297	93.051611	239.954990	494.285316	RUBRLLRLRRL	11	0	2987.023355
0	3.166071	1.055357	33.190387	0	103.814840	236.923401	498.998770	102.178324	234.837999	504.562402	RUBRLLRLRLR	11	0	3049.469836
0	3.957316	1.319105	29.954890	0	103.814840	236.923401	498.998770	103.882678	230.013963	499.724554	RUBRLLRLRLL	11	0	2674.790948
0	3.968386	1.316070	28.897925	0	122.682703	252.878323	480.373363	126.766611	257.949216	477.573122	RUBRLLRLLRR	11	0	2903.761380
0	2.824136	0.941379	59.892882	0	122.682703	252.878323	480.373363	124.320124	249.942519	476.225844	RUBRLLRLLRL	11	0	2279.296567
0	2.076059	0.692020	65.168661	0	120.900227	251.006848	488.497818	121.876978	248.296214	491.035533	RUBRLLRLLLR	11	0	1581.977526
0	2.723643	0.714083	46.902939	0	120.900227	251.006848	488.497818	123.854025	254.745775	488.865357	RUBRLLRLLLL	11	0	1498.715551
0	3.749639	1.249880	31.238425	0	81.257578	284.248720	460.080134	75.793316	283.093232	456.123157	RUBRLLLRRRR	11	0	3382.517736
0	4.313275	1.437758	28.305760	0	81.257578	284.248720	460.080134	76.729952	289.955057	457.759407	RUBRLLLRRRL	11	0	3215.993786
0	3.745613	1.148097	40.766583	0	94.014646	284.048767	461.910750	100.445151	283.841381	460.405541	RUBRLLLRRLR	11	0	2747.645176
0	1.529439	0.509813	74.900000	0	94.014646	284.048767	461.910750	94.199671	286.326308	463.511944	RUBRLLLRRLL	11	0	1644.424007
0	3.550184	1.183395	36.034345	0	79.888083	276.158581	480.713356	73.878231	276.875872	479.052913	RUBRLLLRLRR	11	0	2591.528973
0	3.248634	1.082878	41.412160	0	79.888083	276.158581	480.713356	77.246900	273.581099	485.662724	RUBRLLLRLRL	11	0	2518.674745
0	4.152754	1.091582	30.120529	0	86.115576	281.761924	482.989174	81.683803	286.572014	486.640091	RUBRLLLRLLR	11	0	2591.528973
0	2.270066	0.756689	74.900000	0	86.115576	281.761924	482.989174	89.481483	281.890035	485.408334	RUBRLLLRLLL	11	0	2425.005023
0	3.271937	1.090646	37.859533	0	83.004435	250.697341	471.877823	82.695865	244.985395	471.375237	RUBRLLLLRRR	11	0	3215.993786
0	3.177474	1.059158	44.421179	0	83.004435	250.697341	471.877823	79.851407	249.768942	477.009131	RUBRLLLLRRL	11	0	2903.761380
0	4.525992	1.508664	16.358220	0	76.393499	254.508958	464.353123	70.207528	251.604184	459.751160	RUBRLLLLRLR	11	0	3497.002952
0	2.923757	0.974586	44.232604	0	76.393499	254.508958	464.353123	71.666575	256.152994	465.621398	RUBRLLLLRLL	11	0	2185.626845
0	3.940825	0.935541	24.455455	0	104.422994	261.232898	460.992444	110.844543	263.674970	460.147068	RUBRLLLLLRR	11	0	2924.576873
0	2.537980	0.845993	62.848650	0	104.422994	261.232898	460.992444	106.102072	257.181118	460.132412	RUBRLLLLLRL	11	0	2112.772617
0	3.286012	0.935541	23.059661	0	91.242810	262.389690	456.689928	87.171612	265.083814	453.199142	RUBRLLLLLLR	11	0	2248.073326
0	2.853532	0.935541	44.910159	0	91.242810	262.389690	456.689928	88.699309	259.230915	453.347290	RUBRLLLLLLL	11	0	1436.269069
0	4.764986	1.588329	31.534571	0	198.614067	267.275624	568.080593	204.154211	264.795414	574.629383	RUARLRRRRRR	11	0	5266.319921
0	5.032733	1.677578	33.331692	0	198.614067	267.275624	568.080593	197.221949	270.384672	577.365900	RUARLRRRRRL	11	0	4745.932577
0	3.966854	1.322285	28.575567	0	198.737226	273.740468	557.813570	204.120745	278.136326	557.498369	RUARLRRRRLR	11	0	3663.526902
0	3.182749	1.060916	54.425547	0	198.737226	273.740468	557.813570	196.896599	277.314048	562.229227	RUARLRRRRLL	11	0	2685.198695
0	3.986712	0.801522	32.157435	0	193.531567	263.325958	530.826415	191.372580	261.741168	523.461366	RUARLRRRLRR	11	0	2716.421936
0	2.851607	0.801522	74.900000	0	193.531567	263.325958	530.826415	197.152295	266.743444	530.300022	RUARLRRRLRL	11	0	2091.957123
0	3.033939	0.801522	36.266546	0	197.547587	260.453355	543.753237	198.515718	256.888056	548.119322	RUARLRRRLLR	11	0	1946.248667
0	3.582737	0.801522	40.924466	0	197.547587	260.453355	543.753237	203.093587	262.327957	546.352642	RUARLRRRLLL	11	0	1488.307804
0	5.068795	1.689598	26.169704	0	177.551013	252.414724	567.989049	176.421206	255.833450	577.257532	RUARLRRLRRR	11	0	4870.825540
0	3.958246	1.319415	40.497573	0	177.551013	252.414724	567.989049	181.037733	248.993798	573.613086	RUARLRRLRRL	11	0	4235.952980
0	3.480288	1.160096	25.208832	0	169.930635	249.975596	558.417740	165.616143	245.888607	559.999380	RUARLRRLRLR	11	0	2882.945886
0	2.259460	0.753153	54.220871	0	169.930635	249.975596	558.417740	167.315524	252.287143	560.556001	RUARLRRLRLL	11	0	2331.335301
0	3.551007	0.969317	31.121993	0	176.061340	245.353217	534.727838	176.311503	245.412733	527.631883	RUARLRRLLRR	11	0	2591.528973
0	2.374162	0.791387	74.900000	0	176.061340	245.353217	534.727838	172.835326	242.916937	535.861567	RUARLRRLLRL	11	0	1987.879654
0	3.861608	0.969317	29.155762	0	180.729417	242.199494	546.491776	179.990591	236.577615	550.713165	RUARLRRLLLR	11	0	2300.112060
0	2.732942	0.910981	45.039731	0	180.729417	242.199494	546.491776	184.683231	241.877836	549.558322	RUARLRRLLLL	11	0	2237.665579
0	5.491258	1.830419	15.673603	0	180.463206	295.342907	548.381780	181.825185	299.315278	558.264768	RUARLRLRRRR	11	0	5131.019212
0	2.986820	0.995607	52.414270	0	180.463206	295.342907	548.381780	179.775658	300.533900	548.267903	RUARLRLRRRL	11	0	3215.993786
0	2.810682	0.936894	23.638997	0	184.990305	291.064090	540.761505	188.618773	294.397470	540.635592	RUARLRLRRLR	11	0	2539.490239
0	2.416822	0.805607	38.948903	0	184.990305	291.064090	540.761505	187.820703	290.972156	544.357456	RUARLRLRRLL	11	0	1883.802185
0	4.688379	1.210379	14.367768	0	176.183099	279.032763	511.497599	174.458374	274.305467	504.082718	RUARLRLRLRR	11	0	3153.547305
0	1.763717	0.587906	74.900000	0	176.183099	279.032763	511.497599	179.153509	278.866336	510.534337	RUARLRLRLRL	11	0	1561.162032
0	2.257222	0.668107	54.945393	0	173.415703	285.147903	518.984446	170.183615	283.604871	517.062926	RUARLRLRLLR	11	0	1613.200766
0	2.317228	0.668107	57.839659	0	173.415703	285.147903	518.984446	173.350791	289.209290	519.100257	RUARLRLRLLL	11	0	1519.531044
0	5.499966	1.833322	10.718583	0	163.957482	280.391345	561.913664	165.877320	284.218769	571.769897	RUARLRLLRRR	11	0	4412.884677
0	2.223683	0.741228	46.928342	0	163.957482	280.391345	561.913664	162.268122	283.676005	563.338461	RUARLRLLRRL	11	0	2778.868417
0	4.433755	1.477918	15.154002	0	157.480882	270.724357	558.484789	151.577261	267.493769	562.924676	RUARLRLLRLR	11	0	2955.800114
0	2.418509	0.806170	52.743309	0	157.480882	270.724357	558.484789	158.343500	270.282568	563.193797	RUARLRLLRLL	11	0	1779.724716
0	3.636816	0.808717	27.376619	0	159.586516	269.669831	530.023221	158.883674	268.023075	523.042168	RUARLRLLLRR	11	0	1769.316970
0	2.168346	0.722782	74.900000	0	159.586516	269.669831	530.023221	158.029486	273.137460	530.120556	RUARLRLLLRL	11	0	1415.453576
0	3.274156	0.889212	29.541964	0	157.433958	265.115048	535.927008	152.928667	263.151956	539.312302	RUARLRLLLLR	11	0	1706.870488
0	2.265593	0.755198	74.900000	0	157.433958	265.115048	535.927008	158.282465	262.196926	533.008671	RUARLRLLLLL	11	0	1238.521879
0	3.561986	1.187329	26.937602	0	143.990007	229.338094	530.143194	140.532971	231.550274	535.513146	RUARLLRRRRR	11	0	2216.850085
0	2.742087	0.914029	46.085448	0	143.990007	229.338094	530.143194	146.474464	228.575270	534.757181	RUARLLRRRRL	11	0	1810.947957
0	3.299323	1.099774	32.849989	0	140.349455	224.391584	524.976719	134.809673	224.290506	526.874920	RUARLLRRRLR	11	0	1498.715551
0	2.609635	0.869878	47.474770	0	140.349455	224.391584	524.976719	140.141017	220.157339	526.941255	RUARLLRRRLL	11	0	1394.638082
0	3.753134	0.997043	24.666980	0	156.106224	221.428637	519.839665	158.858061	219.024558	526.082522	RUARLLRRLRR	11	0	1467.492310
0	2.148710	0.716237	58.153115	0	156.106224	221.428637	519.839665	155.177784	217.819165	519.209584	RUARLLRRLRL	11	0	1259.337372
0	2.596310	0.807703	33.170638	0	158.036121	228.591648	513.342768	160.539855	230.236807	509.432934	RUARLLRRLLR	11	0	1373.822588
0	1.845796	0.615265	68.836131	0	158.036121	228.591648	513.342768	159.569148	229.805494	516.284449	RUARLLRRLLL	11	0	1030.366941
0	3.144617	1.048206	42.047451	0	131.716936	211.304678	508.458293	127.555606	211.724819	512.556633	RUARLLRLRRR	11	0	1758.909223
0	3.436636	1.145545	37.794850	0	131.716936	211.304678	508.458293	130.970990	205.502334	510.106929	RUARLLRLRRL	11	0	1758.909223
0	3.561257	1.187086	21.318974	0	129.892251	212.471092	502.146559	126.071248	207.754450	500.475115	RUARLLRLRLR	11	0	1623.608513
0	1.984959	0.661653	52.650969	0	129.892251	212.471092	502.146559	126.675976	213.801405	502.156685	RUARLLRLRLL	11	0	1332.191601
0	2.402643	0.800881	51.769712	0	146.048232	219.063907	493.127598	144.348294	217.599635	489.060430	RUARLLRLLRR	11	0	1290.560613
0	2.617734	0.811703	50.417555	0	146.048232	219.063907	493.127598	149.477215	221.683172	491.342076	RUARLLRLLRL	11	0	1207.298638
0	3.083534	0.811703	25.732541	0	144.197472	211.818228	500.677825	142.381446	206.727974	500.495584	RUARLLRLLLR	11	0	1124.036663
0	2.359505	0.786502	38.703971	0	144.197472	211.818228	500.677825	145.502157	209.360324	504.169960	RUARLLRLLLL	11	0	1019.959194
0	1.892285	0.630762	68.911281	0	156.264817	251.981531	472.301031	156.044604	255.017490	473.807285	RUARLLLRRRR	11	0	1092.813422
0	3.463144	0.748732	31.312814	0	156.264817	251.981531	472.301031	157.316172	253.406394	465.675764	RUARLLLRRRL	11	0	1071.997929
0	2.039938	0.679979	62.179187	0	159.318213	248.271738	473.571275	162.468597	248.702848	475.439852	RUARLLLRRLR	11	0	1071.997929
0	2.823231	0.748732	40.188205	0	159.318213	248.271738	473.571275	160.641908	247.861082	468.150608	RUARLLLRRLL	11	0	1061.590182
0	3.156018	0.748732	21.081168	0	144.080573	238.870915	479.798355	140.017575	235.256615	480.969123	RUARLLLRLRR	11	0	947.104966
0	1.455892	0.485297	74.900000	0	144.080573	238.870915	479.798355	142.893655	240.068038	477.611739	RUARLLLRLRL	11	0	738.950028
0	2.512571	0.641622	26.402851	0	149.653692	238.624048	477.842613	150.127929	236.660143	473.376996	RUARLLLRLLR	11	0	582.833825
0	1.252650	0.417550	74.900000	0	149.653692	238.624048	477.842613	150.852736	237.310253	479.312503	RUARLLLRLLL	11	0	520.387344
0	5.163846	0.748732	10.623867	0	137.719688	241.497466	514.287936	134.351400	242.531469	523.801628	RUARLLLLRRR	11	0	1009.551447
0	1.988626	0.662875	48.501897	0	137.719688	241.497466	514.287936	135.141490	239.453318	515.605020	RUARLLLLRRL	11	0	645.280307
0	3.060098	0.748732	16.630509	0	139.118371	239.480266	501.935852	135.135888	235.936808	501.237187	RUARLLLLRLR	11	0	770.173269
0	1.199053	0.399684	74.900000	0	139.118371	239.480266	501.935852	138.522726	240.532119	499.973724	RUARLLLLRLL	11	2	572.426078
0	4.207611	0.748732	7.775780	0	147.374976	248.236340	509.999204	144.420684	249.561159	517.560813	RUARLLLLLRR	11	0	967.920460
0	1.103302	0.367767	74.900000	0	147.374976	248.236340	509.999204	148.986808	247.991903	511.187249	RUARLLLLLRL	11	2	499.571850
0	1.882125	0.598376	37.947055	0	150.869121	249.950020	500.500807	150.004139	253.100679	499.969817	RUARLLLLLLR	11	0	780.581016
0	2.071060	0.598376	73.618732	0	150.869121	249.950020	500.500807	153.794200	249.370012	498.136848	RUARLLLLLLL	11	0	686.911294
0	3.743452	1.247817	29.151834	0	184.284553	191.871103	489.521213	188.047020	186.675239	487.935408	RUARRRRRRRR	11	0	2019.102895
0	2.887521	0.962507	46.824137	0	184.284553	191.871103	489.521213	182.056446	188.048853	492.329395	RUARRRRRRRL	11	0	1748.501476
0	3.062706	0.849220	32.656601	0	186.584282	199.523807	491.697955	189.371082	197.360438	496.316209	RUARRRRRRLR	11	0	1623.608513
0	1.983036	0.661012	74.900000	0	186.584282	199.523807	491.697955	188.499549	202.102415	490.179064	RUARRRRRRLL	11	0	1394.638082
0	3.518529	1.172843	22.913307	0	168.384631	199.013278	498.465499	163.450688	195.715659	500.389707	RUARRRRRLRR	11	0	2300.112060
0	3.211484	1.070495	33.904604	0	168.384631	199.013278	498.465499	168.060365	196.231636	504.037879	RUARRRRRLRL	11	0	1758.909223
0	3.129331	0.808455	56.233413	0	172.307565	207.883361	495.189244	172.558395	212.907795	492.690017	RUARRRRRLLR	11	0	1592.385273
0	2.243924	0.747975	69.055546	0	172.307565	207.883361	495.189244	172.921172	207.407245	499.588794	RUARRRRRLLL	11	0	1051.182435
0	2.240418	0.746806	38.907953	0	165.894973	212.213554	473.551860	165.001135	213.609893	469.489607	RUARRRRLRRR	11	0	1654.831754
0	3.177814	1.030616	38.433686	0	165.894973	212.213554	473.551860	167.252707	217.614925	473.351242	RUARRRRLRRL	11	0	1654.831754
0	3.302806	1.030616	17.430675	0	160.799916	201.471894	480.373046	156.747482	199.067552	484.213438	RUARRRRLRLR	11	0	1602.793020
0	3.688332	1.030616	15.769635	0	160.799916	201.471894	480.373046	156.227318	196.933136	481.015933	RUARRRRLRLL	11	0	1581.977526
0	3.610919	1.203640	34.856318	0	171.896639	188.414271	476.725424	167.611413	183.952911	478.265206	RUARRRRLLRR	11	0	2154.403604
0	4.088037	1.362679	38.735963	0	171.896639	188.414271	476.725424	175.317624	182.128802	476.250823	RUARRRRLLRL	11	0	1738.093729
0	2.012483	0.670828	48.419012	0	175.366239	196.539391	472.019680	174.523077	196.746968	468.118475	RUARRRRLLLR	11	0	1248.929626
0	2.046516	0.682172	50.457211	0	175.366239	196.539391	472.019680	178.805709	195.572758	471.636369	RUARRRRLLLL	11	0	1186.483144
0	5.917628	1.835608	13.761912	0	223.542533	196.986867	470.339450	231.547338	190.394544	470.755185	RUARRRLRRRR	11	0	3434.556470
0	2.330330	0.776777	74.900000	0	223.542533	196.986867	470.339450	225.515635	199.071754	467.022538	RUARRRLRRRL	11	0	2081.549376
0	4.365839	1.078313	20.327493	0	217.179633	198.980703	477.065029	220.896351	193.416993	481.307589	RUARRRLRRLR	11	0	2185.626845
0	2.572075	0.857358	74.900000	0	217.179633	198.980703	477.065029	216.405028	201.483074	481.252536	RUARRRLRRLL	11	0	1425.861323
0	4.370256	1.149557	14.965101	0	205.388811	196.318757	472.788216	207.381522	188.991254	473.962341	RUARRRLRLRR	11	0	1769.316970
0	2.463990	0.821330	74.900000	0	205.388811	196.318757	472.788216	203.227611	196.245849	477.054540	RUARRRLRLRL	11	0	999.143700
0	1.869343	0.613983	60.344756	0	204.130504	200.378893	467.012512	201.132508	200.171261	465.519657	RUARRRLRLLR	11	0	1113.628916
0	2.290324	0.613983	51.481555	0	204.130504	200.378893	467.012512	206.828818	198.280944	464.607507	RUARRRLRLLL	11	0	1009.551447
0	4.128493	1.155612	24.674921	0	197.358901	233.751214	450.114027	196.755437	238.333820	443.759237	RUARRRLLRRR	11	0	2154.403604
0	2.276138	0.758713	74.900000	0	197.358901	233.751214	450.114027	201.261954	232.947327	449.861528	RUARRRLLRRL	11	0	1634.016260
0	3.766941	0.940875	30.095181	0	192.827032	234.429969	458.219887	189.307178	239.978529	457.452480	RUARRRLLRLR	11	0	1519.531044
0	2.173156	0.724385	74.900000	0	192.827032	234.429969	458.219887	193.348478	234.042367	462.502554	RUARRRLLRLL	11	0	1321.783854
0	4.348690	1.131234	17.365229	0	184.347558	230.813928	452.606951	180.514559	235.965465	447.915978	RUARRRLLLRR	11	0	1727.685982
0	1.927732	0.642577	74.900000	0	184.347558	230.813928	452.606951	181.806850	230.486344	455.122301	RUARRRLLLRL	11	0	1176.075397
0	2.479865	0.645733	46.878008	0	188.815049	223.266985	453.152965	188.209029	219.061729	454.208702	RUARRRLLLLR	11	0	1353.007094
0	1.982582	0.645733	74.250943	0	188.815049	223.266985	453.152965	189.477029	224.172191	449.399779	RUARRRLLLLL	11	0	1040.774688
0	5.660706	1.886902	13.687498	0	221.076258	245.094313	551.257890	225.488804	245.890669	561.358321	RUARRLRRRRR	11	0	4641.855108
0	2.884441	0.961480	55.603690	0	221.076258	245.094313	551.257890	223.305516	249.607982	551.814495	RUARRLRRRRL	11	0	2612.344467
0	2.718655	0.657429	41.952809	0	218.100809	239.670106	539.471763	221.405691	237.371927	542.384428	RUARRLRRRLR	11	0	1519.531044
0	2.041706	0.657429	74.900000	0	218.100809	239.670106	539.471763	218.448029	239.559823	535.409549	RUARRLRRRLL	11	0	1498.715551
0	2.644527	0.881509	44.562880	0	203.848620	230.657399	541.240985	201.163410	226.950371	542.086964	RUARRLRRLRR	11	0	1842.171198
0	3.566598	1.188866	33.240599	0	203.848620	230.657399	541.240985	205.342506	229.096820	547.935067	RUARRLRRLRL	11	0	1748.501476
0	2.418852	0.521904	74.900000	0	204.293944	237.293405	537.094790	202.359694	240.155416	534.287716	RUARRLRRLLR	11	0	1196.890891
0	2.472179	0.521904	49.147179	0	204.293944	237.293405	537.094790	205.114034	237.878885	541.903714	RUARRLRRLLL	11	0	957.512713
0	3.687959	1.173275	14.500054	0	188.645683	219.314860	520.597720	185.900978	214.167810	523.781748	RUARRLRLRRR	11	0	2071.141629
0	1.842040	0.614013	51.200900	0	188.645683	219.314860	520.597720	188.140535	219.635791	524.218007	RUARRLRLRRL	11	0	1332.191601
0	2.231118	0.743706	30.448752	0	188.196390	225.328408	512.346067	185.251168	224.197045	509.707640	RUARRLRLRLR	11	0	1373.822588
0	2.543435	0.790047	71.831730	0	188.196390	225.328408	512.346067	188.598603	229.539353	510.734563	RUARRLRLRLL	11	0	1082.405676
0	3.707510	1.115178	19.401847	0	203.210645	216.212882	508.586845	207.737708	211.911377	506.525692	RUARRLRLLRR	11	0	1654.831754
0	1.579748	0.526583	74.900000	0	203.210645	216.212882	508.586845	201.128153	214.842582	507.209326	RUARRLRLLRL	11	0	1332.191601
0	3.393407	0.818619	25.305738	0	202.441623	218.169614	514.737888	202.837282	212.901769	517.861194	RUARRLRLLLR	11	0	1353.007094
0	2.053013	0.684338	74.900000	0	202.441623	218.169614	514.737888	205.279721	219.851895	516.380622	RUARRLRLLLL	11	0	988.735954
0	3.790714	1.263571	18.419413	0	227.577161	258.243217	526.869052	229.875659	260.259973	533.600580	RUARRLLRRRR	11	0	2445.820517
0	4.138773	1.379591	18.711024	0	227.577161	258.243217	526.869052	233.108561	261.700647	530.496903	RUARRLLRRRL	11	0	2206.442339
0	1.957636	0.652545	46.918989	0	223.981598	250.670478	518.213000	223.751459	247.314787	518.994467	RUARRLLRRLR	11	0	999.143700
0	1.928480	0.642827	41.696837	0	223.981598	250.670478	518.213000	226.832437	249.797939	516.393018	RUARRLLRRLL	11	0	957.512713
0	1.825908	0.513021	61.397376	0	211.354789	254.922001	508.691529	208.435096	254.722090	507.210473	RUARRLLRLRR	11	0	936.697219
0	2.423474	0.513021	55.776337	0	211.354789	254.922001	508.691529	211.968429	257.925423	512.048251	RUARRLLRLRL	11	0	749.357775
0	1.673020	0.513021	39.703913	0	217.565013	254.095606	505.709230	219.093675	254.014697	502.854871	RUARRLLRLLR	11	0	780.581016
0	2.152810	0.513021	33.760745	0	217.565013	254.095606	505.709230	220.891247	255.729005	506.530016	RUARRLLRLLL	11	0	697.319041
0	2.020747	0.673582	38.911410	0	200.256836	244.755141	486.219193	197.963477	243.165584	483.728391	RUARRLLLRRR	11	0	1332.191601
0	2.316954	0.772318	36.821329	0	200.256836	244.755141	486.219193	197.172905	247.382999	485.878524	RUARRLLLRRL	11	0	1217.706385
0	2.666412	0.803179	35.868784	0	208.666999	244.868610	484.999519	210.388549	243.860972	480.176411	RUARRLLLRLR	11	0	1071.997929
0	2.137006	0.712335	50.923688	0	208.666999	244.868610	484.999519	211.736282	246.954156	485.593526	RUARRLLLRLL	11	0	1009.551447
0	2.601631	0.789953	18.548549	0	208.237136	232.798591	492.029647	208.439189	228.759567	489.621912	RUARRLLLLRR	11	0	1009.551447
0	1.218423	0.406141	74.900000	0	208.237136	232.798591	492.029647	206.779916	232.132278	493.641487	RUARRLLLLRL	11	0	686.911294
0	3.221026	0.816013	29.063694	0	213.902395	234.281341	493.992787	216.902476	229.914259	496.224243	RUARRLLLLLR	11	0	801.396510
0	1.998743	0.666248	62.431971	0	213.902395	234.281341	493.992787	216.776731	235.774687	492.466260	RUARRLLLLLL	11	0	707.726788
0	3.036147	1.012049	23.265459	0	74.952731	205.379964	402.477935	70.987928	206.978204	398.858707	RUCLRRRRRRR	11	0	2300.112060
0	3.528209	1.176070	27.442079	0	74.952731	205.379964	402.477935	68.925013	205.976444	403.913755	RUCLRRRRRRL	11	0	1696.462741
0	3.457163	1.152388	17.971145	0	78.998691	197.062281	402.868764	76.203360	192.714052	399.257009	RUCLRRRRRLR	11	0	2008.695148
0	2.309800	0.769933	41.315367	0	78.998691	197.062281	402.868764	77.132548	194.003294	405.021999	RUCLRRRRRLL	11	0	1405.045829
0	3.981615	1.134273	20.252908	0	82.201279	204.278019	418.146951	75.874805	204.333271	421.514257	RUCLRRRRLRR	11	0	1675.647248
0	2.232329	0.744110	60.689145	0	82.201279	204.278019	418.146951	82.180416	200.654531	419.835539	RUCLRRRRLRL	11	0	1186.483144
0	2.618049	0.661547	54.904212	0	88.661328	209.997661	415.551788	92.556797	212.369796	416.147073	RUCLRRRRLLR	11	0	1300.968360
0	1.942102	0.647367	68.860537	0	88.661328	209.997661	415.551788	85.658335	211.602992	415.599205	RUCLRRRRLLL	11	0	947.104966
0	2.809436	0.936479	38.071297	0	103.838759	181.802923	408.164991	107.108698	178.232774	409.203757	RUCLRRRLRRR	11	0	1529.938791
0	3.664892	1.221631	30.979001	0	103.838759	181.802923	408.164991	101.716589	176.136569	405.696032	RUCLRRRLRRL	11	0	1405.045829
0	2.397330	0.799110	37.847941	0	97.600360	184.942707	409.580729	95.430985	182.562547	412.662284	RUCLRRRLRLR	11	0	1353.007094
0	3.193213	1.064404	29.396273	0	97.600360	184.942707	409.580729	93.602839	181.923001	406.728765	RUCLRRRLRLL	11	0	1269.745119
0	3.531146	0.843498	21.722945	0	114.178273	202.386779	414.204360	117.006964	207.843606	415.057231	RUCLRRRLLRR	11	0	1082.405676
0	2.197182	0.732394	74.900000	0	114.178273	202.386779	414.204360	117.372542	200.233295	414.149906	RUCLRRRLLRL	11	0	666.095800
0	1.782505	0.547380	54.770729	0	108.223921	198.767979	416.536917	106.102353	200.956788	417.324817	RUCLRRRLLLR	11	0	780.581016
0	1.332511	0.444170	74.900000	0	108.223921	198.767979	416.536917	107.252329	196.784130	417.405288	RUCLRRRLLLL	11	0	353.863394
0	5.944226	1.009514	7.561592	0	107.740856	188.626395	390.220060	102.137963	180.274527	387.097975	RUCLRRLRRRR	11	0	2383.374036
0	1.689255	0.563085	74.900000	0	107.740856	188.626395	390.220060	108.279910	188.733729	386.900223	RUCLRRLRRRL	11	0	1113.628916
0	2.050839	0.683613	47.554233	0	114.874469	193.641095	396.690693	118.099939	192.403214	397.828849	RUCLRRLRRLR	11	0	1009.551447
0	2.278150	0.759383	45.721531	0	114.874469	193.641095	396.690693	113.115793	190.082435	397.201082	RUCLRRLRRLL	11	0	936.697219
0	3.758996	1.009514	24.469590	0	131.112856	210.223735	401.609631	134.639688	215.199209	404.461320	RUCLRRLRLRR	11	0	1634.016260
0	2.133598	0.711199	55.513673	0	131.112856	210.223735	401.609631	134.000088	208.321292	403.239160	RUCLRRLRLRL	11	0	1446.676816
0	1.796936	0.598979	42.617006	0	128.420790	211.794822	395.070232	129.643927	212.529885	391.866071	RUCLRRLRLLR	11	0	1217.706385
0	2.974887	0.991629	26.300001	0	128.420790	211.794822	395.070232	130.452474	216.599116	395.112510	RUCLRRLRLLL	11	0	1124.036663
0	3.886679	1.295560	13.999645	0	87.205049	191.133803	384.498123	85.238692	185.832089	380.159115	RUCLRRLLRRR	11	0	1727.685982
0	2.786208	0.928736	22.893712	0	87.205049	191.133803	384.498123	84.714696	186.933060	384.659985	RUCLRRLLRRL	11	0	1498.715551
0	5.502934	1.834311	2.795591	0	79.369005	199.859055	384.836867	70.135039	200.881342	381.863484	RUCLRRLLRLR	11	0	1831.763451
0	0.791217	0.263739	63.008823	0	79.369005	199.859055	384.836867	78.558717	198.787075	385.230478	RUCLRRLLRLL	11	2	697.319041
0	3.578970	0.831073	20.197402	0	106.333725	214.141237	390.759716	110.891144	218.092823	392.734618	RUCLRRLLLRR	11	0	1030.366941
0	1.764404	0.588135	59.744587	0	106.333725	214.141237	390.759716	108.583568	213.640298	388.405830	RUCLRRLLLRL	11	0	749.357775
0	2.359429	0.571965	30.693610	0	98.769815	211.810363	392.234013	94.976175	213.326218	391.488979	RUCLRRLLLLR	11	0	728.542282
0	1.359866	0.453289	74.900000	0	98.769815	211.810363	392.234013	99.643479	213.042493	394.338502	RUCLRRLLLLL	11	0	645.280307
0	4.642480	1.547493	13.984335	0	69.166185	248.530286	403.259806	61.296008	249.762616	401.348476	RUCLRLRRRRR	11	0	2248.073326
0	2.407691	0.802564	36.551527	0	69.166185	248.530286	403.259806	66.557699	251.530006	404.881327	RUCLRLRRRRL	11	0	1758.909223
0	2.705657	0.852448	74.900000	0	77.200688	247.892169	399.681905	81.133069	250.286362	398.375278	RUCLRLRRRLR	11	0	1946.248667
0	4.037914	0.852448	45.675913	0	77.200688	247.892169	399.681905	71.202818	248.867902	395.537175	RUCLRLRRRLL	11	0	1550.754285
0	4.196915	1.398972	23.088594	0	70.121667	233.082565	408.427517	62.865381	232.544777	407.170796	RUCLRLRRLRR	11	0	2185.626845
0	3.040554	1.013518	37.435760	0	70.121667	233.082565	408.427517	67.178882	230.112641	412.200895	RUCLRLRRLRL	11	0	1946.248667
0	3.143529	0.753144	74.900000	0	78.147655	233.734977	402.574398	83.115161	231.930459	400.788922	RUCLRLRRLLR	11	0	1654.831754
0	3.567525	0.753144	48.783068	0	78.147655	233.734977	402.574398	72.874307	232.546779	398.983487	RUCLRLRRLLL	11	0	1415.453576
0	4.034929	1.344976	23.884702	0	77.678185	234.966251	426.788028	71.377592	236.919018	429.706325	RUCLRLRLRRR	11	0	1987.879654
0	3.626551	1.208850	32.082223	0	77.678185	234.966251	426.788028	73.155059	230.883455	428.862940	RUCLRLRLRRL	11	0	1686.054995
0	2.541693	0.847231	61.018144	0	88.196815	232.450782	425.509373	92.446179	232.122155	426.995512	RUCLRLRLRLR	11	0	926.289472
0	2.154784	0.718261	74.148597	0	88.196815	232.450782	425.509373	91.040817	230.884105	423.305624	RUCLRLRLRLL	11	0	915.881725
0	2.207160	0.668574	36.779201	0	97.699482	244.861764	420.014430	100.477081	244.944885	423.086919	RUCLRLRLLRR	11	0	1196.890891
0	2.071874	0.668574	54.564171	0	97.699482	244.861764	420.014430	100.619689	245.120832	417.567148	RUCLRLRLLRL	11	0	1103.221169
0	4.011597	0.668574	17.723811	0	88.651437	245.732661	419.213421	82.166247	247.639597	421.432668	RUCLRLRLLLR	11	0	1353.007094
0	2.099330	0.668574	74.900000	0	88.651437	245.732661	419.213421	88.972194	248.571014	416.565029	RUCLRLRLLLL	11	0	811.804257
0	4.278063	1.426021	9.887796	0	153.022102	250.754844	404.953916	160.154546	253.027218	404.399872	RUCLRLLRRRR	11	0	2268.888820
0	2.134538	0.711513	43.497504	0	153.022102	250.754844	404.953916	155.930692	248.735475	403.570515	RUCLRLLRRRL	11	0	1134.444410
0	2.592682	0.764963	50.913992	0	144.223368	246.702177	410.011170	141.644790	243.301306	411.797471	RUCLRLLRRLR	11	0	1353.007094
0	1.682910	0.560970	68.338059	0	144.223368	246.702177	410.011170	145.240514	248.130397	412.718390	RUCLRLLRRLL	11	0	801.396510
0	4.122770	0.887566	12.591983	0	143.101315	258.094990	401.612145	149.417652	261.327582	400.033954	RUCLRLLRLRR	11	0	1061.590182
0	2.921610	0.887566	24.048980	0	143.101315	258.094990	401.612145	145.455594	261.308942	397.938716	RUCLRLLRLRL	11	0	801.396510
0	2.824170	0.887566	70.488498	0	134.776890	257.484333	408.068126	129.932801	256.470847	408.268036	RUCLRLLRLLR	11	0	843.027497
0	2.414017	0.804672	69.538226	0	134.776890	257.484333	408.068126	133.156134	255.715600	412.045876	RUCLRLLRLLL	11	0	832.619750
0	2.892140	0.801611	22.731431	0	136.290470	246.743175	393.401187	139.674282	248.566738	389.628212	RUCLRLLLRRR	11	0	999.143700
0	2.661312	0.801611	27.264734	0	136.290470	246.743175	393.401187	140.824282	245.759541	392.827076	RUCLRLLLRRL	11	0	915.881725
0	2.365637	0.774782	52.813105	0	128.934854	241.813634	396.166998	125.377129	240.180072	394.602901	RUCLRLLLRLR	11	0	770.173269
0	2.020775	0.673592	65.401700	0	128.934854	241.813634	396.166998	128.202703	239.834449	399.413632	RUCLRLLLRLL	11	0	697.319041
0	2.220555	0.740185	29.799195	0	118.176274	251.780575	397.632627	114.989485	253.849740	398.602832	RUCLRLLLLRR	11	0	895.066232
0	1.855512	0.618504	51.894457	0	118.176274	251.780575	397.632627	115.964226	249.812960	396.093422	RUCLRLLLLRL	11	0	676.503547
0	2.818015	0.801611	25.389026	0	125.111618	255.358715	394.494622	128.654850	257.445532	391.369501	RUCLRLLLLLR	11	0	686.911294
0	1.865709	0.621903	53.751708	0	125.111618	255.358715	394.494622	123.829235	258.324663	393.911868	RUCLRLLLLLL	11	0	551.610585
0	3.035858	1.011953	22.174383	0	104.439808	185.831836	438.862265	101.643195	182.249447	435.700807	RUCLLRRRRRR	11	0	1509.123298
0	2.961215	0.987072	25.153727	0	104.439808	185.831836	438.862265	100.727521	182.459708	440.396147	RUCLLRRRRRL	11	0	1373.822588
0	4.058912	0.856881	34.361290	0	105.410039	193.340444	440.066007	98.525675	192.073594	441.533122	RUCLLRRRRLR	11	0	1280.152866
0	2.801922	0.856881	74.900000	0	105.410039	193.340444	440.066007	105.887723	197.789226	437.751299	RUCLLRRRRLL	11	0	1165.667651
0	3.968127	1.142813	16.065586	0	109.710577	191.634138	453.781670	104.441731	189.754447	458.500955	RUCLLRRRLRR	11	0	1758.909223
0	1.746601	0.582200	74.900000	0	109.710577	191.634138	453.781670	110.008049	194.288755	455.490302	RUCLLRRRLRL	11	0	1134.444410
0	2.916745	0.972248	29.639078	0	114.504142	186.776401	451.168786	112.463889	182.178121	452.220570	RUCLLRRRLLR	11	0	1186.483144
0	1.933416	0.644472	53.356018	0	114.504142	186.776401	451.168786	117.117579	185.507350	453.161649	RUCLLRRRLLL	11	0	1103.221169
0	3.974434	1.324811	12.174645	0	125.312913	175.459834	435.235268	123.656713	169.006935	432.902080	RUCLLRRLRRR	11	0	1810.947957
0	2.008892	0.669631	50.563227	0	125.312913	175.459834	435.235268	123.545195	173.446113	437.843288	RUCLLRRLRRL	11	0	978.328207
0	2.530915	0.843638	34.539693	0	131.419859	180.878267	438.496216	132.360112	178.166305	442.356746	RUCLLRRLRLR	11	0	1269.745119
0	1.937819	0.645940	55.978283	0	131.419859	180.878267	438.496216	134.539989	180.427878	437.050023	RUCLLRRLRLL	11	0	1134.444410
0	2.751043	0.660124	44.108789	0	131.044755	195.969641	428.332843	131.263653	200.788185	428.398106	RUCLLRRLLRR	11	0	1300.968360
0	2.305241	0.660124	43.349357	0	131.044755	195.969641	428.332843	134.760186	196.201785	426.536373	RUCLLRRLLRL	11	0	1248.929626
0	3.992441	0.660124	17.958658	0	125.088247	187.669624	428.689548	123.565098	181.588690	425.135224	RUCLLRRLLLR	11	0	1113.628916
0	2.807748	0.660124	29.591114	0	125.088247	187.669624	428.689548	120.834001	185.334406	427.744255	RUCLLRRLLLL	11	0	988.735954
0	4.186001	1.395334	14.586347	0	126.396885	196.354079	469.444710	123.047935	192.820291	475.709964	RUCLLRLRRRR	11	0	2123.180364
0	1.864918	0.621639	60.116841	0	126.396885	196.354079	469.444710	123.429108	197.710192	469.690886	RUCLLRLRRRL	11	0	1384.230335
0	2.177719	0.516115	74.900000	0	132.627585	200.877328	465.224387	133.572440	204.030243	463.016305	RUCLLRLRRLR	11	0	1030.366941
0	1.959757	0.516115	48.889370	0	132.627585	200.877328	465.224387	133.967949	200.367257	468.786245	RUCLLRLRRLL	11	0	967.920460
0	2.655057	0.885019	32.429331	0	141.489480	187.820384	463.378919	145.143312	184.941854	463.600284	RUCLLRLRLRR	11	0	1384.230335
0	2.763996	0.921332	41.694505	0	141.489480	187.820384	463.378919	141.146115	185.527182	468.233177	RUCLLRLRLRL	11	0	1071.997929
0	3.326471	1.093651	31.410333	0	137.078292	186.402623	461.102314	134.225157	182.532483	464.868661	RUCLLRLRLLR	11	0	1144.852157
0	2.235737	0.745246	55.905949	0	137.078292	186.402623	461.102314	138.600373	183.352253	458.894398	RUCLLRLRLLL	11	0	1071.997929
0	3.746859	1.140127	16.135895	0	154.117360	217.728826	435.661865	158.006416	221.175962	431.077119	RUCLLRLLRRR	11	0	1561.162032
0	1.729464	0.576488	74.900000	0	154.117360	217.728826	435.661865	151.656429	218.604014	433.904366	RUCLLRLLRRL	11	0	947.104966
0	3.722794	0.964431	21.162616	0	156.114935	217.259965	441.783534	161.604961	220.522379	440.241321	RUCLLRLLRLR	11	0	1300.968360
0	1.822985	0.607662	74.900000	0	156.114935	217.259965	441.783534	155.820618	218.323144	445.205501	RUCLLRLLRLL	11	0	978.328207
0	3.288751	0.947781	20.624717	0	151.810348	199.051658	448.225446	153.159327	193.762177	450.346020	RUCLLRLLLRR	11	0	967.920460
0	1.550928	0.516976	74.751805	0	151.810348	199.051658	448.225446	154.108431	200.219884	449.213045	RUCLLRLLLRL	11	0	749.357775
0	1.615856	0.505377	50.859767	0	148.196068	201.452932	443.116382	146.426974	199.239759	443.112496	RUCLLRLLLLR	11	0	780.581016
0	1.753977	0.505377	59.808218	0	148.196068	201.452932	443.116382	149.440221	201.852404	439.940797	RUCLLRLLLLL	11	0	645.280307
0	3.798063	1.123327	25.324059	0	99.892318	210.626367	467.194616	97.212499	206.877025	472.678215	RUCLLLRRRRR	11	0	1727.685982
0	2.032582	0.677527	74.036209	0	99.892318	210.626367	467.194616	103.170173	211.030893	468.722567	RUCLLLRRRRL	11	0	1436.269069
0	3.854393	1.090451	12.281732	0	94.543431	214.235679	464.280749	88.588745	213.356333	467.786360	RUCLLLRRRLR	11	0	1394.638082
0	1.796997	0.598999	74.900000	0	94.543431	214.235679	464.280749	94.138341	217.329232	464.783678	RUCLLLRRRLL	11	0	770.173269
0	3.021853	1.007284	24.605082	0	86.824803	208.507934	454.339821	81.575963	208.245301	453.568758	RUCLLLRRLRR	11	0	1540.346538
0	3.653032	1.217677	23.468039	0	86.824803	208.507934	454.339821	82.382382	204.604761	457.147643	RUCLLLRRLRL	11	0	1332.191601
0	2.027448	0.541755	25.674766	0	95.194885	209.679207	450.409465	94.161637	207.976936	447.050385	RUCLLLRRLLR	11	0	884.658485
0	1.037212	0.345737	74.900000	0	95.194885	209.679207	450.409465	96.722690	208.773113	450.854911	RUCLLLRRLLL	11	2	759.765522
0	4.294447	1.156269	8.088501	0	89.830593	227.566515	448.663455	82.333255	227.949305	449.334986	RUCLLLRLRRR	11	0	1550.754285
0	1.444249	0.481416	68.500215	0	89.830593	227.566515	448.663455	89.432684	227.483193	451.514491	RUCLLLRLRRL	11	0	697.319041
0	2.356935	0.785645	29.355609	0	99.732735	231.592895	446.232328	101.278927	234.852166	443.932254	RUCLLLRLRLR	11	0	1165.667651
0	2.000961	0.666987	74.900000	0	99.732735	231.592895	446.232328	102.780634	231.855282	448.191975	RUCLLLRLRLL	11	0	832.619750
0	2.116486	0.705495	50.461356	0	101.389806	219.691204	437.823882	104.759465	218.447281	436.759445	RUCLLLRLLRR	11	0	895.066232
0	2.061128	0.687043	67.935849	0	101.389806	219.691204	437.823882	104.086057	221.606027	436.160996	RUCLLLRLLRL	11	0	718.134535
0	4.873242	0.951089	9.002933	0	91.871688	219.454433	442.499097	83.410513	218.518493	443.345292	RUCLLLRLLLR	11	0	999.143700
0	1.823264	0.607755	46.890183	0	91.871688	219.454433	442.499097	90.250286	216.909023	441.295822	RUCLLLRLLLL	11	0	572.426078
0	3.472928	0.794503	21.948745	0	148.884290	239.062996	437.260721	153.202272	242.645345	434.560206	RUCLLLLRRRR	11	0	1103.221169
0	2.104115	0.701372	38.521604	0	148.884290	239.062996	437.260721	152.435336	238.310178	438.013575	RUCLLLLRRRL	11	0	1092.813422
0	1.749596	0.583199	54.539246	0	143.029164	237.019108	434.709875	143.023381	234.717347	432.396513	RUCLLLLRRLR	11	0	707.726788
0	2.313256	0.677799	46.241338	0	143.029164	237.019108	434.709875	143.955429	240.149396	431.963856	RUCLLLLRRLL	11	0	603.649319
0	1.662605	0.554202	57.543937	0	131.015148	237.812064	440.593635	129.173375	235.787238	439.449038	RUCLLLLRLRR	11	0	582.833825
0	2.174627	0.581374	48.820341	0	131.015148	237.812064	440.593635	129.784089	241.153905	439.039514	RUCLLLLRLRL	11	0	499.571850
0	1.424817	0.474939	44.447245	0	133.541722	239.412414	445.007971	132.150033	240.064115	447.254782	RUCLLLLRLLR	11	0	499.571850
0	1.604041	0.534680	48.280644	0	133.541722	239.412414	445.007971	135.115033	241.737448	445.204782	RUCLLLLRLLL	11	0	416.309875
0	3.294957	0.794503	9.979271	0	122.455909	222.722315	463.117389	121.073545	219.959705	468.686223	RUCLLLLLRRR	11	0	790.988763
0	1.288583	0.429528	47.062853	0	122.455909	222.722315	463.117389	120.334415	222.555128	463.983477	RUCLLLLLRRL	11	0	478.756356
0	1.628855	0.497483	65.365693	0	124.384032	228.180755	457.749997	123.161031	229.773759	455.433672	RUCLLLLLRLR	11	0	509.979597
0	1.668941	0.497483	56.234556	0	124.384032	228.180755	457.749997	126.114629	230.108453	459.302630	RUCLLLLLRLL	11	0	395.494381
0	1.916424	0.585226	41.769892	0	133.786233	224.779499	455.296189	136.985465	225.691229	454.754184	RUCLLLLLLRR	11	0	530.795091
0	2.069389	0.585226	47.026850	0	133.786233	224.779499	455.296189	134.653135	223.779327	459.149807	RUCLLLLLLRL	11	0	447.533116
0	1.905249	0.554285	74.900000	0	128.971460	221.920073	452.776166	128.469609	221.264601	449.083838	RUCLLLLLLLR	11	0	437.125369
0	2.625560	0.554285	47.765263	0	128.971460	221.920073	452.776166	127.418814	219.149506	456.577707	RUCLLLLLLLL	11	0	374.678888
0	3.515126	1.171709	21.225132	0	171.057082	349.306965	472.964527	168.412431	354.642361	474.778716	RUBLRRRRRRR	11	0	1144.852157
0	2.413157	0.804386	40.676587	0	171.057082	349.306965	472.964527	173.573575	352.563955	474.084334	RUBLRRRRRRL	11	0	926.289472
0	3.089162	0.797582	19.452564	0	171.620990	343.129343	475.317256	172.997285	345.606001	480.582946	RUBLRRRRRLR	11	0	843.027497
0	1.279759	0.426586	74.900000	0	171.620990	343.129343	475.317256	169.972966	341.927900	476.384881	RUBLRRRRRLL	11	0	686.911294
0	3.509261	0.792827	17.061411	0	166.029850	342.729863	463.573829	162.734393	347.835720	464.676166	RUBLRRRRLRR	11	0	947.104966
0	1.781798	0.593933	67.298231	0	166.029850	342.729863	463.573829	167.947734	344.634409	461.786403	RUBLRRRRLRL	11	0	593.241572
0	2.412510	0.792827	41.624072	0	164.975680	332.676124	462.225447	165.028652	328.908377	460.032565	RUBLRRRRLLR	11	0	770.173269
0	1.885837	0.628612	36.388966	0	164.975680	332.676124	462.225447	162.085408	331.299792	463.170562	RUBLRRRRLLL	11	0	707.726788
0	2.716810	0.905603	29.866840	0	186.542764	342.629002	467.009268	187.740658	345.077401	471.465561	RUBLRRRLRRR	11	0	832.619750
0	2.256275	0.752092	39.762509	0	186.542764	342.629002	467.009268	186.464325	346.516068	466.173561	RUBLRRRLRRL	11	0	780.581016
0	2.763026	0.921009	10.760834	0	190.726857	338.590857	463.923359	195.195608	340.410210	463.422370	RUBLRRRLRLR	11	0	822.212004
0	1.019162	0.339721	74.900000	0	190.726857	338.590857	463.923359	191.496622	337.290518	465.011526	RUBLRRRLRLL	11	2	416.309875
0	2.110090	0.571528	42.433467	0	182.518995	329.801167	454.731020	180.786869	326.831643	453.170688	RUBLRRRLLRR	11	0	551.610585
0	1.833658	0.571528	69.272149	0	182.518995	329.801167	454.731020	185.447761	330.162518	453.274976	RUBLRRRLLRL	11	0	457.940863
0	1.555178	0.518393	40.162177	0	182.187532	335.870956	455.475690	180.754380	338.183039	455.257507	RUBLRRRLLLR	11	0	447.533116
0	1.968136	0.571528	37.497190	0	182.187532	335.870956	455.475690	184.301408	337.900352	453.396525	RUBLRRRLLLL	11	0	374.678888
0	2.447024	0.815675	35.880781	0	182.999626	331.471469	480.118763	186.133109	334.009548	481.791258	RUBLRRLRRRR	11	0	624.464813
0	3.397313	0.941905	25.894478	0	182.999626	331.471469	480.118763	181.723914	335.255295	485.160913	RUBLRRLRRRL	11	0	603.649319
0	1.507015	0.459578	33.292616	0	179.421403	325.823395	476.354613	176.897286	326.371815	476.990546	RUBLRRLRRLR	11	0	374.678888
0	1.071767	0.357256	67.849671	0	179.421403	325.823395	476.354613	179.852842	324.640704	477.946101	RUBLRRLRRLL	11	2	312.232406
0	3.215617	0.941905	13.916287	0	192.133580	326.472186	468.909688	196.333994	329.698696	471.115043	RUBLRRLRLRR	11	0	541.202838
0	1.655493	0.551831	42.436795	0	192.133580	326.472186	468.909688	194.513481	327.105534	467.156924	RUBLRRLRLRL	11	0	374.678888
0	1.117758	0.372586	64.582888	0	187.673138	321.137333	467.137287	187.500853	319.482400	468.318736	RUBLRRLRLLR	11	2	343.455647
0	1.529463	0.409869	69.089611	0	187.673138	321.137333	467.137287	186.577216	319.909066	464.722372	RUBLRRLRLLL	11	0	312.232406
0	2.631823	0.710312	20.017784	0	170.425055	303.301755	463.713026	168.255033	299.232905	463.916704	RUBLRRLLRRR	11	0	562.018332
0	1.394602	0.464867	74.900000	0	170.425055	303.301755	463.713026	172.498674	302.477504	464.853980	RUBLRRLLRRL	11	0	374.678888
0	2.612233	0.815121	22.832623	0	168.920106	304.779735	459.257672	165.666349	302.117841	457.183175	RUBLRRLLRLR	11	0	582.833825
0	1.774217	0.591406	74.900000	0	168.920106	304.779735	459.257672	170.632069	305.162863	456.327226	RUBLRRLLRLL	11	0	333.047900
0	1.573853	0.480215	34.131171	0	169.940016	314.201824	469.815073	168.727646	316.327155	471.270862	RUBLRRLLLRR	11	0	343.455647
0	1.354223	0.451408	45.831718	0	169.940016	314.201824	469.815073	170.057343	313.454428	472.382377	RUBLRRLLLRL	11	0	312.232406
0	1.226667	0.408889	74.900000	0	168.855055	312.434915	464.527690	169.500926	313.249851	462.380098	RUBLRRLLLLR	11	0	312.232406
0	2.308895	0.480215	33.331201	0	168.855055	312.434915	464.527690	165.175102	310.826466	463.944200	RUBLRRLLLLL	11	0	301.824660
0	3.438567	1.146189	17.309055	0	214.893659	302.261985	431.444712	220.045873	303.344288	428.092634	RUBLRLRRRRR	11	0	645.280307
0	1.774607	0.591536	48.128781	0	214.893659	302.261985	431.444712	217.144529	303.507191	433.441827	RUBLRLRRRRL	11	0	499.571850
0	2.652111	0.777565	11.521073	0	210.356954	298.132516	429.552039	212.891095	295.316433	426.475839	RUBLRLRRRLR	11	0	676.503547
0	1.107626	0.369209	74.900000	0	210.356954	298.132516	429.552039	209.614426	298.842606	427.672126	RUBLRLRRRLL	11	2	374.678888
0	2.347002	0.519242	27.114027	0	198.966988	294.234407	435.713791	198.528911	290.438080	433.971865	RUBLRLRRLRR	11	0	405.902128
0	1.501748	0.500583	73.316250	0	198.966988	294.234407	435.713791	196.456055	294.830300	436.311033	RUBLRLRRLRL	11	0	301.824660
0	1.904494	0.489681	32.529712	0	203.482576	296.506474	438.169743	206.704930	297.073115	438.932615	RUBLRLRRLLR	11	0	270.601419
0	0.832245	0.277415	74.900000	0	203.482576	296.506474	438.169743	203.452286	296.923336	439.764502	RUBLRLRRLLL	11	24	218.562684
0	3.026990	1.008997	8.925790	0	204.534933	317.123988	451.475097	206.720960	321.575886	453.631327	RUBLRLRLRRR	11	0	697.319041
0	0.955714	0.318571	62.855776	0	204.534933	317.123988	451.475097	204.742581	316.944663	453.360734	RUBLRLRLRRL	11	2	385.086635
0	2.228278	0.571546	27.429453	0	205.209511	312.138435	447.849487	208.829707	313.587061	447.565692	RUBLRLRLRLR	11	0	520.387344
0	1.634551	0.544850	74.900000	0	205.209511	312.138435	447.849487	205.683836	309.312441	447.916387	RUBLRLRLRLL	11	0	333.047900
0	2.129258	0.572372	19.620084	0	196.089637	314.558649	442.886332	195.629540	318.262462	442.774224	RUBLRLRLLRR	11	0	343.455647
0	0.999473	0.333158	74.900000	0	196.089637	314.558649	442.886332	197.129590	314.511197	441.278274	RUBLRLRLLRL	11	2	249.785925
0	1.115551	0.371850	28.625323	0	193.500539	310.999502	444.293851	191.755879	310.455257	443.498533	RUBLRLRLLLR	11	2	374.678888
0	1.061002	0.353667	65.050384	0	193.500539	310.999502	444.293851	192.780323	311.779701	446.036311	RUBLRLRLLLL	11	24	208.154938
0	2.438503	0.571034	17.348063	0	174.287324	286.662322	447.831920	171.318340	283.586583	447.931584	RUBLRLLRRRR	11	0	385.086635
0	1.209714	0.403238	52.584315	0	174.287324	286.662322	447.831920	173.272394	286.683108	449.956295	RUBLRLLRRRL	11	0	291.416913
0	1.216361	0.405454	32.233046	0	176.232075	291.198112	445.567802	175.718192	293.266236	445.466997	RUBLRLLRRLR	11	4	197.747191
0	0.667622	0.222541	56.471462	0	176.232075	291.198112	445.567802	175.996388	291.518867	444.312110	RUBLRLLRRLL	11	24	145.708456
0	2.626043	0.571034	16.754761	0	180.747161	283.111345	441.592043	178.471154	279.203950	440.600940	RUBLRLLRLRR	11	0	364.271141
0	1.186325	0.395442	74.900000	0	180.747161	283.111345	441.592043	182.583443	282.174268	441.275351	RUBLRLLRLRL	11	2	239.378178
0	2.140587	0.571034	31.348905	0	186.991678	303.172008	452.016795	188.806772	305.820852	454.233607	RUBLRLLLRRR	11	0	353.863394
0	1.698319	0.566106	74.900000	0	186.991678	303.172008	452.016795	185.061270	304.604044	450.011503	RUBLRLLLRRL	11	0	239.378178
0	1.360229	0.453410	36.765241	0	184.229239	298.985577	452.931382	181.905964	298.465031	452.769355	RUBLRLLLRLR	11	4	197.747191
0	1.221387	0.407129	48.981328	0	184.229239	298.985577	452.931382	184.037543	298.441346	455.283829	RUBLRLLLRLL	11	4	166.523950
0	3.741078	1.231764	16.506899	0	210.537709	293.024089	411.379369	216.749592	293.167262	408.980430	RUBLLRRRRRR	11	0	926.289472
0	1.859896	0.619965	52.632686	0	210.537709	293.024089	411.379369	211.847626	295.976953	411.890121	RUBLLRRRRRL	11	0	666.095800
0	2.034688	0.678229	74.900000	0	205.320052	288.558038	416.495696	202.890805	288.250003	419.455264	RUBLLRRRRLR	11	0	364.271141
0	2.312043	0.715776	63.994267	0	205.320052	288.558038	416.495696	203.356737	285.146588	417.603300	RUBLLRRRRLL	11	0	353.863394
0	3.002915	0.993487	16.807652	0	203.285812	287.687563	403.804710	207.741350	287.785141	400.606114	RUBLLRRRLRR	11	0	759.765522
0	1.499246	0.499749	54.396861	0	203.285812	287.687563	403.804710	202.686872	288.089461	400.921287	RUBLLRRRLRL	11	0	541.202838
0	1.802121	0.600707	34.612749	0	197.942761	283.492071	408.527167	197.263616	280.821773	410.291810	RUBLLRRRLLR	11	0	509.979597
0	1.743364	0.581121	42.134873	0	197.942761	283.492071	408.527167	196.683605	281.726012	406.070146	RUBLLRRRLLL	11	0	405.902128
0	2.076587	0.668135	28.063272	0	192.369115	301.017549	422.732735	192.772821	304.491611	423.888290	RUBLLRRLRRR	11	0	385.086635
0	1.678758	0.559586	47.941792	0	192.369115	301.017549	422.732735	195.283538	301.355357	423.005159	RUBLLRRLRRL	11	0	301.824660
0	1.309810	0.436603	44.130675	0	187.963693	297.595221	423.503708	187.228216	296.207133	425.414725	RUBLLRRLRLR	11	0	333.047900
0	1.434973	0.471722	54.441459	0	187.963693	297.595221	423.503708	186.314216	299.469133	423.862225	RUBLLRRLRLL	11	0	260.193672
0	1.788193	0.580672	31.575740	0	191.374179	296.769094	412.318705	193.652094	298.654560	411.129154	RUBLLRRLLRR	11	0	301.824660
0	1.368930	0.456310	52.507768	0	191.374179	296.769094	412.318705	191.576508	295.741456	409.855223	RUBLLRRLLRL	11	0	260.193672
0	0.951533	0.317178	74.900000	0	187.069777	296.815215	414.136594	186.326790	295.518975	413.289510	RUBLLRRLLLR	11	2	281.009166
0	1.813622	0.454983	32.079032	0	187.069777	296.815215	414.136594	185.211097	299.350668	413.589649	RUBLLRRLLLL	11	0	270.601419
0	2.494831	0.831610	16.599773	0	182.317614	272.713840	409.279507	184.497711	271.535447	405.167704	RUBLLRLRRRR	11	0	582.833825
0	1.313362	0.437787	74.900000	0	182.317614	272.713840	409.279507	180.425519	271.609704	408.469473	RUBLLRLRRRL	11	0	322.640153
0	2.097147	0.699049	22.213510	0	183.319576	271.144902	414.100701	183.965659	267.530420	414.329986	RUBLLRLRRLR	11	0	478.756356
0	1.235421	0.411807	55.087651	0	183.319576	271.144902	414.100701	185.469523	271.031386	413.827087	RUBLLRLRRLL	11	0	374.678888
0	2.075958	0.669863	43.087693	0	173.715709	274.461576	422.304662	172.860536	270.970279	421.649464	RUBLLRLRLRR	11	0	468.348610
0	1.832176	0.610725	56.026518	0	173.715709	274.461576	422.304662	171.267520	275.276946	424.487559	RUBLLRLRLRL	11	0	437.125369
0	1.527571	0.422257	54.844451	0	177.277882	276.834617	423.595153	177.366729	278.978548	425.423759	RUBLLRLRLLR	11	0	374.678888
0	1.656107	0.422257	64.818299	0	177.277882	276.834617	423.595153	178.300063	274.287437	424.677092	RUBLLRLRLLL	11	0	312.232406
0	1.917591	0.639197	35.576156	0	174.716530	283.288823	405.278398	172.794204	281.966151	402.517039	RUBLLRLLRRR	11	0	582.833825
0	1.824536	0.608179	42.175467	0	174.716530	283.288823	405.278398	176.892663	282.090941	402.978804	RUBLLRLLRRL	11	0	530.795091
0	2.433391	0.691144	22.576569	0	174.143036	289.013536	408.226338	172.050527	292.396357	406.465214	RUBLLRLLRLR	11	0	353.863394
0	1.183494	0.394498	74.900000	0	174.143036	289.013536	408.226338	175.971915	289.944678	408.577311	RUBLLRLLRLL	11	2	281.009166
0	1.719332	0.567279	32.421458	0	168.645764	285.191276	414.088534	166.643869	284.468612	411.653121	RUBLLRLLLRR	11	0	405.902128
0	1.491729	0.497243	53.449244	0	168.645764	285.191276	414.088534	166.880792	284.274766	416.026454	RUBLLRLLLRL	11	0	312.232406
0	1.410897	0.470299	65.980422	0	171.256932	289.227593	416.110614	171.985738	289.610240	418.771632	RUBLLRLLLLR	11	0	395.494381
0	2.243149	0.527616	46.695493	0	171.256932	289.227593	416.110614	169.580826	292.403223	414.279702	RUBLLRLLLLL	11	0	312.232406
0	4.091133	1.363711	16.672446	0	156.250740	342.286615	450.144564	153.532587	348.461255	452.926024	RUBLLLRRRRR	11	0	1165.667651
0	2.144802	0.714934	64.336762	0	156.250740	342.286615	450.144564	159.356326	344.401381	449.957327	RUBLLLRRRRL	11	0	707.726788
0	1.987312	0.583662	74.900000	0	155.401489	333.845200	450.398410	156.109358	330.500254	451.166290	RUBLLLRRRLR	11	0	447.533116
0	1.762479	0.583662	27.298306	0	155.401489	333.845200	450.398410	152.850893	332.857120	452.039046	RUBLLLRRRLL	11	0	416.309875
0	3.576764	0.990740	16.285954	0	151.801459	335.766309	442.096363	148.592640	341.053903	443.281347	RUBLLLRRLRR	11	0	707.726788
0	1.265761	0.421920	74.900000	0	151.801459	335.766309	442.096363	151.890042	336.193167	439.614157	RUBLLLRRLRL	11	0	562.018332
0	1.465404	0.488468	66.400349	0	151.962204	329.494266	443.387103	152.042187	327.069533	442.421451	RUBLLLRRLLR	11	0	385.086635
0	1.964858	0.533330	43.112354	0	151.962204	329.494266	443.387103	148.896241	330.107371	445.037667	RUBLLLRRLLL	11	0	385.086635
0	2.341448	0.619320	25.023176	0	174.463254	317.536621	437.771296	178.327952	317.151973	436.252778	RUBLLLRLRRR	11	0	416.309875
0	1.812543	0.604181	71.857214	0	174.463254	317.536621	437.771296	173.947518	314.452407	438.419299	RUBLLLRLRRL	11	0	239.378178
0	2.757853	0.619320	19.785368	0	171.142679	323.049253	441.028195	172.685607	327.522885	442.163584	RUBLLLRLRLR	11	0	312.232406
0	1.627077	0.542359	74.900000	0	171.142679	323.049253	441.028195	169.152513	323.051621	443.359867	RUBLLLRLRLL	11	4	228.970431
0	2.524379	0.557136	28.369901	0	167.292850	326.071782	436.213133	168.775710	330.199591	436.893097	RUBLLLRLLRR	11	0	239.378178
0	1.387235	0.462412	71.264341	0	167.292850	326.071782	436.213133	165.118567	326.557355	435.099309	RUBLLLRLLRL	11	4	218.562684
0	1.959999	0.444808	27.163800	0	168.950821	321.256926	434.258752	171.822666	320.388938	432.346556	RUBLLLRLLLR	11	0	239.378178
0	1.117007	0.372336	74.900000	0	168.950821	321.256926	434.258752	167.561750	320.668525	432.833916	RUBLLLRLLLL	11	24	197.747191
0	1.422579	0.433130	13.225626	0	165.268255	297.858670	436.597848	167.472064	296.704091	436.803153	RUBLLLLRRRR	11	0	374.678888
0	0.633513	0.211171	74.900000	0	165.268255	297.858670	436.597848	165.269300	297.954696	437.860130	RUBLLLLRRRL	11	24	197.747191
0	1.562346	0.433130	31.770381	0	161.761517	295.309793	435.315424	160.914975	293.302005	433.421512	RUBLLLLRRLR	11	0	322.640153
0	1.844916	0.433130	43.717647	0	161.761517	295.309793	435.315424	160.976910	292.885876	437.589254	RUBLLLLRRLL	11	4	208.154938
0	1.852077	0.433130	18.412529	0	155.949882	307.665424	437.273126	154.176826	310.323392	437.936290	RUBLLLLRLRR	11	0	301.824660
0	1.229259	0.409753	50.059316	0	155.949882	307.665424	437.273126	154.125485	307.665921	435.963876	RUBLLLLRLRL	11	4	187.339444
0	1.713351	0.433130	20.669647	0	157.853557	304.713586	440.156105	155.819826	304.074306	442.570586	RUBLLLLRLLR	11	0	270.601419
0	0.880547	0.293516	74.900000	0	157.853557	304.713586	440.156105	158.921802	305.251948	441.269564	RUBLLLLRLLL	11	24	187.339444
0	2.086907	0.433130	31.523726	0	164.283530	302.663816	423.132958	163.425290	302.825876	419.079775	RUBLLLLLRRR	11	0	301.824660
0	1.331014	0.433130	58.109700	0	164.283530	302.663816	423.132958	163.384404	300.512575	423.251203	RUBLLLLLRRL	11	0	291.416913
0	1.289696	0.429899	48.816967	0	169.003998	304.705921	426.498650	170.602399	303.876886	428.059190	RUBLLLLLRLR	11	0	312.232406
0	1.903263	0.433130	39.604395	0	169.003998	304.705921	426.498650	171.402399	306.306886	424.582523	RUBLLLLLRLL	11	0	249.785925
0	1.582490	0.433130	37.996891	0	159.736521	308.358524	424.201703	159.185912	307.895114	421.145022	RUBLLLLLLRR	11	0	260.193672
0	1.548631	0.433130	48.495431	0	159.736521	308.358524	424.201703	157.232389	309.396067	424.387688	RUBLLLLLLRL	11	4	218.562684
0	1.284713	0.428238	56.976887	0	162.074090	311.018947	426.681970	163.892073	312.268511	426.161563	RUBLLLLLLLR	11	4	218.562684
0	1.905405	0.433130	41.265044	0	162.074090	311.018947	426.681970	159.866676	313.500257	427.098071	RUBLLLLLLLL	11	4	187.339444
0	3.866668	1.258509	15.052388	0	193.249989	314.671650	527.927172	193.942301	318.549144	534.221688	RUALRRRRRRR	11	0	1082.405676
0	1.716886	0.572295	61.831939	0	193.249989	314.671650	527.927172	190.483327	315.788497	528.385289	RUALRRRRRRL	11	0	718.134535
0	3.604000	1.025032	14.111552	0	197.768851	310.142352	526.521179	201.398389	311.788782	532.114954	RUALRRRRRLR	11	0	926.289472
0	1.266622	0.422207	74.900000	0	197.768851	310.142352	526.521179	198.130880	308.008385	527.089020	RUALRRRRRLL	11	0	655.688053
0	1.773280	0.591093	21.123723	0	186.567950	301.080263	508.424725	185.177134	298.514824	507.200290	RUALRRRRLRR	11	0	686.911294
0	2.395244	0.798415	26.640710	0	186.567950	301.080263	508.424725	186.884520	298.960658	504.304835	RUALRRRRLRL	11	0	666.095800
0	2.056239	0.645142	40.616877	0	184.983206	306.484742	511.646327	182.573257	306.524178	508.587796	RUALRRRRLLR	11	0	499.571850
0	1.624048	0.541349	57.328364	0	184.983206	306.484742	511.646327	183.619711	308.239781	513.677158	RUALRRRRLLL	11	0	489.164103
0	3.233290	1.077763	24.107146	0	190.804985	326.329259	516.582667	190.546149	331.898608	517.755916	RUALRRRLRRR	11	0	988.735954
0	2.695573	0.898524	31.140555	0	190.804985	326.329259	516.582667	189.514102	328.250889	521.282933	RUALRRRLRRL	11	0	936.697219
0	1.827998	0.525720	55.021656	0	190.243904	321.240061	509.602877	187.985149	319.681350	507.713965	RUALRRRLRLR	11	0	697.319041
0	2.175561	0.525720	64.750417	0	190.243904	321.240061	509.602877	190.671833	325.002860	509.079373	RUALRRRLRLL	11	0	530.795091
0	2.597293	0.865764	22.115563	0	201.453959	319.661369	515.503366	202.376600	323.036258	518.828780	RUALRRRLLRR	11	0	738.950028
0	1.927694	0.642565	38.384895	0	201.453959	319.661369	515.503366	204.099961	319.383028	517.881330	RUALRRRLLRL	11	0	603.649319
0	2.611641	0.625880	32.965074	0	200.629756	318.627302	508.236219	203.059104	322.457631	507.516732	RUALRRRLLLR	11	0	666.095800
0	1.860438	0.620146	74.900000	0	200.629756	318.627302	508.236219	200.860252	316.837115	505.136785	RUALRRRLLLL	11	0	509.979597
0	2.875185	0.958395	18.549063	0	210.619953	296.726490	522.826423	211.235338	297.627973	528.440409	RUALRRLRRRR	11	0	1051.182435
0	1.809061	0.603020	51.777140	0	210.619953	296.726490	522.826423	211.104280	299.826663	523.357393	RUALRRLRRRL	11	0	676.503547
0	3.134529	1.044843	12.591412	0	214.689893	292.283415	521.699536	217.856926	290.644816	526.470189	RUALRRLRRLR	11	0	1113.628916
0	1.599492	0.533164	57.833791	0	214.689893	292.283415	521.699536	217.376899	292.836716	521.034536	RUALRRLRRLL	11	0	562.018332
0	2.982969	0.852065	8.028173	0	200.217206	284.963739	503.669154	197.259490	283.049077	499.259826	RUALRRLRLRR	11	0	999.143700
0	1.046215	0.348738	68.806886	0	200.217206	284.963739	503.669154	198.862031	284.109951	504.689297	RUALRRLRLRL	11	2	426.717622
0	1.151129	0.383710	65.890969	0	206.465918	286.340935	508.769850	208.061369	287.040925	507.607365	RUALRRLRLLR	11	2	457.940863
0	1.653888	0.453336	40.547260	0	206.465918	286.340935	508.769850	207.405132	284.065026	510.517724	RUALRRLRLLL	11	0	447.533116
0	2.434204	0.811401	19.131229	0	212.817221	307.933283	503.101036	215.188840	311.195791	501.508383	RUALRRLLRRR	11	0	697.319041
0	1.369145	0.456382	51.332641	0	212.817221	307.933283	503.101036	212.298333	309.903970	504.548622	RUALRRLLRRL	11	0	520.387344
0	2.378760	0.792920	33.131396	0	214.507820	304.707215	507.515566	215.399429	306.796259	511.505831	RUALRRLLRLR	11	0	593.241572
0	2.156847	0.718949	46.974474	0	214.507820	304.707215	507.515566	218.185543	303.888159	507.888063	RUALRRLLRLL	11	0	489.164103
0	2.332194	0.531134	17.680375	0	205.932419	296.297750	495.257402	203.949928	293.492936	492.725870	RUALRRLLLRR	11	0	437.125369
0	0.962171	0.320724	74.900000	0	205.932419	296.297750	495.257402	204.946440	297.542942	494.608411	RUALRRLLLRL	11	2	333.047900
0	1.090621	0.363540	61.448240	0	211.579473	297.698330	497.103457	212.535919	296.101351	497.603251	RUALRRLLLLR	11	2	353.863394
0	2.131501	0.531134	27.584844	0	211.579473	297.698330	497.103457	214.705259	299.079604	495.377226	RUALRRLLLLL	11	0	343.455647
0	2.850279	0.950093	23.302041	0	196.910376	325.979196	490.963508	194.177909	329.381577	493.742461	RUALRLRRRRR	11	0	1051.182435
0	2.663217	0.887739	37.031149	0	196.910376	325.979196	490.963508	198.985662	329.762166	493.000640	RUALRLRRRRL	11	0	738.950028
0	2.719843	0.639957	22.218190	0	199.793021	322.699001	484.918272	202.786924	326.360141	484.217630	RUALRLRRRLR	11	0	562.018332
0	1.543279	0.514426	74.900000	0	199.793021	322.699001	484.918272	198.734464	322.709976	482.077691	RUALRLRRRLL	11	0	405.902128
0	1.786078	0.595359	31.690190	0	207.734423	317.456702	484.612193	210.365654	318.365688	482.975649	RUALRLRRLRR	11	0	499.571850
0	2.680786	0.891089	26.238227	0	207.734423	317.456702	484.612193	210.588022	320.705600	486.714685	RUALRLRRLRL	11	0	395.494381
0	1.941211	0.647070	22.286046	0	200.996468	302.850242	469.645145	200.497881	299.950145	467.693754	RUALRLRLRRR	11	0	624.464813
0	1.257309	0.419103	74.900000	0	200.996468	302.850242	469.645145	198.805530	303.091758	469.695198	RUALRLRLRRL	11	0	385.086635
0	3.140969	0.651394	11.468292	0	205.827447	309.069573	470.588063	209.928726	312.132067	468.268967	RUALRLRLRLR	11	0	645.280307
0	1.174664	0.391555	74.900000	0	205.827447	309.069573	470.588063	204.898457	310.850618	471.107432	RUALRLRLRLL	11	2	343.455647
0	1.983907	0.661302	24.871411	0	210.017857	306.945462	476.832113	213.097894	307.869841	478.345422	RUALRLRLLRR	11	0	405.902128
0	2.522696	0.699512	20.403861	0	210.017857	306.945462	476.832113	213.405309	309.410520	475.212781	RUALRLRLLRL	11	0	385.086635
0	1.684446	0.516132	42.398717	0	205.514806	301.601448	477.918520	204.731106	298.771980	477.551112	RUALRLRLLLR	11	0	374.678888
0	1.173155	0.391052	74.900000	0	205.514806	301.601448	477.918520	203.965022	300.888744	479.229871	RUALRLRLLLL	11	2	333.047900
0	2.827150	0.724792	23.782558	0	176.123346	282.503549	473.108486	173.362897	278.991018	470.657684	RUALRLLRRRR	11	0	562.018332
0	1.538507	0.512836	74.900000	0	176.123346	282.503549	473.108486	174.265997	283.512575	475.020407	RUALRLLRRRL	11	0	426.717622
0	2.308183	0.633599	30.655600	0	181.604534	281.973455	474.670160	181.872720	278.004073	473.822096	RUALRLLRRLR	11	0	416.309875
0	1.294076	0.431359	73.197732	0	181.604534	281.973455	474.670160	183.278510	282.363020	476.359991	RUALRLLRRLL	11	0	395.494381
0	2.438570	0.620495	34.848998	0	182.805803	286.306018	467.093454	182.143056	283.111270	463.941179	RUALRLLRLRR	11	0	489.164103
0	1.613728	0.537909	74.900000	0	182.805803	286.306018	467.093454	185.274181	287.566612	466.443501	RUALRLLRLRL	11	0	426.717622
0	1.563756	0.521252	74.900000	0	178.776582	287.874589	468.348259	177.657777	290.360680	468.683002	RUALRLLRLLR	11	0	374.678888
0	2.727583	0.575823	36.509267	0	178.776582	287.874589	468.348259	175.993025	285.006487	465.352110	RUALRLLRLLL	11	0	353.863394
0	3.089965	0.724792	9.200533	0	181.589026	312.583318	489.542918	181.558971	317.449991	492.259084	RUALRLLLRRR	11	0	749.357775
0	1.439187	0.479729	58.462863	0	181.589026	312.583318	489.542918	179.629278	312.874128	491.325751	RUALRLLLRRL	11	0	301.824660
0	1.178942	0.378357	43.257128	0	179.128592	298.241794	483.601277	177.670704	297.228947	482.393024	RUALRLLLLRR	11	2	322.640153
0	1.993791	0.378357	26.655289	0	179.128592	298.241794	483.601277	176.120012	298.259362	485.632195	RUALRLLLLRL	11	0	291.416913
0	1.447963	0.378357	72.533842	0	183.199550	297.748357	485.025354	185.416027	296.826792	484.081879	RUALRLLLLLR	11	0	281.009166
0	1.040037	0.346679	68.147637	0	183.199550	297.748357	485.025354	184.300683	298.725205	486.253308	RUALRLLLLLL	11	24	218.562684
0	2.501927	0.833976	23.939120	0	209.122310	259.589796	436.608518	211.479735	256.636417	434.066698	RUALLRRRRRR	11	0	655.688053
0	1.713920	0.571307	40.894943	0	209.122310	259.589796	436.608518	207.908474	258.680193	433.649322	RUALLRRRRRL	11	0	593.241572
0	1.954140	0.651380	25.486574	0	210.565798	264.741113	438.812162	211.572132	266.844668	435.948522	RUALLRRRRLR	11	0	509.979597
0	1.294030	0.431343	59.378486	0	210.565798	264.741113	438.812162	212.782722	264.531155	439.308919	RUALLRRRRLL	11	0	385.086635
0	2.069972	0.628891	31.089989	0	206.205690	258.662028	450.511624	207.625455	255.393135	449.727383	RUALLRRRLRR	11	0	509.979597
0	1.494494	0.498165	71.296412	0	206.205690	258.662028	450.511624	204.274765	258.094514	452.425894	RUALLRRRLRL	11	0	385.086635
0	1.654611	0.494330	56.810977	0	207.622148	262.709017	452.509716	206.503289	264.225410	455.025830	RUALLRRRLLR	11	0	416.309875
0	1.750355	0.494330	56.380121	0	207.622148	262.709017	452.509716	210.499604	261.772778	453.095303	RUALLRRRLLL	11	0	395.494381
0	2.485855	0.810419	27.325866	0	195.839614	265.332074	436.999533	196.760911	264.249245	432.299720	RUALLRRLRRR	11	0	582.833825
0	1.711023	0.570341	54.283513	0	195.839614	265.332074	436.999533	193.208116	264.086201	436.173633	RUALLRRLRRL	11	0	478.756356
0	1.917948	0.522522	31.763499	0	197.672947	269.649722	440.240710	199.609174	271.108752	437.582264	RUALLRRLRLR	11	0	385.086635
0	1.225946	0.408649	74.900000	0	197.672947	269.649722	440.240710	196.347411	271.171307	441.085624	RUALLRRLRLL	11	0	322.640153
0	2.290758	0.664518	34.500168	0	189.780528	267.794194	451.817807	185.948317	267.903183	450.450684	RUALLRRLLRR	11	0	468.348610
0	1.620363	0.540121	71.487855	0	189.780528	267.794194	451.817807	189.836738	269.034411	454.732789	RUALLRRLLRL	11	0	395.494381
0	2.059058	0.664552	25.009358	0	191.403620	264.455171	453.391769	190.005809	263.391284	456.989607	RUALLRRLLLR	11	0	457.940863
0	1.401635	0.467212	74.900000	0	191.403620	264.455171	453.391769	190.780231	262.538706	451.787243	RUALLRRLLLL	11	0	291.416913
0	3.137500	1.045833	15.976721	0	221.718623	294.731682	454.227519	223.402602	299.658057	456.255559	RUALLRLRRRR	11	0	874.250738
0	1.932413	0.644138	42.093573	0	221.718623	294.731682	454.227519	224.409745	296.296152	452.700797	RUALLRLRRRL	11	0	582.833825
0	2.280431	0.567899	66.854720	0	219.326448	287.802835	456.400513	217.274300	284.720916	458.122660	RUALLRLRRLR	11	0	530.795091
0	0.998523	0.332841	74.900000	0	219.326448	287.802835	456.400513	220.872263	287.056168	456.007872	RUALLRLRRLL	11	2	333.047900
0	2.582267	0.860756	32.221175	0	222.546401	287.255259	440.595009	224.013917	287.067079	435.713968	RUALLRLRLRR	11	0	822.212004
0	2.409861	0.803287	42.350394	0	222.546401	287.255259	440.595009	225.378587	290.371066	440.189841	RUALLRLRLRL	11	0	697.319041
0	1.242082	0.414027	45.578378	0	219.984474	282.412360	444.507068	219.057351	280.657672	443.483728	RUALLRLRLLR	11	0	405.902128
0	1.445813	0.481938	40.465131	0	219.984474	282.412360	444.507068	221.896566	280.835651	445.116005	RUALLRLRLLL	11	0	353.863394
0	1.308184	0.436061	44.870752	0	204.439759	283.722525	457.459084	202.146782	283.706686	457.529109	RUALLRLLRRR	11	0	426.717622
0	1.480725	0.493575	39.851888	0	204.439759	283.722525	457.459084	204.244343	282.204247	459.851060	RUALLRLLRRL	11	0	426.717622
0	2.223174	0.507552	23.283131	0	208.133307	289.309611	455.634015	209.197631	292.832825	454.168644	RUALLRLLRLR	11	0	353.863394
0	1.763771	0.507552	30.885804	0	208.133307	289.309611	455.634015	209.146651	291.646372	457.634954	RUALLRLLRLL	11	0	343.455647
0	2.181163	0.507552	21.534106	0	207.850503	283.732546	444.625709	208.610302	283.327028	440.375425	RUALLRLLLRR	11	0	333.047900
0	1.123424	0.374475	61.295262	0	207.850503	283.732546	444.625709	208.741071	285.470297	444.329271	RUALLRLLLRL	11	2	270.601419
0	1.835392	0.507552	18.075231	0	203.145640	282.194806	448.308384	199.944527	282.421646	448.585030	RUALLRLLLLR	11	4	218.562684
0	0.838532	0.279511	71.217282	0	203.145640	282.194806	448.308384	202.915955	280.745455	448.413602	RUALLRLLLLL	11	24	145.708456
0	3.969976	1.195075	14.851495	0	234.420294	274.631939	509.151268	239.689018	274.310743	514.327603	RUALLLRRRRR	11	0	790.988763
0	1.256263	0.418754	68.862514	0	234.420294	274.631939	509.151268	236.015813	275.082194	507.496821	RUALLLRRRRL	11	0	686.911294
0	3.257632	1.085877	10.016769	0	231.380571	276.188175	513.947267	232.848096	276.665992	520.220212	RUALLLRRRLR	11	0	843.027497
0	2.114980	0.704993	22.377783	0	231.380571	276.188175	513.947267	233.502027	277.860274	516.845553	RUALLLRRRLL	11	0	593.241572
0	2.674699	0.607863	33.875552	0	215.515982	272.434456	499.648049	211.407367	271.816229	497.166607	RUALLLRRLRR	11	0	468.348610
0	1.677405	0.559135	74.900000	0	215.515982	272.434456	499.648049	215.002796	273.291214	502.803548	RUALLLRRLRL	11	0	416.309875
0	1.155737	0.385246	69.125862	0	218.362540	270.225484	498.905661	219.663678	268.966059	499.943396	RUALLLRRLLR	11	2	270.601419
0	1.661927	0.394527	47.324152	0	218.362540	270.225484	498.905661	216.252306	268.987464	497.099918	RUALLLRRLLL	11	0	239.378178
0	2.927677	0.649221	20.303549	0	207.066264	263.637968	479.087208	202.039759	263.144071	478.039421	RUALLLRLRRR	11	0	645.280307
0	1.749794	0.583265	74.900000	0	207.066264	263.637968	479.087208	207.852240	260.980528	477.585204	RUALLLRLRRL	11	0	374.678888
0	1.594942	0.531647	57.950796	0	210.068367	265.732464	477.575024	207.891020	267.389478	476.915015	RUALLLRLRLR	11	0	416.309875
0	2.594275	0.593134	53.291141	0	210.068367	265.732464	477.575024	211.302559	263.301017	473.421938	RUALLLRLRLL	11	0	270.601419
0	2.697007	0.649221	23.560132	0	223.006853	266.672038	486.137463	227.248014	267.964199	488.014185	RUALLLRLLRR	11	0	426.717622
0	1.153419	0.384473	73.335261	0	223.006853	266.672038	486.137463	223.074112	264.753223	486.862478	RUALLLRLLRL	11	2	416.309875
0	1.072108	0.357369	74.900000	0	219.868913	266.111655	480.434202	220.501503	267.616166	479.370135	RUALLLRLLLR	11	2	364.271141
0	2.719665	0.595930	25.457971	0	219.868913	266.111655	480.434202	219.883848	262.866993	476.448021	RUALLLRLLLL	11	0	333.047900
0	1.908062	0.636021	29.099219	0	225.088370	292.351559	476.857933	224.603899	295.656550	476.641076	RUALLLLRRRR	11	0	593.241572
0	2.234162	0.744721	26.531246	0	225.088370	292.351559	476.857933	227.777550	294.912822	475.435514	RUALLLLRRRL	11	0	551.610585
0	1.792268	0.597423	42.272379	0	221.780130	286.790472	474.797915	219.145856	285.385394	473.678749	RUALLLLRRLR	11	0	374.678888
0	1.215632	0.405211	54.935857	0	221.780130	286.790472	474.797915	222.319691	285.235573	473.252943	RUALLLLRRLL	11	0	322.640153
0	2.975441	0.991814	9.950608	0	234.663756	284.681604	488.798351	238.921331	284.212039	492.195934	RUALLLLRLRR	11	0	676.503547
0	1.129721	0.376574	57.694931	0	234.663756	284.681604	488.798351	235.323968	286.431819	489.541868	RUALLLLRLRL	11	2	364.271141
0	1.908017	0.563419	17.382826	0	232.587058	284.476207	483.483367	235.644542	285.680596	482.766943	RUALLLLRLLR	11	0	405.902128
0	0.939451	0.313150	74.900000	0	232.587058	284.476207	483.483367	232.880139	283.101738	482.503172	RUALLLLRLLL	11	2	249.785925
0	3.435179	1.145060	11.894197	0	228.264567	285.294757	502.653834	232.342074	285.960188	507.653411	RUALLLLLRRR	11	0	749.357775
0	1.415622	0.471874	61.437094	0	228.264567	285.294757	502.653834	226.997765	285.518318	505.075227	RUALLLLLRRL	11	0	426.717622
0	1.445611	0.481870	30.354421	0	226.598891	286.828891	496.306741	226.994629	289.332629	496.313457	RUALLLLLRLR	11	0	353.863394
0	1.350458	0.450153	56.722202	0	226.598891	286.828891	496.306741	228.886607	286.588244	496.947681	RUALLLLLRLL	11	4	228.970431
0	2.753245	0.614392	19.963782	0	213.157886	283.337811	487.424329	209.894731	281.764849	483.784327	RUALLLLLLRR	11	0	385.086635
0	0.878269	0.292756	74.900000	0	213.157886	283.337811	487.424329	212.648761	282.201504	488.457965	RUALLLLLLRL	11	2	270.601419
0	1.487740	0.495913	51.879810	0	217.468073	286.969259	487.549283	218.846061	289.155468	487.955657	RUALLLLLLLR	11	0	239.378178
0	1.863445	0.529488	53.376517	0	217.468073	286.969259	487.549283	215.880844	287.403778	484.329570	RUALLLLLLLL	11	4	187.339444
0	4.881981	1.627327	11.663921	0	259.306119	157.613429	383.389842	266.151040	154.822794	378.465484	RUCRLRRRRRRR	12	0	3954.943814
0	2.804697	0.934899	43.296031	0	259.306119	157.613429	383.389842	262.549825	154.317801	385.299546	RUCRLRRRRRRL	12	0	2029.510642
0	2.416804	0.805601	32.484922	0	248.576654	157.274723	386.536603	246.992595	154.471630	383.393807	RUCRLRRRRRLR	12	0	2143.995857
0	2.353417	0.784472	42.870746	0	248.576654	157.274723	386.536603	248.712460	153.663038	388.808190	RUCRLRRRRRLL	12	0	1738.093729
0	5.206816	0.905604	8.271579	0	236.992148	179.568729	387.820909	230.796347	186.253407	388.427995	RUCRLRRRRLRR	12	0	1967.064160
0	1.244246	0.414749	74.900000	0	236.992148	179.568729	387.820909	235.227449	178.445369	387.114205	RUCRLRRRRLRL	12	0	1238.521879
0	4.385466	0.905604	11.380981	0	250.142527	173.973195	385.740211	257.785516	173.866675	384.782058	RUCRLRRRRLLR	12	0	1207.298638
0	1.230164	0.410055	68.019505	0	250.142527	173.973195	385.740211	250.303698	173.806644	383.294127	RUCRLRRRRLLL	12	0	915.881725
0	3.695262	1.076388	19.577426	0	253.932834	167.669192	414.346088	258.841986	166.523801	418.989367	RUCRLRRRLRRR	12	0	1821.355704
0	1.747479	0.582493	74.900000	0	253.932834	167.669192	414.346088	251.810609	167.773317	416.864276	RUCRLRRRLRRL	12	0	1290.560613
0	3.686153	1.228718	23.060091	0	255.789762	162.771529	408.205175	261.471373	159.789625	407.318136	RUCRLRRRLRLR	12	0	1675.647248
0	2.381808	0.793936	45.430192	0	255.789762	162.771529	408.205175	255.432981	158.641020	408.780039	RUCRLRRRLRLL	12	0	1425.861323
0	3.775961	1.258654	21.420023	0	261.912026	175.943683	403.029738	267.817586	175.290284	399.697472	RUCRLRRRLLRR	12	0	2248.073326
0	3.491170	1.163723	33.397366	0	261.912026	175.943683	403.029738	267.320119	176.502984	406.238488	RUCRLRRRLLRL	12	0	1613.200766
0	4.233995	0.911142	74.900000	0	252.631070	180.956147	405.894454	245.670627	183.489409	405.320879	RUCRLRRRLLLR	12	0	1384.230335
0	2.302123	0.767374	66.734335	0	252.631070	180.956147	405.894454	255.125630	181.455616	409.469202	RUCRLRRRLLLL	12	0	863.842991
0	3.787327	1.262442	11.530218	0	234.768559	158.873433	418.273716	239.036135	155.889060	422.974230	RUCRLRRLRRRR	12	0	1665.239501
0	1.548434	0.516145	74.900000	0	234.768559	158.873433	418.273716	236.402521	161.036861	418.441467	RUCRLRRLRRRL	12	0	822.212004
0	2.726570	0.908857	21.163715	0	231.122965	155.412527	410.512105	233.759073	152.262222	407.721969	RUCRLRRLRRLR	12	0	1415.453576
0	2.101583	0.700528	42.109821	0	231.122965	155.412527	410.512105	230.117989	151.874884	410.778842	RUCRLRRLRRLL	12	0	988.735954
0	2.549289	0.844239	25.855633	0	219.400923	160.411574	416.744731	219.065043	156.193883	418.389696	RUCRLRRLRLRR	12	0	1019.959194
0	1.782215	0.594072	70.137144	0	219.400923	160.411574	416.744731	216.342092	161.040791	416.877608	RUCRLRRLRLRL	12	0	676.503547
0	2.814782	0.594232	41.618868	0	222.902272	164.716647	418.486233	224.581927	162.043202	422.813265	RUCRLRRLRLLR	12	0	780.581016
0	2.283863	0.594232	74.900000	0	222.902272	164.716647	418.486233	222.776986	168.684706	419.085653	RUCRLRRLRLLL	12	0	728.542282
0	2.887481	0.908413	18.528105	0	207.715236	179.091498	399.647981	204.913517	182.873649	397.520039	RUCRLRRLLRRR	12	0	1332.191601
0	1.847995	0.615998	51.684955	0	207.715236	179.091498	399.647981	208.693339	181.909220	401.092492	RUCRLRRLLRRL	12	0	843.027497
0	2.523101	0.750756	29.512858	0	206.907814	170.739545	401.988005	204.096337	167.525046	400.669726	RUCRLRRLLRLR	12	0	947.104966
0	1.502181	0.500727	68.367066	0	206.907814	170.739545	401.988005	206.199009	170.947431	404.871816	RUCRLRRLLRLL	12	0	843.027497
0	3.106886	0.947705	25.493281	0	215.290300	156.445778	396.710128	217.042070	151.305999	396.209563	RUCRLRRLLLRR	12	0	1134.444410
0	2.649425	0.883142	34.964475	0	215.290300	156.445778	396.710128	212.340847	153.129967	395.142744	RUCRLRRLLLRL	12	0	999.143700
0	3.301831	0.727583	25.331671	0	218.762609	162.018126	395.502299	222.327333	157.889945	393.287426	RUCRLRRLLLLR	12	0	895.066232
0	1.631468	0.543823	74.900000	0	218.762609	162.018126	395.502299	219.234690	164.056229	393.276819	RUCRLRRLLLLL	12	0	801.396510
0	4.084491	1.361497	16.187677	0	243.204149	174.289350	442.719091	248.651901	171.569085	447.019690	RUCRLRLRRRRR	12	0	2300.112060
0	2.662113	0.887371	49.671243	0	243.204149	174.289350	442.719091	242.512812	169.912320	444.392745	RUCRLRLRRRRL	12	0	1290.560613
0	2.125655	0.707673	74.900000	0	241.186950	179.027174	435.060525	240.308316	178.713764	430.944519	RUCRLRLRRRLR	12	0	1019.959194
0	3.352135	0.707673	29.926497	0	241.186950	179.027174	435.060525	246.986710	178.098441	435.313818	RUCRLRLRRRLL	12	0	988.735954
0	3.843166	1.109094	15.755806	0	241.005834	187.944183	439.610145	246.762899	186.787562	443.381125	RUCRLRLRRLRR	12	0	1384.230335
0	1.672795	0.557598	74.900000	0	241.005834	187.944183	439.610145	240.224059	189.948263	441.884508	RUCRLRLRRLRL	12	0	863.842991
0	2.465303	0.721563	67.308300	0	237.663264	189.846775	431.168860	234.814625	192.178899	428.584649	RUCRLRLRRLLR	12	0	999.143700
0	3.417930	0.721563	57.125488	0	237.663264	189.846775	431.168860	243.542065	189.632949	429.862095	RUCRLRLRRLLL	12	0	770.173269
0	3.196326	1.043347	24.931682	0	222.498913	175.444396	440.815657	224.510886	173.316638	446.266318	RUCRLRLRLRRR	12	0	1082.405676
0	3.016596	1.005532	28.938708	0	222.498913	175.444396	440.815657	223.828515	170.395804	441.785228	RUCRLRLRLRRL	12	0	999.143700
0	1.965764	0.655255	34.786243	0	217.049941	178.924404	433.034492	213.818854	178.621309	431.709584	RUCRLRLRLRLR	12	0	749.357775
0	1.787319	0.595773	69.875110	0	217.049941	178.924404	433.034492	216.694671	179.931113	429.673636	RUCRLRLRLRLL	12	0	707.726788
0	2.530193	0.760654	32.072201	0	221.186784	190.827595	440.829779	222.658412	189.013630	445.132014	RUCRLRLRLLRR	12	0	853.435244
0	2.069259	0.689753	62.539800	0	221.186784	190.827595	440.829779	222.545404	194.116557	441.637868	RUCRLRLRLLRL	12	0	624.464813
0	1.807409	0.602470	31.192266	0	216.063386	193.072185	435.954203	215.226267	196.002135	434.960757	RUCRLRLRLLLR	12	0	707.726788
0	1.535320	0.511773	42.817158	0	216.063386	193.072185	435.954203	213.506884	193.377737	436.851211	RUCRLRLRLLLL	12	0	634.872560
0	2.117435	0.705812	43.278137	0	205.022678	218.715572	424.012904	207.769163	217.007121	426.092187	RUCRLRLLRRRR	12	0	936.697219
0	1.738395	0.579465	51.307440	0	205.022678	218.715572	424.012904	203.384195	218.899932	426.937154	RUCRLRLLRRRL	12	0	707.726788
0	3.084305	0.903249	22.182395	0	201.813475	226.065544	417.950405	201.825748	230.834132	415.040373	RUCRLRLLRRLR	12	0	801.396510
0	2.559561	0.853187	28.678204	0	201.813475	226.065544	417.950405	199.400414	229.748915	418.940106	RUCRLRLLRRLL	12	0	759.765522
0	3.205512	1.068504	14.027278	0	194.003788	225.027033	410.036456	191.481884	228.721074	406.153912	RUCRLRLLRLRR	12	0	1071.997929
0	3.110792	1.036931	20.343322	0	194.003788	225.027033	410.036456	190.829300	229.454057	409.719171	RUCRLRLLRLRL	12	0	770.173269
0	2.109298	0.703099	35.090354	0	195.523278	215.982846	413.817863	194.378373	212.525301	413.083938	RUCRLRLLRLLR	12	0	614.057066
0	1.837048	0.612349	74.900000	0	195.523278	215.982846	413.817863	196.056845	213.718224	416.358840	RUCRLRLLRLLL	12	0	614.057066
0	2.721101	0.757352	15.472323	0	202.727779	213.394570	404.157073	200.061058	216.631864	401.562537	RUCRLRLLLRRR	12	0	853.435244
0	1.733464	0.577821	51.299765	0	202.727779	213.394570	404.157073	203.845758	214.173106	401.057880	RUCRLRLLLRRL	12	0	457.940863
0	2.610358	0.757352	24.908971	0	202.506071	205.658062	407.665010	198.716341	203.350393	406.383133	RUCRLRLLLRLR	12	0	655.688053
0	1.540650	0.513550	69.490571	0	202.506071	205.658062	407.665010	204.061976	203.453171	407.807339	RUCRLRLLLRLL	12	0	499.571850
0	1.909892	0.636631	36.790065	0	215.866222	207.239618	413.203106	218.148305	205.289802	411.509165	RUCRLRLLLLRR	12	0	655.688053
0	1.710208	0.570069	47.664292	0	215.866222	207.239618	413.203106	217.610961	206.940262	415.963969	RUCRLRLLLLRL	12	0	593.241572
0	2.168768	0.648759	27.167049	0	212.836889	212.560284	409.883772	213.342133	214.366171	406.110263	RUCRLRLLLLLR	12	0	416.309875
0	1.385499	0.461833	54.766878	0	212.836889	212.560284	409.883772	212.707848	214.839028	410.833121	RUCRLRLLLLLL	12	0	364.271141
0	3.250229	1.083410	20.959747	0	152.735831	160.592067	425.543656	148.081005	157.560178	424.091626	RUCRLLRRRRRR	12	0	843.027497
0	1.989042	0.663014	39.778286	0	152.735831	160.592067	425.543656	151.182039	158.722808	428.396464	RUCRLLRRRRRL	12	0	770.173269
0	2.391082	0.797027	27.268669	0	158.324774	160.100360	424.004312	157.717252	156.519917	421.614527	RUCRLLRRRRLR	12	0	697.319041
0	1.621260	0.540420	53.944027	0	158.324774	160.100360	424.004312	159.444864	158.295930	426.159730	RUCRLLRRRRLL	12	0	582.833825
0	2.930291	0.776751	26.034727	0	164.033594	168.219456	432.968783	163.857194	164.867476	437.405961	RUCRLLRRRLRR	12	0	843.027497
0	1.627786	0.542595	74.900000	0	164.033594	168.219456	432.968783	166.809499	168.883441	432.949257	RUCRLLRRRLRL	12	0	666.095800
0	2.675590	0.661880	40.117573	0	159.636166	171.457750	431.987579	156.688366	169.461316	435.472548	RUCRLLRRRLLR	12	0	624.464813
0	1.835719	0.611906	74.900000	0	159.636166	171.457750	431.987579	159.365396	174.654432	431.687976	RUCRLLRRRLLL	12	0	603.649319
0	2.135092	0.711697	28.801951	0	163.449175	191.479091	412.744116	165.996266	194.093089	411.792948	RUCRLLRRLRRR	12	0	738.950028
0	2.235852	0.745284	27.816673	0	163.449175	191.479091	412.744116	162.600934	194.773169	410.520755	RUCRLLRRLRRL	12	0	728.542282
0	1.935465	0.598726	27.930780	0	159.439619	188.398987	416.513432	156.362184	189.750503	415.977901	RUCRLLRRLRLR	12	0	655.688053
0	1.197264	0.399088	69.289130	0	159.439619	188.398987	416.513432	159.789262	189.196255	418.692373	RUCRLLRRLRLL	12	2	530.795091
0	3.613236	0.825349	13.752325	0	151.572538	172.134855	416.092329	146.918523	167.835913	416.085397	RUCRLLRRLLRR	12	0	832.619750
0	1.534410	0.511470	74.900000	0	151.572538	172.134855	416.092329	149.710796	174.056711	416.413611	RUCRLLRRLLRL	12	0	468.348610
0	0.990964	0.330321	74.900000	0	158.210761	172.394410	414.131796	159.533527	172.760447	412.916308	RUCRLLRRLLLR	12	2	499.571850
0	2.967204	0.626410	22.008193	0	158.210761	172.394410	414.131796	157.850576	167.336235	412.804029	RUCRLLRRLLLL	12	0	437.125369
0	2.710882	0.903627	19.204492	0	190.236988	158.757112	417.437781	192.477487	154.618973	418.203845	RUCRLLRLRRRR	12	0	707.726788
0	1.905299	0.635100	31.448239	0	190.236988	158.757112	417.437781	192.043832	156.952628	414.980701	RUCRLLRLRRRL	12	0	634.872560
0	2.731287	0.581435	39.556232	0	189.558480	164.171654	420.634520	192.636783	161.608077	423.628169	RUCRLLRLRRLR	12	0	614.057066
0	1.801487	0.581435	74.900000	0	189.558480	164.171654	420.634520	190.286363	167.235518	420.352349	RUCRLLRLRRLL	12	0	593.241572
0	2.751644	0.622957	28.782598	0	180.784109	162.323911	425.024324	181.870466	159.108632	428.936023	RUCRLLRLRLRR	12	0	582.833825
0	1.604424	0.534808	74.900000	0	180.784109	162.323911	425.024324	180.081060	164.630566	426.677096	RUCRLLRLRLRL	12	0	489.164103
0	2.269756	0.756585	31.909647	0	178.529068	158.331831	420.966494	175.389139	155.912306	421.372349	RUCRLLRLRLLR	12	0	551.610585
0	2.113057	0.704352	38.823490	0	178.529068	158.331831	420.966494	179.584107	154.849099	420.171563	RUCRLLRLRLLL	12	0	499.571850
0	2.712391	0.869042	12.225269	0	180.190766	158.243419	405.919813	182.520520	154.218778	404.782191	RUCRLLRLLRRR	12	0	686.911294
0	2.014578	0.671526	25.318911	0	180.190766	158.243419	405.919813	180.341732	155.600597	403.251888	RUCRLLRLLRRL	12	0	457.940863
0	3.010929	0.853743	17.197244	0	174.225451	160.894887	408.659323	171.481302	156.384551	408.643213	RUCRLLRLLRLR	12	0	655.688053
0	1.404030	0.468010	74.900000	0	174.225451	160.894887	408.659323	172.181819	162.244508	408.372775	RUCRLLRLLRLL	12	0	426.717622
0	2.137768	0.712589	26.528625	0	179.747167	178.624284	406.937766	180.065249	182.157621	408.318592	RUCRLLRLLLRR	12	0	614.057066
0	1.898327	0.632776	31.374515	0	179.747167	178.624284	406.937766	178.844791	181.223693	404.801256	RUCRLLRLLLRL	12	0	593.241572
0	1.834101	0.566432	30.923110	0	183.029925	172.505409	406.415443	184.774053	170.566660	404.268778	RUCRLLRLLLLR	12	0	426.717622
0	1.206867	0.402289	66.183734	0	183.029925	172.505409	406.415443	184.652241	173.480388	407.494980	RUCRLLRLLLLL	12	0	364.271141
0	3.366798	1.122266	21.650760	0	202.048017	170.991543	442.016680	205.945791	168.474171	446.179819	RUCRLLLRRRRR	12	0	1103.221169
0	2.724069	0.908023	39.494142	0	202.048017	170.991543	442.016680	203.386705	166.479137	441.088956	RUCRLLLRRRRL	12	0	790.988763
0	2.730656	0.686517	66.139446	0	198.178992	175.477757	434.583851	196.657395	178.505404	430.725310	RUCRLLLRRRLR	12	0	666.095800
0	0.828481	0.276160	51.825998	0	198.178992	175.477757	434.583851	197.732395	174.286654	433.783644	RUCRLLLRRRLL	12	2	499.571850
0	3.521064	0.877436	10.191168	0	200.347673	181.318739	446.818978	204.958604	179.341244	450.923205	RUCRLLLRRLRR	12	0	915.881725
0	1.097478	0.365826	74.900000	0	200.347673	181.318739	446.818978	199.236813	181.022476	448.579159	RUCRLLLRRLRL	12	2	520.387344
0	1.866466	0.622155	26.261526	0	196.481611	187.687714	441.096289	197.752124	190.475786	439.784089	RUCRLLLRRLLR	12	0	790.988763
0	1.575311	0.525104	42.625286	0	196.481611	187.687714	441.096289	194.980492	189.866865	442.000146	RUCRLLLRRLLL	12	0	614.057066
0	3.198072	1.066024	12.182235	0	178.595592	173.169052	451.127783	175.709355	169.873431	455.120670	RUCRLLLRLRRR	12	0	1040.774688
0	1.315270	0.438423	74.900000	0	178.595592	173.169052	451.127783	176.607552	174.257582	450.641574	RUCRLLLRLRRL	12	0	541.202838
0	3.072489	0.648637	35.844517	0	185.058092	176.172505	450.328769	187.629175	173.135181	454.471095	RUCRLLLRLRLR	12	0	666.095800
0	1.854255	0.618085	74.900000	0	185.058092	176.172505	450.328769	185.726724	179.322066	450.844681	RUCRLLLRLRLL	12	0	666.095800
0	2.466612	0.822204	25.850326	0	188.263808	167.800972	445.954007	191.314535	164.799333	446.666154	RUCRLLLRLLRR	12	0	666.095800
0	2.476540	0.825513	30.977060	0	188.263808	167.800972	445.954007	187.795322	164.473176	449.090923	RUCRLLLRLLRL	12	0	562.018332
0	1.700415	0.449469	37.463013	0	184.047590	171.752768	441.664160	181.975221	169.673883	442.260718	RUCRLLLRLLLR	12	0	468.348610
0	1.644282	0.449469	74.900000	0	184.047590	171.752768	441.664160	183.459579	173.190125	438.893412	RUCRLLLRLLLL	12	0	437.125369
0	3.121409	0.898801	21.788867	0	175.411637	213.116067	419.286175	175.046982	218.090048	416.714562	RUCRLLLLRRRR	12	0	1019.959194
0	1.732115	0.577372	58.357632	0	175.411637	213.116067	419.286175	172.395034	213.344965	418.979497	RUCRLLLLRRRL	12	0	801.396510
0	1.859437	0.574379	50.534038	0	179.186054	207.495126	418.692165	179.848887	204.536291	417.325103	RUCRLLLLRRLR	12	0	530.795091
0	1.697545	0.565848	55.294117	0	179.186054	207.495126	418.692165	180.229814	209.424348	416.397117	RUCRLLLLRRLL	12	0	457.940863
0	2.574261	0.781928	24.672481	0	182.113055	211.217871	430.590886	182.860140	215.669184	430.531455	RUCRLLLLRLRR	12	0	541.202838
0	1.418609	0.472870	73.886438	0	182.113055	211.217871	430.590886	180.955638	211.062430	433.095995	RUCRLLLLRLRL	12	0	426.717622
0	1.665360	0.555120	30.434858	0	185.262589	207.257011	429.705581	187.328982	207.097064	432.051920	RUCRLLLLRLLR	12	0	509.979597
0	1.179005	0.393002	58.774541	0	185.262589	207.257011	429.705581	186.738041	207.544450	428.086763	RUCRLLLLRLLL	12	2	426.717622
0	2.741500	0.885443	9.491437	0	171.858220	189.173888	442.530603	169.196413	185.889518	445.140584	RUCRLLLLLRRR	12	0	562.018332
0	1.240529	0.413510	69.566933	0	171.858220	189.173888	442.530603	173.019694	188.894809	444.604076	RUCRLLLLLRRL	12	4	218.562684
0	1.574392	0.524797	47.322372	0	175.224783	195.516669	440.817520	177.609870	196.360002	442.078012	RUCRLLLLLRLR	12	0	333.047900
0	1.569184	0.523061	47.831309	0	175.224783	195.516669	440.817520	174.038095	197.929357	441.484061	RUCRLLLLLRLL	12	0	322.640153
0	1.523029	0.507676	74.900000	0	171.794512	191.930632	432.536314	173.382169	190.373790	430.849322	RUCRLLLLLLRR	12	0	364.271141
0	2.551704	0.538693	36.200241	0	171.794512	191.930632	432.536314	168.516080	189.548550	434.699579	RUCRLLLLLLRL	12	0	364.271141
0	1.866832	0.586732	24.812375	0	170.009406	197.388525	430.581373	168.470160	199.155695	427.974630	RUCRLLLLLLLR	12	0	322.640153
0	1.449754	0.483251	33.944450	0	170.009406	197.388525	430.581373	168.032310	198.873115	431.255490	RUCRLLLLLLLL	12	0	312.232406
0	7.013677	2.337892	6.338570	0	214.902080	133.985997	282.099706	222.265158	127.245132	273.907042	RUCRRRRRRRRR	12	0	6921.151675
0	1.891533	0.630511	74.900000	0	214.902080	133.985997	282.099706	216.460700	136.450602	280.297289	RUCRRRRRRRRL	12	0	2934.984620
0	5.981257	1.860286	11.564318	0	202.457875	134.755156	282.933066	199.831816	127.549821	274.772931	RUCRRRRRRRLR	12	0	5724.260784
0	2.751683	0.917228	74.900000	0	202.457875	134.755156	282.933066	199.879949	137.872700	279.933569	RUCRRRRRRRLL	12	0	2799.683911
0	4.493247	1.182182	15.939133	0	203.041250	134.845827	303.038940	204.224750	128.229678	298.349909	RUCRRRRRRLRR	12	0	2862.130392
0	2.423627	0.807876	52.279632	0	203.041250	134.845827	303.038940	200.986332	131.540265	304.984946	RUCRRRRRRLRL	12	0	1842.171198
0	3.713315	0.976538	74.900000	0	208.091790	143.529266	309.100184	208.404967	148.802708	313.441654	RUCRRRRRRLLR	12	0	2112.772617
0	2.376941	0.792314	45.915507	0	208.091790	143.529266	309.100184	211.967679	143.243610	307.382800	RUCRRRRRRLLL	12	0	1238.521879
0	5.805005	1.313271	8.352312	0	184.791409	151.763686	302.204109	181.912393	145.099591	294.065761	RUCRRRRRLRRR	12	0	2716.421936
0	1.693527	0.564509	74.900000	0	184.791409	151.763686	302.204109	185.774571	153.308796	299.537889	RUCRRRRRLRRL	12	0	1353.007094
0	3.089357	1.024549	65.874003	0	185.334924	163.079755	310.436956	188.374139	167.313775	312.121391	RUCRRRRRLRLR	12	0	1862.986692
0	2.754572	0.918191	55.406171	0	185.334924	163.079755	310.436956	182.114894	165.738762	313.205204	RUCRRRRRLRLL	12	0	1717.278235
0	5.077380	1.007451	13.204817	0	187.535965	145.700187	317.742966	185.712977	138.579252	312.013522	RUCRRRRRLLRR	12	0	1935.840920
0	2.112470	0.704157	56.125667	0	187.535965	145.700187	317.742966	188.154099	142.574584	319.897812	RUCRRRRRLLRL	12	0	1280.152866
0	2.511600	0.837200	37.312831	0	187.848416	153.486130	327.411031	185.467332	155.294132	331.099380	RUCRRRRRLLLR	12	0	1696.462741
0	2.491521	0.830507	69.184006	0	187.848416	153.486130	327.411031	190.589605	156.069456	329.935508	RUCRRRRRLLLL	12	0	1498.715551
0	5.925799	1.823162	5.348520	0	192.310179	221.831756	365.536847	191.144002	230.348677	372.194289	RUCRRRRLRRRR	12	0	2768.460670
0	1.636991	0.545664	59.659197	0	192.310179	221.831756	365.536847	194.401492	223.779823	365.233647	RUCRRRRLRRRL	12	0	1082.405676
0	3.075948	0.895213	51.610632	0	191.884798	208.383487	362.598470	190.359248	203.271227	363.502344	RUCRRRRLRRLR	12	0	1467.492310
0	1.326750	0.442250	74.900000	0	191.884798	208.383487	362.598470	193.922134	207.419633	363.256092	RUCRRRRLRRLL	12	0	728.542282
0	3.107275	0.700120	22.545581	0	199.829148	197.813913	343.820724	200.549589	193.723642	339.798317	RUCRRRRLRLRR	12	0	1238.521879
0	1.967344	0.655781	38.600957	0	199.829148	197.813913	343.820724	201.151060	194.759776	344.856720	RUCRRRRLRLRL	12	0	1165.667651
0	2.888426	0.700120	26.270739	0	199.437730	208.413443	346.084699	201.307082	212.714732	348.265634	RUCRRRRLRLLR	12	0	1124.036663
0	2.043450	0.681150	43.588662	0	199.437730	208.413443	346.084699	200.140189	210.733780	343.075309	RUCRRRRLRLLL	12	0	1019.959194
0	5.551857	1.833945	5.712655	0	180.439973	219.859357	362.680457	178.657227	227.354803	369.467734	RUCRRRRLLRRR	12	0	3080.693076
0	1.612020	0.537340	52.444768	0	180.439973	219.859357	362.680457	178.998359	222.134364	361.702024	RUCRRRRLLRRL	12	0	1332.191601
0	3.382321	1.049278	40.830213	0	180.272298	206.760463	359.618830	179.789093	201.084849	361.502727	RUCRRRRLLRLR	12	0	1457.084563
0	1.219882	0.406627	74.900000	0	180.272298	206.760463	359.618830	178.459781	206.235967	358.469657	RUCRRRRLLRLL	12	0	843.027497
0	2.827084	0.719377	31.255718	0	182.291188	197.009052	340.914832	183.531513	192.298231	339.867299	RUCRRRRLLLRR	12	0	1300.968360
0	2.290369	0.719377	33.083161	0	182.291188	197.009052	340.914832	179.317570	194.619717	339.482232	RUCRRRRLLLRL	12	0	874.250738
0	2.508872	0.614511	53.789969	0	184.789724	204.676216	340.422349	187.051612	203.461285	336.347854	RUCRRRRLLLLR	12	0	749.357775
0	2.509502	0.614511	74.900000	0	184.789724	204.676216	340.422349	185.352678	208.672944	342.421513	RUCRRRRLLLLL	12	0	614.057066
0	7.028867	2.342956	20.109425	0	247.524461	130.575499	314.983335	251.137490	124.245680	303.647035	RUCRRRLRRRRR	12	0	5474.474859
0	4.807875	1.602625	41.756373	0	247.524461	130.575499	314.983335	255.068833	126.818851	315.217709	RUCRRRLRRRRL	12	0	4131.875511
0	3.696936	0.949275	35.009910	0	235.282516	136.898078	321.907833	234.029373	131.481704	318.105244	RUCRRRLRRRLR	12	0	3059.877583
0	2.789957	0.929986	74.900000	0	235.282516	136.898078	321.907833	231.685077	140.142838	321.132152	RUCRRRLRRRLL	12	0	2331.335301
0	5.253235	1.751078	11.892264	0	250.537216	139.191761	340.551544	258.341810	134.455316	339.153004	RUCRRRLRRLRR	12	0	3205.586039
0	2.731838	0.910613	35.340977	0	250.537216	139.191761	340.551544	254.671145	139.052497	343.307229	RUCRRRLRRLRL	12	0	2196.034592
0	2.524501	0.580951	74.900000	0	238.939566	141.041617	340.956625	234.874032	141.701829	342.806547	RUCRRRLRRLLR	12	0	1967.064160
0	2.675064	0.580951	24.778603	0	238.939566	141.041617	340.956625	238.357679	136.423758	340.292763	RUCRRRLRRLLL	12	0	1717.278235
0	5.153144	1.127430	12.073989	0	241.609234	158.249027	357.182786	249.533657	153.949416	356.495179	RUCRRRLRLRRR	12	0	2872.538139
0	1.873696	0.624565	74.900000	0	241.609234	158.249027	357.182786	243.326916	160.942928	358.056439	RUCRRRLRLRRL	12	0	1675.647248
0	2.172395	0.724132	33.926569	0	232.431293	156.604021	359.271074	232.186931	152.898335	358.304392	RUCRRRLRLRLR	12	0	2143.995857
0	2.091667	0.697222	48.678826	0	232.431293	156.604021	359.271074	232.812235	155.313356	363.162645	RUCRRRLRLRLL	12	0	1654.831754
0	4.332491	1.127430	15.159889	0	219.299829	185.328076	365.039426	215.421352	191.125573	368.472383	RUCRRRLRLLRR	12	0	2862.130392
0	3.008887	1.002962	31.711666	0	219.299829	185.328076	365.039426	220.757562	189.968419	367.370864	RUCRRRLRLLRL	12	0	2050.326135
0	2.085104	0.510636	38.503089	0	221.404305	177.986977	357.464225	219.131018	178.013955	354.198263	RUCRRRLRLLLR	12	0	1529.938791
0	1.701690	0.510636	74.900000	0	221.404305	177.986977	357.464225	223.763168	179.757188	356.947198	RUCRRRLRLLLL	12	0	999.143700
0	4.674261	1.398806	7.351230	0	202.720774	144.223356	343.833479	203.570017	137.951735	337.893336	RUCRRRLLRRRR	12	0	2466.636011
0	1.823953	0.607984	74.900000	0	202.720774	144.223356	343.833479	203.195512	145.933457	340.798781	RUCRRRLLRRRL	12	0	895.066232
0	2.938056	0.730880	33.565397	0	198.240138	148.841778	353.266138	195.920953	144.483298	354.944717	RUCRRRLLRRLR	12	0	1529.938791
0	2.451291	0.730880	74.900000	0	198.240138	148.841778	353.266138	195.684365	152.139785	354.443836	RUCRRRLLRRLL	12	0	1155.259904
0	2.725518	0.908506	33.641798	0	208.877140	146.499224	361.129714	212.674769	144.648019	363.677828	RUCRRRLLRLRR	12	0	1373.822588
0	2.286870	0.762290	53.802637	0	208.877140	146.499224	361.129714	206.626284	143.881016	363.455606	RUCRRRLLRLRL	12	0	1124.036663
0	4.129554	1.329233	8.737532	0	210.190199	144.970777	352.264417	212.492786	139.185133	348.049317	RUCRRRLLRLLR	12	0	1561.162032
0	1.622711	0.540904	74.900000	0	210.190199	144.970777	352.264417	212.295397	146.296167	350.689077	RUCRRRLLRLLL	12	0	718.134535
0	4.352865	1.015156	11.534304	0	195.139466	183.340949	376.590554	193.487489	190.103617	380.160047	RUCRRRLLLRRR	12	0	2185.626845
0	1.757450	0.585817	69.546701	0	195.139466	183.340949	376.590554	196.298094	185.175740	374.094873	RUCRRRLLLRRL	12	0	1155.259904
0	2.037220	0.561988	47.343183	0	193.359245	174.225029	375.108132	191.680063	174.289856	378.703589	RUCRRRLLLRLR	12	0	967.920460
0	1.806440	0.561988	66.670248	0	193.359245	174.225029	375.108132	191.534595	173.287398	372.355355	RUCRRRLLLRLL	12	0	874.250738
0	2.780703	0.859517	24.944808	0	200.991249	158.676741	375.401623	202.101133	154.082640	376.768633	RUCRRRLLLLRR	12	0	978.328207
0	1.898326	0.632775	48.116494	0	200.991249	158.676741	375.401623	198.738339	157.688096	377.958922	RUCRRRLLLLRL	12	0	811.804257
0	1.967151	0.620419	45.182300	0	205.035011	164.305993	372.546759	207.943360	162.588302	371.749232	RUCRRRLLLLLR	12	0	884.658485
0	1.854674	0.618225	59.792736	0	205.035011	164.305993	372.546759	206.015601	167.178191	373.879407	RUCRRRLLLLLL	12	0	770.173269
0	6.449787	2.115587	13.333836	0	161.059105	133.175609	312.291115	161.071759	126.026106	302.296151	RUCRRLRRRRRR	12	0	5620.183315
0	2.684111	0.894704	74.900000	0	161.059105	133.175609	312.291115	164.324529	130.462295	314.607961	RUCRRLRRRRRL	12	0	3122.324064
0	3.696331	0.887920	72.957547	0	160.831513	145.247255	317.328478	162.439817	150.683202	320.912239	RUCRRLRRRRLR	12	0	2747.645176
0	3.577955	0.887920	51.822850	0	160.831513	145.247255	317.328478	160.681208	144.712955	310.200627	RUCRRLRRRRLL	12	0	2352.150795
0	4.676222	1.558741	22.199279	0	144.168016	135.868090	322.573676	142.324131	129.947709	316.454453	RUCRRLRRRLRR	12	0	2945.392367
0	3.201946	1.067315	43.950243	0	144.168016	135.868090	322.573676	139.256365	133.341299	323.721983	RUCRRLRRRLRL	12	0	2341.743048
0	2.652550	0.739598	74.900000	0	146.201395	145.594776	326.823483	147.799137	149.960083	327.001985	RUCRRLRRRLLR	12	0	1665.239501
0	1.911486	0.637162	43.704130	0	146.201395	145.594776	326.823483	143.367684	146.196505	328.746342	RUCRRLRRRLLL	12	0	1155.259904
0	3.577301	0.960530	15.573148	0	166.362384	145.414096	348.903764	169.327989	139.971439	350.003128	RUCRRLRRLRRR	12	0	1675.647248
0	1.596816	0.532272	59.833988	0	166.362384	145.414096	348.903764	167.999573	145.094886	346.338687	RUCRRLRRLRRL	12	0	1165.667651
0	2.919627	0.808764	36.427490	0	164.442742	154.347706	351.929959	165.471014	159.354932	351.608982	RUCRRLRRLRLR	12	0	1550.754285
0	2.198868	0.732956	74.900000	0	164.442742	154.347706	351.929959	166.039731	152.761980	355.500786	RUCRRLRRLRLL	12	0	1259.337372
0	3.005001	1.001667	37.693582	0	148.005607	142.167556	345.864386	142.950983	141.595772	344.297203	RUCRRLRRLLRR	12	0	1748.501476
0	2.805040	0.935013	55.207727	0	148.005607	142.167556	345.864386	149.098887	137.506504	344.578333	RUCRRLRRLLRL	12	0	1394.638082
0	1.977113	0.659038	44.157092	0	149.628325	142.047476	351.618217	146.471910	141.316621	353.025168	RUCRRLRRLLLR	12	0	1228.114132
0	2.859958	0.953319	32.418803	0	149.628325	142.047476	351.618217	150.282655	137.666221	354.299232	RUCRRLRRLLLL	12	0	1103.221169
0	5.156467	1.535162	19.569693	0	118.846469	162.116873	363.255818	110.522618	158.592229	363.490333	RUCRRLRLRRRR	12	0	1977.471907
0	2.358673	0.786224	74.900000	0	118.846469	162.116873	363.255818	117.606203	165.931511	364.405224	RUCRRLRLRRRL	12	0	1457.084563
0	3.477562	0.734152	37.159182	0	127.256534	158.868988	363.825555	123.725648	153.930255	364.475448	RUCRRLRLRRLR	12	0	936.697219
0	2.380104	0.734152	74.900000	0	127.256534	158.868988	363.825555	131.079872	158.250116	365.598651	RUCRRLRLRRLL	12	0	915.881725
0	4.805535	1.346344	15.601276	0	126.219826	154.926600	352.696427	119.897341	149.670096	350.593773	RUCRRLRLRLRR	12	0	1987.879654
0	2.117411	0.705804	74.900000	0	126.219826	154.926600	352.696427	126.305302	156.109705	348.683548	RUCRRLRLRLRL	12	0	1280.152866
0	3.835716	0.837821	37.244205	0	132.762849	154.364054	357.563705	130.228542	148.164265	358.263223	RUCRRLRLRLLR	12	0	999.143700
0	2.449319	0.816440	74.900000	0	132.762849	154.364054	357.563705	137.028190	154.426005	358.132003	RUCRRLRLRLLL	12	0	947.104966
0	4.894573	1.309967	11.430983	0	150.669915	196.015455	365.725775	154.056494	203.860788	366.638495	RUCRRLRLLRRR	12	0	1373.822588
0	1.728784	0.576261	74.900000	0	150.669915	196.015455	365.725775	153.383909	194.969067	366.699263	RUCRRLRLLRRL	12	0	780.581016
0	2.425870	0.808623	60.704360	0	141.901758	191.428999	366.426507	138.285241	189.322516	367.293113	RUCRRLRLLRLR	12	0	895.066232
0	3.194455	0.904060	44.681020	0	141.901758	191.428999	366.426507	140.884265	196.724066	368.157139	RUCRRLRLLRLL	12	0	843.027497
0	2.902293	0.967431	30.322447	0	153.523831	182.770745	359.359847	158.480013	183.925304	359.311146	RUCRRLRLLLRR	12	0	1092.813422
0	2.307505	0.769168	61.318882	0	153.523831	182.770745	359.359847	154.324825	178.841394	359.973803	RUCRRLRLLLRL	12	0	790.988763
0	3.074723	0.689857	32.322765	0	150.024915	185.780230	355.505847	153.312385	189.550189	353.211200	RUCRRLRLLLLR	12	0	811.804257
0	1.687379	0.562460	74.900000	0	150.024915	185.780230	355.505847	149.331894	183.948296	352.976393	RUCRRLRLLLLL	12	0	790.988763
0	4.820303	1.246173	7.692815	0	127.263334	168.383063	382.229503	120.454552	163.468918	381.128507	RUCRRLLRRRRR	12	0	1810.947957
0	1.499135	0.499712	74.900000	0	127.263334	168.383063	382.229503	128.450015	166.402955	380.795378	RUCRRLLRRRRL	12	0	780.581016
0	2.149299	0.716433	23.936027	0	132.053080	178.070113	382.631917	129.548212	180.874795	382.917332	RUCRRLLRRRLR	12	0	1144.852157
0	2.659142	0.746798	74.900000	0	132.053080	178.070113	382.631917	135.202985	181.255387	381.156626	RUCRRLLRRRLL	12	0	905.473979
0	4.015578	1.246173	13.801602	0	130.370383	165.126820	393.721308	125.236066	160.336470	394.313288	RUCRRLLRRLRR	12	0	1654.831754
0	1.948504	0.649501	54.515766	0	130.370383	165.126820	393.721308	130.963896	162.909426	396.607785	RUCRRLLRRLRL	12	0	999.143700
0	1.847197	0.573950	46.057697	0	134.315679	172.148505	394.647417	131.479549	173.108821	396.056056	RUCRRLLRRLLR	12	0	738.950028
0	1.602103	0.534034	56.118516	0	134.315679	172.148505	394.647417	135.930253	171.970793	397.261689	RUCRRLLRRLLL	12	0	738.950028
0	4.206395	1.246173	18.237350	0	152.948413	208.694100	387.811106	155.460851	215.502799	389.311800	RUCRRLLRLRRR	12	0	1904.617679
0	1.975687	0.658562	74.900000	0	152.948413	208.694100	387.811106	150.003310	209.848421	386.199973	RUCRRLLRLRRL	12	0	1311.376107
0	2.642844	0.795540	25.958459	0	156.426934	201.716473	385.283147	160.737714	203.398816	384.999015	RUCRRLLRLRLR	12	0	1071.997929
0	1.525089	0.508363	74.698149	0	156.426934	201.716473	385.283147	156.330235	200.269390	382.720506	RUCRRLLRLRLL	12	0	843.027497
0	2.561908	0.594425	30.715389	0	148.418477	191.865912	395.495171	146.749788	188.392274	398.128272	RUCRRLLRLLRR	12	0	801.396510
0	1.691516	0.563839	74.900000	0	148.418477	191.865912	395.495171	147.410397	194.294557	397.060197	RUCRRLLRLLRL	12	0	624.464813
0	2.586995	0.594425	32.844662	0	154.251431	193.480274	393.099701	157.708192	196.210831	394.334487	RUCRRLLRLLLR	12	0	780.581016
0	1.739729	0.579910	74.900000	0	154.251431	193.480274	393.099701	155.318496	190.624154	392.986706	RUCRRLLRLLLL	12	0	634.872560
0	2.019048	0.673016	51.942298	0	145.684395	151.403950	380.440660	142.373600	152.240889	379.375507	RUCRRLLLRRRR	12	0	1405.045829
0	3.586242	1.111342	30.475144	0	145.684395	151.403950	380.440660	143.841145	145.655929	378.430498	RUCRRLLLRRRL	12	0	1228.114132
0	3.179221	1.059740	24.032037	0	146.695260	150.936767	386.737120	142.172195	148.924851	389.660877	RUCRRLLLRRLR	12	0	1342.599348
0	2.113266	0.704422	57.223488	0	146.695260	150.936767	386.737120	148.110773	147.732273	388.114612	RUCRRLLLRRLL	12	0	978.328207
0	3.459647	1.153216	26.721674	0	165.417227	149.193091	378.425834	170.531455	146.010960	377.603752	RUCRRLLLRLRR	12	0	1488.307804
0	2.738719	0.912906	42.601380	0	165.417227	149.193091	378.425834	164.450336	144.512522	377.892167	RUCRRLLLRLRL	12	0	1248.929626
0	2.171888	0.519255	32.188748	0	163.060543	156.716829	377.098754	165.383945	159.463431	375.673538	RUCRRLLLRLLR	12	0	874.250738
0	1.402104	0.467368	74.900000	0	163.060543	156.716829	377.098754	161.957036	155.897869	374.773500	RUCRRLLLRLLL	12	0	614.057066
0	2.446498	0.815499	33.100191	0	168.293009	174.638633	386.303119	168.822997	178.059585	383.413332	RUCRRLLLLRRR	12	0	926.289472
0	2.037595	0.679198	42.126533	0	168.293009	174.638633	386.303119	169.706840	177.137203	388.728998	RUCRRLLLLRRL	12	0	905.473979
0	2.828053	0.827652	17.222159	0	171.382944	164.574023	387.116755	174.065722	160.699470	388.876794	RUCRRLLLLRLR	12	0	926.289472
0	2.257537	0.752512	30.520668	0	171.382944	164.574023	387.116755	174.392843	162.596721	385.242361	RUCRRLLLLRLL	12	0	676.503547
0	2.612361	0.827652	40.665148	0	158.855768	158.729118	394.321531	161.616491	155.110198	394.908070	RUCRRLLLLLRR	12	0	686.911294
0	3.044444	0.827652	37.956914	0	158.855768	158.729118	394.321531	155.646794	155.310804	397.232919	RUCRRLLLLLRL	12	0	624.464813
0	1.555574	0.518525	74.900000	0	155.974312	164.923466	394.271667	156.061031	167.495632	395.302298	RUCRRLLLLLLR	12	0	655.688053
0	3.326645	0.702292	28.475247	0	155.974312	164.923466	394.271667	151.320859	162.693819	397.374367	RUCRRLLLLLLL	12	0	624.464813
0	2.522728	0.840909	36.752587	0	68.005514	283.194072	408.333054	66.991342	286.733537	405.536585	RUBRRRRRRRRR	12	0	1217.706385
0	2.824026	0.941342	34.648210	0	68.005514	283.194072	408.333054	63.177854	284.156443	408.945287	RUBRRRRRRRRL	12	0	1144.852157
0	3.944416	1.143347	14.962107	0	68.452029	278.475551	405.066996	62.584395	277.742695	400.975081	RUBRRRRRRRLR	12	0	1342.599348
0	1.712293	0.570764	74.900000	0	68.452029	278.475551	405.066996	70.035224	278.010645	402.205926	RUBRRRRRRRLL	12	0	832.619750
0	3.386455	1.128818	24.986120	0	67.382186	271.149757	419.265096	61.497273	270.938398	418.394009	RUBRRRRRRLRR	12	0	1071.997929
0	2.497725	0.832575	37.007104	0	67.382186	271.149757	419.265096	65.037475	268.685773	422.412119	RUBRRRRRRLRL	12	0	1019.959194
0	2.130137	0.550634	63.200295	0	74.971696	270.388296	416.948259	78.551768	269.389228	417.368956	RUBRRRRRRLLR	12	0	666.095800
0	1.072932	0.357644	73.701941	0	74.971696	270.388296	416.948259	74.916351	270.107978	414.827289	RUBRRRRRRLLL	12	2	499.571850
0	3.215149	1.052976	16.248263	0	74.025197	280.743859	426.892285	68.953785	283.176982	427.324704	RUBRRRRRLRRR	12	0	780.581016
0	1.886272	0.628757	54.383140	0	74.025197	280.743859	426.892285	71.869663	278.591770	428.362644	RUBRRRRRLRRL	12	0	457.940863
0	1.537700	0.505546	62.047175	0	80.974976	278.345232	428.413636	82.011073	275.859313	428.561225	RUBRRRRRLRLR	12	0	478.756356
0	1.726124	0.505546	58.138991	0	80.974976	278.345232	428.413636	82.606607	279.655788	430.907641	RUBRRRRRLRLL	12	0	385.086635
0	1.600583	0.533528	39.831701	0	88.682487	283.660649	421.186915	91.226513	283.226177	419.929170	RUBRRRRRLLRR	12	0	489.164103
0	1.509285	0.503095	57.992527	0	88.682487	283.660649	421.186915	90.130704	284.123662	423.657604	RUBRRRRRLLRL	12	0	343.455647
0	3.321681	0.562750	16.591938	0	81.880850	285.046630	419.829883	76.701237	287.700705	419.570657	RUBRRRRRLLLR	12	0	457.940863
0	1.622855	0.540952	72.265318	0	81.880850	285.046630	419.829883	82.639621	286.450200	417.142374	RUBRRRRRLLLL	12	0	281.009166
0	3.811989	0.849585	4.288356	0	126.799072	267.642425	440.488831	132.899696	265.734822	442.718615	RUBRRRRLRRRR	12	0	822.212004
0	0.716628	0.238876	53.679596	0	126.799072	267.642425	440.488831	127.228161	267.867506	441.811247	RUBRRRRLRRRL	12	2	405.902128
0	1.157324	0.385775	38.947685	0	121.023006	271.709400	436.902801	121.792182	272.874289	435.222762	RUBRRRRLRRLR	12	2	385.086635
0	1.195615	0.398538	50.926187	0	121.023006	271.709400	436.902801	121.772424	273.039433	438.541681	RUBRRRRLRRLL	12	2	301.824660
0	1.712853	0.570951	27.191661	0	109.981635	276.294499	435.169892	108.788981	277.776699	432.519078	RUBRRRRLRLRR	12	0	364.271141
0	1.213569	0.404523	46.735368	0	109.981635	276.294499	435.169892	110.053497	278.357345	435.759999	RUBRRRRLRLRL	12	0	322.640153
0	2.098826	0.665583	18.857118	0	106.982502	273.784280	437.464852	103.377737	273.058803	437.290676	RUBRRRRLRLLR	12	0	353.863394
0	0.994952	0.331651	51.638735	0	106.982502	273.784280	437.464852	106.085798	275.159457	438.138171	RUBRRRRLRLLL	12	2	281.009166
0	2.346388	0.682492	18.093795	0	97.441025	263.294318	430.718331	93.427578	262.621035	431.408777	RUBRRRRLLRRR	12	0	562.018332
0	1.645206	0.548402	73.087139	0	97.441025	263.294318	430.718331	98.128615	260.984591	432.526999	RUBRRRRLLRRL	12	0	260.193672
0	1.657506	0.513001	24.819618	0	100.529376	265.167736	426.003635	99.139848	263.911753	423.468848	RUBRRRRLLRLR	12	0	374.678888
0	1.097808	0.365936	74.900000	0	100.529376	265.167736	426.003635	100.861961	266.903136	425.132535	RUBRRRRLLRLL	12	2	239.378178
0	3.931955	0.682492	14.233174	0	117.477041	261.135592	433.709365	123.857653	259.081355	435.549428	RUBRRRRLLLRR	12	0	437.125369
0	1.362862	0.454287	68.594358	0	117.477041	261.135592	433.709365	116.861224	259.506355	435.575619	RUBRRRRLLLRL	12	0	333.047900
0	1.232399	0.410800	36.527418	0	112.771980	263.792804	428.140121	112.848902	262.304254	426.355501	RUBRRRRLLLLR	12	0	291.416913
0	1.575252	0.432657	74.900000	0	112.771980	263.792804	428.140121	112.144751	266.014444	426.410184	RUBRRRRLLLLL	12	4	228.970431
0	1.712980	0.518853	71.631457	0	142.880226	272.268369	411.693318	141.156707	271.532450	409.015991	RUBRRRLRRRRR	12	0	509.979597
0	2.457722	0.518853	53.438108	0	142.880226	272.268369	411.693318	147.019239	271.166109	412.235080	RUBRRRLRRRRL	12	0	395.494381
0	2.554665	0.715461	23.925194	0	143.813560	275.744231	410.373778	147.656136	277.086538	408.240267	RUBRRRLRRRLR	12	0	520.387344
0	1.443953	0.481318	74.900000	0	143.813560	275.744231	410.373778	142.200718	276.672322	408.415399	RUBRRRLRRRLL	12	0	385.086635
0	2.352547	0.715461	13.384387	0	147.145363	272.885808	424.456947	150.346234	272.111813	427.290561	RUBRRRLRRLRR	12	0	634.872560
0	1.574875	0.524958	42.876711	0	147.145363	272.885808	424.456947	149.783992	273.112130	423.564491	RUBRRRLRRLRL	12	0	322.640153
0	2.253497	0.533690	57.722010	0	141.443226	275.456582	424.344251	137.751650	276.716806	425.063693	RUBRRRLRRLLR	12	0	291.416913
0	0.666698	0.222233	74.900000	0	141.443226	275.456582	424.344251	141.704279	276.522949	423.886100	RUBRRRLRRLLL	12	24	197.747191
0	2.752542	0.715461	16.714173	0	147.088324	265.135356	432.471968	151.537843	264.560001	434.501363	RUBRRRLRLRRR	12	0	686.911294
0	2.153734	0.715461	38.463997	0	147.088324	265.135356	432.471968	148.335046	262.014547	434.437027	RUBRRRLRLRRL	12	0	405.902128
0	1.457329	0.441060	18.723217	0	141.453086	268.795356	431.591016	142.019220	270.193003	433.944083	RUBRRRLRLRLR	12	0	395.494381
0	0.814787	0.271596	74.900000	0	141.453086	268.795356	431.591016	140.133571	268.491759	432.111072	RUBRRRLRLRLL	12	24	228.970431
0	1.749973	0.494189	25.143397	0	132.160390	266.341453	423.760717	129.206234	266.914872	423.076430	RUBRRRLRLLRR	12	0	416.309875
0	1.569414	0.494189	74.900000	0	132.160390	266.341453	423.760717	131.907848	264.059311	425.490919	RUBRRRLRLLRL	12	4	197.747191
0	1.859536	0.484936	42.479946	0	135.983168	265.457124	421.115341	135.047965	265.261371	417.559527	RUBRRRLRLLLR	12	0	322.640153
0	1.544571	0.484936	74.900000	0	135.983168	265.457124	421.115341	137.930673	263.765324	422.056032	RUBRRRLRLLLL	12	0	270.601419
0	4.153645	0.715461	5.874773	0	95.473642	282.561150	402.618148	89.103904	285.440915	400.286382	RUBRRRLLRRRR	12	0	738.950028
0	0.951495	0.317165	74.900000	0	95.473642	282.561150	402.618148	96.014129	283.573275	401.236622	RUBRRRLLRRRL	12	2	364.271141
0	2.715009	0.715461	18.130404	0	97.575017	277.345683	403.251412	93.060566	276.985188	401.577514	RUBRRRLLRRLR	12	0	468.348610
0	1.247273	0.415758	57.855172	0	97.575017	277.345683	403.251412	97.511677	275.429632	402.050847	RUBRRRLLRRLL	12	0	374.678888
0	1.564744	0.462475	37.632248	0	111.485758	272.771737	409.520090	113.350279	271.580689	411.370877	RUBRRRLLRLRR	12	0	353.863394
0	1.182735	0.394245	73.023174	0	111.485758	272.771737	409.520090	109.645301	272.016889	410.188977	RUBRRRLLRLRL	12	2	270.601419
0	2.140476	0.516506	33.775842	0	112.774701	273.904623	404.331299	116.026111	272.962128	402.482651	RUBRRRLLRLLR	12	0	322.640153
0	1.557590	0.516506	61.303619	0	112.774701	273.904623	404.331299	111.294451	273.690922	401.724705	RUBRRRLLRLLL	12	0	281.009166
0	2.421205	0.715461	14.435901	0	111.926652	284.382623	409.242474	108.232182	286.248621	408.164532	RUBRRRLLLRRR	12	0	437.125369
0	1.246884	0.415628	57.903005	0	111.926652	284.382623	409.242474	112.155991	285.362907	407.028818	RUBRRRLLLRRL	12	0	249.785925
0	1.861055	0.521435	67.453432	0	115.301526	282.953066	414.715872	117.864249	282.505173	416.962856	RUBRRRLLLRLR	12	0	249.785925
0	0.923600	0.307867	44.337215	0	115.301526	282.953066	414.715872	114.425360	282.571839	416.207301	RUBRRRLLLRLL	12	24	187.339444
0	2.265283	0.715461	25.442305	0	123.099848	279.280341	403.548983	125.557206	278.022259	400.291552	RUBRRRLLLLRR	12	0	385.086635
0	1.541091	0.513697	74.900000	0	123.099848	279.280341	403.548983	121.287363	280.631727	401.860745	RUBRRRLLLLRL	12	0	249.785925
0	1.121668	0.373889	41.450024	0	124.184292	280.849594	407.642535	125.987498	280.709757	408.523983	RUBRRRLLLLLR	12	2	270.601419
0	1.422098	0.474033	45.600661	0	124.184292	280.849594	407.642535	125.057944	282.741335	406.080258	RUBRRRLLLLLL	12	4	197.747191
0	3.081954	1.027318	17.616357	0	80.755783	307.001528	414.975246	75.402622	306.316171	414.656334	RUBRRLRRRRRR	12	0	1228.114132
0	2.867792	0.955931	24.097052	0	80.755783	307.001528	414.975246	76.998150	308.047725	411.355360	RUBRRLRRRRRL	12	0	978.328207
0	2.443449	0.674365	72.724569	0	89.514154	304.806960	414.585691	93.249826	302.948176	415.695415	RUBRRLRRRRLR	12	0	780.581016
0	1.501188	0.500396	39.987451	0	89.514154	304.806960	414.585691	90.255159	305.104176	411.724748	RUBRRLRRRRLL	12	0	624.464813
0	2.859040	0.953013	36.381184	0	85.818321	319.234158	421.595747	81.025876	320.140495	420.273727	RUBRRLRRRLRR	12	0	895.066232
0	3.196016	1.065339	32.469942	0	85.818321	319.234158	421.595747	84.450992	324.561671	422.820977	RUBRRLRRRLRL	12	0	884.658485
0	1.451055	0.483685	61.572141	0	93.527974	316.584025	420.732207	95.855915	316.324328	421.865411	RUBRRLRRRLLR	12	0	478.756356
0	1.797501	0.599167	40.660329	0	93.527974	316.584025	420.732207	96.099007	316.874859	418.679324	RUBRRLRRRLLL	12	0	468.348610
0	3.138659	1.046220	11.799433	0	81.501562	309.917871	429.843719	76.259973	311.507349	429.231532	RUBRRLRRLRRR	12	0	863.842991
0	2.040652	0.680217	38.428614	0	81.501562	309.917871	429.843719	78.491413	308.245961	430.953850	RUBRRLRRLRRL	12	0	437.125369
0	3.727191	0.847273	17.372128	0	88.380372	313.510169	431.571577	86.070846	319.581511	432.392126	RUBRRLRRLRLR	12	0	634.872560
0	1.473926	0.491309	74.900000	0	88.380372	313.510169	431.571577	90.213548	313.885983	433.604836	RUBRRLRRLRLL	12	0	541.202838
0	2.175807	0.692077	18.882234	0	98.944369	298.153492	430.759974	102.166621	296.164823	430.227413	RUBRRLRRLLRR	12	0	801.396510
0	1.749608	0.583203	42.351672	0	98.944369	298.153492	430.759974	100.157926	296.718182	433.525550	RUBRRLRRLLRL	12	0	478.756356
0	2.406430	0.692077	21.950293	0	88.945800	299.712585	429.344756	85.087480	298.787551	430.982853	RUBRRLRRLLLR	12	0	520.387344
0	2.597037	0.692077	21.149290	0	88.945800	299.712585	429.344756	84.875813	298.735884	427.298520	RUBRRLRRLLLL	12	0	499.571850
0	3.315518	1.066961	26.030818	0	123.247375	330.230924	437.795245	124.463981	335.760777	439.299369	RUBRRLRLRRRR	12	0	936.697219
0	1.889773	0.629924	60.019264	0	123.247375	330.230924	437.795245	126.168425	329.498555	439.372147	RUBRRLRLRRRL	12	0	832.619750
0	2.040572	0.471324	41.770573	0	120.873548	326.993833	432.761247	122.015796	330.196300	431.490081	RUBRRLRLRRLR	12	0	499.571850
0	1.599113	0.471324	74.900000	0	120.873548	326.993833	432.761247	121.003988	324.895448	430.645103	RUBRRLRLRRLL	12	0	426.717622
0	2.986017	0.995339	34.949948	0	107.323709	333.160614	435.092693	102.573392	335.346369	435.397282	RUBRRLRLRLRR	12	0	999.143700
0	2.797389	0.932463	39.139753	0	107.323709	333.160614	435.092693	108.080247	337.904971	436.221207	RUBRRLRLRLRL	12	0	967.920460
0	1.554357	0.518119	28.319655	0	108.876931	327.170712	430.806631	108.589316	327.134006	427.715557	RUBRRLRLRLLR	12	0	395.494381
0	1.186850	0.395617	48.575046	0	108.876931	327.170712	430.806631	107.119262	326.123117	430.373633	RUBRRLRLRLLL	12	2	301.824660
0	2.158035	0.631296	20.121642	0	125.020910	309.174132	439.808086	128.132546	309.024479	442.258185	RUBRRLRLLRRR	12	0	468.348610
0	1.105248	0.368416	74.900000	0	125.020910	309.174132	439.808086	125.387263	310.941237	439.002355	RUBRRLRLLRRL	12	2	322.640153
0	2.768419	0.631296	15.882821	0	122.635797	303.845560	437.981770	123.913393	299.345634	439.461402	RUBRRLRLLRLR	12	0	489.164103
0	1.786073	0.595358	74.900000	0	122.635797	303.845560	437.981770	122.059638	302.885015	434.645901	RUBRRLRLLRLL	12	0	239.378178
0	2.502595	0.631296	25.050659	0	115.915675	303.814805	438.073126	115.820373	299.566302	439.321295	RUBRRLRLLLRR	12	0	322.640153
0	1.476232	0.492077	67.997146	0	115.915675	303.814805	438.073126	115.082739	303.355550	435.327209	RUBRRLRLLLRL	12	0	249.785925
0	1.958204	0.631296	17.200304	0	113.196092	309.273752	439.364326	110.055155	310.514251	438.656095	RUBRRLRLLLLR	12	0	333.047900
0	0.694122	0.231374	74.900000	0	113.196092	309.273752	439.364326	113.162853	309.788461	440.621754	RUBRRLRLLLLL	12	24	197.747191
0	2.564034	0.668500	27.333125	0	143.227045	290.858098	440.988948	146.191783	288.692637	443.948924	RUBRRLLRRRRR	12	0	374.678888
0	1.328292	0.442764	74.900000	0	143.227045	290.858098	440.988948	143.302656	293.020198	441.973017	RUBRRLLRRRRL	12	0	343.455647
0	1.575597	0.525199	61.082332	0	138.804938	288.866450	438.644167	136.122963	289.013203	437.906500	RUBRRLLRRRLR	12	0	312.232406
0	1.899022	0.529592	48.701545	0	138.804938	288.866450	438.644167	139.393307	286.092284	440.634776	RUBRRLLRRRLL	12	0	301.824660
0	1.438036	0.479345	52.117308	0	147.107518	286.924542	433.347090	148.264511	285.839574	431.111284	RUBRRLLRRLRR	12	0	343.455647
0	2.394787	0.789493	28.290695	0	147.107518	286.924542	433.347090	149.622086	284.263816	435.693102	RUBRRLLRRLRL	12	0	343.455647
0	0.915348	0.305116	67.064605	0	145.842063	291.614239	431.899817	146.780238	292.393544	433.089890	RUBRRLLRRLLR	12	24	166.523950
0	1.820642	0.480898	31.948737	0	145.842063	291.614239	431.899817	147.076667	292.739972	428.797033	RUBRRLLRRLLL	12	4	145.708456
0	2.638685	0.799539	14.185779	0	137.099971	314.862244	430.575491	138.074268	319.381632	430.366723	RUBRRLLRLRRR	12	0	582.833825
0	1.406268	0.468756	51.290776	0	137.099971	314.862244	430.575491	135.217558	316.287043	429.763476	RUBRRLLRLRRL	12	0	343.455647
0	1.448672	0.479358	24.135918	0	138.050024	309.555560	434.157672	139.736681	309.653336	436.321270	RUBRRLLRLRLR	12	0	312.232406
0	1.590891	0.479358	74.900000	0	138.050024	309.555560	434.157672	136.840663	307.479758	435.774828	RUBRRLLRLRLL	12	4	197.747191
0	1.767476	0.547929	23.012509	0	141.859590	305.552375	426.601238	144.182421	305.109203	424.316298	RUBRRLLRLLRR	12	4	187.339444
0	0.941958	0.313986	55.611951	0	141.859590	305.552375	426.601238	142.965754	306.656425	427.210743	RUBRRLLRLLRL	12	24	166.523950
0	3.273862	0.799539	19.741735	0	118.246259	296.823180	412.279459	113.360658	297.745521	409.006385	RUBRRLLLRRRR	12	0	322.640153
0	1.145979	0.381993	74.900000	0	118.246259	296.823180	412.279459	119.108715	295.773351	410.590814	RUBRRLLLRRRL	12	2	312.232406
0	1.859371	0.476839	52.702565	0	119.170344	295.754327	416.990178	116.154059	296.637782	416.001514	RUBRRLLLRRLR	12	0	281.009166
0	1.729360	0.476839	67.477587	0	119.170344	295.754327	416.990178	119.598207	293.340596	419.026107	RUBRRLLLRRLL	12	0	260.193672
0	1.883869	0.627956	39.519736	0	124.111195	306.404612	418.044848	125.097020	309.467010	418.899636	RUBRRLLLRLRR	12	0	343.455647
0	1.998313	0.666104	41.291534	0	124.111195	306.404612	418.044848	121.333384	308.189434	416.706909	RUBRRLLLRLRL	12	0	312.232406
0	1.487170	0.495723	70.199652	0	143.235818	296.455530	412.493296	143.259138	299.061553	412.390095	RUBRRLLLLRRR	12	0	353.863394
0	2.802519	0.729329	33.202474	0	143.235818	296.455530	412.493296	146.844717	295.176544	408.979848	RUBRRLLLLRRL	12	0	322.640153
0	2.307247	0.614851	17.350033	0	143.631655	294.367204	415.002074	147.055184	292.525085	413.725054	RUBRRLLLLRLR	12	4	218.562684
0	1.223140	0.407713	74.900000	0	143.631655	294.367204	415.002074	144.689349	295.770496	416.404562	RUBRRLLLLRLL	12	4	135.300709
0	1.554253	0.393443	74.552145	0	136.618375	290.465605	419.120216	134.646025	289.954363	421.184630	RUBRRLLLLLRR	12	0	333.047900
0	1.863675	0.393443	57.971051	0	136.618375	290.465605	419.120216	139.544026	289.106339	418.525315	RUBRRLLLLLRL	12	0	270.601419
0	1.352959	0.415669	48.754218	0	135.658719	291.312502	414.264354	133.795232	291.237501	412.591946	RUBRRLLLLLLR	12	0	249.785925
0	2.048038	0.415669	48.164263	0	135.658719	291.312502	414.264354	138.120232	290.212501	411.558612	RUBRRLLLLLLL	12	4	166.523950
0	3.927701	1.309234	28.846899	0	139.262439	301.914743	551.955265	142.756269	306.205562	556.632263	RUBRLRRRRRRR	12	0	3486.595205
0	3.113701	1.037900	46.731319	0	139.262439	301.914743	551.955265	141.508892	298.665989	556.254587	RUBRLRRRRRRL	12	0	2914.169126
0	4.327993	1.334616	35.309089	0	131.776226	301.648125	552.220451	130.043702	298.354977	559.764474	RUBRLRRRRRLR	12	0	2456.228264
0	2.943905	0.981302	58.980558	0	131.776226	301.648125	552.220451	130.378556	306.371781	553.980134	RUBRLRRRRRLL	12	0	2435.412770
0	3.843316	1.108565	29.192652	0	127.259519	288.802941	541.888265	127.645507	284.855642	548.102755	RUBRLRRRRLRR	12	0	2549.897986
0	3.012035	1.004012	45.713683	0	127.259519	288.802941	541.888265	122.355711	288.677070	544.120752	RUBRLRRRRLRL	12	0	2216.850085
0	2.969221	0.989740	32.788553	0	133.271474	288.753774	530.391308	133.768792	287.150999	524.769806	RUBRLRRRRLLR	12	0	2466.636011
0	2.326106	0.775369	56.361758	0	133.271474	288.753774	530.391308	136.387885	286.324992	531.546148	RUBRLRRRRLLL	12	0	1831.763451
0	3.979753	1.151333	27.198135	0	108.701656	300.439305	525.154424	101.783739	301.281230	525.567164	RUBRLRRRLRRR	12	0	2123.180364
0	2.768469	0.922823	43.146639	0	108.701656	300.439305	525.154424	107.002626	298.290114	529.725307	RUBRLRRRLRRL	12	0	2039.918388
0	3.216283	0.961016	33.949736	0	115.830141	298.960599	515.726141	118.782814	296.113305	511.311547	RUBRLRRRLRLR	12	0	2112.772617
0	1.963269	0.654423	74.900000	0	115.830141	298.960599	515.726141	112.949217	300.065466	513.984910	RUBRLRRRLRLL	12	0	1363.414841
0	2.166940	0.722313	50.462184	0	116.250671	316.427927	525.312547	117.769654	319.811836	524.372555	RUBRLRRRLLRR	12	0	1946.248667
0	3.280982	1.093661	31.174761	0	116.250671	316.427927	525.312547	111.391707	319.502408	525.096224	RUBRLRRRLLRL	12	0	1915.025426
0	3.269140	1.089713	40.719253	0	118.004024	313.904980	533.101576	114.428644	313.518944	538.193186	RUBRLRRRLLLR	12	0	1904.617679
0	3.038577	1.012859	46.184058	0	118.004024	313.904980	533.101576	120.478819	317.783437	536.166564	RUBRLRRRLLLL	12	0	1852.578945
0	3.644128	1.214709	33.005508	0	149.868464	330.379206	529.427965	150.044273	331.158322	536.659060	RUBRLRRLRRRR	12	0	2737.237429
0	3.610608	1.203536	35.173956	0	149.868464	330.379206	529.427965	154.754545	333.983699	531.473512	RUBRLRRLRRRL	12	0	2612.344467
0	3.582225	1.172355	20.476911	0	140.659210	330.780896	522.231639	137.418151	336.099307	523.161608	RUBRLRRLRRLR	12	0	2300.112060
0	1.944110	0.648037	74.268246	0	140.659210	330.780896	522.231639	137.895526	328.822591	521.793037	RUBRLRRLRRLL	12	0	1540.346538
0	3.962962	1.320987	15.878084	0	155.400426	333.287178	510.411400	159.498006	338.780817	511.720396	RUBRLRRLRLRR	12	0	3424.148724
0	2.483133	0.827711	60.532054	0	155.400426	333.287178	510.411400	158.168741	333.218367	506.578961	RUBRLRRLRLRL	12	0	1717.278235
0	2.479498	0.708135	73.846209	0	146.937715	329.079316	508.225941	144.934346	325.970822	505.618393	RUBRLRRLRLLR	12	0	2060.733882
0	3.203747	0.708135	49.177699	0	146.937715	329.079316	508.225941	144.878571	334.305561	508.300782	RUBRLRRLRLLL	12	0	1436.269069
0	2.795435	0.931812	33.967694	0	150.243984	297.934961	500.448867	151.837880	293.405658	499.324639	RUBRLRRLLRRR	12	0	1956.656413
0	3.033849	1.011283	32.126494	0	150.243984	297.934961	500.448867	147.594742	295.525812	495.961628	RUBRLRRLLRRL	12	0	1894.209932
0	2.386912	0.795637	36.067380	0	154.451689	305.796266	501.208688	154.958338	306.962266	496.660424	RUBRLRRLLRLR	12	0	1477.900057
0	2.281813	0.760604	44.849825	0	154.451689	305.796266	501.208688	158.229078	307.100340	501.434890	RUBRLRRLLRLL	12	0	1290.560613
0	4.812812	1.128738	17.647804	0	154.252583	309.948115	528.463370	155.891084	311.661892	537.701278	RUBRLRRLLLRR	12	0	1790.132463
0	1.793135	0.597712	74.900000	0	154.252583	309.948115	528.463370	153.922141	306.874037	529.115437	RUBRLRRLLLRL	12	0	1519.531044
0	5.169010	1.128738	16.884264	0	159.147545	314.585343	526.317242	163.677748	318.482942	534.089747	RUBRLRRLLLLR	12	0	1738.093729
0	1.946875	0.648958	74.900000	0	159.147545	314.585343	526.317242	161.684527	315.223829	523.815735	RUBRLRRLLLLL	12	0	1353.007094
0	4.490270	1.269689	25.214703	0	139.464301	338.406044	483.501010	143.148980	345.270826	484.796606	RUBRLRLRRRRR	12	0	2601.936720
0	2.572016	0.857339	74.900000	0	139.464301	338.406044	483.501010	142.998205	335.746971	482.493422	RUBRLRLRRRRL	12	0	1977.471907
0	3.730576	0.907095	34.707262	0	131.538203	335.064024	488.118092	130.139588	339.852998	492.943772	RUBRLRLRRRLR	12	0	1998.287401
0	2.718894	0.906298	74.900000	0	131.538203	335.064024	488.118092	130.110431	330.881728	490.158058	RUBRLRLRRRLL	12	0	1561.162032
0	3.289064	1.096355	39.922255	0	127.162866	346.212478	471.873482	130.327544	351.032750	471.753914	RUBRLRLRRLRR	12	0	2372.966289
0	3.916884	1.305628	33.433396	0	127.162866	346.212478	471.873482	123.998168	350.550805	466.989560	RUBRLRLRRLRL	12	0	2320.927554
0	3.179698	0.925582	26.163022	0	123.187456	341.144012	478.372357	120.936003	344.906995	482.299885	RUBRLRLRRLLR	12	0	1415.453576
0	1.585752	0.528584	67.658920	0	123.187456	341.144012	478.372357	120.734012	340.360253	477.177260	RUBRLRLRRLLL	12	0	1353.007094
0	3.418618	0.955774	20.793630	0	135.983914	303.502948	468.743283	137.571569	298.616323	465.221557	RUBRLRLRLRRR	12	0	2216.850085
[truncated: 54,513 more rows]
