# Supplementary material for: The Creation and Statistical Evaluation of a Deterministic Model of the Human Bronchial Tree from HRCT Images
Source: PLoS One. 2016 Dec 15;11(12):e0168026. doi: 10.1371/journal.pone.0168026 (PMC5157997; doi:10.1371/journal.pone.0168026)
Supplement: S1 File — A set of two files per subject containing the morphology and connectivity information of the airway tree (both “real” and “model” data). The _morphology.txt file includes the total lung volume of the subject lung in cm3 and the %volume per lobe. It also includes the following fields in each row (one row per airway): (i) Vida_Name: The name assigned to each airway by the Vida PW2 software (0 if none exists), (ii) CenterLineLength: The distance between airway start and end coordinates in mm, (iii) Diameter: The airway average diameter in mm, (iv) Branching_Angle: the airway branching angle in degrees, (v) VidaGeneration: The generation assigned to each airway by the Vida PW2 software, vi) xs, ys, zs, xe, ye, ze: The coordinates of the start and end node of each airway in voxels, (vii) Adept_Names: The individualized naming scheme for each airway; in-house terminology is used, (viii) Generation: The airway generation assigned to each airway using a Boyden-based scheme, (ix) RootFlag: A flag indicating whether the airway is a “leaf” in the tree (1) or just a tree branch (0), (x) SpaceVolume: The volume of the space in the lung supplied by each airway in mm3. The translation.dico file contains information on airway connectivity, explicitly stating the parent-child relationships in the tree. (ZIP) [file pone.0168026.s001.zip › H03_T24reTrif_v6_VNR_translation.dico]

Translation
ID	parentID	Child1	Child2	Generation	RootFlag
T	0	L	R	0	0
L	T	LL	LU	1	0
R	T	RMI	RU	1	0
LU	L	LUL	LUR	2	0
LL	L	LL6	LLR	2	0
LUR	LU	LURL	LUC	3	0
LUL	LU	LUE	LUD	3	0
LL6	LL	LL6L	LL6R	3	0
LLR	LL	LLB	LLRR	3	0
LURL	LUR	LUB	LUA	4	0
LUC	LUR	LUCL	LUCR	3	0
LUE	LUL	LUER	LUEL	4	0
LUD	LUL	LUDR	LUDL	4	0
LL6L	LL6	LL6LL	LL6LR	4	0
LL6R	LL6	LL6RR	LL6RL	4	0
LLRR	LLR	LLD	LLC	4	0
LLB	LLR	LLBL	LLBR	4	0
RU	R	RUC	RUR	2	0
RMI	R	RM	RL	2	0
LUB	LURL	LUBR	LUBL	4	0
LUA	LURL	LUAL	LUAR	4	0
LUCL	LUC	LUCLR	LUCLL	4	0
LUCR	LUC	LUCRL	LUCRR	4	0
LLC	LLRR	LLCR	LLCL	4	0
LLD	LLRR	LLDR	LLDL	4	0
RUR	RU	RUB	RUA	3	0
RUC	RU	RUCL	RUCR	3	0
RL	RMI	RL6	RLR	2	0
RM	RMI	RMA	RMB	2	0
RUB	RUR	RUBL	RUBR	3	0
RUA	RUR	RUAL	RUAR	3	0
RUCL	RUC	RUCLL	RUCLR	4	0
RUCR	RUC	RUCRL	RUCRR	4	0
RLR	RL	RLA	RLRR	3	0
RL6	RL	RL6R	RL6L	3	0
RMA	RM	RMAL	RMAR	3	0
RMB	RM	RMBL	RMBR	3	0
LUCRR	LUCR	LUCRRR	LUCRRL	5	0
LUCRL	LUCR	LUCRLR	LUCRLL	5	0
RUBR	RUB	RUBRL	RUBRR	4	0
RUBL	RUB	RUBLL	RUBLR	4	0
RUAR	RUA	RUARL	RUARR	4	0
RUAL	RUA	RUALL	RUALR	4	0
RUCRL	RUCR	RUCRLL	RUCRLR	5	0
RUCRR	RUCR	RUCRRL	RUCRRR	5	0
RLRR	RLR	RLB	RLRRR	4	0
RLA	RLR	RLAL	RLAR	4	0
RMAR	RMA	RMARL	RMARR	4	0
RMAL	RMA	RMALR	RMALL	4	0
RMBR	RMB	RMBRL	RMBRR	4	0
RMBL	RMB	RMBLL	RMBLR	4	0
RUBRR	RUBR	RUBRRR	RUBRRL	5	0
RUBRL	RUBR	RUBRLR	RUBRLL	5	0
RUARL	RUAR	RUARLR	RUARLL	5	0
RUARR	RUAR	RUARRR	RUARRL	5	0
RUCLR	RUCL	RUCLRR	RUCLRL	5	0
RUCLL	RUCL	RUCLLR	RUCLLL	5	0
RLB	RLRR	RLBL	RLBR	5	0
RLRRR	RLRR	RLC	RLD	5	0
RMBRR	RMBR	RMBRRR	RMBRRL	5	0
RMBRL	RMBR	RMBRLL	RMBRLR	5	0
RLD	RLRRR	RLDL	RLDR	5	0
RLC	RLRRR	RLCL	RLCR	5	0
RLDR	RLD	RLDRL	RLDRR	6	0
RLDL	RLD	RLDLL	RLDLR	6	0
RLCR	RLC	RLCRR	RLCRL	6	0
RLCL	RLC	RLCLL	RLCLR	6	0
RLDRL	RLDR	RLDRLR	RLDRLL	7	0
RLDRR	RLDR	RLDRRR	RLDRRL	7	0
RLDLR	RLDL	RLDLRR	RLDLRL	7	0
RLDLL	RLDL	RLDLLR	RLDLLL	7	0
RUBLR	RUBL	RUBLRL	RUBLRR	5	0
RUBLL	RUBL	RUBLLR	RUBLLL	5	0
RUALR	RUAL	RUALRL	RUALRR	5	0
RUALL	RUAL	RUALLR	RUALLL	5	0
RUCRLR	RUCRL	RUCRLRL	RUCRLRR	6	0
RUCRLL	RUCRL	RUCRLLL	RUCRLLR	6	0
RUCRRR	RUCRR	RUCRRRR	RUCRRRL	6	0
RUCRRL	RUCRR	RUCRRLL	RUCRRLR	6	0
RUBRRR	RUBRR	RUBRRRL	RUBRRRR	6	0
RUBRRL	RUBRR	RUBRRLL	RUBRRLR	6	0
RUBRLR	RUBRL	RUBRLRR	RUBRLRL	6	0
RUBRLL	RUBRL	RUBRLLR	RUBRLLL	6	0
RUARLR	RUARL	RUARLRR	RUARLRL	6	0
RUARLL	RUARL	RUARLLL	RUARLLR	6	0
RUARRR	RUARR	RUARRRL	RUARRRR	6	0
RUARRL	RUARR	RUARRLL	RUARRLR	6	0
RUCLRR	RUCLR	RUCLRRL	RUCLRRR	6	0
RUCLRL	RUCLR	RUCLRLL	RUCLRLR	6	0
RUCLLR	RUCLL	RUCLLRL	RUCLLRR	6	0
RUCLLL	RUCLL	RUCLLLL	RUCLLLR	6	0
RUBLRR	RUBLR	RUBLRRL	RUBLRRR	6	0
RUBLRL	RUBLR	RUBLRLL	RUBLRLR	6	0
RUBLLR	RUBLL	RUBLLRL	RUBLLRR	6	0
RUBLLL	RUBLL	RUBLLLL	RUBLLLR	6	0
RUALRR	RUALR	RUALRRL	RUALRRR	6	0
RUALRL	RUALR	RUALRLL	RUALRLR	6	0
RUALLR	RUALL	RUALLRR	RUALLRL	6	0
RUALLL	RUALL	RUALLLR	RUALLLL	6	0
RUCRLRR	RUCRLR	RUCRLRRL	RUCRLRRR	7	0
RUCRLRL	RUCRLR	RUCRLRLL	RUCRLRLR	7	0
RUCRLLR	RUCRLL	RUCRLLRR	RUCRLLRL	7	0
RUCRLLL	RUCRLL	RUCRLLLL	RUCRLLLR	7	0
RUCRRRR	RUCRRR	RUCRRRRL	RUCRRRRR	7	0
RUCRRRL	RUCRRR	RUCRRRLL	RUCRRRLR	7	0
RUCRRLR	RUCRRL	RUCRRLRL	RUCRRLRR	7	0
RUCRRLL	RUCRRL	RUCRRLLR	RUCRRLLL	7	0
RUBRRRR	RUBRRR	RUBRRRRL	RUBRRRRR	7	0
RUBRRRL	RUBRRR	RUBRRRLR	RUBRRRLL	7	0
RUBRRLR	RUBRRL	RUBRRLRL	RUBRRLRR	7	0
RUBRRLL	RUBRRL	RUBRRLLR	RUBRRLLL	7	0
RUBRLRR	RUBRLR	RUBRLRRR	RUBRLRRL	7	0
RUBRLRL	RUBRLR	RUBRLRLR	RUBRLRLL	7	0
RUBRLLR	RUBRLL	RUBRLLRL	RUBRLLRR	7	0
RUBRLLL	RUBRLL	RUBRLLLR	RUBRLLLL	7	0
RUARLRR	RUARLR	RUARLRRR	RUARLRRL	7	0
RUARLRL	RUARLR	RUARLRLR	RUARLRLL	7	0
RUARLLR	RUARLL	RUARLLRR	RUARLLRL	7	0
RUARLLL	RUARLL	RUARLLLR	RUARLLLL	7	0
RUARRRR	RUARRR	RUARRRRL	RUARRRRR	7	0
RUARRRL	RUARRR	RUARRRLL	RUARRRLR	7	0
RUARRLR	RUARRL	RUARRLRL	RUARRLRR	7	0
RUARRLL	RUARRL	RUARRLLL	RUARRLLR	7	0
RUCLRRR	RUCLRR	RUCLRRRL	RUCLRRRR	7	0
RUCLRRL	RUCLRR	RUCLRRLR	RUCLRRLL	7	0
RUCLRLR	RUCLRL	RUCLRLRL	RUCLRLRR	7	0
RUCLRLL	RUCLRL	RUCLRLLL	RUCLRLLR	7	0
RUCLLRR	RUCLLR	RUCLLRRL	RUCLLRRR	7	0
RUCLLRL	RUCLLR	RUCLLRLL	RUCLLRLR	7	0
RUCLLLR	RUCLLL	RUCLLLRL	RUCLLLRR	7	0
RUCLLLL	RUCLLL	RUCLLLLR	RUCLLLLL	7	0
RUBLRRR	RUBLRR	RUBLRRRL	RUBLRRRR	7	0
RUBLRRL	RUBLRR	RUBLRRLL	RUBLRRLR	7	0
RUBLRLR	RUBLRL	RUBLRLRL	RUBLRLRR	7	0
RUBLRLL	RUBLRL	RUBLRLLR	RUBLRLLL	7	0
RUBLLRR	RUBLLR	RUBLLRRL	RUBLLRRR	7	0
RUBLLRL	RUBLLR	RUBLLRLL	RUBLLRLR	7	0
RUBLLLR	RUBLLL	RUBLLLRL	RUBLLLRR	7	0
RUBLLLL	RUBLLL	RUBLLLLR	RUBLLLLL	7	0
RUALRRR	RUALRR	RUALRRRR	RUALRRRL	7	0
RUALRRL	RUALRR	RUALRRLL	RUALRRLR	7	0
RUALRLR	RUALRL	RUALRLRL	RUALRLRR	7	0
RUALRLL	RUALRL	RUALRLLR	RUALRLLL	7	0
RUALLRR	RUALLR	RUALLRRL	RUALLRRR	7	0
RUALLRL	RUALLR	RUALLRLL	RUALLRLR	7	0
RUALLLR	RUALLL	RUALLLRL	RUALLLRR	7	0
RUALLLL	RUALLL	RUALLLLR	RUALLLLL	7	0
RUCRLRRR	RUCRLRR	RUCRLRRRR	RUCRLRRRL	8	0
RUCRLRRL	RUCRLRR	RUCRLRRLL	RUCRLRRLR	8	0
RUCRLRLR	RUCRLRL	RUCRLRLRL	RUCRLRLRR	8	0
RUCRLRLL	RUCRLRL	RUCRLRLLL	RUCRLRLLR	8	0
RUCRLLRR	RUCRLLR	RUCRLLRRL	RUCRLLRRR	8	0
RUCRLLRL	RUCRLLR	RUCRLLRLL	RUCRLLRLR	8	0
RUCRLLLR	RUCRLLL	RUCRLLLRR	RUCRLLLRL	8	0
RUCRLLLL	RUCRLLL	RUCRLLLLL	RUCRLLLLR	8	0
RUCRRRRR	RUCRRRR	RUCRRRRRL	RUCRRRRRR	8	0
RUCRRRRL	RUCRRRR	RUCRRRRLR	RUCRRRRLL	8	0
RUCRRRLR	RUCRRRL	RUCRRRLRL	RUCRRRLRR	8	0
RUCRRRLL	RUCRRRL	RUCRRRLLL	RUCRRRLLR	8	0
RUCRRLRR	RUCRRLR	RUCRRLRRL	RUCRRLRRR	8	0
RUCRRLRL	RUCRRLR	RUCRRLRLL	RUCRRLRLR	8	0
RUCRRLLR	RUCRRLL	RUCRRLLRR	RUCRRLLRL	8	0
RUCRRLLL	RUCRRLL	RUCRRLLLL	RUCRRLLLR	8	0
RUBRRRRR	RUBRRRR	RUBRRRRRL	RUBRRRRRR	8	0
RUBRRRRL	RUBRRRR	RUBRRRRLL	RUBRRRRLR	8	0
RUBRRRLR	RUBRRRL	RUBRRRLRR	RUBRRRLRL	8	0
RUBRRRLL	RUBRRRL	RUBRRRLLR	RUBRRRLLL	8	0
RUBRRLRR	RUBRRLR	RUBRRLRRL	RUBRRLRRR	8	0
RUBRRLRL	RUBRRLR	RUBRRLRLL	RUBRRLRLR	8	0
RUBRRLLR	RUBRRLL	RUBRRLLRR	RUBRRLLRL	8	0
RUBRRLLL	RUBRRLL	RUBRRLLLR	RUBRRLLLL	8	0
RUBRLRRR	RUBRLRR	RUBRLRRRL	RUBRLRRRR	8	0
RUBRLRRL	RUBRLRR	RUBRLRRLL	RUBRLRRLR	8	0
RUBRLRLR	RUBRLRL	RUBRLRLRL	RUBRLRLRR	8	0
RUBRLRLL	RUBRLRL	RUBRLRLLL	RUBRLRLLR	8	0
RUBRLLRR	RUBRLLR	RUBRLLRRL	RUBRLLRRR	8	0
RUBRLLRL	RUBRLLR	RUBRLLRLL	RUBRLLRLR	8	0
RUBRLLLR	RUBRLLL	RUBRLLLRR	RUBRLLLRL	8	0
RUBRLLLL	RUBRLLL	RUBRLLLLL	RUBRLLLLR	8	0
RUARLRRR	RUARLRR	RUARLRRRL	RUARLRRRR	8	0
RUARLRRL	RUARLRR	RUARLRRLL	RUARLRRLR	8	0
RUARLRLR	RUARLRL	RUARLRLRL	RUARLRLRR	8	0
RUARLRLL	RUARLRL	RUARLRLLL	RUARLRLLR	8	0
RUARLLRR	RUARLLR	RUARLLRRL	RUARLLRRR	8	0
RUARLLRL	RUARLLR	RUARLLRLL	RUARLLRLR	8	0
RUARLLLR	RUARLLL	RUARLLLRR	RUARLLLRL	8	0
RUARLLLL	RUARLLL	RUARLLLLR	RUARLLLLL	8	0
RUARRRRR	RUARRRR	RUARRRRRL	RUARRRRRR	8	0
RUARRRRL	RUARRRR	RUARRRRLR	RUARRRRLL	8	0
RUARRRLR	RUARRRL	RUARRRLRL	RUARRRLRR	8	0
RUARRRLL	RUARRRL	RUARRRLLL	RUARRRLLR	8	0
RUARRLRR	RUARRLR	RUARRLRRL	RUARRLRRR	8	0
RUARRLRL	RUARRLR	RUARRLRLR	RUARRLRLL	8	0
RUARRLLR	RUARRLL	RUARRLLRL	RUARRLLRR	8	0
RUARRLLL	RUARRLL	RUARRLLLR	RUARRLLLL	8	0
RUCLRRRR	RUCLRRR	RUCLRRRRL	RUCLRRRRR	8	0
RUCLRRRL	RUCLRRR	RUCLRRRLL	RUCLRRRLR	8	0
RUCLRRLR	RUCLRRL	RUCLRRLRR	RUCLRRLRL	8	0
RUCLRRLL	RUCLRRL	RUCLRRLLL	RUCLRRLLR	8	0
RUCLRLRR	RUCLRLR	RUCLRLRRL	RUCLRLRRR	8	0
RUCLRLRL	RUCLRLR	RUCLRLRLL	RUCLRLRLR	8	0
RUCLRLLR	RUCLRLL	RUCLRLLRL	RUCLRLLRR	8	0
RUCLRLLL	RUCLRLL	RUCLRLLLR	RUCLRLLLL	8	0
RUCLLRRR	RUCLLRR	RUCLLRRRL	RUCLLRRRR	8	0
RUCLLRRL	RUCLLRR	RUCLLRRLL	RUCLLRRLR	8	0
RUCLLRLR	RUCLLRL	RUCLLRLRR	RUCLLRLRL	8	0
RUCLLRLL	RUCLLRL	RUCLLRLLL	RUCLLRLLR	8	0
RUCLLLRR	RUCLLLR	RUCLLLRRR	RUCLLLRRL	8	0
RUCLLLRL	RUCLLLR	RUCLLLRLL	RUCLLLRLR	8	0
RUCLLLLR	RUCLLLL	RUCLLLLRL	RUCLLLLRR	8	0
RUCLLLLL	RUCLLLL	RUCLLLLLL	RUCLLLLLR	8	0
RUBLRRRR	RUBLRRR	RUBLRRRRL	RUBLRRRRR	8	0
RUBLRRRL	RUBLRRR	RUBLRRRLL	RUBLRRRLR	8	0
RUBLRRLR	RUBLRRL	RUBLRRLRR	RUBLRRLRL	8	0
RUBLRRLL	RUBLRRL	RUBLRRLLL	RUBLRRLLR	8	0
RUBLRLRR	RUBLRLR	RUBLRLRRL	RUBLRLRRR	8	0
RUBLRLRL	RUBLRLR	RUBLRLRLL	RUBLRLRLR	8	0
RUBLRLLR	RUBLRLL	RUBLRLLRR	RUBLRLLRL	8	0
RUBLRLLL	RUBLRLL	RUBLRLLLL	RUBLRLLLR	8	0
RUBLLRRR	RUBLLRR	RUBLLRRRL	RUBLLRRRR	8	0
RUBLLRRL	RUBLLRR	RUBLLRRLL	RUBLLRRLR	8	0
RUBLLRLR	RUBLLRL	RUBLLRLRL	RUBLLRLRR	8	0
RUBLLRLL	RUBLLRL	RUBLLRLLL	RUBLLRLLR	8	0
RUBLLLRR	RUBLLLR	RUBLLLRRL	RUBLLLRRR	8	0
RUBLLLRL	RUBLLLR	RUBLLLRLL	RUBLLLRLR	8	0
RUBLLLLR	RUBLLLL	RUBLLLLRR	RUBLLLLRL	8	0
RUBLLLLL	RUBLLLL	RUBLLLLLR	RUBLLLLLL	8	0
RUALRRRR	RUALRRR	RUALRRRRL	RUALRRRRR	8	0
RUALRRRL	RUALRRR	RUALRRRLL	RUALRRRLR	8	0
RUALRRLR	RUALRRL	RUALRRLRL	RUALRRLRR	8	0
RUALRRLL	RUALRRL	RUALRRLLL	RUALRRLLR	8	0
RUALRLRR	RUALRLR	RUALRLRRL	RUALRLRRR	8	0
RUALRLRL	RUALRLR	RUALRLRLR	RUALRLRLL	8	0
RUALRLLR	RUALRLL	RUALRLLRL	RUALRLLRR	8	0
RUALRLLL	RUALRLL	RUALRLLLL	RUALRLLLR	8	0
RUALLRRR	RUALLRR	RUALLRRRL	RUALLRRRR	8	0
RUALLRRL	RUALLRR	RUALLRRLR	RUALLRRLL	8	0
RUALLRLR	RUALLRL	RUALLRLRR	RUALLRLRL	8	0
RUALLRLL	RUALLRL	RUALLRLLR	RUALLRLLL	8	0
RUALLLRR	RUALLLR	RUALLLRRL	RUALLLRRR	8	0
RUALLLRL	RUALLLR	RUALLLRLR	RUALLLRLL	8	0
RUALLLLR	RUALLLL	RUALLLLRR	RUALLLLRL	8	0
RUALLLLL	RUALLLL	RUALLLLLL	RUALLLLLR	8	0
RUCRLRRRR	RUCRLRRR	RUCRLRRRRL	RUCRLRRRRR	9	0
RUCRLRRRL	RUCRLRRR	RUCRLRRRLL	RUCRLRRRLR	9	0
RUCRLRRLR	RUCRLRRL	RUCRLRRLRL	RUCRLRRLRR	9	0
RUCRLRRLL	RUCRLRRL	RUCRLRRLLR	RUCRLRRLLL	9	0
RUCRLRLRR	RUCRLRLR	RUCRLRLRRL	RUCRLRLRRR	9	0
RUCRLRLRL	RUCRLRLR	RUCRLRLRLL	RUCRLRLRLR	9	0
RUCRLRLLR	RUCRLRLL	RUCRLRLLRR	RUCRLRLLRL	9	0
RUCRLRLLL	RUCRLRLL	RUCRLRLLLL	RUCRLRLLLR	9	0
RUCRLLRRR	RUCRLLRR	RUCRLLRRRL	RUCRLLRRRR	9	0
RUCRLLRRL	RUCRLLRR	RUCRLLRRLR	RUCRLLRRLL	9	0
RUCRLLRLR	RUCRLLRL	RUCRLLRLRL	RUCRLLRLRR	9	0
RUCRLLRLL	RUCRLLRL	RUCRLLRLLL	RUCRLLRLLR	9	0
RUCRLLLRR	RUCRLLLR	RUCRLLLRRL	RUCRLLLRRR	9	0
RUCRLLLRL	RUCRLLLR	RUCRLLLRLL	RUCRLLLRLR	9	0
RUCRLLLLR	RUCRLLLL	RUCRLLLLRL	RUCRLLLLRR	9	0
RUCRLLLLL	RUCRLLLL	RUCRLLLLLL	RUCRLLLLLR	9	0
RUCRRRRRR	RUCRRRRR	RUCRRRRRRL	RUCRRRRRRR	9	0
RUCRRRRRL	RUCRRRRR	RUCRRRRRLL	RUCRRRRRLR	9	0
RUCRRRRLR	RUCRRRRL	RUCRRRRLRL	RUCRRRRLRR	9	0
RUCRRRRLL	RUCRRRRL	RUCRRRRLLL	RUCRRRRLLR	9	0
RUCRRRLRR	RUCRRRLR	RUCRRRLRRL	RUCRRRLRRR	9	0
RUCRRRLRL	RUCRRRLR	RUCRRRLRLR	RUCRRRLRLL	9	0
RUCRRRLLR	RUCRRRLL	RUCRRRLLRR	RUCRRRLLRL	9	0
RUCRRRLLL	RUCRRRLL	RUCRRRLLLL	RUCRRRLLLR	9	0
RUCRRLRRR	RUCRRLRR	RUCRRLRRRL	RUCRRLRRRR	9	0
RUCRRLRRL	RUCRRLRR	RUCRRLRRLR	RUCRRLRRLL	9	0
RUCRRLRLR	RUCRRLRL	RUCRRLRLRL	RUCRRLRLRR	9	0
RUCRRLRLL	RUCRRLRL	RUCRRLRLLL	RUCRRLRLLR	9	0
RUCRRLLRR	RUCRRLLR	RUCRRLLRRR	RUCRRLLRRL	9	0
RUCRRLLRL	RUCRRLLR	RUCRRLLRLL	RUCRRLLRLR	9	0
RUCRRLLLR	RUCRRLLL	RUCRRLLLRL	RUCRRLLLRR	9	0
RUCRRLLLL	RUCRRLLL	RUCRRLLLLR	RUCRRLLLLL	9	0
RUBRRRRRR	RUBRRRRR	RUBRRRRRRL	RUBRRRRRRR	9	0
RUBRRRRRL	RUBRRRRR	RUBRRRRRLL	RUBRRRRRLR	9	0
RUBRRRRLR	RUBRRRRL	RUBRRRRLRL	RUBRRRRLRR	9	0
RUBRRRRLL	RUBRRRRL	RUBRRRRLLR	RUBRRRRLLL	9	0
RUBRRRLRR	RUBRRRLR	RUBRRRLRRR	RUBRRRLRRL	9	0
RUBRRRLRL	RUBRRRLR	RUBRRRLRLL	RUBRRRLRLR	9	0
RUBRRRLLR	RUBRRRLL	RUBRRRLLRL	RUBRRRLLRR	9	0
RUBRRRLLL	RUBRRRLL	RUBRRRLLLR	RUBRRRLLLL	9	0
RUBRRLRRR	RUBRRLRR	RUBRRLRRRL	RUBRRLRRRR	9	0
RUBRRLRRL	RUBRRLRR	RUBRRLRRLL	RUBRRLRRLR	9	0
RUBRRLRLR	RUBRRLRL	RUBRRLRLRR	RUBRRLRLRL	9	0
RUBRRLRLL	RUBRRLRL	RUBRRLRLLR	RUBRRLRLLL	9	0
RUBRRLLRR	RUBRRLLR	RUBRRLLRRR	RUBRRLLRRL	9	0
RUBRRLLRL	RUBRRLLR	RUBRRLLRLL	RUBRRLLRLR	9	0
RUBRRLLLR	RUBRRLLL	RUBRRLLLRL	RUBRRLLLRR	9	0
RUBRRLLLL	RUBRRLLL	RUBRRLLLLL	RUBRRLLLLR	9	0
RUBRLRRRR	RUBRLRRR	RUBRLRRRRL	RUBRLRRRRR	9	0
RUBRLRRRL	RUBRLRRR	RUBRLRRRLR	RUBRLRRRLL	9	0
RUBRLRRLR	RUBRLRRL	RUBRLRRLRL	RUBRLRRLRR	9	0
RUBRLRRLL	RUBRLRRL	RUBRLRRLLR	RUBRLRRLLL	9	0
RUBRLRLRR	RUBRLRLR	RUBRLRLRRR	RUBRLRLRRL	9	0
RUBRLRLRL	RUBRLRLR	RUBRLRLRLR	RUBRLRLRLL	9	0
RUBRLRLLR	RUBRLRLL	RUBRLRLLRL	RUBRLRLLRR	9	0
RUBRLRLLL	RUBRLRLL	RUBRLRLLLR	RUBRLRLLLL	9	0
RUBRLLRRR	RUBRLLRR	RUBRLLRRRL	RUBRLLRRRR	9	0
RUBRLLRRL	RUBRLLRR	RUBRLLRRLR	RUBRLLRRLL	9	0
RUBRLLRLR	RUBRLLRL	RUBRLLRLRR	RUBRLLRLRL	9	0
RUBRLLRLL	RUBRLLRL	RUBRLLRLLL	RUBRLLRLLR	9	0
RUBRLLLRR	RUBRLLLR	RUBRLLLRRL	RUBRLLLRRR	9	0
RUBRLLLRL	RUBRLLLR	RUBRLLLRLL	RUBRLLLRLR	9	0
RUBRLLLLR	RUBRLLLL	RUBRLLLLRR	RUBRLLLLRL	9	0
RUBRLLLLL	RUBRLLLL	RUBRLLLLLR	RUBRLLLLLL	9	0
RUARLRRRR	RUARLRRR	RUARLRRRRL	RUARLRRRRR	9	0
RUARLRRRL	RUARLRRR	RUARLRRRLR	RUARLRRRLL	9	0
RUARLRRLR	RUARLRRL	RUARLRRLRL	RUARLRRLRR	9	0
RUARLRRLL	RUARLRRL	RUARLRRLLR	RUARLRRLLL	9	0
RUARLRLRR	RUARLRLR	RUARLRLRRL	RUARLRLRRR	9	0
RUARLRLRL	RUARLRLR	RUARLRLRLL	RUARLRLRLR	9	0
RUARLRLLR	RUARLRLL	RUARLRLLRL	RUARLRLLRR	9	0
RUARLRLLL	RUARLRLL	RUARLRLLLR	RUARLRLLLL	9	0
RUARLLRRR	RUARLLRR	RUARLLRRRL	RUARLLRRRR	9	0
RUARLLRRL	RUARLLRR	RUARLLRRLL	RUARLLRRLR	9	0
RUARLLRLR	RUARLLRL	RUARLLRLRL	RUARLLRLRR	9	0
RUARLLRLL	RUARLLRL	RUARLLRLLR	RUARLLRLLL	9	0
RUARLLLRR	RUARLLLR	RUARLLLRRR	RUARLLLRRL	9	0
RUARLLLRL	RUARLLLR	RUARLLLRLL	RUARLLLRLR	9	0
RUARLLLLR	RUARLLLL	RUARLLLLRR	RUARLLLLRL	9	0
RUARLLLLL	RUARLLLL	RUARLLLLLL	RUARLLLLLR	9	0
RUARRRRRR	RUARRRRR	RUARRRRRRL	RUARRRRRRR	9	0
RUARRRRRL	RUARRRRR	RUARRRRRLL	RUARRRRRLR	9	0
RUARRRRLR	RUARRRRL	RUARRRRLRR	RUARRRRLRL	9	0
RUARRRRLL	RUARRRRL	RUARRRRLLL	RUARRRRLLR	9	0
RUARRRLRR	RUARRRLR	RUARRRLRRL	RUARRRLRRR	9	0
RUARRRLRL	RUARRRLR	RUARRRLRLL	RUARRRLRLR	9	0
RUARRRLLR	RUARRRLL	RUARRRLLRL	RUARRRLLRR	9	0
RUARRRLLL	RUARRRLL	RUARRRLLLL	RUARRRLLLR	9	0
RUARRLRRR	RUARRLRR	RUARRLRRRL	RUARRLRRRR	9	0
RUARRLRRL	RUARRLRR	RUARRLRRLL	RUARRLRRLR	9	0
RUARRLRLR	RUARRLRL	RUARRLRLRL	RUARRLRLRR	9	0
RUARRLRLL	RUARRLRL	RUARRLRLLL	RUARRLRLLR	9	0
RUARRLLRR	RUARRLLR	RUARRLLRRL	RUARRLLRRR	9	0
RUARRLLRL	RUARRLLR	RUARRLLRLR	RUARRLLRLL	9	0
RUARRLLLR	RUARRLLL	RUARRLLLRR	RUARRLLLRL	9	0
RUARRLLLL	RUARRLLL	RUARRLLLLR	RUARRLLLLL	9	0
RUCLRRRRR	RUCLRRRR	RUCLRRRRRL	RUCLRRRRRR	9	0
RUCLRRRRL	RUCLRRRR	RUCLRRRRLL	RUCLRRRRLR	9	0
RUCLRRRLR	RUCLRRRL	RUCLRRRLRL	RUCLRRRLRR	9	0
RUCLRRRLL	RUCLRRRL	RUCLRRRLLL	RUCLRRRLLR	9	0
RUCLRRLRR	RUCLRRLR	RUCLRRLRRL	RUCLRRLRRR	9	0
RUCLRRLRL	RUCLRRLR	RUCLRRLRLR	RUCLRRLRLL	9	0
RUCLRRLLR	RUCLRRLL	RUCLRRLLRR	RUCLRRLLRL	9	0
RUCLRRLLL	RUCLRRLL	RUCLRRLLLL	RUCLRRLLLR	9	0
RUCLRLRRR	RUCLRLRR	RUCLRLRRRL	RUCLRLRRRR	9	0
RUCLRLRRL	RUCLRLRR	RUCLRLRRLL	RUCLRLRRLR	9	0
RUCLRLRLR	RUCLRLRL	RUCLRLRLRL	RUCLRLRLRR	9	0
RUCLRLRLL	RUCLRLRL	RUCLRLRLLR	RUCLRLRLLL	9	0
RUCLRLLRR	RUCLRLLR	RUCLRLLRRL	RUCLRLLRRR	9	0
RUCLRLLRL	RUCLRLLR	RUCLRLLRLR	RUCLRLLRLL	9	0
RUCLRLLLR	RUCLRLLL	RUCLRLLLRL	RUCLRLLLRR	9	0
RUCLRLLLL	RUCLRLLL	RUCLRLLLLR	RUCLRLLLLL	9	0
RUCLLRRRR	RUCLLRRR	RUCLLRRRRL	RUCLLRRRRR	9	0
RUCLLRRRL	RUCLLRRR	RUCLLRRRLL	RUCLLRRRLR	9	0
RUCLLRRLR	RUCLLRRL	RUCLLRRLRL	RUCLLRRLRR	9	0
RUCLLRRLL	RUCLLRRL	RUCLLRRLLR	RUCLLRRLLL	9	0
RUCLLRLRR	RUCLLRLR	RUCLLRLRRL	RUCLLRLRRR	9	0
RUCLLRLRL	RUCLLRLR	RUCLLRLRLL	RUCLLRLRLR	9	0
RUCLLRLLR	RUCLLRLL	RUCLLRLLRL	RUCLLRLLRR	9	0
RUCLLRLLL	RUCLLRLL	RUCLLRLLLL	RUCLLRLLLR	9	0
RUCLLLRRR	RUCLLLRR	RUCLLLRRRL	RUCLLLRRRR	9	0
RUCLLLRRL	RUCLLLRR	RUCLLLRRLL	RUCLLLRRLR	9	0
RUCLLLRLR	RUCLLLRL	RUCLLLRLRL	RUCLLLRLRR	9	0
RUCLLLRLL	RUCLLLRL	RUCLLLRLLR	RUCLLLRLLL	9	0
RUCLLLLRR	RUCLLLLR	RUCLLLLRRL	RUCLLLLRRR	9	0
RUCLLLLRL	RUCLLLLR	RUCLLLLRLL	RUCLLLLRLR	9	0
RUCLLLLLR	RUCLLLLL	RUCLLLLLRL	RUCLLLLLRR	9	0
RUCLLLLLL	RUCLLLLL	RUCLLLLLLL	RUCLLLLLLR	9	0
RUBLRRRRR	RUBLRRRR	RUBLRRRRRL	RUBLRRRRRR	9	0
RUBLRRRRL	RUBLRRRR	RUBLRRRRLR	RUBLRRRRLL	9	0
RUBLRRRLR	RUBLRRRL	RUBLRRRLRL	RUBLRRRLRR	9	0
RUBLRRRLL	RUBLRRRL	RUBLRRRLLR	RUBLRRRLLL	9	0
RUBLRRLRR	RUBLRRLR	RUBLRRLRRL	RUBLRRLRRR	9	0
RUBLRRLRL	RUBLRRLR	RUBLRRLRLL	RUBLRRLRLR	9	0
RUBLRRLLR	RUBLRRLL	RUBLRRLLRR	RUBLRRLLRL	9	0
RUBLRRLLL	RUBLRRLL	RUBLRRLLLR	RUBLRRLLLL	9	0
RUBLRLRRR	RUBLRLRR	RUBLRLRRRL	RUBLRLRRRR	9	0
RUBLRLRRL	RUBLRLRR	RUBLRLRRLL	RUBLRLRRLR	9	0
RUBLRLRLR	RUBLRLRL	RUBLRLRLRL	RUBLRLRLRR	9	0
RUBLRLRLL	RUBLRLRL	RUBLRLRLLL	RUBLRLRLLR	9	0
RUBLRLLRR	RUBLRLLR	RUBLRLLRRL	RUBLRLLRRR	9	0
RUBLRLLRL	RUBLRLLR	RUBLRLLRLL	RUBLRLLRLR	9	0
RUBLRLLLR	RUBLRLLL	RUBLRLLLRL	RUBLRLLLRR	9	0
RUBLRLLLL	RUBLRLLL	RUBLRLLLLL	RUBLRLLLLR	9	2
RUBLLRRRR	RUBLLRRR	RUBLLRRRRL	RUBLLRRRRR	9	0
RUBLLRRRL	RUBLLRRR	RUBLLRRRLL	RUBLLRRRLR	9	0
RUBLLRRLR	RUBLLRRL	RUBLLRRLRL	RUBLLRRLRR	9	0
RUBLLRRLL	RUBLLRRL	RUBLLRRLLL	RUBLLRRLLR	9	0
RUBLLRLRR	RUBLLRLR	RUBLLRLRRL	RUBLLRLRRR	9	0
RUBLLRLRL	RUBLLRLR	RUBLLRLRLL	RUBLLRLRLR	9	0
RUBLLRLLR	RUBLLRLL	RUBLLRLLRL	RUBLLRLLRR	9	0
RUBLLRLLL	RUBLLRLL	RUBLLRLLLL	RUBLLRLLLR	9	0
RUBLLLRRR	RUBLLLRR	RUBLLLRRRL	RUBLLLRRRR	9	0
RUBLLLRRL	RUBLLLRR	RUBLLLRRLL	RUBLLLRRLR	9	0
RUBLLLRLR	RUBLLLRL	RUBLLLRLRR	RUBLLLRLRL	9	0
RUBLLLRLL	RUBLLLRL	RUBLLLRLLL	RUBLLLRLLR	9	0
RUBLLLLRR	RUBLLLLR	RUBLLLLRRR	RUBLLLLRRL	9	0
RUBLLLLRL	RUBLLLLR	RUBLLLLRLR	RUBLLLLRLL	9	0
RUBLLLLLR	RUBLLLLL	RUBLLLLLRR	RUBLLLLLRL	9	0
RUBLLLLLL	RUBLLLLL	RUBLLLLLLR	RUBLLLLLLL	9	0
RUALRRRRR	RUALRRRR	RUALRRRRRL	RUALRRRRRR	9	0
RUALRRRRL	RUALRRRR	RUALRRRRLL	RUALRRRRLR	9	0
RUALRRRLR	RUALRRRL	RUALRRRLRL	RUALRRRLRR	9	0
RUALRRRLL	RUALRRRL	RUALRRRLLL	RUALRRRLLR	9	0
RUALRRLRR	RUALRRLR	RUALRRLRRR	RUALRRLRRL	9	0
RUALRRLRL	RUALRRLR	RUALRRLRLL	RUALRRLRLR	9	0
RUALRRLLR	RUALRRLL	RUALRRLLRR	RUALRRLLRL	9	0
RUALRRLLL	RUALRRLL	RUALRRLLLR	RUALRRLLLL	9	0
RUALRLRRR	RUALRLRR	RUALRLRRRL	RUALRLRRRR	9	0
RUALRLRRL	RUALRLRR	RUALRLRRLL	RUALRLRRLR	9	0
RUALRLRLR	RUALRLRL	RUALRLRLRR	RUALRLRLRL	9	0
RUALRLRLL	RUALRLRL	RUALRLRLLL	RUALRLRLLR	9	0
RUALRLLRR	RUALRLLR	RUALRLLRRL	RUALRLLRRR	9	0
RUALRLLRL	RUALRLLR	RUALRLLRLL	RUALRLLRLR	9	0
RUALRLLLR	RUALRLLL	RUALRLLLRL	RUALRLLLRR	9	0
RUALRLLLL	RUALRLLL	RUALRLLLLR	RUALRLLLLL	9	0
RUALLRRRR	RUALLRRR	RUALLRRRRL	RUALLRRRRR	9	0
RUALLRRRL	RUALLRRR	RUALLRRRLL	RUALLRRRLR	9	0
RUALLRRLR	RUALLRRL	RUALLRRLRL	RUALLRRLRR	9	0
RUALLRRLL	RUALLRRL	RUALLRRLLR	RUALLRRLLL	9	0
RUALLRLRR	RUALLRLR	RUALLRLRRL	RUALLRLRRR	9	0
RUALLRLRL	RUALLRLR	RUALLRLRLL	RUALLRLRLR	9	0
RUALLRLLR	RUALLRLL	RUALLRLLRR	RUALLRLLRL	9	0
RUALLRLLL	RUALLRLL	RUALLRLLLR	RUALLRLLLL	9	0
RUALLLRRR	RUALLLRR	RUALLLRRRR	RUALLLRRRL	9	0
RUALLLRRL	RUALLLRR	RUALLLRRLL	RUALLLRRLR	9	0
RUALLLRLR	RUALLLRL	RUALLLRLRL	RUALLLRLRR	9	0
RUALLLRLL	RUALLLRL	RUALLLRLLL	RUALLLRLLR	9	0
RUALLLLRR	RUALLLLR	RUALLLLRRL	RUALLLLRRR	9	0
RUALLLLRL	RUALLLLR	RUALLLLRLL	RUALLLLRLR	9	0
RUALLLLLR	RUALLLLL	RUALLLLLRL	RUALLLLLRR	9	0
RUALLLLLL	RUALLLLL	RUALLLLLLL	RUALLLLLLR	9	0
RUCRLRRRRR	RUCRLRRRR	RUCRLRRRRRL	RUCRLRRRRRR	10	0
RUCRLRRRRL	RUCRLRRRR	RUCRLRRRRLR	RUCRLRRRRLL	10	0
RUCRLRRRLR	RUCRLRRRL	RUCRLRRRLRR	RUCRLRRRLRL	10	0
RUCRLRRRLL	RUCRLRRRL	RUCRLRRRLLL	RUCRLRRRLLR	10	0
RUCRLRRLRR	RUCRLRRLR	RUCRLRRLRRL	RUCRLRRLRRR	10	0
RUCRLRRLRL	RUCRLRRLR	RUCRLRRLRLL	RUCRLRRLRLR	10	0
RUCRLRRLLR	RUCRLRRLL	RUCRLRRLLRL	RUCRLRRLLRR	10	0
RUCRLRRLLL	RUCRLRRLL	RUCRLRRLLLL	RUCRLRRLLLR	10	0
RUCRLRLRRR	RUCRLRLRR	RUCRLRLRRRL	RUCRLRLRRRR	10	0
RUCRLRLRRL	RUCRLRLRR	RUCRLRLRRLL	RUCRLRLRRLR	10	0
RUCRLRLRLR	RUCRLRLRL	RUCRLRLRLRL	RUCRLRLRLRR	10	0
RUCRLRLRLL	RUCRLRLRL	RUCRLRLRLLL	RUCRLRLRLLR	10	0
RUCRLRLLRR	RUCRLRLLR	RUCRLRLLRRR	RUCRLRLLRRL	10	0
RUCRLRLLRL	RUCRLRLLR	RUCRLRLLRLL	RUCRLRLLRLR	10	0
RUCRLRLLLR	RUCRLRLLL	RUCRLRLLLRR	RUCRLRLLLRL	10	0
RUCRLRLLLL	RUCRLRLLL	RUCRLRLLLLR	RUCRLRLLLLL	10	0
RUCRLLRRRR	RUCRLLRRR	RUCRLLRRRRL	RUCRLLRRRRR	10	0
RUCRLLRRRL	RUCRLLRRR	RUCRLLRRRLL	RUCRLLRRRLR	10	0
RUCRLLRRLR	RUCRLLRRL	RUCRLLRRLRL	RUCRLLRRLRR	10	0
RUCRLLRRLL	RUCRLLRRL	RUCRLLRRLLL	RUCRLLRRLLR	10	0
RUCRLLRLRR	RUCRLLRLR	RUCRLLRLRRL	RUCRLLRLRRR	10	0
RUCRLLRLRL	RUCRLLRLR	RUCRLLRLRLR	RUCRLLRLRLL	10	0
RUCRLLRLLR	RUCRLLRLL	RUCRLLRLLRL	RUCRLLRLLRR	10	0
RUCRLLRLLL	RUCRLLRLL	RUCRLLRLLLL	RUCRLLRLLLR	10	0
RUCRLLLRRR	RUCRLLLRR	RUCRLLLRRRL	RUCRLLLRRRR	10	0
RUCRLLLRRL	RUCRLLLRR	RUCRLLLRRLL	RUCRLLLRRLR	10	0
RUCRLLLRLR	RUCRLLLRL	RUCRLLLRLRL	RUCRLLLRLRR	10	0
RUCRLLLRLL	RUCRLLLRL	RUCRLLLRLLL	RUCRLLLRLLR	10	0
RUCRLLLLRR	RUCRLLLLR	RUCRLLLLRRL	RUCRLLLLRRR	10	0
RUCRLLLLRL	RUCRLLLLR	RUCRLLLLRLL	RUCRLLLLRLR	10	0
RUCRLLLLLR	RUCRLLLLL	RUCRLLLLLRL	RUCRLLLLLRR	10	0
RUCRLLLLLL	RUCRLLLLL	RUCRLLLLLLR	RUCRLLLLLLL	10	0
RUCRRRRRRR	RUCRRRRRR	RUCRRRRRRRL	RUCRRRRRRRR	10	0
RUCRRRRRRL	RUCRRRRRR	RUCRRRRRRLL	RUCRRRRRRLR	10	0
RUCRRRRRLR	RUCRRRRRL	RUCRRRRRLRL	RUCRRRRRLRR	10	0
RUCRRRRRLL	RUCRRRRRL	RUCRRRRRLLL	RUCRRRRRLLR	10	0
RUCRRRRLRR	RUCRRRRLR	RUCRRRRLRRL	RUCRRRRLRRR	10	0
RUCRRRRLRL	RUCRRRRLR	RUCRRRRLRLR	RUCRRRRLRLL	10	0
RUCRRRRLLR	RUCRRRRLL	RUCRRRRLLRL	RUCRRRRLLRR	10	0
RUCRRRRLLL	RUCRRRRLL	RUCRRRRLLLL	RUCRRRRLLLR	10	0
RUCRRRLRRR	RUCRRRLRR	RUCRRRLRRRL	RUCRRRLRRRR	10	0
RUCRRRLRRL	RUCRRRLRR	RUCRRRLRRLL	RUCRRRLRRLR	10	0
RUCRRRLRLR	RUCRRRLRL	RUCRRRLRLRL	RUCRRRLRLRR	10	0
RUCRRRLRLL	RUCRRRLRL	RUCRRRLRLLL	RUCRRRLRLLR	10	0
RUCRRRLLRR	RUCRRRLLR	RUCRRRLLRRL	RUCRRRLLRRR	10	0
RUCRRRLLRL	RUCRRRLLR	RUCRRRLLRLR	RUCRRRLLRLL	10	0
RUCRRRLLLR	RUCRRRLLL	RUCRRRLLLRL	RUCRRRLLLRR	10	0
RUCRRRLLLL	RUCRRRLLL	RUCRRRLLLLL	RUCRRRLLLLR	10	0
RUCRRLRRRR	RUCRRLRRR	RUCRRLRRRRL	RUCRRLRRRRR	10	0
RUCRRLRRRL	RUCRRLRRR	RUCRRLRRRLL	RUCRRLRRRLR	10	0
RUCRRLRRLR	RUCRRLRRL	RUCRRLRRLRL	RUCRRLRRLRR	10	0
RUCRRLRRLL	RUCRRLRRL	RUCRRLRRLLL	RUCRRLRRLLR	10	0
RUCRRLRLRR	RUCRRLRLR	RUCRRLRLRRL	RUCRRLRLRRR	10	0
RUCRRLRLRL	RUCRRLRLR	RUCRRLRLRLL	RUCRRLRLRLR	10	0
RUCRRLRLLR	RUCRRLRLL	RUCRRLRLLRL	RUCRRLRLLRR	10	0
RUCRRLRLLL	RUCRRLRLL	RUCRRLRLLLL	RUCRRLRLLLR	10	0
RUCRRLLRRR	RUCRRLLRR	RUCRRLLRRRL	RUCRRLLRRRR	10	0
RUCRRLLRRL	RUCRRLLRR	RUCRRLLRRLL	RUCRRLLRRLR	10	0
RUCRRLLRLR	RUCRRLLRL	RUCRRLLRLRL	RUCRRLLRLRR	10	0
RUCRRLLRLL	RUCRRLLRL	RUCRRLLRLLR	RUCRRLLRLLL	10	0
RUCRRLLLRR	RUCRRLLLR	RUCRRLLLRRR	RUCRRLLLRRL	10	0
RUCRRLLLRL	RUCRRLLLR	RUCRRLLLRLL	RUCRRLLLRLR	10	0
RUCRRLLLLR	RUCRRLLLL	RUCRRLLLLRR	RUCRRLLLLRL	10	0
RUCRRLLLLL	RUCRRLLLL	RUCRRLLLLLL	RUCRRLLLLLR	10	0
RUBRRRRRRR	RUBRRRRRR	RUBRRRRRRRL	RUBRRRRRRRR	10	0
RUBRRRRRRL	RUBRRRRRR	RUBRRRRRRLL	RUBRRRRRRLR	10	0
RUBRRRRRLR	RUBRRRRRL	RUBRRRRRLRL	RUBRRRRRLRR	10	0
RUBRRRRRLL	RUBRRRRRL	RUBRRRRRLLR	RUBRRRRRLLL	10	0
RUBRRRRLRR	RUBRRRRLR	RUBRRRRLRRL	RUBRRRRLRRR	10	0
RUBRRRRLRL	RUBRRRRLR	RUBRRRRLRLR	RUBRRRRLRLL	10	0
RUBRRRRLLR	RUBRRRRLL	RUBRRRRLLRL	RUBRRRRLLRR	10	0
RUBRRRRLLL	RUBRRRRLL	RUBRRRRLLLL	RUBRRRRLLLR	10	0
RUBRRRLRRR	RUBRRRLRR	RUBRRRLRRRR	RUBRRRLRRRL	10	0
RUBRRRLRRL	RUBRRRLRR	RUBRRRLRRLL	RUBRRRLRRLR	10	0
RUBRRRLRLR	RUBRRRLRL	RUBRRRLRLRL	RUBRRRLRLRR	10	0
RUBRRRLRLL	RUBRRRLRL	RUBRRRLRLLL	RUBRRRLRLLR	10	0
RUBRRRLLRR	RUBRRRLLR	RUBRRRLLRRR	RUBRRRLLRRL	10	0
RUBRRRLLRL	RUBRRRLLR	RUBRRRLLRLR	RUBRRRLLRLL	10	0
RUBRRRLLLR	RUBRRRLLL	RUBRRRLLLRL	RUBRRRLLLRR	10	0
RUBRRRLLLL	RUBRRRLLL	RUBRRRLLLLL	RUBRRRLLLLR	10	0
RUBRRLRRRR	RUBRRLRRR	RUBRRLRRRRL	RUBRRLRRRRR	10	0
RUBRRLRRRL	RUBRRLRRR	RUBRRLRRRLL	RUBRRLRRRLR	10	0
RUBRRLRRLR	RUBRRLRRL	RUBRRLRRLRL	RUBRRLRRLRR	10	0
RUBRRLRRLL	RUBRRLRRL	RUBRRLRRLLR	RUBRRLRRLLL	10	0
RUBRRLRLRR	RUBRRLRLR	RUBRRLRLRRL	RUBRRLRLRRR	10	0
RUBRRLRLRL	RUBRRLRLR	RUBRRLRLRLL	RUBRRLRLRLR	10	0
RUBRRLRLLR	RUBRRLRLL	RUBRRLRLLRR	RUBRRLRLLRL	10	0
RUBRRLRLLL	RUBRRLRLL	RUBRRLRLLLR	RUBRRLRLLLL	10	0
RUBRRLLRRR	RUBRRLLRR	RUBRRLLRRRL	RUBRRLLRRRR	10	0
RUBRRLLRRL	RUBRRLLRR	RUBRRLLRRLL	RUBRRLLRRLR	10	0
RUBRRLLRLR	RUBRRLLRL	RUBRRLLRLRL	RUBRRLLRLRR	10	0
RUBRRLLRLL	RUBRRLLRL	RUBRRLLRLLL	RUBRRLLRLLR	10	0
RUBRRLLLRR	RUBRRLLLR	RUBRRLLLRRL	RUBRRLLLRRR	10	0
RUBRRLLLRL	RUBRRLLLR	RUBRRLLLRLL	RUBRRLLLRLR	10	0
RUBRRLLLLR	RUBRRLLLL	RUBRRLLLLRL	RUBRRLLLLRR	10	0
RUBRRLLLLL	RUBRRLLLL	RUBRRLLLLLR	RUBRRLLLLLL	10	0
RUBRLRRRRR	RUBRLRRRR	RUBRLRRRRRL	RUBRLRRRRRR	10	0
RUBRLRRRRL	RUBRLRRRR	RUBRLRRRRLL	RUBRLRRRRLR	10	0
RUBRLRRRLR	RUBRLRRRL	RUBRLRRRLRL	RUBRLRRRLRR	10	0
RUBRLRRRLL	RUBRLRRRL	RUBRLRRRLLR	RUBRLRRRLLL	10	0
RUBRLRRLRR	RUBRLRRLR	RUBRLRRLRRL	RUBRLRRLRRR	10	0
RUBRLRRLRL	RUBRLRRLR	RUBRLRRLRLL	RUBRLRRLRLR	10	0
RUBRLRRLLR	RUBRLRRLL	RUBRLRRLLRL	RUBRLRRLLRR	10	0
RUBRLRRLLL	RUBRLRRLL	RUBRLRRLLLR	RUBRLRRLLLL	10	0
RUBRLRLRRR	RUBRLRLRR	RUBRLRLRRRL	RUBRLRLRRRR	10	0
RUBRLRLRRL	RUBRLRLRR	RUBRLRLRRLL	RUBRLRLRRLR	10	0
RUBRLRLRLR	RUBRLRLRL	RUBRLRLRLRL	RUBRLRLRLRR	10	0
RUBRLRLRLL	RUBRLRLRL	RUBRLRLRLLL	RUBRLRLRLLR	10	0
RUBRLRLLRR	RUBRLRLLR	RUBRLRLLRRL	RUBRLRLLRRR	10	0
RUBRLRLLRL	RUBRLRLLR	RUBRLRLLRLL	RUBRLRLLRLR	10	0
RUBRLRLLLR	RUBRLRLLL	RUBRLRLLLRL	RUBRLRLLLRR	10	0
RUBRLRLLLL	RUBRLRLLL	RUBRLRLLLLR	RUBRLRLLLLL	10	0
RUBRLLRRRR	RUBRLLRRR	RUBRLLRRRRL	RUBRLLRRRRR	10	0
RUBRLLRRRL	RUBRLLRRR	RUBRLLRRRLR	RUBRLLRRRLL	10	0
RUBRLLRRLR	RUBRLLRRL	RUBRLLRRLRL	RUBRLLRRLRR	10	0
RUBRLLRRLL	RUBRLLRRL	RUBRLLRRLLL	RUBRLLRRLLR	10	0
RUBRLLRLRR	RUBRLLRLR	RUBRLLRLRRL	RUBRLLRLRRR	10	0
RUBRLLRLRL	RUBRLLRLR	RUBRLLRLRLR	RUBRLLRLRLL	10	0
RUBRLLRLLR	RUBRLLRLL	RUBRLLRLLRL	RUBRLLRLLRR	10	0
RUBRLLRLLL	RUBRLLRLL	RUBRLLRLLLR	RUBRLLRLLLL	10	0
RUBRLLLRRR	RUBRLLLRR	RUBRLLLRRRR	RUBRLLLRRRL	10	0
RUBRLLLRRL	RUBRLLLRR	RUBRLLLRRLL	RUBRLLLRRLR	10	0
RUBRLLLRLR	RUBRLLLRL	RUBRLLLRLRL	RUBRLLLRLRR	10	0
RUBRLLLRLL	RUBRLLLRL	RUBRLLLRLLL	RUBRLLLRLLR	10	0
RUBRLLLLRR	RUBRLLLLR	RUBRLLLLRRL	RUBRLLLLRRR	10	0
RUBRLLLLRL	RUBRLLLLR	RUBRLLLLRLL	RUBRLLLLRLR	10	0
RUBRLLLLLR	RUBRLLLLL	RUBRLLLLLRL	RUBRLLLLLRR	10	0
RUBRLLLLLL	RUBRLLLLL	RUBRLLLLLLR	RUBRLLLLLLL	10	0
RUARLRRRRR	RUARLRRRR	RUARLRRRRRR	RUARLRRRRRL	10	0
RUARLRRRRL	RUARLRRRR	RUARLRRRRLL	RUARLRRRRLR	10	0
RUARLRRRLR	RUARLRRRL	RUARLRRRLRR	RUARLRRRLRL	10	0
RUARLRRRLL	RUARLRRRL	RUARLRRRLLR	RUARLRRRLLL	10	0
RUARLRRLRR	RUARLRRLR	RUARLRRLRRL	RUARLRRLRRR	10	0
RUARLRRLRL	RUARLRRLR	RUARLRRLRLL	RUARLRRLRLR	10	0
RUARLRRLLR	RUARLRRLL	RUARLRRLLRL	RUARLRRLLRR	10	0
RUARLRRLLL	RUARLRRLL	RUARLRRLLLL	RUARLRRLLLR	10	0
RUARLRLRRR	RUARLRLRR	RUARLRLRRRL	RUARLRLRRRR	10	0
RUARLRLRRL	RUARLRLRR	RUARLRLRRLL	RUARLRLRRLR	10	0
RUARLRLRLR	RUARLRLRL	RUARLRLRLRL	RUARLRLRLRR	10	0
RUARLRLRLL	RUARLRLRL	RUARLRLRLLR	RUARLRLRLLL	10	0
RUARLRLLRR	RUARLRLLR	RUARLRLLRRL	RUARLRLLRRR	10	0
RUARLRLLRL	RUARLRLLR	RUARLRLLRLL	RUARLRLLRLR	10	0
RUARLRLLLR	RUARLRLLL	RUARLRLLLRL	RUARLRLLLRR	10	0
RUARLRLLLL	RUARLRLLL	RUARLRLLLLL	RUARLRLLLLR	10	0
RUARLLRRRR	RUARLLRRR	RUARLLRRRRL	RUARLLRRRRR	10	0
RUARLLRRRL	RUARLLRRR	RUARLLRRRLL	RUARLLRRRLR	10	0
RUARLLRRLR	RUARLLRRL	RUARLLRRLRL	RUARLLRRLRR	10	0
RUARLLRRLL	RUARLLRRL	RUARLLRRLLL	RUARLLRRLLR	10	0
RUARLLRLRR	RUARLLRLR	RUARLLRLRRR	RUARLLRLRRL	10	0
RUARLLRLRL	RUARLLRLR	RUARLLRLRLL	RUARLLRLRLR	10	0
RUARLLRLLR	RUARLLRLL	RUARLLRLLRR	RUARLLRLLRL	10	0
RUARLLRLLL	RUARLLRLL	RUARLLRLLLL	RUARLLRLLLR	10	0
RUARLLLRRR	RUARLLLRR	RUARLLLRRRR	RUARLLLRRRL	10	0
RUARLLLRRL	RUARLLLRR	RUARLLLRRLR	RUARLLLRRLL	10	0
RUARLLLRLR	RUARLLLRL	RUARLLLRLRL	RUARLLLRLRR	10	0
RUARLLLRLL	RUARLLLRL	RUARLLLRLLL	RUARLLLRLLR	10	0
RUARLLLLRR	RUARLLLLR	RUARLLLLRRL	RUARLLLLRRR	10	0
RUARLLLLRL	RUARLLLLR	RUARLLLLRLL	RUARLLLLRLR	10	0
RUARLLLLLR	RUARLLLLL	RUARLLLLLRL	RUARLLLLLRR	10	0
RUARLLLLLL	RUARLLLLL	RUARLLLLLLR	RUARLLLLLLL	10	0
RUARRRRRRR	RUARRRRRR	RUARRRRRRRL	RUARRRRRRRR	10	0
RUARRRRRRL	RUARRRRRR	RUARRRRRRLL	RUARRRRRRLR	10	0
RUARRRRRLR	RUARRRRRL	RUARRRRRLRL	RUARRRRRLRR	10	0
RUARRRRRLL	RUARRRRRL	RUARRRRRLLL	RUARRRRRLLR	10	0
RUARRRRLRR	RUARRRRLR	RUARRRRLRRR	RUARRRRLRRL	10	0
RUARRRRLRL	RUARRRRLR	RUARRRRLRLR	RUARRRRLRLL	10	0
RUARRRRLLR	RUARRRRLL	RUARRRRLLRR	RUARRRRLLRL	10	0
RUARRRRLLL	RUARRRRLL	RUARRRRLLLR	RUARRRRLLLL	10	0
RUARRRLRRR	RUARRRLRR	RUARRRLRRRL	RUARRRLRRRR	10	0
RUARRRLRRL	RUARRRLRR	RUARRRLRRLL	RUARRRLRRLR	10	0
RUARRRLRLR	RUARRRLRL	RUARRRLRLRL	RUARRRLRLRR	10	0
RUARRRLRLL	RUARRRLRL	RUARRRLRLLR	RUARRRLRLLL	10	0
RUARRRLLRR	RUARRRLLR	RUARRRLLRRL	RUARRRLLRRR	10	0
RUARRRLLRL	RUARRRLLR	RUARRRLLRLL	RUARRRLLRLR	10	0
RUARRRLLLR	RUARRRLLL	RUARRRLLLRL	RUARRRLLLRR	10	0
RUARRRLLLL	RUARRRLLL	RUARRRLLLLR	RUARRRLLLLL	10	0
RUARRLRRRR	RUARRLRRR	RUARRLRRRRL	RUARRLRRRRR	10	0
RUARRLRRRL	RUARRLRRR	RUARRLRRRLR	RUARRLRRRLL	10	0
RUARRLRRLR	RUARRLRRL	RUARRLRRLRR	RUARRLRRLRL	10	0
RUARRLRRLL	RUARRLRRL	RUARRLRRLLR	RUARRLRRLLL	10	0
RUARRLRLRR	RUARRLRLR	RUARRLRLRRL	RUARRLRLRRR	10	0
RUARRLRLRL	RUARRLRLR	RUARRLRLRLR	RUARRLRLRLL	10	0
RUARRLRLLR	RUARRLRLL	RUARRLRLLRL	RUARRLRLLRR	10	0
RUARRLRLLL	RUARRLRLL	RUARRLRLLLL	RUARRLRLLLR	10	0
RUARRLLRRR	RUARRLLRR	RUARRLLRRRR	RUARRLLRRRL	10	0
RUARRLLRRL	RUARRLLRR	RUARRLLRRLL	RUARRLLRRLR	10	0
RUARRLLRLR	RUARRLLRL	RUARRLLRLRR	RUARRLLRLRL	10	0
RUARRLLRLL	RUARRLLRL	RUARRLLRLLR	RUARRLLRLLL	10	0
RUARRLLLRR	RUARRLLLR	RUARRLLLRRR	RUARRLLLRRL	10	0
RUARRLLLRL	RUARRLLLR	RUARRLLLRLL	RUARRLLLRLR	10	0
RUARRLLLLR	RUARRLLLL	RUARRLLLLRL	RUARRLLLLRR	10	0
RUARRLLLLL	RUARRLLLL	RUARRLLLLLL	RUARRLLLLLR	10	0
RUCLRRRRRR	RUCLRRRRR	RUCLRRRRRRR	RUCLRRRRRRL	10	0
RUCLRRRRRL	RUCLRRRRR	RUCLRRRRRLL	RUCLRRRRRLR	10	0
RUCLRRRRLR	RUCLRRRRL	RUCLRRRRLRL	RUCLRRRRLRR	10	0
RUCLRRRRLL	RUCLRRRRL	RUCLRRRRLLL	RUCLRRRRLLR	10	0
RUCLRRRLRR	RUCLRRRLR	RUCLRRRLRRR	RUCLRRRLRRL	10	0
RUCLRRRLRL	RUCLRRRLR	RUCLRRRLRLR	RUCLRRRLRLL	10	0
RUCLRRRLLR	RUCLRRRLL	RUCLRRRLLRL	RUCLRRRLLRR	10	0
RUCLRRRLLL	RUCLRRRLL	RUCLRRRLLLL	RUCLRRRLLLR	10	0
RUCLRRLRRR	RUCLRRLRR	RUCLRRLRRRL	RUCLRRLRRRR	10	0
RUCLRRLRRL	RUCLRRLRR	RUCLRRLRRLR	RUCLRRLRRLL	10	0
RUCLRRLRLR	RUCLRRLRL	RUCLRRLRLRL	RUCLRRLRLRR	10	0
RUCLRRLRLL	RUCLRRLRL	RUCLRRLRLLR	RUCLRRLRLLL	10	0
RUCLRRLLRR	RUCLRRLLR	RUCLRRLLRRL	RUCLRRLLRRR	10	0
RUCLRRLLRL	RUCLRRLLR	RUCLRRLLRLL	RUCLRRLLRLR	10	0
RUCLRRLLLR	RUCLRRLLL	RUCLRRLLLRL	RUCLRRLLLRR	10	0
RUCLRRLLLL	RUCLRRLLL	RUCLRRLLLLL	RUCLRRLLLLR	10	0
RUCLRLRRRR	RUCLRLRRR	RUCLRLRRRRL	RUCLRLRRRRR	10	0
RUCLRLRRRL	RUCLRLRRR	RUCLRLRRRLR	RUCLRLRRRLL	10	0
RUCLRLRRLR	RUCLRLRRL	RUCLRLRRLRL	RUCLRLRRLRR	10	0
RUCLRLRRLL	RUCLRLRRL	RUCLRLRRLLR	RUCLRLRRLLL	10	0
RUCLRLRLRR	RUCLRLRLR	RUCLRLRLRRL	RUCLRLRLRRR	10	0
RUCLRLRLRL	RUCLRLRLR	RUCLRLRLRLL	RUCLRLRLRLR	10	0
RUCLRLRLLR	RUCLRLRLL	RUCLRLRLLRR	RUCLRLRLLRL	10	0
RUCLRLRLLL	RUCLRLRLL	RUCLRLRLLLR	RUCLRLRLLLL	10	0
RUCLRLLRRR	RUCLRLLRR	RUCLRLLRRRL	RUCLRLLRRRR	10	0
RUCLRLLRRL	RUCLRLLRR	RUCLRLLRRLL	RUCLRLLRRLR	10	0
RUCLRLLRLR	RUCLRLLRL	RUCLRLLRLRR	RUCLRLLRLRL	10	0
RUCLRLLRLL	RUCLRLLRL	RUCLRLLRLLL	RUCLRLLRLLR	10	0
RUCLRLLLRR	RUCLRLLLR	RUCLRLLLRRR	RUCLRLLLRRL	10	0
RUCLRLLLRL	RUCLRLLLR	RUCLRLLLRLL	RUCLRLLLRLR	10	0
RUCLRLLLLR	RUCLRLLLL	RUCLRLLLLRL	RUCLRLLLLRR	10	0
RUCLRLLLLL	RUCLRLLLL	RUCLRLLLLLL	RUCLRLLLLLR	10	0
RUCLLRRRRR	RUCLLRRRR	RUCLLRRRRRL	RUCLLRRRRRR	10	0
RUCLLRRRRL	RUCLLRRRR	RUCLLRRRRLR	RUCLLRRRRLL	10	0
RUCLLRRRLR	RUCLLRRRL	RUCLLRRRLRL	RUCLLRRRLRR	10	0
RUCLLRRRLL	RUCLLRRRL	RUCLLRRRLLL	RUCLLRRRLLR	10	0
RUCLLRRLRR	RUCLLRRLR	RUCLLRRLRRL	RUCLLRRLRRR	10	0
RUCLLRRLRL	RUCLLRRLR	RUCLLRRLRLL	RUCLLRRLRLR	10	0
RUCLLRRLLR	RUCLLRRLL	RUCLLRRLLRR	RUCLLRRLLRL	10	0
RUCLLRRLLL	RUCLLRRLL	RUCLLRRLLLR	RUCLLRRLLLL	10	0
RUCLLRLRRR	RUCLLRLRR	RUCLLRLRRRL	RUCLLRLRRRR	10	0
RUCLLRLRRL	RUCLLRLRR	RUCLLRLRRLR	RUCLLRLRRLL	10	0
RUCLLRLRLR	RUCLLRLRL	RUCLLRLRLRR	RUCLLRLRLRL	10	0
RUCLLRLRLL	RUCLLRLRL	RUCLLRLRLLL	RUCLLRLRLLR	10	0
RUCLLRLLRR	RUCLLRLLR	RUCLLRLLRRL	RUCLLRLLRRR	10	0
RUCLLRLLRL	RUCLLRLLR	RUCLLRLLRLL	RUCLLRLLRLR	10	0
RUCLLRLLLR	RUCLLRLLL	RUCLLRLLLRL	RUCLLRLLLRR	10	0
RUCLLRLLLL	RUCLLRLLL	RUCLLRLLLLR	RUCLLRLLLLL	10	0
RUCLLLRRRR	RUCLLLRRR	RUCLLLRRRRL	RUCLLLRRRRR	10	0
RUCLLLRRRL	RUCLLLRRR	RUCLLLRRRLL	RUCLLLRRRLR	10	0
RUCLLLRRLR	RUCLLLRRL	RUCLLLRRLRR	RUCLLLRRLRL	10	0
RUCLLLRRLL	RUCLLLRRL	RUCLLLRRLLL	RUCLLLRRLLR	10	0
RUCLLLRLRR	RUCLLLRLR	RUCLLLRLRRL	RUCLLLRLRRR	10	0
RUCLLLRLRL	RUCLLLRLR	RUCLLLRLRLL	RUCLLLRLRLR	10	0
RUCLLLRLLR	RUCLLLRLL	RUCLLLRLLRL	RUCLLLRLLRR	10	0
RUCLLLRLLL	RUCLLLRLL	RUCLLLRLLLL	RUCLLLRLLLR	10	0
RUCLLLLRRR	RUCLLLLRR	RUCLLLLRRRL	RUCLLLLRRRR	10	0
RUCLLLLRRL	RUCLLLLRR	RUCLLLLRRLR	RUCLLLLRRLL	10	0
RUCLLLLRLR	RUCLLLLRL	RUCLLLLRLRR	RUCLLLLRLRL	10	0
RUCLLLLRLL	RUCLLLLRL	RUCLLLLRLLR	RUCLLLLRLLL	10	0
RUCLLLLLRR	RUCLLLLLR	RUCLLLLLRRL	RUCLLLLLRRR	10	0
RUCLLLLLRL	RUCLLLLLR	RUCLLLLLRLR	RUCLLLLLRLL	10	0
RUCLLLLLLR	RUCLLLLLL	RUCLLLLLLRR	RUCLLLLLLRL	10	0
RUCLLLLLLL	RUCLLLLLL	RUCLLLLLLLR	RUCLLLLLLLL	10	0
RUBLRRRRRR	RUBLRRRRR	RUBLRRRRRRL	RUBLRRRRRRR	10	0
RUBLRRRRRL	RUBLRRRRR	RUBLRRRRRLL	RUBLRRRRRLR	10	0
RUBLRRRRLR	RUBLRRRRL	RUBLRRRRLRL	RUBLRRRRLRR	10	0
RUBLRRRRLL	RUBLRRRRL	RUBLRRRRLLL	RUBLRRRRLLR	10	0
RUBLRRRLRR	RUBLRRRLR	RUBLRRRLRRL	RUBLRRRLRRR	10	0
RUBLRRRLRL	RUBLRRRLR	RUBLRRRLRLL	RUBLRRRLRLR	10	0
RUBLRRRLLR	RUBLRRRLL	RUBLRRRLLRR	RUBLRRRLLRL	10	0
RUBLRRRLLL	RUBLRRRLL	RUBLRRRLLLR	RUBLRRRLLLL	10	0
RUBLRRLRRR	RUBLRRLRR	RUBLRRLRRRR	RUBLRRLRRRL	10	0
RUBLRRLRRL	RUBLRRLRR	RUBLRRLRRLL	RUBLRRLRRLR	10	0
RUBLRRLRLR	RUBLRRLRL	RUBLRRLRLRL	RUBLRRLRLRR	10	0
RUBLRRLRLL	RUBLRRLRL	RUBLRRLRLLR	RUBLRRLRLLL	10	0
RUBLRRLLRR	RUBLRRLLR	RUBLRRLLRRL	RUBLRRLLRRR	10	0
RUBLRRLLRL	RUBLRRLLR	RUBLRRLLRLL	RUBLRRLLRLR	10	0
RUBLRRLLLR	RUBLRRLLL	RUBLRRLLLRL	RUBLRRLLLRR	10	0
RUBLRRLLLL	RUBLRRLLL	RUBLRRLLLLR	RUBLRRLLLLL	10	0
RUBLRLRRRR	RUBLRLRRR	RUBLRLRRRRL	RUBLRLRRRRR	10	0
RUBLRLRRRL	RUBLRLRRR	RUBLRLRRRLL	RUBLRLRRRLR	10	0
RUBLRLRRLR	RUBLRLRRL	RUBLRLRRLRL	RUBLRLRRLRR	10	0
RUBLRLRRLL	RUBLRLRRL	RUBLRLRRLLL	RUBLRLRRLLR	10	0
RUBLRLRLRR	RUBLRLRLR	RUBLRLRLRRL	RUBLRLRLRRR	10	0
RUBLRLRLRL	RUBLRLRLR	RUBLRLRLRLL	RUBLRLRLRLR	10	0
RUBLRLRLLR	RUBLRLRLL	RUBLRLRLLRL	RUBLRLRLLRR	10	0
RUBLRLRLLL	RUBLRLRLL	RUBLRLRLLLL	RUBLRLRLLLR	10	0
RUBLRLLRRR	RUBLRLLRR	RUBLRLLRRRL	RUBLRLLRRRR	10	0
RUBLRLLRRL	RUBLRLLRR	RUBLRLLRRLL	RUBLRLLRRLR	10	0
RUBLRLLRLR	RUBLRLLRL	RUBLRLLRLRL	RUBLRLLRLRR	10	0
RUBLRLLRLL	RUBLRLLRL	RUBLRLLRLLL	RUBLRLLRLLR	10	2
RUBLRLLLRR	RUBLRLLLR	RUBLRLLLRRL	RUBLRLLLRRR	10	0
RUBLRLLLRL	RUBLRLLLR	RUBLRLLLRLL	RUBLRLLLRLR	10	0
RUBLLRRRRR	RUBLLRRRR	RUBLLRRRRRL	RUBLLRRRRRR	10	0
RUBLLRRRRL	RUBLLRRRR	RUBLLRRRRLR	RUBLLRRRRLL	10	0
RUBLLRRRLR	RUBLLRRRL	RUBLLRRRLRL	RUBLLRRRLRR	10	0
RUBLLRRRLL	RUBLLRRRL	RUBLLRRRLLL	RUBLLRRRLLR	10	0
RUBLLRRLRR	RUBLLRRLR	RUBLLRRLRRL	RUBLLRRLRRR	10	0
RUBLLRRLRL	RUBLLRRLR	RUBLLRRLRLR	RUBLLRRLRLL	10	0
RUBLLRRLLR	RUBLLRRLL	RUBLLRRLLRL	RUBLLRRLLRR	10	0
RUBLLRRLLL	RUBLLRRLL	RUBLLRRLLLR	RUBLLRRLLLL	10	0
RUBLLRLRRR	RUBLLRLRR	RUBLLRLRRRL	RUBLLRLRRRR	10	0
RUBLLRLRRL	RUBLLRLRR	RUBLLRLRRLL	RUBLLRLRRLR	10	0
RUBLLRLRLR	RUBLLRLRL	RUBLLRLRLRL	RUBLLRLRLRR	10	0
RUBLLRLRLL	RUBLLRLRL	RUBLLRLRLLR	RUBLLRLRLLL	10	0
RUBLLRLLRR	RUBLLRLLR	RUBLLRLLRRL	RUBLLRLLRRR	10	0
RUBLLRLLRL	RUBLLRLLR	RUBLLRLLRLL	RUBLLRLLRLR	10	0
RUBLLRLLLR	RUBLLRLLL	RUBLLRLLLRL	RUBLLRLLLRR	10	0
RUBLLRLLLL	RUBLLRLLL	RUBLLRLLLLR	RUBLLRLLLLL	10	0
RUBLLLRRRR	RUBLLLRRR	RUBLLLRRRRL	RUBLLLRRRRR	10	0
RUBLLLRRRL	RUBLLLRRR	RUBLLLRRRLR	RUBLLLRRRLL	10	0
RUBLLLRRLR	RUBLLLRRL	RUBLLLRRLRL	RUBLLLRRLRR	10	0
RUBLLLRRLL	RUBLLLRRL	RUBLLLRRLLR	RUBLLLRRLLL	10	0
RUBLLLRLRR	RUBLLLRLR	RUBLLLRLRRL	RUBLLLRLRRR	10	0
RUBLLLRLRL	RUBLLLRLR	RUBLLLRLRLL	RUBLLLRLRLR	10	0
RUBLLLRLLR	RUBLLLRLL	RUBLLLRLLRL	RUBLLLRLLRR	10	0
RUBLLLRLLL	RUBLLLRLL	RUBLLLRLLLL	RUBLLLRLLLR	10	0
RUBLLLLRRR	RUBLLLLRR	RUBLLLLRRRL	RUBLLLLRRRR	10	0
RUBLLLLRRL	RUBLLLLRR	RUBLLLLRRLR	RUBLLLLRRLL	10	0
RUBLLLLRLR	RUBLLLLRL	RUBLLLLRLRL	RUBLLLLRLRR	10	0
RUBLLLLRLL	RUBLLLLRL	RUBLLLLRLLL	RUBLLLLRLLR	10	0
RUBLLLLLRR	RUBLLLLLR	RUBLLLLLRRR	RUBLLLLLRRL	10	0
RUBLLLLLRL	RUBLLLLLR	RUBLLLLLRLR	RUBLLLLLRLL	10	0
RUBLLLLLLR	RUBLLLLLL	RUBLLLLLLRR	RUBLLLLLLRL	10	0
RUBLLLLLLL	RUBLLLLLL	RUBLLLLLLLR	RUBLLLLLLLL	10	0
RUALRRRRRR	RUALRRRRR	RUALRRRRRRL	RUALRRRRRRR	10	0
RUALRRRRRL	RUALRRRRR	RUALRRRRRLL	RUALRRRRRLR	10	0
RUALRRRRLR	RUALRRRRL	RUALRRRRLRR	RUALRRRRLRL	10	0
RUALRRRRLL	RUALRRRRL	RUALRRRRLLL	RUALRRRRLLR	10	0
RUALRRRLRR	RUALRRRLR	RUALRRRLRRL	RUALRRRLRRR	10	0
RUALRRRLRL	RUALRRRLR	RUALRRRLRLR	RUALRRRLRLL	10	0
RUALRRRLLR	RUALRRRLL	RUALRRRLLRL	RUALRRRLLRR	10	0
RUALRRRLLL	RUALRRRLL	RUALRRRLLLL	RUALRRRLLLR	10	0
RUALRRLRRR	RUALRRLRR	RUALRRLRRRL	RUALRRLRRRR	10	0
RUALRRLRRL	RUALRRLRR	RUALRRLRRLL	RUALRRLRRLR	10	0
RUALRRLRLR	RUALRRLRL	RUALRRLRLRL	RUALRRLRLRR	10	0
RUALRRLRLL	RUALRRLRL	RUALRRLRLLR	RUALRRLRLLL	10	0
RUALRRLLRR	RUALRRLLR	RUALRRLLRRL	RUALRRLLRRR	10	0
RUALRRLLRL	RUALRRLLR	RUALRRLLRLL	RUALRRLLRLR	10	0
RUALRRLLLR	RUALRRLLL	RUALRRLLLRL	RUALRRLLLRR	10	0
RUALRRLLLL	RUALRRLLL	RUALRRLLLLR	RUALRRLLLLL	10	0
RUALRLRRRR	RUALRLRRR	RUALRLRRRRL	RUALRLRRRRR	10	0
RUALRLRRRL	RUALRLRRR	RUALRLRRRLL	RUALRLRRRLR	10	0
RUALRLRRLR	RUALRLRRL	RUALRLRRLRR	RUALRLRRLRL	10	0
RUALRLRRLL	RUALRLRRL	RUALRLRRLLL	RUALRLRRLLR	10	2
RUALRLRLRR	RUALRLRLR	RUALRLRLRRL	RUALRLRLRRR	10	0
RUALRLRLRL	RUALRLRLR	RUALRLRLRLL	RUALRLRLRLR	10	0
RUALRLRLLR	RUALRLRLL	RUALRLRLLRR	RUALRLRLLRL	10	0
RUALRLRLLL	RUALRLRLL	RUALRLRLLLL	RUALRLRLLLR	10	0
RUALRLLRRR	RUALRLLRR	RUALRLLRRRL	RUALRLLRRRR	10	0
RUALRLLRRL	RUALRLLRR	RUALRLLRRLL	RUALRLLRRLR	10	0
RUALRLLRLR	RUALRLLRL	RUALRLLRLRL	RUALRLLRLRR	10	0
RUALRLLRLL	RUALRLLRL	RUALRLLRLLR	RUALRLLRLLL	10	0
RUALRLLLRR	RUALRLLLR	RUALRLLLRRL	RUALRLLLRRR	10	0
RUALRLLLRL	RUALRLLLR	RUALRLLLRLL	RUALRLLLRLR	10	2
RUALRLLLLR	RUALRLLLL	RUALRLLLLRR	RUALRLLLLRL	10	0
RUALRLLLLL	RUALRLLLL	RUALRLLLLLL	RUALRLLLLLR	10	0
RUALLRRRRR	RUALLRRRR	RUALLRRRRRL	RUALLRRRRRR	10	0
RUALLRRRRL	RUALLRRRR	RUALLRRRRLL	RUALLRRRRLR	10	0
RUALLRRRLR	RUALLRRRL	RUALLRRRLRL	RUALLRRRLRR	10	0
RUALLRRRLL	RUALLRRRL	RUALLRRRLLR	RUALLRRRLLL	10	0
RUALLRRLRR	RUALLRRLR	RUALLRRLRRL	RUALLRRLRRR	10	0
RUALLRRLRL	RUALLRRLR	RUALLRRLRLL	RUALLRRLRLR	10	0
RUALLRRLLR	RUALLRRLL	RUALLRRLLRL	RUALLRRLLRR	10	0
RUALLRRLLL	RUALLRRLL	RUALLRRLLLL	RUALLRRLLLR	10	0
RUALLRLRRR	RUALLRLRR	RUALLRLRRRL	RUALLRLRRRR	10	0
RUALLRLRRL	RUALLRLRR	RUALLRLRRLL	RUALLRLRRLR	10	0
RUALLRLRLR	RUALLRLRL	RUALLRLRLRL	RUALLRLRLRR	10	0
RUALLRLRLL	RUALLRLRL	RUALLRLRLLR	RUALLRLRLLL	10	0
RUALLRLLRR	RUALLRLLR	RUALLRLLRRR	RUALLRLLRRL	10	0
RUALLRLLRL	RUALLRLLR	RUALLRLLRLR	RUALLRLLRLL	10	0
RUALLRLLLR	RUALLRLLL	RUALLRLLLRL	RUALLRLLLRR	10	0
RUALLRLLLL	RUALLRLLL	RUALLRLLLLL	RUALLRLLLLR	10	0
RUALLLRRRR	RUALLLRRR	RUALLLRRRRL	RUALLLRRRRR	10	0
RUALLLRRRL	RUALLLRRR	RUALLLRRRLL	RUALLLRRRLR	10	0
RUALLLRRLR	RUALLLRRL	RUALLLRRLRL	RUALLLRRLRR	10	0
RUALLLRRLL	RUALLLRRL	RUALLLRRLLR	RUALLLRRLLL	10	0
RUALLLRLRR	RUALLLRLR	RUALLLRLRRL	RUALLLRLRRR	10	0
RUALLLRLRL	RUALLLRLR	RUALLLRLRLR	RUALLLRLRLL	10	0
RUALLLRLLR	RUALLLRLL	RUALLLRLLRL	RUALLLRLLRR	10	0
RUALLLRLLL	RUALLLRLL	RUALLLRLLLR	RUALLLRLLLL	10	0
RUALLLLRRR	RUALLLLRR	RUALLLLRRRR	RUALLLLRRRL	10	0
RUALLLLRRL	RUALLLLRR	RUALLLLRRLL	RUALLLLRRLR	10	0
RUALLLLRLR	RUALLLLRL	RUALLLLRLRL	RUALLLLRLRR	10	0
RUALLLLRLL	RUALLLLRL	RUALLLLRLLL	RUALLLLRLLR	10	0
RUALLLLLRR	RUALLLLLR	RUALLLLLRRL	RUALLLLLRRR	10	0
RUALLLLLRL	RUALLLLLR	RUALLLLLRLL	RUALLLLLRLR	10	0
RUALLLLLLR	RUALLLLLL	RUALLLLLLRL	RUALLLLLLRR	10	0
RUALLLLLLL	RUALLLLLL	RUALLLLLLLR	RUALLLLLLLL	10	0
RUCRLRRRRRR	RUCRLRRRRR	RUCRLRRRRRRL	RUCRLRRRRRRR	11	0
RUCRLRRRRRL	RUCRLRRRRR	RUCRLRRRRRLL	RUCRLRRRRRLR	11	0
RUCRLRRRRLR	RUCRLRRRRL	RUCRLRRRRLRL	RUCRLRRRRLRR	11	0
RUCRLRRRRLL	RUCRLRRRRL	RUCRLRRRRLLL	RUCRLRRRRLLR	11	0
RUCRLRRRLRR	RUCRLRRRLR	RUCRLRRRLRRL	RUCRLRRRLRRR	11	0
RUCRLRRRLRL	RUCRLRRRLR	RUCRLRRRLRLL	RUCRLRRRLRLR	11	0
RUCRLRRRLLR	RUCRLRRRLL	RUCRLRRRLLRL	RUCRLRRRLLRR	11	0
RUCRLRRRLLL	RUCRLRRRLL	RUCRLRRRLLLL	RUCRLRRRLLLR	11	0
RUCRLRRLRRR	RUCRLRRLRR	RUCRLRRLRRRL	RUCRLRRLRRRR	11	0
RUCRLRRLRRL	RUCRLRRLRR	RUCRLRRLRRLL	RUCRLRRLRRLR	11	0
RUCRLRRLRLR	RUCRLRRLRL	RUCRLRRLRLRL	RUCRLRRLRLRR	11	0
RUCRLRRLRLL	RUCRLRRLRL	RUCRLRRLRLLR	RUCRLRRLRLLL	11	0
RUCRLRRLLRR	RUCRLRRLLR	RUCRLRRLLRRL	RUCRLRRLLRRR	11	0
RUCRLRRLLRL	RUCRLRRLLR	RUCRLRRLLRLL	RUCRLRRLLRLR	11	0
RUCRLRRLLLR	RUCRLRRLLL	RUCRLRRLLLRL	RUCRLRRLLLRR	11	0
RUCRLRRLLLL	RUCRLRRLLL	RUCRLRRLLLLL	RUCRLRRLLLLR	11	0
RUCRLRLRRRR	RUCRLRLRRR	RUCRLRLRRRRL	RUCRLRLRRRRR	11	0
RUCRLRLRRRL	RUCRLRLRRR	RUCRLRLRRRLR	RUCRLRLRRRLL	11	0
RUCRLRLRRLR	RUCRLRLRRL	RUCRLRLRRLRL	RUCRLRLRRLRR	11	0
RUCRLRLRRLL	RUCRLRLRRL	RUCRLRLRRLLR	RUCRLRLRRLLL	11	0
RUCRLRLRLRR	RUCRLRLRLR	RUCRLRLRLRRL	RUCRLRLRLRRR	11	0
RUCRLRLRLRL	RUCRLRLRLR	RUCRLRLRLRLL	RUCRLRLRLRLR	11	0
RUCRLRLRLLR	RUCRLRLRLL	RUCRLRLRLLRL	RUCRLRLRLLRR	11	0
RUCRLRLRLLL	RUCRLRLRLL	RUCRLRLRLLLL	RUCRLRLRLLLR	11	0
RUCRLRLLRRR	RUCRLRLLRR	RUCRLRLLRRRL	RUCRLRLLRRRR	11	0
RUCRLRLLRRL	RUCRLRLLRR	RUCRLRLLRRLL	RUCRLRLLRRLR	11	0
RUCRLRLLRLR	RUCRLRLLRL	RUCRLRLLRLRL	RUCRLRLLRLRR	11	0
RUCRLRLLRLL	RUCRLRLLRL	RUCRLRLLRLLL	RUCRLRLLRLLR	11	0
RUCRLRLLLRR	RUCRLRLLLR	RUCRLRLLLRRL	RUCRLRLLLRRR	11	0
RUCRLRLLLRL	RUCRLRLLLR	RUCRLRLLLRLL	RUCRLRLLLRLR	11	0
RUCRLRLLLLR	RUCRLRLLLL	RUCRLRLLLLRL	RUCRLRLLLLRR	11	0
RUCRLRLLLLL	RUCRLRLLLL	RUCRLRLLLLLL	RUCRLRLLLLLR	11	0
RUCRLLRRRRR	RUCRLLRRRR	RUCRLLRRRRRL	RUCRLLRRRRRR	11	0
RUCRLLRRRRL	RUCRLLRRRR	RUCRLLRRRRLL	RUCRLLRRRRLR	11	0
RUCRLLRRRLR	RUCRLLRRRL	RUCRLLRRRLRL	RUCRLLRRRLRR	11	0
RUCRLLRRRLL	RUCRLLRRRL	RUCRLLRRRLLL	RUCRLLRRRLLR	11	0
RUCRLLRRLRR	RUCRLLRRLR	RUCRLLRRLRRR	RUCRLLRRLRRL	11	0
RUCRLLRRLRL	RUCRLLRRLR	RUCRLLRRLRLL	RUCRLLRRLRLR	11	0
RUCRLLRRLLR	RUCRLLRRLL	RUCRLLRRLLRL	RUCRLLRRLLRR	11	0
RUCRLLRRLLL	RUCRLLRRLL	RUCRLLRRLLLR	RUCRLLRRLLLL	11	0
RUCRLLRLRRR	RUCRLLRLRR	RUCRLLRLRRRL	RUCRLLRLRRRR	11	0
RUCRLLRLRRL	RUCRLLRLRR	RUCRLLRLRRLR	RUCRLLRLRRLL	11	0
RUCRLLRLRLR	RUCRLLRLRL	RUCRLLRLRLRL	RUCRLLRLRLRR	11	0
RUCRLLRLRLL	RUCRLLRLRL	RUCRLLRLRLLL	RUCRLLRLRLLR	11	0
RUCRLLRLLRR	RUCRLLRLLR	RUCRLLRLLRRL	RUCRLLRLLRRR	11	0
RUCRLLRLLRL	RUCRLLRLLR	RUCRLLRLLRLL	RUCRLLRLLRLR	11	0
RUCRLLRLLLR	RUCRLLRLLL	RUCRLLRLLLRL	RUCRLLRLLLRR	11	0
RUCRLLRLLLL	RUCRLLRLLL	RUCRLLRLLLLL	RUCRLLRLLLLR	11	0
RUCRLLLRRRR	RUCRLLLRRR	RUCRLLLRRRRL	RUCRLLLRRRRR	11	0
RUCRLLLRRRL	RUCRLLLRRR	RUCRLLLRRRLL	RUCRLLLRRRLR	11	0
RUCRLLLRRLR	RUCRLLLRRL	RUCRLLLRRLRL	RUCRLLLRRLRR	11	0
RUCRLLLRRLL	RUCRLLLRRL	RUCRLLLRRLLL	RUCRLLLRRLLR	11	0
RUCRLLLRLRR	RUCRLLLRLR	RUCRLLLRLRRL	RUCRLLLRLRRR	11	0
RUCRLLLRLRL	RUCRLLLRLR	RUCRLLLRLRLL	RUCRLLLRLRLR	11	0
RUCRLLLRLLR	RUCRLLLRLL	RUCRLLLRLLRR	RUCRLLLRLLRL	11	0
RUCRLLLRLLL	RUCRLLLRLL	RUCRLLLRLLLR	RUCRLLLRLLLL	11	0
RUCRLLLLRRR	RUCRLLLLRR	RUCRLLLLRRRL	RUCRLLLLRRRR	11	0
RUCRLLLLRRL	RUCRLLLLRR	RUCRLLLLRRLL	RUCRLLLLRRLR	11	0
RUCRLLLLRLR	RUCRLLLLRL	RUCRLLLLRLRL	RUCRLLLLRLRR	11	0
RUCRLLLLRLL	RUCRLLLLRL	RUCRLLLLRLLL	RUCRLLLLRLLR	11	0
RUCRLLLLLRR	RUCRLLLLLR	RUCRLLLLLRRL	RUCRLLLLLRRR	11	0
RUCRLLLLLRL	RUCRLLLLLR	RUCRLLLLLRLL	RUCRLLLLLRLR	11	0
RUCRLLLLLLR	RUCRLLLLLL	RUCRLLLLLLRR	RUCRLLLLLLRL	11	0
RUCRLLLLLLL	RUCRLLLLLL	RUCRLLLLLLLL	RUCRLLLLLLLR	11	0
RUCRRRRRRRR	RUCRRRRRRR	RUCRRRRRRRRL	RUCRRRRRRRRR	11	0
RUCRRRRRRRL	RUCRRRRRRR	RUCRRRRRRRLL	RUCRRRRRRRLR	11	0
RUCRRRRRRLR	RUCRRRRRRL	RUCRRRRRRLRL	RUCRRRRRRLRR	11	0
RUCRRRRRRLL	RUCRRRRRRL	RUCRRRRRRLLL	RUCRRRRRRLLR	11	0
RUCRRRRRLRR	RUCRRRRRLR	RUCRRRRRLRRL	RUCRRRRRLRRR	11	0
RUCRRRRRLRL	RUCRRRRRLR	RUCRRRRRLRLL	RUCRRRRRLRLR	11	0
RUCRRRRRLLR	RUCRRRRRLL	RUCRRRRRLLRL	RUCRRRRRLLRR	11	0
RUCRRRRRLLL	RUCRRRRRLL	RUCRRRRRLLLL	RUCRRRRRLLLR	11	0
RUCRRRRLRRR	RUCRRRRLRR	RUCRRRRLRRRL	RUCRRRRLRRRR	11	0
RUCRRRRLRRL	RUCRRRRLRR	RUCRRRRLRRLL	RUCRRRRLRRLR	11	0
RUCRRRRLRLR	RUCRRRRLRL	RUCRRRRLRLRL	RUCRRRRLRLRR	11	0
RUCRRRRLRLL	RUCRRRRLRL	RUCRRRRLRLLL	RUCRRRRLRLLR	11	0
RUCRRRRLLRR	RUCRRRRLLR	RUCRRRRLLRRL	RUCRRRRLLRRR	11	0
RUCRRRRLLRL	RUCRRRRLLR	RUCRRRRLLRLL	RUCRRRRLLRLR	11	0
RUCRRRRLLLR	RUCRRRRLLL	RUCRRRRLLLRR	RUCRRRRLLLRL	11	0
RUCRRRRLLLL	RUCRRRRLLL	RUCRRRRLLLLR	RUCRRRRLLLLL	11	0
RUCRRRLRRRR	RUCRRRLRRR	RUCRRRLRRRRL	RUCRRRLRRRRR	11	0
RUCRRRLRRRL	RUCRRRLRRR	RUCRRRLRRRLL	RUCRRRLRRRLR	11	0
RUCRRRLRRLR	RUCRRRLRRL	RUCRRRLRRLRL	RUCRRRLRRLRR	11	0
RUCRRRLRRLL	RUCRRRLRRL	RUCRRRLRRLLR	RUCRRRLRRLLL	11	0
RUCRRRLRLRR	RUCRRRLRLR	RUCRRRLRLRRL	RUCRRRLRLRRR	11	0
RUCRRRLRLRL	RUCRRRLRLR	RUCRRRLRLRLL	RUCRRRLRLRLR	11	0
RUCRRRLRLLR	RUCRRRLRLL	RUCRRRLRLLRL	RUCRRRLRLLRR	11	0
RUCRRRLRLLL	RUCRRRLRLL	RUCRRRLRLLLR	RUCRRRLRLLLL	11	0
RUCRRRLLRRR	RUCRRRLLRR	RUCRRRLLRRRL	RUCRRRLLRRRR	11	0
RUCRRRLLRRL	RUCRRRLLRR	RUCRRRLLRRLR	RUCRRRLLRRLL	11	0
RUCRRRLLRLR	RUCRRRLLRL	RUCRRRLLRLRL	RUCRRRLLRLRR	11	0
RUCRRRLLRLL	RUCRRRLLRL	RUCRRRLLRLLL	RUCRRRLLRLLR	11	0
RUCRRRLLLRR	RUCRRRLLLR	RUCRRRLLLRRL	RUCRRRLLLRRR	11	0
RUCRRRLLLRL	RUCRRRLLLR	RUCRRRLLLRLR	RUCRRRLLLRLL	11	0
RUCRRRLLLLR	RUCRRRLLLL	RUCRRRLLLLRL	RUCRRRLLLLRR	11	0
RUCRRRLLLLL	RUCRRRLLLL	RUCRRRLLLLLL	RUCRRRLLLLLR	11	0
RUCRRLRRRRR	RUCRRLRRRR	RUCRRLRRRRRL	RUCRRLRRRRRR	11	0
RUCRRLRRRRL	RUCRRLRRRR	RUCRRLRRRRLR	RUCRRLRRRRLL	11	0
RUCRRLRRRLR	RUCRRLRRRL	RUCRRLRRRLRL	RUCRRLRRRLRR	11	0
RUCRRLRRRLL	RUCRRLRRRL	RUCRRLRRRLLL	RUCRRLRRRLLR	11	0
RUCRRLRRLRR	RUCRRLRRLR	RUCRRLRRLRRL	RUCRRLRRLRRR	11	0
RUCRRLRRLRL	RUCRRLRRLR	RUCRRLRRLRLL	RUCRRLRRLRLR	11	0
RUCRRLRRLLR	RUCRRLRRLL	RUCRRLRRLLRL	RUCRRLRRLLRR	11	0
RUCRRLRRLLL	RUCRRLRRLL	RUCRRLRRLLLR	RUCRRLRRLLLL	11	0
RUCRRLRLRRR	RUCRRLRLRR	RUCRRLRLRRRL	RUCRRLRLRRRR	11	0
RUCRRLRLRRL	RUCRRLRLRR	RUCRRLRLRRLR	RUCRRLRLRRLL	11	0
RUCRRLRLRLR	RUCRRLRLRL	RUCRRLRLRLRL	RUCRRLRLRLRR	11	0
RUCRRLRLRLL	RUCRRLRLRL	RUCRRLRLRLLL	RUCRRLRLRLLR	11	0
RUCRRLRLLRR	RUCRRLRLLR	RUCRRLRLLRRL	RUCRRLRLLRRR	11	0
RUCRRLRLLRL	RUCRRLRLLR	RUCRRLRLLRLR	RUCRRLRLLRLL	11	0
RUCRRLRLLLR	RUCRRLRLLL	RUCRRLRLLLRL	RUCRRLRLLLRR	11	0
RUCRRLRLLLL	RUCRRLRLLL	RUCRRLRLLLLL	RUCRRLRLLLLR	11	0
RUCRRLLRRRR	RUCRRLLRRR	RUCRRLLRRRRL	RUCRRLLRRRRR	11	0
RUCRRLLRRRL	RUCRRLLRRR	RUCRRLLRRRLR	RUCRRLLRRRLL	11	0
RUCRRLLRRLR	RUCRRLLRRL	RUCRRLLRRLRL	RUCRRLLRRLRR	11	0
RUCRRLLRRLL	RUCRRLLRRL	RUCRRLLRRLLL	RUCRRLLRRLLR	11	0
RUCRRLLRLRR	RUCRRLLRLR	RUCRRLLRLRRL	RUCRRLLRLRRR	11	0
RUCRRLLRLRL	RUCRRLLRLR	RUCRRLLRLRLL	RUCRRLLRLRLR	11	0
RUCRRLLRLLR	RUCRRLLRLL	RUCRRLLRLLRL	RUCRRLLRLLRR	11	0
RUCRRLLRLLL	RUCRRLLRLL	RUCRRLLRLLLL	RUCRRLLRLLLR	11	0
RUCRRLLLRRR	RUCRRLLLRR	RUCRRLLLRRRR	RUCRRLLLRRRL	11	0
RUCRRLLLRRL	RUCRRLLLRR	RUCRRLLLRRLL	RUCRRLLLRRLR	11	0
RUCRRLLLRLR	RUCRRLLLRL	RUCRRLLLRLRL	RUCRRLLLRLRR	11	0
RUCRRLLLRLL	RUCRRLLLRL	RUCRRLLLRLLL	RUCRRLLLRLLR	11	0
RUCRRLLLLRR	RUCRRLLLLR	RUCRRLLLLRRL	RUCRRLLLLRRR	11	0
RUCRRLLLLRL	RUCRRLLLLR	RUCRRLLLLRLL	RUCRRLLLLRLR	11	0
RUCRRLLLLLR	RUCRRLLLLL	RUCRRLLLLLRR	RUCRRLLLLLRL	11	0
RUCRRLLLLLL	RUCRRLLLLL	RUCRRLLLLLLR	RUCRRLLLLLLL	11	0
RUBRRRRRRRR	RUBRRRRRRR	RUBRRRRRRRRR	RUBRRRRRRRRL	11	0
RUBRRRRRRRL	RUBRRRRRRR	RUBRRRRRRRLL	RUBRRRRRRRLR	11	0
RUBRRRRRRLR	RUBRRRRRRL	RUBRRRRRRLRL	RUBRRRRRRLRR	11	0
RUBRRRRRRLL	RUBRRRRRRL	RUBRRRRRRLLL	RUBRRRRRRLLR	11	0
RUBRRRRRLRR	RUBRRRRRLR	RUBRRRRRLRRL	RUBRRRRRLRRR	11	0
RUBRRRRRLRL	RUBRRRRRLR	RUBRRRRRLRLR	RUBRRRRRLRLL	11	0
RUBRRRRRLLR	RUBRRRRRLL	RUBRRRRRLLRL	RUBRRRRRLLRR	11	0
RUBRRRRRLLL	RUBRRRRRLL	RUBRRRRRLLLL	RUBRRRRRLLLR	11	0
RUBRRRRLRRR	RUBRRRRLRR	RUBRRRRLRRRL	RUBRRRRLRRRR	11	0
RUBRRRRLRRL	RUBRRRRLRR	RUBRRRRLRRLR	RUBRRRRLRRLL	11	0
RUBRRRRLRLR	RUBRRRRLRL	RUBRRRRLRLRL	RUBRRRRLRLRR	11	0
RUBRRRRLRLL	RUBRRRRLRL	RUBRRRRLRLLL	RUBRRRRLRLLR	11	0
RUBRRRRLLRR	RUBRRRRLLR	RUBRRRRLLRRL	RUBRRRRLLRRR	11	0
RUBRRRRLLRL	RUBRRRRLLR	RUBRRRRLLRLL	RUBRRRRLLRLR	11	0
RUBRRRRLLLR	RUBRRRRLLL	RUBRRRRLLLRL	RUBRRRRLLLRR	11	0
RUBRRRRLLLL	RUBRRRRLLL	RUBRRRRLLLLR	RUBRRRRLLLLL	11	0
RUBRRRLRRRR	RUBRRRLRRR	RUBRRRLRRRRR	RUBRRRLRRRRL	11	0
RUBRRRLRRRL	RUBRRRLRRR	RUBRRRLRRRLL	RUBRRRLRRRLR	11	0
RUBRRRLRRLR	RUBRRRLRRL	RUBRRRLRRLRL	RUBRRRLRRLRR	11	0
RUBRRRLRRLL	RUBRRRLRRL	RUBRRRLRRLLL	RUBRRRLRRLLR	11	0
RUBRRRLRLRR	RUBRRRLRLR	RUBRRRLRLRRR	RUBRRRLRLRRL	11	0
RUBRRRLRLRL	RUBRRRLRLR	RUBRRRLRLRLL	RUBRRRLRLRLR	11	0
RUBRRRLRLLR	RUBRRRLRLL	RUBRRRLRLLRR	RUBRRRLRLLRL	11	0
RUBRRRLRLLL	RUBRRRLRLL	RUBRRRLRLLLR	RUBRRRLRLLLL	11	0
RUBRRRLLRRR	RUBRRRLLRR	RUBRRRLLRRRL	RUBRRRLLRRRR	11	0
RUBRRRLLRRL	RUBRRRLLRR	RUBRRRLLRRLL	RUBRRRLLRRLR	11	0
RUBRRRLLRLR	RUBRRRLLRL	RUBRRRLLRLRL	RUBRRRLLRLRR	11	0
RUBRRRLLRLL	RUBRRRLLRL	RUBRRRLLRLLR	RUBRRRLLRLLL	11	0
RUBRRRLLLRR	RUBRRRLLLR	RUBRRRLLLRRL	RUBRRRLLLRRR	11	0
RUBRRRLLLRL	RUBRRRLLLR	RUBRRRLLLRLL	RUBRRRLLLRLR	11	0
RUBRRRLLLLR	RUBRRRLLLL	RUBRRRLLLLRL	RUBRRRLLLLRR	11	0
RUBRRRLLLLL	RUBRRRLLLL	RUBRRRLLLLLR	RUBRRRLLLLLL	11	0
RUBRRLRRRRR	RUBRRLRRRR	RUBRRLRRRRRL	RUBRRLRRRRRR	11	0
RUBRRLRRRRL	RUBRRLRRRR	RUBRRLRRRRLL	RUBRRLRRRRLR	11	0
RUBRRLRRRLR	RUBRRLRRRL	RUBRRLRRRLRR	RUBRRLRRRLRL	11	0
RUBRRLRRRLL	RUBRRLRRRL	RUBRRLRRRLLR	RUBRRLRRRLLL	11	0
RUBRRLRRLRR	RUBRRLRRLR	RUBRRLRRLRRL	RUBRRLRRLRRR	11	0
RUBRRLRRLRL	RUBRRLRRLR	RUBRRLRRLRLL	RUBRRLRRLRLR	11	0
RUBRRLRRLLR	RUBRRLRRLL	RUBRRLRRLLRL	RUBRRLRRLLRR	11	0
RUBRRLRRLLL	RUBRRLRRLL	RUBRRLRRLLLR	RUBRRLRRLLLL	11	0
RUBRRLRLRRR	RUBRRLRLRR	RUBRRLRLRRRL	RUBRRLRLRRRR	11	0
RUBRRLRLRRL	RUBRRLRLRR	RUBRRLRLRRLR	RUBRRLRLRRLL	11	0
RUBRRLRLRLR	RUBRRLRLRL	RUBRRLRLRLRL	RUBRRLRLRLRR	11	0
RUBRRLRLRLL	RUBRRLRLRL	RUBRRLRLRLLL	RUBRRLRLRLLR	11	0
RUBRRLRLLRR	RUBRRLRLLR	RUBRRLRLLRRL	RUBRRLRLLRRR	11	0
RUBRRLRLLRL	RUBRRLRLLR	RUBRRLRLLRLL	RUBRRLRLLRLR	11	0
RUBRRLRLLLR	RUBRRLRLLL	RUBRRLRLLLRL	RUBRRLRLLLRR	11	0
RUBRRLRLLLL	RUBRRLRLLL	RUBRRLRLLLLL	RUBRRLRLLLLR	11	0
RUBRRLLRRRR	RUBRRLLRRR	RUBRRLLRRRRL	RUBRRLLRRRRR	11	0
RUBRRLLRRRL	RUBRRLLRRR	RUBRRLLRRRLR	RUBRRLLRRRLL	11	0
RUBRRLLRRLR	RUBRRLLRRL	RUBRRLLRRLRR	RUBRRLLRRLRL	11	0
RUBRRLLRRLL	RUBRRLLRRL	RUBRRLLRRLLR	RUBRRLLRRLLL	11	0
RUBRRLLRLRR	RUBRRLLRLR	RUBRRLLRLRRL	RUBRRLLRLRRR	11	0
RUBRRLLRLRL	RUBRRLLRLR	RUBRRLLRLRLR	RUBRRLLRLRLL	11	0
RUBRRLLRLLR	RUBRRLLRLL	RUBRRLLRLLRL	RUBRRLLRLLRR	11	0
RUBRRLLRLLL	RUBRRLLRLL	RUBRRLLRLLLL	RUBRRLLRLLLR	11	2
RUBRRLLLRRR	RUBRRLLLRR	RUBRRLLLRRRL	RUBRRLLLRRRR	11	0
RUBRRLLLRRL	RUBRRLLLRR	RUBRRLLLRRLR	RUBRRLLLRRLL	11	0
RUBRRLLLRLR	RUBRRLLLRL	RUBRRLLLRLRR	RUBRRLLLRLRL	11	0
RUBRRLLLRLL	RUBRRLLLRL	RUBRRLLLRLLL	RUBRRLLLRLLR	11	2
RUBRRLLLLRR	RUBRRLLLLR	RUBRRLLLLRRR	RUBRRLLLLRRL	11	0
RUBRRLLLLRL	RUBRRLLLLR	RUBRRLLLLRLL	RUBRRLLLLRLR	11	0
RUBRRLLLLLR	RUBRRLLLLL	RUBRRLLLLLRR	RUBRRLLLLLRL	11	0
RUBRRLLLLLL	RUBRRLLLLL	RUBRRLLLLLLR	RUBRRLLLLLLL	11	0
RUBRLRRRRRR	RUBRLRRRRR	RUBRLRRRRRRL	RUBRLRRRRRRR	11	0
RUBRLRRRRRL	RUBRLRRRRR	RUBRLRRRRRLL	RUBRLRRRRRLR	11	0
RUBRLRRRRLR	RUBRLRRRRL	RUBRLRRRRLRL	RUBRLRRRRLRR	11	0
RUBRLRRRRLL	RUBRLRRRRL	RUBRLRRRRLLL	RUBRLRRRRLLR	11	0
RUBRLRRRLRR	RUBRLRRRLR	RUBRLRRRLRRL	RUBRLRRRLRRR	11	0
RUBRLRRRLRL	RUBRLRRRLR	RUBRLRRRLRLL	RUBRLRRRLRLR	11	0
RUBRLRRRLLR	RUBRLRRRLL	RUBRLRRRLLRR	RUBRLRRRLLRL	11	0
RUBRLRRRLLL	RUBRLRRRLL	RUBRLRRRLLLL	RUBRLRRRLLLR	11	0
RUBRLRRLRRR	RUBRLRRLRR	RUBRLRRLRRRL	RUBRLRRLRRRR	11	0
RUBRLRRLRRL	RUBRLRRLRR	RUBRLRRLRRLL	RUBRLRRLRRLR	11	0
RUBRLRRLRLR	RUBRLRRLRL	RUBRLRRLRLRL	RUBRLRRLRLRR	11	0
RUBRLRRLRLL	RUBRLRRLRL	RUBRLRRLRLLR	RUBRLRRLRLLL	11	0
RUBRLRRLLRR	RUBRLRRLLR	RUBRLRRLLRRR	RUBRLRRLLRRL	11	0
RUBRLRRLLRL	RUBRLRRLLR	RUBRLRRLLRLL	RUBRLRRLLRLR	11	0
RUBRLRRLLLR	RUBRLRRLLL	RUBRLRRLLLRL	RUBRLRRLLLRR	11	0
RUBRLRRLLLL	RUBRLRRLLL	RUBRLRRLLLLL	RUBRLRRLLLLR	11	0
RUBRLRLRRRR	RUBRLRLRRR	RUBRLRLRRRRL	RUBRLRLRRRRR	11	0
RUBRLRLRRRL	RUBRLRLRRR	RUBRLRLRRRLL	RUBRLRLRRRLR	11	0
RUBRLRLRRLR	RUBRLRLRRL	RUBRLRLRRLRR	RUBRLRLRRLRL	11	0
RUBRLRLRRLL	RUBRLRLRRL	RUBRLRLRRLLL	RUBRLRLRRLLR	11	0
RUBRLRLRLRR	RUBRLRLRLR	RUBRLRLRLRRL	RUBRLRLRLRRR	11	0
RUBRLRLRLRL	RUBRLRLRLR	RUBRLRLRLRLL	RUBRLRLRLRLR	11	0
RUBRLRLRLLR	RUBRLRLRLL	RUBRLRLRLLRL	RUBRLRLRLLRR	11	0
RUBRLRLRLLL	RUBRLRLRLL	RUBRLRLRLLLL	RUBRLRLRLLLR	11	0
RUBRLRLLRRR	RUBRLRLLRR	RUBRLRLLRRRL	RUBRLRLLRRRR	11	0
RUBRLRLLRRL	RUBRLRLLRR	RUBRLRLLRRLL	RUBRLRLLRRLR	11	0
RUBRLRLLRLR	RUBRLRLLRL	RUBRLRLLRLRL	RUBRLRLLRLRR	11	0
RUBRLRLLRLL	RUBRLRLLRL	RUBRLRLLRLLL	RUBRLRLLRLLR	11	0
RUBRLRLLLRR	RUBRLRLLLR	RUBRLRLLLRRL	RUBRLRLLLRRR	11	0
RUBRLRLLLRL	RUBRLRLLLR	RUBRLRLLLRLL	RUBRLRLLLRLR	11	0
RUBRLRLLLLR	RUBRLRLLLL	RUBRLRLLLLRL	RUBRLRLLLLRR	11	0
RUBRLRLLLLL	RUBRLRLLLL	RUBRLRLLLLLL	RUBRLRLLLLLR	11	0
RUBRLLRRRRR	RUBRLLRRRR	RUBRLLRRRRRL	RUBRLLRRRRRR	11	0
RUBRLLRRRRL	RUBRLLRRRR	RUBRLLRRRRLL	RUBRLLRRRRLR	11	0
RUBRLLRRRLR	RUBRLLRRRL	RUBRLLRRRLRR	RUBRLLRRRLRL	11	0
RUBRLLRRRLL	RUBRLLRRRL	RUBRLLRRRLLL	RUBRLLRRRLLR	11	0
RUBRLLRRLRR	RUBRLLRRLR	RUBRLLRRLRRR	RUBRLLRRLRRL	11	0
RUBRLLRRLRL	RUBRLLRRLR	RUBRLLRRLRLL	RUBRLLRRLRLR	11	0
RUBRLLRRLLR	RUBRLLRRLL	RUBRLLRRLLRR	RUBRLLRRLLRL	11	0
RUBRLLRRLLL	RUBRLLRRLL	RUBRLLRRLLLL	RUBRLLRRLLLR	11	0
RUBRLLRLRRR	RUBRLLRLRR	RUBRLLRLRRRL	RUBRLLRLRRRR	11	0
RUBRLLRLRRL	RUBRLLRLRR	RUBRLLRLRRLL	RUBRLLRLRRLR	11	0
RUBRLLRLRLR	RUBRLLRLRL	RUBRLLRLRLRL	RUBRLLRLRLRR	11	0
RUBRLLRLRLL	RUBRLLRLRL	RUBRLLRLRLLL	RUBRLLRLRLLR	11	0
RUBRLLRLLRR	RUBRLLRLLR	RUBRLLRLLRRL	RUBRLLRLLRRR	11	0
RUBRLLRLLRL	RUBRLLRLLR	RUBRLLRLLRLL	RUBRLLRLLRLR	11	0
RUBRLLRLLLR	RUBRLLRLLL	RUBRLLRLLLRL	RUBRLLRLLLRR	11	0
RUBRLLRLLLL	RUBRLLRLLL	RUBRLLRLLLLR	RUBRLLRLLLLL	11	0
RUBRLLLRRRR	RUBRLLLRRR	RUBRLLLRRRRL	RUBRLLLRRRRR	11	0
RUBRLLLRRRL	RUBRLLLRRR	RUBRLLLRRRLL	RUBRLLLRRRLR	11	0
RUBRLLLRRLR	RUBRLLLRRL	RUBRLLLRRLRL	RUBRLLLRRLRR	11	0
RUBRLLLRRLL	RUBRLLLRRL	RUBRLLLRRLLR	RUBRLLLRRLLL	11	0
RUBRLLLRLRR	RUBRLLLRLR	RUBRLLLRLRRR	RUBRLLLRLRRL	11	0
RUBRLLLRLRL	RUBRLLLRLR	RUBRLLLRLRLL	RUBRLLLRLRLR	11	0
RUBRLLLRLLR	RUBRLLLRLL	RUBRLLLRLLRL	RUBRLLLRLLRR	11	0
RUBRLLLRLLL	RUBRLLLRLL	RUBRLLLRLLLR	RUBRLLLRLLLL	11	0
RUBRLLLLRRR	RUBRLLLLRR	RUBRLLLLRRRL	RUBRLLLLRRRR	11	0
RUBRLLLLRRL	RUBRLLLLRR	RUBRLLLLRRLL	RUBRLLLLRRLR	11	0
RUBRLLLLRLR	RUBRLLLLRL	RUBRLLLLRLRL	RUBRLLLLRLRR	11	0
RUBRLLLLRLL	RUBRLLLLRL	RUBRLLLLRLLL	RUBRLLLLRLLR	11	0
RUBRLLLLLRR	RUBRLLLLLR	RUBRLLLLLRRL	RUBRLLLLLRRR	11	0
RUBRLLLLLRL	RUBRLLLLLR	RUBRLLLLLRLR	RUBRLLLLLRLL	11	0
RUBRLLLLLLR	RUBRLLLLLL	RUBRLLLLLLRL	RUBRLLLLLLRR	11	0
RUBRLLLLLLL	RUBRLLLLLL	RUBRLLLLLLLL	RUBRLLLLLLLR	11	0
RUARLRRRRRR	RUARLRRRRR	RUARLRRRRRRL	RUARLRRRRRRR	11	0
RUARLRRRRRL	RUARLRRRRR	RUARLRRRRRLL	RUARLRRRRRLR	11	0
RUARLRRRRLR	RUARLRRRRL	RUARLRRRRLRL	RUARLRRRRLRR	11	0
RUARLRRRRLL	RUARLRRRRL	RUARLRRRRLLL	RUARLRRRRLLR	11	0
RUARLRRRLRR	RUARLRRRLR	RUARLRRRLRRL	RUARLRRRLRRR	11	0
RUARLRRRLRL	RUARLRRRLR	RUARLRRRLRLL	RUARLRRRLRLR	11	0
RUARLRRRLLR	RUARLRRRLL	RUARLRRRLLRL	RUARLRRRLLRR	11	0
RUARLRRRLLL	RUARLRRRLL	RUARLRRRLLLL	RUARLRRRLLLR	11	0
RUARLRRLRRR	RUARLRRLRR	RUARLRRLRRRL	RUARLRRLRRRR	11	0
RUARLRRLRRL	RUARLRRLRR	RUARLRRLRRLL	RUARLRRLRRLR	11	0
RUARLRRLRLR	RUARLRRLRL	RUARLRRLRLRR	RUARLRRLRLRL	11	0
RUARLRRLRLL	RUARLRRLRL	RUARLRRLRLLL	RUARLRRLRLLR	11	0
RUARLRRLLRR	RUARLRRLLR	RUARLRRLLRRL	RUARLRRLLRRR	11	0
RUARLRRLLRL	RUARLRRLLR	RUARLRRLLRLR	RUARLRRLLRLL	11	0
RUARLRRLLLR	RUARLRRLLL	RUARLRRLLLRL	RUARLRRLLLRR	11	0
RUARLRRLLLL	RUARLRRLLL	RUARLRRLLLLL	RUARLRRLLLLR	11	0
RUARLRLRRRR	RUARLRLRRR	RUARLRLRRRRL	RUARLRLRRRRR	11	0
RUARLRLRRRL	RUARLRLRRR	RUARLRLRRRLL	RUARLRLRRRLR	11	0
RUARLRLRRLR	RUARLRLRRL	RUARLRLRRLRL	RUARLRLRRLRR	11	0
RUARLRLRRLL	RUARLRLRRL	RUARLRLRRLLL	RUARLRLRRLLR	11	0
RUARLRLRLRR	RUARLRLRLR	RUARLRLRLRRL	RUARLRLRLRRR	11	0
RUARLRLRLRL	RUARLRLRLR	RUARLRLRLRLL	RUARLRLRLRLR	11	0
RUARLRLRLLR	RUARLRLRLL	RUARLRLRLLRL	RUARLRLRLLRR	11	0
RUARLRLRLLL	RUARLRLRLL	RUARLRLRLLLL	RUARLRLRLLLR	11	0
RUARLRLLRRR	RUARLRLLRR	RUARLRLLRRRL	RUARLRLLRRRR	11	0
RUARLRLLRRL	RUARLRLLRR	RUARLRLLRRLL	RUARLRLLRRLR	11	0
RUARLRLLRLR	RUARLRLLRL	RUARLRLLRLRL	RUARLRLLRLRR	11	0
RUARLRLLRLL	RUARLRLLRL	RUARLRLLRLLL	RUARLRLLRLLR	11	0
RUARLRLLLRR	RUARLRLLLR	RUARLRLLLRRL	RUARLRLLLRRR	11	0
RUARLRLLLRL	RUARLRLLLR	RUARLRLLLRLR	RUARLRLLLRLL	11	0
RUARLRLLLLR	RUARLRLLLL	RUARLRLLLLRL	RUARLRLLLLRR	11	0
RUARLRLLLLL	RUARLRLLLL	RUARLRLLLLLL	RUARLRLLLLLR	11	0
RUARLLRRRRR	RUARLLRRRR	RUARLLRRRRRL	RUARLLRRRRRR	11	0
RUARLLRRRRL	RUARLLRRRR	RUARLLRRRRLL	RUARLLRRRRLR	11	0
RUARLLRRRLR	RUARLLRRRL	RUARLLRRRLRL	RUARLLRRRLRR	11	0
RUARLLRRRLL	RUARLLRRRL	RUARLLRRRLLL	RUARLLRRRLLR	11	0
RUARLLRRLRR	RUARLLRRLR	RUARLLRRLRRR	RUARLLRRLRRL	11	0
RUARLLRRLRL	RUARLLRRLR	RUARLLRRLRLL	RUARLLRRLRLR	11	0
RUARLLRRLLR	RUARLLRRLL	RUARLLRRLLRL	RUARLLRRLLRR	11	0
RUARLLRRLLL	RUARLLRRLL	RUARLLRRLLLL	RUARLLRRLLLR	11	0
RUARLLRLRRR	RUARLLRLRR	RUARLLRLRRRL	RUARLLRLRRRR	11	0
RUARLLRLRRL	RUARLLRLRR	RUARLLRLRRLL	RUARLLRLRRLR	11	0
RUARLLRLRLR	RUARLLRLRL	RUARLLRLRLRL	RUARLLRLRLRR	11	0
RUARLLRLRLL	RUARLLRLRL	RUARLLRLRLLL	RUARLLRLRLLR	11	0
RUARLLRLLRR	RUARLLRLLR	RUARLLRLLRRR	RUARLLRLLRRL	11	0
RUARLLRLLRL	RUARLLRLLR	RUARLLRLLRLL	RUARLLRLLRLR	11	0
RUARLLRLLLR	RUARLLRLLL	RUARLLRLLLRL	RUARLLRLLLRR	11	0
RUARLLRLLLL	RUARLLRLLL	RUARLLRLLLLL	RUARLLRLLLLR	11	0
RUARLLLRRRR	RUARLLLRRR	RUARLLLRRRRL	RUARLLLRRRRR	11	0
RUARLLLRRRL	RUARLLLRRR	RUARLLLRRRLL	RUARLLLRRRLR	11	0
RUARLLLRRLR	RUARLLLRRL	RUARLLLRRLRR	RUARLLLRRLRL	11	0
RUARLLLRRLL	RUARLLLRRL	RUARLLLRRLLL	RUARLLLRRLLR	11	0
RUARLLLRLRR	RUARLLLRLR	RUARLLLRLRRR	RUARLLLRLRRL	11	0
RUARLLLRLRL	RUARLLLRLR	RUARLLLRLRLR	RUARLLLRLRLL	11	0
RUARLLLRLLR	RUARLLLRLL	RUARLLLRLLRR	RUARLLLRLLRL	11	0
RUARLLLRLLL	RUARLLLRLL	RUARLLLRLLLR	RUARLLLRLLLL	11	0
RUARLLLLRRR	RUARLLLLRR	RUARLLLLRRRL	RUARLLLLRRRR	11	0
RUARLLLLRRL	RUARLLLLRR	RUARLLLLRRLL	RUARLLLLRRLR	11	0
RUARLLLLRLR	RUARLLLLRL	RUARLLLLRLRL	RUARLLLLRLRR	11	0
RUARLLLLRLL	RUARLLLLRL	RUARLLLLRLLL	RUARLLLLRLLR	11	2
RUARLLLLLRR	RUARLLLLLR	RUARLLLLLRRL	RUARLLLLLRRR	11	0
RUARLLLLLRL	RUARLLLLLR	RUARLLLLLRLL	RUARLLLLLRLR	11	2
RUARLLLLLLR	RUARLLLLLL	RUARLLLLLLRR	RUARLLLLLLRL	11	0
RUARLLLLLLL	RUARLLLLLL	RUARLLLLLLLL	RUARLLLLLLLR	11	0
RUARRRRRRRR	RUARRRRRRR	RUARRRRRRRRR	RUARRRRRRRRL	11	0
RUARRRRRRRL	RUARRRRRRR	RUARRRRRRRLL	RUARRRRRRRLR	11	0
RUARRRRRRLR	RUARRRRRRL	RUARRRRRRLRL	RUARRRRRRLRR	11	0
RUARRRRRRLL	RUARRRRRRL	RUARRRRRRLLR	RUARRRRRRLLL	11	0
RUARRRRRLRR	RUARRRRRLR	RUARRRRRLRRR	RUARRRRRLRRL	11	0
RUARRRRRLRL	RUARRRRRLR	RUARRRRRLRLL	RUARRRRRLRLR	11	0
RUARRRRRLLR	RUARRRRRLL	RUARRRRRLLRL	RUARRRRRLLRR	11	0
RUARRRRRLLL	RUARRRRRLL	RUARRRRRLLLL	RUARRRRRLLLR	11	0
RUARRRRLRRR	RUARRRRLRR	RUARRRRLRRRL	RUARRRRLRRRR	11	0
RUARRRRLRRL	RUARRRRLRR	RUARRRRLRRLL	RUARRRRLRRLR	11	0
RUARRRRLRLR	RUARRRRLRL	RUARRRRLRLRL	RUARRRRLRLRR	11	0
RUARRRRLRLL	RUARRRRLRL	RUARRRRLRLLL	RUARRRRLRLLR	11	0
RUARRRRLLRR	RUARRRRLLR	RUARRRRLLRRL	RUARRRRLLRRR	11	0
RUARRRRLLRL	RUARRRRLLR	RUARRRRLLRLR	RUARRRRLLRLL	11	0
RUARRRRLLLR	RUARRRRLLL	RUARRRRLLLRL	RUARRRRLLLRR	11	0
RUARRRRLLLL	RUARRRRLLL	RUARRRRLLLLL	RUARRRRLLLLR	11	0
RUARRRLRRRR	RUARRRLRRR	RUARRRLRRRRL	RUARRRLRRRRR	11	0
RUARRRLRRRL	RUARRRLRRR	RUARRRLRRRLL	RUARRRLRRRLR	11	0
RUARRRLRRLR	RUARRRLRRL	RUARRRLRRLRL	RUARRRLRRLRR	11	0
RUARRRLRRLL	RUARRRLRRL	RUARRRLRRLLR	RUARRRLRRLLL	11	0
RUARRRLRLRR	RUARRRLRLR	RUARRRLRLRRR	RUARRRLRLRRL	11	0
RUARRRLRLRL	RUARRRLRLR	RUARRRLRLRLL	RUARRRLRLRLR	11	0
RUARRRLRLLR	RUARRRLRLL	RUARRRLRLLRR	RUARRRLRLLRL	11	0
RUARRRLRLLL	RUARRRLRLL	RUARRRLRLLLR	RUARRRLRLLLL	11	0
RUARRRLLRRR	RUARRRLLRR	RUARRRLLRRRL	RUARRRLLRRRR	11	0
RUARRRLLRRL	RUARRRLLRR	RUARRRLLRRLL	RUARRRLLRRLR	11	0
RUARRRLLRLR	RUARRRLLRL	RUARRRLLRLRL	RUARRRLLRLRR	11	0
RUARRRLLRLL	RUARRRLLRL	RUARRRLLRLLL	RUARRRLLRLLR	11	0
RUARRRLLLRR	RUARRRLLLR	RUARRRLLLRRL	RUARRRLLLRRR	11	0
RUARRRLLLRL	RUARRRLLLR	RUARRRLLLRLL	RUARRRLLLRLR	11	0
RUARRRLLLLR	RUARRRLLLL	RUARRRLLLLRR	RUARRRLLLLRL	11	0
RUARRRLLLLL	RUARRRLLLL	RUARRRLLLLLR	RUARRRLLLLLL	11	0
RUARRLRRRRR	RUARRLRRRR	RUARRLRRRRRR	RUARRLRRRRRL	11	0
RUARRLRRRRL	RUARRLRRRR	RUARRLRRRRLL	RUARRLRRRRLR	11	0
RUARRLRRRLR	RUARRLRRRL	RUARRLRRRLRL	RUARRLRRRLRR	11	0
RUARRLRRRLL	RUARRLRRRL	RUARRLRRRLLL	RUARRLRRRLLR	11	0
RUARRLRRLRR	RUARRLRRLR	RUARRLRRLRRL	RUARRLRRLRRR	11	0
RUARRLRRLRL	RUARRLRRLR	RUARRLRRLRLL	RUARRLRRLRLR	11	0
RUARRLRRLLR	RUARRLRRLL	RUARRLRRLLRR	RUARRLRRLLRL	11	0
RUARRLRRLLL	RUARRLRRLL	RUARRLRRLLLL	RUARRLRRLLLR	11	0
RUARRLRLRRR	RUARRLRLRR	RUARRLRLRRRL	RUARRLRLRRRR	11	0
RUARRLRLRRL	RUARRLRLRR	RUARRLRLRRLR	RUARRLRLRRLL	11	0
RUARRLRLRLR	RUARRLRLRL	RUARRLRLRLRR	RUARRLRLRLRL	11	0
RUARRLRLRLL	RUARRLRLRL	RUARRLRLRLLL	RUARRLRLRLLR	11	0
RUARRLRLLRR	RUARRLRLLR	RUARRLRLLRRL	RUARRLRLLRRR	11	0
RUARRLRLLRL	RUARRLRLLR	RUARRLRLLRLR	RUARRLRLLRLL	11	0
RUARRLRLLLR	RUARRLRLLL	RUARRLRLLLRR	RUARRLRLLLRL	11	0
RUARRLRLLLL	RUARRLRLLL	RUARRLRLLLLL	RUARRLRLLLLR	11	0
RUARRLLRRRR	RUARRLLRRR	RUARRLLRRRRL	RUARRLLRRRRR	11	0
RUARRLLRRRL	RUARRLLRRR	RUARRLLRRRLL	RUARRLLRRRLR	11	0
RUARRLLRRLR	RUARRLLRRL	RUARRLLRRLRR	RUARRLLRRLRL	11	0
RUARRLLRRLL	RUARRLLRRL	RUARRLLRRLLL	RUARRLLRRLLR	11	0
RUARRLLRLRR	RUARRLLRLR	RUARRLLRLRRR	RUARRLLRLRRL	11	0
RUARRLLRLRL	RUARRLLRLR	RUARRLLRLRLL	RUARRLLRLRLR	11	0
RUARRLLRLLR	RUARRLLRLL	RUARRLLRLLRR	RUARRLLRLLRL	11	0
RUARRLLRLLL	RUARRLLRLL	RUARRLLRLLLR	RUARRLLRLLLL	11	0
RUARRLLLRRR	RUARRLLLRR	RUARRLLLRRRR	RUARRLLLRRRL	11	0
RUARRLLLRRL	RUARRLLLRR	RUARRLLLRRLL	RUARRLLLRRLR	11	0
RUARRLLLRLR	RUARRLLLRL	RUARRLLLRLRL	RUARRLLLRLRR	11	0
RUARRLLLRLL	RUARRLLLRL	RUARRLLLRLLL	RUARRLLLRLLR	11	0
RUARRLLLLRR	RUARRLLLLR	RUARRLLLLRRL	RUARRLLLLRRR	11	0
RUARRLLLLRL	RUARRLLLLR	RUARRLLLLRLR	RUARRLLLLRLL	11	0
RUARRLLLLLR	RUARRLLLLL	RUARRLLLLLRR	RUARRLLLLLRL	11	0
RUARRLLLLLL	RUARRLLLLL	RUARRLLLLLLL	RUARRLLLLLLR	11	0
RUCLRRRRRRR	RUCLRRRRRR	RUCLRRRRRRRL	RUCLRRRRRRRR	11	0
RUCLRRRRRRL	RUCLRRRRRR	RUCLRRRRRRLL	RUCLRRRRRRLR	11	0
RUCLRRRRRLR	RUCLRRRRRL	RUCLRRRRRLRL	RUCLRRRRRLRR	11	0
RUCLRRRRRLL	RUCLRRRRRL	RUCLRRRRRLLL	RUCLRRRRRLLR	11	0
RUCLRRRRLRR	RUCLRRRRLR	RUCLRRRRLRRL	RUCLRRRRLRRR	11	0
RUCLRRRRLRL	RUCLRRRRLR	RUCLRRRRLRLL	RUCLRRRRLRLR	11	0
RUCLRRRRLLR	RUCLRRRRLL	RUCLRRRRLLRL	RUCLRRRRLLRR	11	0
RUCLRRRRLLL	RUCLRRRRLL	RUCLRRRRLLLL	RUCLRRRRLLLR	11	0
RUCLRRRLRRR	RUCLRRRLRR	RUCLRRRLRRRL	RUCLRRRLRRRR	11	0
RUCLRRRLRRL	RUCLRRRLRR	RUCLRRRLRRLL	RUCLRRRLRRLR	11	0
RUCLRRRLRLR	RUCLRRRLRL	RUCLRRRLRLRR	RUCLRRRLRLRL	11	0
RUCLRRRLRLL	RUCLRRRLRL	RUCLRRRLRLLL	RUCLRRRLRLLR	11	0
RUCLRRRLLRR	RUCLRRRLLR	RUCLRRRLLRRL	RUCLRRRLLRRR	11	0
RUCLRRRLLRL	RUCLRRRLLR	RUCLRRRLLRLL	RUCLRRRLLRLR	11	0
RUCLRRRLLLR	RUCLRRRLLL	RUCLRRRLLLRR	RUCLRRRLLLRL	11	0
RUCLRRRLLLL	RUCLRRRLLL	RUCLRRRLLLLL	RUCLRRRLLLLR	11	0
RUCLRRLRRRR	RUCLRRLRRR	RUCLRRLRRRRR	RUCLRRLRRRRL	11	0
RUCLRRLRRRL	RUCLRRLRRR	RUCLRRLRRRLL	RUCLRRLRRRLR	11	0
RUCLRRLRRLR	RUCLRRLRRL	RUCLRRLRRLRL	RUCLRRLRRLRR	11	0
RUCLRRLRRLL	RUCLRRLRRL	RUCLRRLRRLLL	RUCLRRLRRLLR	11	0
RUCLRRLRLRR	RUCLRRLRLR	RUCLRRLRLRRL	RUCLRRLRLRRR	11	0
RUCLRRLRLRL	RUCLRRLRLR	RUCLRRLRLRLR	RUCLRRLRLRLL	11	0
RUCLRRLRLLR	RUCLRRLRLL	RUCLRRLRLLRR	RUCLRRLRLLRL	11	0
RUCLRRLRLLL	RUCLRRLRLL	RUCLRRLRLLLL	RUCLRRLRLLLR	11	0
RUCLRRLLRRR	RUCLRRLLRR	RUCLRRLLRRRL	RUCLRRLLRRRR	11	0
RUCLRRLLRRL	RUCLRRLLRR	RUCLRRLLRRLL	RUCLRRLLRRLR	11	0
RUCLRRLLRLR	RUCLRRLLRL	RUCLRRLLRLRR	RUCLRRLLRLRL	11	0
RUCLRRLLRLL	RUCLRRLLRL	RUCLRRLLRLLL	RUCLRRLLRLLR	11	2
RUCLRRLLLRR	RUCLRRLLLR	RUCLRRLLLRRL	RUCLRRLLLRRR	11	0
RUCLRRLLLRL	RUCLRRLLLR	RUCLRRLLLRLR	RUCLRRLLLRLL	11	0
RUCLRRLLLLR	RUCLRRLLLL	RUCLRRLLLLRR	RUCLRRLLLLRL	11	0
RUCLRRLLLLL	RUCLRRLLLL	RUCLRRLLLLLR	RUCLRRLLLLLL	11	0
RUCLRLRRRRR	RUCLRLRRRR	RUCLRLRRRRRL	RUCLRLRRRRRR	11	0
RUCLRLRRRRL	RUCLRLRRRR	RUCLRLRRRRLR	RUCLRLRRRRLL	11	0
RUCLRLRRRLR	RUCLRLRRRL	RUCLRLRRRLRL	RUCLRLRRRLRR	11	0
RUCLRLRRRLL	RUCLRLRRRL	RUCLRLRRRLLR	RUCLRLRRRLLL	11	0
RUCLRLRRLRR	RUCLRLRRLR	RUCLRLRRLRRL	RUCLRLRRLRRR	11	0
RUCLRLRRLRL	RUCLRLRRLR	RUCLRLRRLRLL	RUCLRLRRLRLR	11	0
RUCLRLRRLLR	RUCLRLRRLL	RUCLRLRRLLRL	RUCLRLRRLLRR	11	0
RUCLRLRRLLL	RUCLRLRRLL	RUCLRLRRLLLL	RUCLRLRRLLLR	11	0
RUCLRLRLRRR	RUCLRLRLRR	RUCLRLRLRRRL	RUCLRLRLRRRR	11	0
RUCLRLRLRRL	RUCLRLRLRR	RUCLRLRLRRLL	RUCLRLRLRRLR	11	0
RUCLRLRLRLR	RUCLRLRLRL	RUCLRLRLRLRL	RUCLRLRLRLRR	11	0
RUCLRLRLRLL	RUCLRLRLRL	RUCLRLRLRLLL	RUCLRLRLRLLR	11	0
RUCLRLRLLRR	RUCLRLRLLR	RUCLRLRLLRRR	RUCLRLRLLRRL	11	0
RUCLRLRLLRL	RUCLRLRLLR	RUCLRLRLLRLR	RUCLRLRLLRLL	11	0
RUCLRLRLLLR	RUCLRLRLLL	RUCLRLRLLLRL	RUCLRLRLLLRR	11	0
RUCLRLRLLLL	RUCLRLRLLL	RUCLRLRLLLLL	RUCLRLRLLLLR	11	0
RUCLRLLRRRR	RUCLRLLRRR	RUCLRLLRRRRR	RUCLRLLRRRRL	11	0
RUCLRLLRRRL	RUCLRLLRRR	RUCLRLLRRRLR	RUCLRLLRRRLL	11	0
RUCLRLLRRLR	RUCLRLLRRL	RUCLRLLRRLRL	RUCLRLLRRLRR	11	0
RUCLRLLRRLL	RUCLRLLRRL	RUCLRLLRRLLL	RUCLRLLRRLLR	11	0
RUCLRLLRLRR	RUCLRLLRLR	RUCLRLLRLRRL	RUCLRLLRLRRR	11	0
RUCLRLLRLRL	RUCLRLLRLR	RUCLRLLRLRLR	RUCLRLLRLRLL	11	0
RUCLRLLRLLR	RUCLRLLRLL	RUCLRLLRLLRL	RUCLRLLRLLRR	11	0
RUCLRLLRLLL	RUCLRLLRLL	RUCLRLLRLLLR	RUCLRLLRLLLL	11	0
RUCLRLLLRRR	RUCLRLLLRR	RUCLRLLLRRRL	RUCLRLLLRRRR	11	0
RUCLRLLLRRL	RUCLRLLLRR	RUCLRLLLRRLR	RUCLRLLLRRLL	11	0
RUCLRLLLRLR	RUCLRLLLRL	RUCLRLLLRLRL	RUCLRLLLRLRR	11	0
RUCLRLLLRLL	RUCLRLLLRL	RUCLRLLLRLLL	RUCLRLLLRLLR	11	0
RUCLRLLLLRR	RUCLRLLLLR	RUCLRLLLLRRL	RUCLRLLLLRRR	11	0
RUCLRLLLLRL	RUCLRLLLLR	RUCLRLLLLRLL	RUCLRLLLLRLR	11	0
RUCLRLLLLLR	RUCLRLLLLL	RUCLRLLLLLRL	RUCLRLLLLLRR	11	0
RUCLRLLLLLL	RUCLRLLLLL	RUCLRLLLLLLL	RUCLRLLLLLLR	11	0
RUCLLRRRRRR	RUCLLRRRRR	RUCLLRRRRRRL	RUCLLRRRRRRR	11	0
RUCLLRRRRRL	RUCLLRRRRR	RUCLLRRRRRLL	RUCLLRRRRRLR	11	0
RUCLLRRRRLR	RUCLLRRRRL	RUCLLRRRRLRR	RUCLLRRRRLRL	11	0
RUCLLRRRRLL	RUCLLRRRRL	RUCLLRRRRLLL	RUCLLRRRRLLR	11	0
RUCLLRRRLRR	RUCLLRRRLR	RUCLLRRRLRRL	RUCLLRRRLRRR	11	0
RUCLLRRRLRL	RUCLLRRRLR	RUCLLRRRLRLL	RUCLLRRRLRLR	11	0
RUCLLRRRLLR	RUCLLRRRLL	RUCLLRRRLLRL	RUCLLRRRLLRR	11	0
RUCLLRRRLLL	RUCLLRRRLL	RUCLLRRRLLLR	RUCLLRRRLLLL	11	0
RUCLLRRLRRR	RUCLLRRLRR	RUCLLRRLRRRL	RUCLLRRLRRRR	11	0
RUCLLRRLRRL	RUCLLRRLRR	RUCLLRRLRRLL	RUCLLRRLRRLR	11	0
RUCLLRRLRLR	RUCLLRRLRL	RUCLLRRLRLRL	RUCLLRRLRLRR	11	0
RUCLLRRLRLL	RUCLLRRLRL	RUCLLRRLRLLR	RUCLLRRLRLLL	11	0
RUCLLRRLLRR	RUCLLRRLLR	RUCLLRRLLRRL	RUCLLRRLLRRR	11	0
RUCLLRRLLRL	RUCLLRRLLR	RUCLLRRLLRLL	RUCLLRRLLRLR	11	0
RUCLLRRLLLR	RUCLLRRLLL	RUCLLRRLLLRL	RUCLLRRLLLRR	11	0
RUCLLRRLLLL	RUCLLRRLLL	RUCLLRRLLLLL	RUCLLRRLLLLR	11	0
RUCLLRLRRRR	RUCLLRLRRR	RUCLLRLRRRRL	RUCLLRLRRRRR	11	0
RUCLLRLRRRL	RUCLLRLRRR	RUCLLRLRRRLR	RUCLLRLRRRLL	11	0
RUCLLRLRRLR	RUCLLRLRRL	RUCLLRLRRLRR	RUCLLRLRRLRL	11	0
RUCLLRLRRLL	RUCLLRLRRL	RUCLLRLRRLLR	RUCLLRLRRLLL	11	0
RUCLLRLRLRR	RUCLLRLRLR	RUCLLRLRLRRL	RUCLLRLRLRRR	11	0
RUCLLRLRLRL	RUCLLRLRLR	RUCLLRLRLRLL	RUCLLRLRLRLR	11	0
RUCLLRLRLLR	RUCLLRLRLL	RUCLLRLRLLRL	RUCLLRLRLLRR	11	0
RUCLLRLRLLL	RUCLLRLRLL	RUCLLRLRLLLL	RUCLLRLRLLLR	11	0
RUCLLRLLRRR	RUCLLRLLRR	RUCLLRLLRRRL	RUCLLRLLRRRR	11	0
RUCLLRLLRRL	RUCLLRLLRR	RUCLLRLLRRLL	RUCLLRLLRRLR	11	0
RUCLLRLLRLR	RUCLLRLLRL	RUCLLRLLRLRL	RUCLLRLLRLRR	11	0
RUCLLRLLRLL	RUCLLRLLRL	RUCLLRLLRLLR	RUCLLRLLRLLL	11	0
RUCLLRLLLRR	RUCLLRLLLR	RUCLLRLLLRRL	RUCLLRLLLRRR	11	0
RUCLLRLLLRL	RUCLLRLLLR	RUCLLRLLLRLR	RUCLLRLLLRLL	11	0
RUCLLRLLLLR	RUCLLRLLLL	RUCLLRLLLLRR	RUCLLRLLLLRL	11	0
RUCLLRLLLLL	RUCLLRLLLL	RUCLLRLLLLLR	RUCLLRLLLLLL	11	0
RUCLLLRRRRR	RUCLLLRRRR	RUCLLLRRRRRL	RUCLLLRRRRRR	11	0
RUCLLLRRRRL	RUCLLLRRRR	RUCLLLRRRRLR	RUCLLLRRRRLL	11	0
RUCLLLRRRLR	RUCLLLRRRL	RUCLLLRRRLRR	RUCLLLRRRLRL	11	0
RUCLLLRRRLL	RUCLLLRRRL	RUCLLLRRRLLR	RUCLLLRRRLLL	11	0
RUCLLLRRLRR	RUCLLLRRLR	RUCLLLRRLRRL	RUCLLLRRLRRR	11	0
RUCLLLRRLRL	RUCLLLRRLR	RUCLLLRRLRLR	RUCLLLRRLRLL	11	0
RUCLLLRRLLR	RUCLLLRRLL	RUCLLLRRLLRR	RUCLLLRRLLRL	11	0
RUCLLLRRLLL	RUCLLLRRLL	RUCLLLRRLLLL	RUCLLLRRLLLR	11	2
RUCLLLRLRRR	RUCLLLRLRR	RUCLLLRLRRRL	RUCLLLRLRRRR	11	0
RUCLLLRLRRL	RUCLLLRLRR	RUCLLLRLRRLR	RUCLLLRLRRLL	11	0
RUCLLLRLRLR	RUCLLLRLRL	RUCLLLRLRLRR	RUCLLLRLRLRL	11	0
RUCLLLRLRLL	RUCLLLRLRL	RUCLLLRLRLLR	RUCLLLRLRLLL	11	0
RUCLLLRLLRR	RUCLLLRLLR	RUCLLLRLLRRL	RUCLLLRLLRRR	11	0
RUCLLLRLLRL	RUCLLLRLLR	RUCLLLRLLRLL	RUCLLLRLLRLR	11	0
RUCLLLRLLLR	RUCLLLRLLL	RUCLLLRLLLRL	RUCLLLRLLLRR	11	0
RUCLLLRLLLL	RUCLLLRLLL	RUCLLLRLLLLL	RUCLLLRLLLLR	11	0
RUCLLLLRRRR	RUCLLLLRRR	RUCLLLLRRRRL	RUCLLLLRRRRR	11	0
RUCLLLLRRRL	RUCLLLLRRR	RUCLLLLRRRLR	RUCLLLLRRRLL	11	0
RUCLLLLRRLR	RUCLLLLRRL	RUCLLLLRRLRR	RUCLLLLRRLRL	11	0
RUCLLLLRRLL	RUCLLLLRRL	RUCLLLLRRLLR	RUCLLLLRRLLL	11	0
RUCLLLLRLRR	RUCLLLLRLR	RUCLLLLRLRRR	RUCLLLLRLRRL	11	0
RUCLLLLRLRL	RUCLLLLRLR	RUCLLLLRLRLR	RUCLLLLRLRLL	11	0
RUCLLLLRLLR	RUCLLLLRLL	RUCLLLLRLLRR	RUCLLLLRLLRL	11	0
RUCLLLLRLLL	RUCLLLLRLL	RUCLLLLRLLLL	RUCLLLLRLLLR	11	0
RUCLLLLLRRR	RUCLLLLLRR	RUCLLLLLRRRL	RUCLLLLLRRRR	11	0
RUCLLLLLRRL	RUCLLLLLRR	RUCLLLLLRRLL	RUCLLLLLRRLR	11	0
RUCLLLLLRLR	RUCLLLLLRL	RUCLLLLLRLRR	RUCLLLLLRLRL	11	0
RUCLLLLLRLL	RUCLLLLLRL	RUCLLLLLRLLR	RUCLLLLLRLLL	11	0
RUCLLLLLLRR	RUCLLLLLLR	RUCLLLLLLRRL	RUCLLLLLLRRR	11	0
RUCLLLLLLRL	RUCLLLLLLR	RUCLLLLLLRLL	RUCLLLLLLRLR	11	0
RUCLLLLLLLR	RUCLLLLLLL	RUCLLLLLLLRL	RUCLLLLLLLRR	11	0
RUCLLLLLLLL	RUCLLLLLLL	RUCLLLLLLLLL	RUCLLLLLLLLR	11	0
RUBLRRRRRRR	RUBLRRRRRR	RUBLRRRRRRRR	RUBLRRRRRRRL	11	0
RUBLRRRRRRL	RUBLRRRRRR	RUBLRRRRRRLL	RUBLRRRRRRLR	11	0
RUBLRRRRRLR	RUBLRRRRRL	RUBLRRRRRLRL	RUBLRRRRRLRR	11	0
RUBLRRRRRLL	RUBLRRRRRL	RUBLRRRRRLLR	RUBLRRRRRLLL	11	0
RUBLRRRRLRR	RUBLRRRRLR	RUBLRRRRLRRL	RUBLRRRRLRRR	11	0
RUBLRRRRLRL	RUBLRRRRLR	RUBLRRRRLRLL	RUBLRRRRLRLR	11	0
RUBLRRRRLLR	RUBLRRRRLL	RUBLRRRRLLRL	RUBLRRRRLLRR	11	0
RUBLRRRRLLL	RUBLRRRRLL	RUBLRRRRLLLL	RUBLRRRRLLLR	11	0
RUBLRRRLRRR	RUBLRRRLRR	RUBLRRRLRRRL	RUBLRRRLRRRR	11	0
RUBLRRRLRRL	RUBLRRRLRR	RUBLRRRLRRLL	RUBLRRRLRRLR	11	0
RUBLRRRLRLR	RUBLRRRLRL	RUBLRRRLRLRL	RUBLRRRLRLRR	11	0
RUBLRRRLRLL	RUBLRRRLRL	RUBLRRRLRLLL	RUBLRRRLRLLR	11	2
RUBLRRRLLRR	RUBLRRRLLR	RUBLRRRLLRRL	RUBLRRRLLRRR	11	0
RUBLRRRLLRL	RUBLRRRLLR	RUBLRRRLLRLR	RUBLRRRLLRLL	11	0
RUBLRRRLLLR	RUBLRRRLLL	RUBLRRRLLLRL	RUBLRRRLLLRR	11	0
RUBLRRRLLLL	RUBLRRRLLL	RUBLRRRLLLLL	RUBLRRRLLLLR	11	0
RUBLRRLRRRR	RUBLRRLRRR	RUBLRRLRRRRL	RUBLRRLRRRRR	11	0
RUBLRRLRRRL	RUBLRRLRRR	RUBLRRLRRRLL	RUBLRRLRRRLR	11	0
RUBLRRLRRLR	RUBLRRLRRL	RUBLRRLRRLRL	RUBLRRLRRLRR	11	0
RUBLRRLRRLL	RUBLRRLRRL	RUBLRRLRRLLL	RUBLRRLRRLLR	11	2
RUBLRRLRLRR	RUBLRRLRLR	RUBLRRLRLRRL	RUBLRRLRLRRR	11	0
RUBLRRLRLRL	RUBLRRLRLR	RUBLRRLRLRLL	RUBLRRLRLRLR	11	0
RUBLRRLRLLR	RUBLRRLRLL	RUBLRRLRLLRL	RUBLRRLRLLRR	11	2
RUBLRRLRLLL	RUBLRRLRLL	RUBLRRLRLLLR	RUBLRRLRLLLL	11	0
RUBLRRLLRRR	RUBLRRLLRR	RUBLRRLLRRRL	RUBLRRLLRRRR	11	0
RUBLRRLLRRL	RUBLRRLLRR	RUBLRRLLRRLL	RUBLRRLLRRLR	11	0
RUBLRRLLRLR	RUBLRRLLRL	RUBLRRLLRLRR	RUBLRRLLRLRL	11	0
RUBLRRLLRLL	RUBLRRLLRL	RUBLRRLLRLLR	RUBLRRLLRLLL	11	0
RUBLRRLLLRR	RUBLRRLLLR	RUBLRRLLLRRL	RUBLRRLLLRRR	11	0
RUBLRRLLLRL	RUBLRRLLLR	RUBLRRLLLRLL	RUBLRRLLLRLR	11	0
RUBLRRLLLLR	RUBLRRLLLL	RUBLRRLLLLRL	RUBLRRLLLLRR	11	0
RUBLRRLLLLL	RUBLRRLLLL	RUBLRRLLLLLL	RUBLRRLLLLLR	11	0
RUBLRLRRRRR	RUBLRLRRRR	RUBLRLRRRRRL	RUBLRLRRRRRR	11	0
RUBLRLRRRRL	RUBLRLRRRR	RUBLRLRRRRLL	RUBLRLRRRRLR	11	0
RUBLRLRRRLR	RUBLRLRRRL	RUBLRLRRRLRR	RUBLRLRRRLRL	11	0
RUBLRLRRRLL	RUBLRLRRRL	RUBLRLRRRLLL	RUBLRLRRRLLR	11	2
RUBLRLRRLRR	RUBLRLRRLR	RUBLRLRRLRRR	RUBLRLRRLRRL	11	0
RUBLRLRRLRL	RUBLRLRRLR	RUBLRLRRLRLL	RUBLRLRRLRLR	11	0
RUBLRLRRLLR	RUBLRLRRLL	RUBLRLRRLLRL	RUBLRLRRLLRR	11	0
RUBLRLRRLLL	RUBLRLRRLL	RUBLRLRRLLLL	RUBLRLRRLLLR	11	24
RUBLRLRLRRR	RUBLRLRLRR	RUBLRLRLRRRL	RUBLRLRLRRRR	11	0
RUBLRLRLRRL	RUBLRLRLRR	RUBLRLRLRRLL	RUBLRLRLRRLR	11	2
RUBLRLRLRLR	RUBLRLRLRL	RUBLRLRLRLRL	RUBLRLRLRLRR	11	0
RUBLRLRLRLL	RUBLRLRLRL	RUBLRLRLRLLL	RUBLRLRLRLLR	11	0
RUBLRLRLLRR	RUBLRLRLLR	RUBLRLRLLRRL	RUBLRLRLLRRR	11	0
RUBLRLRLLRL	RUBLRLRLLR	RUBLRLRLLRLL	RUBLRLRLLRLR	11	2
RUBLRLRLLLR	RUBLRLRLLL	RUBLRLRLLLRL	RUBLRLRLLLRR	11	2
RUBLRLRLLLL	RUBLRLRLLL	RUBLRLRLLLLL	RUBLRLRLLLLR	11	24
RUBLRLLRRRR	RUBLRLLRRR	RUBLRLLRRRRR	RUBLRLLRRRRL	11	0
RUBLRLLRRRL	RUBLRLLRRR	RUBLRLLRRRLR	RUBLRLLRRRLL	11	0
RUBLRLLRRLR	RUBLRLLRRL	RUBLRLLRRLRL	RUBLRLLRRLRR	11	4
RUBLRLLRRLL	RUBLRLLRRL	RUBLRLLRRLLL	RUBLRLLRRLLR	11	24
RUBLRLLRLRR	RUBLRLLRLR	RUBLRLLRLRRR	RUBLRLLRLRRL	11	0
RUBLRLLRLRL	RUBLRLLRLR	RUBLRLLRLRLL	RUBLRLLRLRLR	11	2
RUBLRLLLRRR	RUBLRLLLRR	RUBLRLLLRRRR	RUBLRLLLRRRL	11	0
RUBLRLLLRRL	RUBLRLLLRR	RUBLRLLLRRLL	RUBLRLLLRRLR	11	0
RUBLRLLLRLR	RUBLRLLLRL	RUBLRLLLRLRL	RUBLRLLLRLRR	11	4
RUBLRLLLRLL	RUBLRLLLRL	RUBLRLLLRLLL	RUBLRLLLRLLR	11	4
RUBLLRRRRRR	RUBLLRRRRR	RUBLLRRRRRRL	RUBLLRRRRRRR	11	0
RUBLLRRRRRL	RUBLLRRRRR	RUBLLRRRRRLL	RUBLLRRRRRLR	11	0
RUBLLRRRRLR	RUBLLRRRRL	RUBLLRRRRLRL	RUBLLRRRRLRR	11	0
RUBLLRRRRLL	RUBLLRRRRL	RUBLLRRRRLLL	RUBLLRRRRLLR	11	0
RUBLLRRRLRR	RUBLLRRRLR	RUBLLRRRLRRL	RUBLLRRRLRRR	11	0
RUBLLRRRLRL	RUBLLRRRLR	RUBLLRRRLRLR	RUBLLRRRLRLL	11	0
RUBLLRRRLLR	RUBLLRRRLL	RUBLLRRRLLRL	RUBLLRRRLLRR	11	0
RUBLLRRRLLL	RUBLLRRRLL	RUBLLRRRLLLL	RUBLLRRRLLLR	11	0
RUBLLRRLRRR	RUBLLRRLRR	RUBLLRRLRRRL	RUBLLRRLRRRR	11	0
RUBLLRRLRRL	RUBLLRRLRR	RUBLLRRLRRLL	RUBLLRRLRRLR	11	0
RUBLLRRLRLR	RUBLLRRLRL	RUBLLRRLRLRR	RUBLLRRLRLRL	11	0
RUBLLRRLRLL	RUBLLRRLRL	RUBLLRRLRLLR	RUBLLRRLRLLL	11	0
RUBLLRRLLRR	RUBLLRRLLR	RUBLLRRLLRRL	RUBLLRRLLRRR	11	0
RUBLLRRLLRL	RUBLLRRLLR	RUBLLRRLLRLL	RUBLLRRLLRLR	11	0
RUBLLRRLLLR	RUBLLRRLLL	RUBLLRRLLLRL	RUBLLRRLLLRR	11	2
RUBLLRRLLLL	RUBLLRRLLL	RUBLLRRLLLLL	RUBLLRRLLLLR	11	0
RUBLLRLRRRR	RUBLLRLRRR	RUBLLRLRRRRR	RUBLLRLRRRRL	11	0
RUBLLRLRRRL	RUBLLRLRRR	RUBLLRLRRRLL	RUBLLRLRRRLR	11	0
RUBLLRLRRLR	RUBLLRLRRL	RUBLLRLRRLRR	RUBLLRLRRLRL	11	0
RUBLLRLRRLL	RUBLLRLRRL	RUBLLRLRRLLR	RUBLLRLRRLLL	11	0
RUBLLRLRLRR	RUBLLRLRLR	RUBLLRLRLRRR	RUBLLRLRLRRL	11	0
RUBLLRLRLRL	RUBLLRLRLR	RUBLLRLRLRLL	RUBLLRLRLRLR	11	0
RUBLLRLRLLR	RUBLLRLRLL	RUBLLRLRLLRR	RUBLLRLRLLRL	11	0
RUBLLRLRLLL	RUBLLRLRLL	RUBLLRLRLLLL	RUBLLRLRLLLR	11	0
RUBLLRLLRRR	RUBLLRLLRR	RUBLLRLLRRRL	RUBLLRLLRRRR	11	0
RUBLLRLLRRL	RUBLLRLLRR	RUBLLRLLRRLL	RUBLLRLLRRLR	11	0
RUBLLRLLRLR	RUBLLRLLRL	RUBLLRLLRLRR	RUBLLRLLRLRL	11	0
RUBLLRLLRLL	RUBLLRLLRL	RUBLLRLLRLLL	RUBLLRLLRLLR	11	2
RUBLLRLLLRR	RUBLLRLLLR	RUBLLRLLLRRR	RUBLLRLLLRRL	11	0
RUBLLRLLLRL	RUBLLRLLLR	RUBLLRLLLRLL	RUBLLRLLLRLR	11	0
RUBLLRLLLLR	RUBLLRLLLL	RUBLLRLLLLRL	RUBLLRLLLLRR	11	0
RUBLLRLLLLL	RUBLLRLLLL	RUBLLRLLLLLR	RUBLLRLLLLLL	11	0
RUBLLLRRRRR	RUBLLLRRRR	RUBLLLRRRRRL	RUBLLLRRRRRR	11	0
RUBLLLRRRRL	RUBLLLRRRR	RUBLLLRRRRLL	RUBLLLRRRRLR	11	0
RUBLLLRRRLR	RUBLLLRRRL	RUBLLLRRRLRL	RUBLLLRRRLRR	11	0
RUBLLLRRRLL	RUBLLLRRRL	RUBLLLRRRLLR	RUBLLLRRRLLL	11	0
RUBLLLRRLRR	RUBLLLRRLR	RUBLLLRRLRRR	RUBLLLRRLRRL	11	0
RUBLLLRRLRL	RUBLLLRRLR	RUBLLLRRLRLR	RUBLLLRRLRLL	11	0
RUBLLLRRLLR	RUBLLLRRLL	RUBLLLRRLLRL	RUBLLLRRLLRR	11	0
RUBLLLRRLLL	RUBLLLRRLL	RUBLLLRRLLLL	RUBLLLRRLLLR	11	0
RUBLLLRLRRR	RUBLLLRLRR	RUBLLLRLRRRR	RUBLLLRLRRRL	11	0
RUBLLLRLRRL	RUBLLLRLRR	RUBLLLRLRRLR	RUBLLLRLRRLL	11	0
RUBLLLRLRLR	RUBLLLRLRL	RUBLLLRLRLRL	RUBLLLRLRLRR	11	0
RUBLLLRLRLL	RUBLLLRLRL	RUBLLLRLRLLL	RUBLLLRLRLLR	11	4
RUBLLLRLLRR	RUBLLLRLLR	RUBLLLRLLRRL	RUBLLLRLLRRR	11	0
RUBLLLRLLRL	RUBLLLRLLR	RUBLLLRLLRLL	RUBLLLRLLRLR	11	4
RUBLLLRLLLR	RUBLLLRLLL	RUBLLLRLLLRL	RUBLLLRLLLRR	11	0
RUBLLLRLLLL	RUBLLLRLLL	RUBLLLRLLLLL	RUBLLLRLLLLR	11	24
RUBLLLLRRRR	RUBLLLLRRR	RUBLLLLRRRRL	RUBLLLLRRRRR	11	0
RUBLLLLRRRL	RUBLLLLRRR	RUBLLLLRRRLL	RUBLLLLRRRLR	11	24
RUBLLLLRRLR	RUBLLLLRRL	RUBLLLLRRLRR	RUBLLLLRRLRL	11	0
RUBLLLLRRLL	RUBLLLLRRL	RUBLLLLRRLLL	RUBLLLLRRLLR	11	4
RUBLLLLRLRR	RUBLLLLRLR	RUBLLLLRLRRL	RUBLLLLRLRRR	11	0
RUBLLLLRLRL	RUBLLLLRLR	RUBLLLLRLRLL	RUBLLLLRLRLR	11	4
RUBLLLLRLLR	RUBLLLLRLL	RUBLLLLRLLRR	RUBLLLLRLLRL	11	0
RUBLLLLRLLL	RUBLLLLRLL	RUBLLLLRLLLL	RUBLLLLRLLLR	11	24
RUBLLLLLRRR	RUBLLLLLRR	RUBLLLLLRRRL	RUBLLLLLRRRR	11	0
RUBLLLLLRRL	RUBLLLLLRR	RUBLLLLLRRLL	RUBLLLLLRRLR	11	0
RUBLLLLLRLR	RUBLLLLLRL	RUBLLLLLRLRL	RUBLLLLLRLRR	11	0
RUBLLLLLRLL	RUBLLLLLRL	RUBLLLLLRLLL	RUBLLLLLRLLR	11	0
RUBLLLLLLRR	RUBLLLLLLR	RUBLLLLLLRRL	RUBLLLLLLRRR	11	0
RUBLLLLLLRL	RUBLLLLLLR	RUBLLLLLLRLL	RUBLLLLLLRLR	11	4
RUBLLLLLLLR	RUBLLLLLLL	RUBLLLLLLLRL	RUBLLLLLLLRR	11	4
RUBLLLLLLLL	RUBLLLLLLL	RUBLLLLLLLLL	RUBLLLLLLLLR	11	4
RUALRRRRRRR	RUALRRRRRR	RUALRRRRRRRL	RUALRRRRRRRR	11	0
RUALRRRRRRL	RUALRRRRRR	RUALRRRRRRLR	RUALRRRRRRLL	11	0
RUALRRRRRLR	RUALRRRRRL	RUALRRRRRLRL	RUALRRRRRLRR	11	0
RUALRRRRRLL	RUALRRRRRL	RUALRRRRRLLL	RUALRRRRRLLR	11	0
RUALRRRRLRR	RUALRRRRLR	RUALRRRRLRRL	RUALRRRRLRRR	11	0
RUALRRRRLRL	RUALRRRRLR	RUALRRRRLRLL	RUALRRRRLRLR	11	0
RUALRRRRLLR	RUALRRRRLL	RUALRRRRLLRL	RUALRRRRLLRR	11	0
RUALRRRRLLL	RUALRRRRLL	RUALRRRRLLLL	RUALRRRRLLLR	11	0
RUALRRRLRRR	RUALRRRLRR	RUALRRRLRRRL	RUALRRRLRRRR	11	0
RUALRRRLRRL	RUALRRRLRR	RUALRRRLRRLL	RUALRRRLRRLR	11	0
RUALRRRLRLR	RUALRRRLRL	RUALRRRLRLRR	RUALRRRLRLRL	11	0
RUALRRRLRLL	RUALRRRLRL	RUALRRRLRLLL	RUALRRRLRLLR	11	0
RUALRRRLLRR	RUALRRRLLR	RUALRRRLLRRL	RUALRRRLLRRR	11	0
RUALRRRLLRL	RUALRRRLLR	RUALRRRLLRLL	RUALRRRLLRLR	11	0
RUALRRRLLLR	RUALRRRLLL	RUALRRRLLLRL	RUALRRRLLLRR	11	0
RUALRRRLLLL	RUALRRRLLL	RUALRRRLLLLL	RUALRRRLLLLR	11	0
RUALRRLRRRR	RUALRRLRRR	RUALRRLRRRRL	RUALRRLRRRRR	11	0
RUALRRLRRRL	RUALRRLRRR	RUALRRLRRRLL	RUALRRLRRRLR	11	0
RUALRRLRRLR	RUALRRLRRL	RUALRRLRRLRL	RUALRRLRRLRR	11	0
RUALRRLRRLL	RUALRRLRRL	RUALRRLRRLLR	RUALRRLRRLLL	11	0
RUALRRLRLRR	RUALRRLRLR	RUALRRLRLRRL	RUALRRLRLRRR	11	0
RUALRRLRLRL	RUALRRLRLR	RUALRRLRLRLL	RUALRRLRLRLR	11	2
RUALRRLRLLR	RUALRRLRLL	RUALRRLRLLRL	RUALRRLRLLRR	11	2
RUALRRLRLLL	RUALRRLRLL	RUALRRLRLLLR	RUALRRLRLLLL	11	0
RUALRRLLRRR	RUALRRLLRR	RUALRRLLRRRL	RUALRRLLRRRR	11	0
RUALRRLLRRL	RUALRRLLRR	RUALRRLLRRLR	RUALRRLLRRLL	11	0
RUALRRLLRLR	RUALRRLLRL	RUALRRLLRLRL	RUALRRLLRLRR	11	0
RUALRRLLRLL	RUALRRLLRL	RUALRRLLRLLL	RUALRRLLRLLR	11	0
RUALRRLLLRR	RUALRRLLLR	RUALRRLLLRRL	RUALRRLLLRRR	11	0
RUALRRLLLRL	RUALRRLLLR	RUALRRLLLRLL	RUALRRLLLRLR	11	2
RUALRRLLLLR	RUALRRLLLL	RUALRRLLLLRL	RUALRRLLLLRR	11	2
RUALRRLLLLL	RUALRRLLLL	RUALRRLLLLLR	RUALRRLLLLLL	11	0
RUALRLRRRRR	RUALRLRRRR	RUALRLRRRRRL	RUALRLRRRRRR	11	0
RUALRLRRRRL	RUALRLRRRR	RUALRLRRRRLL	RUALRLRRRRLR	11	0
RUALRLRRRLR	RUALRLRRRL	RUALRLRRRLRR	RUALRLRRRLRL	11	0
RUALRLRRRLL	RUALRLRRRL	RUALRLRRRLLL	RUALRLRRRLLR	11	0
RUALRLRRLRR	RUALRLRRLR	RUALRLRRLRRR	RUALRLRRLRRL	11	0
RUALRLRRLRL	RUALRLRRLR	RUALRLRRLRLL	RUALRLRRLRLR	11	0
RUALRLRLRRR	RUALRLRLRR	RUALRLRLRRRR	RUALRLRLRRRL	11	0
RUALRLRLRRL	RUALRLRLRR	RUALRLRLRRLL	RUALRLRLRRLR	11	0
RUALRLRLRLR	RUALRLRLRL	RUALRLRLRLRL	RUALRLRLRLRR	11	0
RUALRLRLRLL	RUALRLRLRL	RUALRLRLRLLL	RUALRLRLRLLR	11	2
RUALRLRLLRR	RUALRLRLLR	RUALRLRLLRRL	RUALRLRLLRRR	11	0
RUALRLRLLRL	RUALRLRLLR	RUALRLRLLRLL	RUALRLRLLRLR	11	0
RUALRLRLLLR	RUALRLRLLL	RUALRLRLLLRL	RUALRLRLLLRR	11	0
RUALRLRLLLL	RUALRLRLLL	RUALRLRLLLLL	RUALRLRLLLLR	11	2
RUALRLLRRRR	RUALRLLRRR	RUALRLLRRRRR	RUALRLLRRRRL	11	0
RUALRLLRRRL	RUALRLLRRR	RUALRLLRRRLL	RUALRLLRRRLR	11	0
RUALRLLRRLR	RUALRLLRRL	RUALRLLRRLRL	RUALRLLRRLRR	11	0
RUALRLLRRLL	RUALRLLRRL	RUALRLLRRLLL	RUALRLLRRLLR	11	0
RUALRLLRLRR	RUALRLLRLR	RUALRLLRLRRL	RUALRLLRLRRR	11	0
RUALRLLRLRL	RUALRLLRLR	RUALRLLRLRLL	RUALRLLRLRLR	11	0
RUALRLLRLLR	RUALRLLRLL	RUALRLLRLLRR	RUALRLLRLLRL	11	0
RUALRLLRLLL	RUALRLLRLL	RUALRLLRLLLR	RUALRLLRLLLL	11	0
RUALRLLLRRR	RUALRLLLRR	RUALRLLLRRRL	RUALRLLLRRRR	11	0
RUALRLLLRRL	RUALRLLLRR	RUALRLLLRRLR	RUALRLLLRRLL	11	0
RUALRLLLLRR	RUALRLLLLR	RUALRLLLLRRL	RUALRLLLLRRR	11	2
RUALRLLLLRL	RUALRLLLLR	RUALRLLLLRLR	RUALRLLLLRLL	11	0
RUALRLLLLLR	RUALRLLLLL	RUALRLLLLLRR	RUALRLLLLLRL	11	0
RUALRLLLLLL	RUALRLLLLL	RUALRLLLLLLL	RUALRLLLLLLR	11	24
RUALLRRRRRR	RUALLRRRRR	RUALLRRRRRRL	RUALLRRRRRRR	11	0
RUALLRRRRRL	RUALLRRRRR	RUALLRRRRRLL	RUALLRRRRRLR	11	0
RUALLRRRRLR	RUALLRRRRL	RUALLRRRRLRL	RUALLRRRRLRR	11	0
RUALLRRRRLL	RUALLRRRRL	RUALLRRRRLLL	RUALLRRRRLLR	11	0
RUALLRRRLRR	RUALLRRRLR	RUALLRRRLRRL	RUALLRRRLRRR	11	0
RUALLRRRLRL	RUALLRRRLR	RUALLRRRLRLL	RUALLRRRLRLR	11	0
RUALLRRRLLR	RUALLRRRLL	RUALLRRRLLRL	RUALLRRRLLRR	11	0
RUALLRRRLLL	RUALLRRRLL	RUALLRRRLLLR	RUALLRRRLLLL	11	0
RUALLRRLRRR	RUALLRRLRR	RUALLRRLRRRL	RUALLRRLRRRR	11	0
RUALLRRLRRL	RUALLRRLRR	RUALLRRLRRLL	RUALLRRLRRLR	11	0
RUALLRRLRLR	RUALLRRLRL	RUALLRRLRLRL	RUALLRRLRLRR	11	0
RUALLRRLRLL	RUALLRRLRL	RUALLRRLRLLL	RUALLRRLRLLR	11	0
RUALLRRLLRR	RUALLRRLLR	RUALLRRLLRRL	RUALLRRLLRRR	11	0
RUALLRRLLRL	RUALLRRLLR	RUALLRRLLRLL	RUALLRRLLRLR	11	0
RUALLRRLLLR	RUALLRRLLL	RUALLRRLLLRL	RUALLRRLLLRR	11	0
RUALLRRLLLL	RUALLRRLLL	RUALLRRLLLLR	RUALLRRLLLLL	11	0
RUALLRLRRRR	RUALLRLRRR	RUALLRLRRRRR	RUALLRLRRRRL	11	0
RUALLRLRRRL	RUALLRLRRR	RUALLRLRRRLL	RUALLRLRRRLR	11	0
RUALLRLRRLR	RUALLRLRRL	RUALLRLRRLRL	RUALLRLRRLRR	11	0
RUALLRLRRLL	RUALLRLRRL	RUALLRLRRLLL	RUALLRLRRLLR	11	2
RUALLRLRLRR	RUALLRLRLR	RUALLRLRLRRL	RUALLRLRLRRR	11	0
RUALLRLRLRL	RUALLRLRLR	RUALLRLRLRLL	RUALLRLRLRLR	11	0
RUALLRLRLLR	RUALLRLRLL	RUALLRLRLLRL	RUALLRLRLLRR	11	0
RUALLRLRLLL	RUALLRLRLL	RUALLRLRLLLR	RUALLRLRLLLL	11	0
RUALLRLLRRR	RUALLRLLRR	RUALLRLLRRRL	RUALLRLLRRRR	11	0
RUALLRLLRRL	RUALLRLLRR	RUALLRLLRRLR	RUALLRLLRRLL	11	0
RUALLRLLRLR	RUALLRLLRL	RUALLRLLRLRL	RUALLRLLRLRR	11	0
RUALLRLLRLL	RUALLRLLRL	RUALLRLLRLLL	RUALLRLLRLLR	11	0
RUALLRLLLRR	RUALLRLLLR	RUALLRLLLRRL	RUALLRLLLRRR	11	0
RUALLRLLLRL	RUALLRLLLR	RUALLRLLLRLL	RUALLRLLLRLR	11	2
RUALLRLLLLR	RUALLRLLLL	RUALLRLLLLRL	RUALLRLLLLRR	11	4
RUALLRLLLLL	RUALLRLLLL	RUALLRLLLLLL	RUALLRLLLLLR	11	24
RUALLLRRRRR	RUALLLRRRR	RUALLLRRRRRL	RUALLLRRRRRR	11	0
RUALLLRRRRL	RUALLLRRRR	RUALLLRRRRLR	RUALLLRRRRLL	11	0
RUALLLRRRLR	RUALLLRRRL	RUALLLRRRLRR	RUALLLRRRLRL	11	0
RUALLLRRRLL	RUALLLRRRL	RUALLLRRRLLL	RUALLLRRRLLR	11	0
RUALLLRRLRR	RUALLLRRLR	RUALLLRRLRRL	RUALLLRRLRRR	11	0
RUALLLRRLRL	RUALLLRRLR	RUALLLRRLRLL	RUALLLRRLRLR	11	0
RUALLLRRLLR	RUALLLRRLL	RUALLLRRLLRL	RUALLLRRLLRR	11	2
RUALLLRRLLL	RUALLLRRLL	RUALLLRRLLLL	RUALLLRRLLLR	11	0
RUALLLRLRRR	RUALLLRLRR	RUALLLRLRRRL	RUALLLRLRRRR	11	0
RUALLLRLRRL	RUALLLRLRR	RUALLLRLRRLL	RUALLLRLRRLR	11	0
RUALLLRLRLR	RUALLLRLRL	RUALLLRLRLRR	RUALLLRLRLRL	11	0
RUALLLRLRLL	RUALLLRLRL	RUALLLRLRLLL	RUALLLRLRLLR	11	0
RUALLLRLLRR	RUALLLRLLR	RUALLLRLLRRL	RUALLLRLLRRR	11	0
RUALLLRLLRL	RUALLLRLLR	RUALLLRLLRLL	RUALLLRLLRLR	11	2
RUALLLRLLLR	RUALLLRLLL	RUALLLRLLLRL	RUALLLRLLLRR	11	2
RUALLLRLLLL	RUALLLRLLL	RUALLLRLLLLL	RUALLLRLLLLR	11	0
RUALLLLRRRR	RUALLLLRRR	RUALLLLRRRRR	RUALLLLRRRRL	11	0
RUALLLLRRRL	RUALLLLRRR	RUALLLLRRRLL	RUALLLLRRRLR	11	0
RUALLLLRRLR	RUALLLLRRL	RUALLLLRRLRL	RUALLLLRRLRR	11	0
RUALLLLRRLL	RUALLLLRRL	RUALLLLRRLLL	RUALLLLRRLLR	11	0
RUALLLLRLRR	RUALLLLRLR	RUALLLLRLRRR	RUALLLLRLRRL	11	0
RUALLLLRLRL	RUALLLLRLR	RUALLLLRLRLL	RUALLLLRLRLR	11	2
RUALLLLRLLR	RUALLLLRLL	RUALLLLRLLRL	RUALLLLRLLRR	11	0
RUALLLLRLLL	RUALLLLRLL	RUALLLLRLLLL	RUALLLLRLLLR	11	2
RUALLLLLRRR	RUALLLLLRR	RUALLLLLRRRL	RUALLLLLRRRR	11	0
RUALLLLLRRL	RUALLLLLRR	RUALLLLLRRLR	RUALLLLLRRLL	11	0
RUALLLLLRLR	RUALLLLLRL	RUALLLLLRLRR	RUALLLLLRLRL	11	0
RUALLLLLRLL	RUALLLLLRL	RUALLLLLRLLL	RUALLLLLRLLR	11	4
RUALLLLLLRR	RUALLLLLLR	RUALLLLLLRRL	RUALLLLLLRRR	11	0
RUALLLLLLRL	RUALLLLLLR	RUALLLLLLRLL	RUALLLLLLRLR	11	2
RUALLLLLLLR	RUALLLLLLL	RUALLLLLLLRL	RUALLLLLLLRR	11	0
RUALLLLLLLL	RUALLLLLLL	RUALLLLLLLLL	RUALLLLLLLLR	11	4
RUCRLRRRRRRR	RUCRLRRRRRR	RUCRLRRRRRRRL	RUCRLRRRRRRRR	12	0
RUCRLRRRRRRL	RUCRLRRRRRR	RUCRLRRRRRRLL	RUCRLRRRRRRLR	12	0
RUCRLRRRRRLR	RUCRLRRRRRL	RUCRLRRRRRLRL	RUCRLRRRRRLRR	12	0
RUCRLRRRRRLL	RUCRLRRRRRL	RUCRLRRRRRLLL	RUCRLRRRRRLLR	12	0
RUCRLRRRRLRR	RUCRLRRRRLR	RUCRLRRRRLRRL	RUCRLRRRRLRRR	12	0
RUCRLRRRRLRL	RUCRLRRRRLR	RUCRLRRRRLRLR	RUCRLRRRRLRLL	12	0
RUCRLRRRRLLR	RUCRLRRRRLL	RUCRLRRRRLLRL	RUCRLRRRRLLRR	12	0
RUCRLRRRRLLL	RUCRLRRRRLL	RUCRLRRRRLLLL	RUCRLRRRRLLLR	12	0
RUCRLRRRLRRR	RUCRLRRRLRR	RUCRLRRRLRRRL	RUCRLRRRLRRRR	12	0
RUCRLRRRLRRL	RUCRLRRRLRR	RUCRLRRRLRRLL	RUCRLRRRLRRLR	12	0
RUCRLRRRLRLR	RUCRLRRRLRL	RUCRLRRRLRLRR	RUCRLRRRLRLRL	12	0
RUCRLRRRLRLL	RUCRLRRRLRL	RUCRLRRRLRLLL	RUCRLRRRLRLLR	12	0
RUCRLRRRLLRR	RUCRLRRRLLR	RUCRLRRRLLRRR	RUCRLRRRLLRRL	12	0
RUCRLRRRLLRL	RUCRLRRRLLR	RUCRLRRRLLRLL	RUCRLRRRLLRLR	12	0
RUCRLRRRLLLR	RUCRLRRRLLL	RUCRLRRRLLLRL	RUCRLRRRLLLRR	12	0
RUCRLRRRLLLL	RUCRLRRRLLL	RUCRLRRRLLLLL	RUCRLRRRLLLLR	12	0
RUCRLRRLRRRR	RUCRLRRLRRR	RUCRLRRLRRRRR	RUCRLRRLRRRRL	12	0
RUCRLRRLRRRL	RUCRLRRLRRR	RUCRLRRLRRRLR	RUCRLRRLRRRLL	12	0
RUCRLRRLRRLR	RUCRLRRLRRL	RUCRLRRLRRLRL	RUCRLRRLRRLRR	12	0
RUCRLRRLRRLL	RUCRLRRLRRL	RUCRLRRLRRLLR	RUCRLRRLRRLLL	12	0
RUCRLRRLRLRR	RUCRLRRLRLR	RUCRLRRLRLRRL	RUCRLRRLRLRRR	12	0
RUCRLRRLRLRL	RUCRLRRLRLR	RUCRLRRLRLRLL	RUCRLRRLRLRLR	12	0
RUCRLRRLRLLR	RUCRLRRLRLL	RUCRLRRLRLLRR	RUCRLRRLRLLRL	12	0
RUCRLRRLRLLL	RUCRLRRLRLL	RUCRLRRLRLLLL	RUCRLRRLRLLLR	12	0
RUCRLRRLLRRR	RUCRLRRLLRR	RUCRLRRLLRRRR	RUCRLRRLLRRRL	12	0
RUCRLRRLLRRL	RUCRLRRLLRR	RUCRLRRLLRRLL	RUCRLRRLLRRLR	12	0
RUCRLRRLLRLR	RUCRLRRLLRL	RUCRLRRLLRLRR	RUCRLRRLLRLRL	12	0
RUCRLRRLLRLL	RUCRLRRLLRL	RUCRLRRLLRLLR	RUCRLRRLLRLLL	12	0
RUCRLRRLLLRR	RUCRLRRLLLR	RUCRLRRLLLRRL	RUCRLRRLLLRRR	12	0
RUCRLRRLLLRL	RUCRLRRLLLR	RUCRLRRLLLRLL	RUCRLRRLLLRLR	12	0
RUCRLRRLLLLR	RUCRLRRLLLL	RUCRLRRLLLLRL	RUCRLRRLLLLRR	12	0
RUCRLRRLLLLL	RUCRLRRLLLL	RUCRLRRLLLLLR	RUCRLRRLLLLLL	12	0
RUCRLRLRRRRR	RUCRLRLRRRR	RUCRLRLRRRRRL	RUCRLRLRRRRRR	12	0
RUCRLRLRRRRL	RUCRLRLRRRR	RUCRLRLRRRRLL	RUCRLRLRRRRLR	12	0
RUCRLRLRRRLR	RUCRLRLRRRL	RUCRLRLRRRLRL	RUCRLRLRRRLRR	12	0
RUCRLRLRRRLL	RUCRLRLRRRL	RUCRLRLRRRLLR	RUCRLRLRRRLLL	12	0
RUCRLRLRRLRR	RUCRLRLRRLR	RUCRLRLRRLRRL	RUCRLRLRRLRRR	12	0
RUCRLRLRRLRL	RUCRLRLRRLR	RUCRLRLRRLRLL	RUCRLRLRRLRLR	12	0
RUCRLRLRRLLR	RUCRLRLRRLL	RUCRLRLRRLLRL	RUCRLRLRRLLRR	12	0
RUCRLRLRRLLL	RUCRLRLRRLL	RUCRLRLRRLLLL	RUCRLRLRRLLLR	12	0
RUCRLRLRLRRR	RUCRLRLRLRR	RUCRLRLRLRRRL	RUCRLRLRLRRRR	12	0
RUCRLRLRLRRL	RUCRLRLRLRR	RUCRLRLRLRRLL	RUCRLRLRLRRLR	12	0
RUCRLRLRLRLR	RUCRLRLRLRL	RUCRLRLRLRLRL	RUCRLRLRLRLRR	12	0
RUCRLRLRLRLL	RUCRLRLRLRL	RUCRLRLRLRLLL	RUCRLRLRLRLLR	12	0
RUCRLRLRLLRR	RUCRLRLRLLR	RUCRLRLRLLRRL	RUCRLRLRLLRRR	12	0
RUCRLRLRLLRL	RUCRLRLRLLR	RUCRLRLRLLRLL	RUCRLRLRLLRLR	12	0
RUCRLRLRLLLR	RUCRLRLRLLL	RUCRLRLRLLLRL	RUCRLRLRLLLRR	12	0
RUCRLRLRLLLL	RUCRLRLRLLL	RUCRLRLRLLLLR	RUCRLRLRLLLLL	12	0
RUCRLRLLRRRR	RUCRLRLLRRR	RUCRLRLLRRRRR	RUCRLRLLRRRRL	12	0
RUCRLRLLRRRL	RUCRLRLLRRR	RUCRLRLLRRRLR	RUCRLRLLRRRLL	12	0
RUCRLRLLRRLR	RUCRLRLLRRL	RUCRLRLLRRLRR	RUCRLRLLRRLRL	12	0
RUCRLRLLRRLL	RUCRLRLLRRL	RUCRLRLLRRLLL	RUCRLRLLRRLLR	12	0
RUCRLRLLRLRR	RUCRLRLLRLR	RUCRLRLLRLRRL	RUCRLRLLRLRRR	12	0
RUCRLRLLRLRL	RUCRLRLLRLR	RUCRLRLLRLRLL	RUCRLRLLRLRLR	12	0
RUCRLRLLRLLR	RUCRLRLLRLL	RUCRLRLLRLLRL	RUCRLRLLRLLRR	12	0
RUCRLRLLRLLL	RUCRLRLLRLL	RUCRLRLLRLLLL	RUCRLRLLRLLLR	12	0
RUCRLRLLLRRR	RUCRLRLLLRR	RUCRLRLLLRRRL	RUCRLRLLLRRRR	12	0
RUCRLRLLLRRL	RUCRLRLLLRR	RUCRLRLLLRRLL	RUCRLRLLLRRLR	12	0
RUCRLRLLLRLR	RUCRLRLLLRL	RUCRLRLLLRLRL	RUCRLRLLLRLRR	12	0
RUCRLRLLLRLL	RUCRLRLLLRL	RUCRLRLLLRLLL	RUCRLRLLLRLLR	12	0
RUCRLRLLLLRR	RUCRLRLLLLR	RUCRLRLLLLRRL	RUCRLRLLLLRRR	12	0
RUCRLRLLLLRL	RUCRLRLLLLR	RUCRLRLLLLRLL	RUCRLRLLLLRLR	12	0
RUCRLRLLLLLR	RUCRLRLLLLL	RUCRLRLLLLLRL	RUCRLRLLLLLRR	12	0
RUCRLRLLLLLL	RUCRLRLLLLL	RUCRLRLLLLLLL	RUCRLRLLLLLLR	12	0
RUCRLLRRRRRR	RUCRLLRRRRR	RUCRLLRRRRRRL	RUCRLLRRRRRRR	12	0
RUCRLLRRRRRL	RUCRLLRRRRR	RUCRLLRRRRRLR	RUCRLLRRRRRLL	12	0
RUCRLLRRRRLR	RUCRLLRRRRL	RUCRLLRRRRLRL	RUCRLLRRRRLRR	12	0
RUCRLLRRRRLL	RUCRLLRRRRL	RUCRLLRRRRLLL	RUCRLLRRRRLLR	12	0
RUCRLLRRRLRR	RUCRLLRRRLR	RUCRLLRRRLRRL	RUCRLLRRRLRRR	12	0
RUCRLLRRRLRL	RUCRLLRRRLR	RUCRLLRRRLRLR	RUCRLLRRRLRLL	12	0
RUCRLLRRRLLR	RUCRLLRRRLL	RUCRLLRRRLLRL	RUCRLLRRRLLRR	12	0
RUCRLLRRRLLL	RUCRLLRRRLL	RUCRLLRRRLLLR	RUCRLLRRRLLLL	12	0
RUCRLLRRLRRR	RUCRLLRRLRR	RUCRLLRRLRRRR	RUCRLLRRLRRRL	12	0
RUCRLLRRLRRL	RUCRLLRRLRR	RUCRLLRRLRRLL	RUCRLLRRLRRLR	12	0
RUCRLLRRLRLR	RUCRLLRRLRL	RUCRLLRRLRLRL	RUCRLLRRLRLRR	12	0
RUCRLLRRLRLL	RUCRLLRRLRL	RUCRLLRRLRLLL	RUCRLLRRLRLLR	12	2
RUCRLLRRLLRR	RUCRLLRRLLR	RUCRLLRRLLRRL	RUCRLLRRLLRRR	12	0
RUCRLLRRLLRL	RUCRLLRRLLR	RUCRLLRRLLRLL	RUCRLLRRLLRLR	12	0
RUCRLLRRLLLR	RUCRLLRRLLL	RUCRLLRRLLLRL	RUCRLLRRLLLRR	12	2
RUCRLLRRLLLL	RUCRLLRRLLL	RUCRLLRRLLLLL	RUCRLLRRLLLLR	12	0
RUCRLLRLRRRR	RUCRLLRLRRR	RUCRLLRLRRRRL	RUCRLLRLRRRRR	12	0
RUCRLLRLRRRL	RUCRLLRLRRR	RUCRLLRLRRRLL	RUCRLLRLRRRLR	12	0
RUCRLLRLRRLR	RUCRLLRLRRL	RUCRLLRLRRLRL	RUCRLLRLRRLRR	12	0
RUCRLLRLRRLL	RUCRLLRLRRL	RUCRLLRLRRLLL	RUCRLLRLRRLLR	12	0
RUCRLLRLRLRR	RUCRLLRLRLR	RUCRLLRLRLRRR	RUCRLLRLRLRRL	12	0
RUCRLLRLRLRL	RUCRLLRLRLR	RUCRLLRLRLRLL	RUCRLLRLRLRLR	12	0
RUCRLLRLRLLR	RUCRLLRLRLL	RUCRLLRLRLLRR	RUCRLLRLRLLRL	12	0
RUCRLLRLRLLL	RUCRLLRLRLL	RUCRLLRLRLLLL	RUCRLLRLRLLLR	12	0
RUCRLLRLLRRR	RUCRLLRLLRR	RUCRLLRLLRRRL	RUCRLLRLLRRRR	12	0
RUCRLLRLLRRL	RUCRLLRLLRR	RUCRLLRLLRRLL	RUCRLLRLLRRLR	12	0
RUCRLLRLLRLR	RUCRLLRLLRL	RUCRLLRLLRLRL	RUCRLLRLLRLRR	12	0
RUCRLLRLLRLL	RUCRLLRLLRL	RUCRLLRLLRLLR	RUCRLLRLLRLLL	12	0
RUCRLLRLLLRR	RUCRLLRLLLR	RUCRLLRLLLRRL	RUCRLLRLLLRRR	12	0
RUCRLLRLLLRL	RUCRLLRLLLR	RUCRLLRLLLRLL	RUCRLLRLLLRLR	12	0
RUCRLLRLLLLR	RUCRLLRLLLL	RUCRLLRLLLLRL	RUCRLLRLLLLRR	12	0
RUCRLLRLLLLL	RUCRLLRLLLL	RUCRLLRLLLLLL	RUCRLLRLLLLLR	12	0
RUCRLLLRRRRR	RUCRLLLRRRR	RUCRLLLRRRRRR	RUCRLLLRRRRRL	12	0
RUCRLLLRRRRL	RUCRLLLRRRR	RUCRLLLRRRRLL	RUCRLLLRRRRLR	12	0
RUCRLLLRRRLR	RUCRLLLRRRL	RUCRLLLRRRLRL	RUCRLLLRRRLRR	12	0
RUCRLLLRRRLL	RUCRLLLRRRL	RUCRLLLRRRLLL	RUCRLLLRRRLLR	12	2
RUCRLLLRRLRR	RUCRLLLRRLR	RUCRLLLRRLRRL	RUCRLLLRRLRRR	12	0
RUCRLLLRRLRL	RUCRLLLRRLR	RUCRLLLRRLRLL	RUCRLLLRRLRLR	12	2
RUCRLLLRRLLR	RUCRLLLRRLL	RUCRLLLRRLLRR	RUCRLLLRRLLRL	12	0
RUCRLLLRRLLL	RUCRLLLRRLL	RUCRLLLRRLLLL	RUCRLLLRRLLLR	12	0
RUCRLLLRLRRR	RUCRLLLRLRR	RUCRLLLRLRRRR	RUCRLLLRLRRRL	12	0
RUCRLLLRLRRL	RUCRLLLRLRR	RUCRLLLRLRRLR	RUCRLLLRLRRLL	12	0
RUCRLLLRLRLR	RUCRLLLRLRL	RUCRLLLRLRLRR	RUCRLLLRLRLRL	12	0
RUCRLLLRLRLL	RUCRLLLRLRL	RUCRLLLRLRLLL	RUCRLLLRLRLLR	12	0
RUCRLLLRLLRR	RUCRLLLRLLR	RUCRLLLRLLRRL	RUCRLLLRLLRRR	12	0
RUCRLLLRLLRL	RUCRLLLRLLR	RUCRLLLRLLRLL	RUCRLLLRLLRLR	12	0
RUCRLLLRLLLR	RUCRLLLRLLL	RUCRLLLRLLLRL	RUCRLLLRLLLRR	12	0
RUCRLLLRLLLL	RUCRLLLRLLL	RUCRLLLRLLLLL	RUCRLLLRLLLLR	12	0
RUCRLLLLRRRR	RUCRLLLLRRR	RUCRLLLLRRRRL	RUCRLLLLRRRRR	12	0
RUCRLLLLRRRL	RUCRLLLLRRR	RUCRLLLLRRRLL	RUCRLLLLRRRLR	12	0
RUCRLLLLRRLR	RUCRLLLLRRL	RUCRLLLLRRLRL	RUCRLLLLRRLRR	12	0
RUCRLLLLRRLL	RUCRLLLLRRL	RUCRLLLLRRLLL	RUCRLLLLRRLLR	12	0
RUCRLLLLRLRR	RUCRLLLLRLR	RUCRLLLLRLRRR	RUCRLLLLRLRRL	12	0
RUCRLLLLRLRL	RUCRLLLLRLR	RUCRLLLLRLRLR	RUCRLLLLRLRLL	12	0
RUCRLLLLRLLR	RUCRLLLLRLL	RUCRLLLLRLLRL	RUCRLLLLRLLRR	12	0
RUCRLLLLRLLL	RUCRLLLLRLL	RUCRLLLLRLLLL	RUCRLLLLRLLLR	12	2
RUCRLLLLLRRR	RUCRLLLLLRR	RUCRLLLLLRRRL	RUCRLLLLLRRRR	12	0
RUCRLLLLLRRL	RUCRLLLLLRR	RUCRLLLLLRRLL	RUCRLLLLLRRLR	12	4
RUCRLLLLLRLR	RUCRLLLLLRL	RUCRLLLLLRLRR	RUCRLLLLLRLRL	12	0
RUCRLLLLLRLL	RUCRLLLLLRL	RUCRLLLLLRLLL	RUCRLLLLLRLLR	12	0
RUCRLLLLLLRR	RUCRLLLLLLR	RUCRLLLLLLRRL	RUCRLLLLLLRRR	12	0
RUCRLLLLLLRL	RUCRLLLLLLR	RUCRLLLLLLRLL	RUCRLLLLLLRLR	12	0
RUCRLLLLLLLR	RUCRLLLLLLL	RUCRLLLLLLLRL	RUCRLLLLLLLRR	12	0
RUCRLLLLLLLL	RUCRLLLLLLL	RUCRLLLLLLLLR	RUCRLLLLLLLLL	12	0
RUCRRRRRRRRR	RUCRRRRRRRR	RUCRRRRRRRRRL	RUCRRRRRRRRRR	12	0
RUCRRRRRRRRL	RUCRRRRRRRR	RUCRRRRRRRRLR	RUCRRRRRRRRLL	12	0
RUCRRRRRRRLR	RUCRRRRRRRL	RUCRRRRRRRLRL	RUCRRRRRRRLRR	12	0
RUCRRRRRRRLL	RUCRRRRRRRL	RUCRRRRRRRLLL	RUCRRRRRRRLLR	12	0
RUCRRRRRRLRR	RUCRRRRRRLR	RUCRRRRRRLRRR	RUCRRRRRRLRRL	12	0
RUCRRRRRRLRL	RUCRRRRRRLR	RUCRRRRRRLRLR	RUCRRRRRRLRLL	12	0
RUCRRRRRRLLR	RUCRRRRRRLL	RUCRRRRRRLLRL	RUCRRRRRRLLRR	12	0
RUCRRRRRRLLL	RUCRRRRRRLL	RUCRRRRRRLLLL	RUCRRRRRRLLLR	12	0
RUCRRRRRLRRR	RUCRRRRRLRR	RUCRRRRRLRRRL	RUCRRRRRLRRRR	12	0
RUCRRRRRLRRL	RUCRRRRRLRR	RUCRRRRRLRRLL	RUCRRRRRLRRLR	12	0
RUCRRRRRLRLR	RUCRRRRRLRL	RUCRRRRRLRLRL	RUCRRRRRLRLRR	12	0
RUCRRRRRLRLL	RUCRRRRRLRL	RUCRRRRRLRLLL	RUCRRRRRLRLLR	12	0
RUCRRRRRLLRR	RUCRRRRRLLR	RUCRRRRRLLRRL	RUCRRRRRLLRRR	12	0
RUCRRRRRLLRL	RUCRRRRRLLR	RUCRRRRRLLRLL	RUCRRRRRLLRLR	12	0
RUCRRRRRLLLR	RUCRRRRRLLL	RUCRRRRRLLLRL	RUCRRRRRLLLRR	12	0
RUCRRRRRLLLL	RUCRRRRRLLL	RUCRRRRRLLLLL	RUCRRRRRLLLLR	12	0
RUCRRRRLRRRR	RUCRRRRLRRR	RUCRRRRLRRRRL	RUCRRRRLRRRRR	12	0
RUCRRRRLRRRL	RUCRRRRLRRR	RUCRRRRLRRRLR	RUCRRRRLRRRLL	12	0
RUCRRRRLRRLR	RUCRRRRLRRL	RUCRRRRLRRLRL	RUCRRRRLRRLRR	12	0
RUCRRRRLRRLL	RUCRRRRLRRL	RUCRRRRLRRLLR	RUCRRRRLRRLLL	12	0
RUCRRRRLRLRR	RUCRRRRLRLR	RUCRRRRLRLRRL	RUCRRRRLRLRRR	12	0
RUCRRRRLRLRL	RUCRRRRLRLR	RUCRRRRLRLRLL	RUCRRRRLRLRLR	12	0
RUCRRRRLRLLR	RUCRRRRLRLL	RUCRRRRLRLLRR	RUCRRRRLRLLRL	12	0
RUCRRRRLRLLL	RUCRRRRLRLL	RUCRRRRLRLLLR	RUCRRRRLRLLLL	12	0
RUCRRRRLLRRR	RUCRRRRLLRR	RUCRRRRLLRRRL	RUCRRRRLLRRRR	12	0
RUCRRRRLLRRL	RUCRRRRLLRR	RUCRRRRLLRRLR	RUCRRRRLLRRLL	12	0
RUCRRRRLLRLR	RUCRRRRLLRL	RUCRRRRLLRLRL	RUCRRRRLLRLRR	12	0
RUCRRRRLLRLL	RUCRRRRLLRL	RUCRRRRLLRLLR	RUCRRRRLLRLLL	12	0
RUCRRRRLLLRR	RUCRRRRLLLR	RUCRRRRLLLRRR	RUCRRRRLLLRRL	12	0
RUCRRRRLLLRL	RUCRRRRLLLR	RUCRRRRLLLRLL	RUCRRRRLLLRLR	12	0
RUCRRRRLLLLR	RUCRRRRLLLL	RUCRRRRLLLLRL	RUCRRRRLLLLRR	12	0
RUCRRRRLLLLL	RUCRRRRLLLL	RUCRRRRLLLLLL	RUCRRRRLLLLLR	12	0
RUCRRRLRRRRR	RUCRRRLRRRR	RUCRRRLRRRRRL	RUCRRRLRRRRRR	12	0
RUCRRRLRRRRL	RUCRRRLRRRR	RUCRRRLRRRRLL	RUCRRRLRRRRLR	12	0
RUCRRRLRRRLR	RUCRRRLRRRL	RUCRRRLRRRLRL	RUCRRRLRRRLRR	12	0
RUCRRRLRRRLL	RUCRRRLRRRL	RUCRRRLRRRLLL	RUCRRRLRRRLLR	12	0
RUCRRRLRRLRR	RUCRRRLRRLR	RUCRRRLRRLRRL	RUCRRRLRRLRRR	12	0
RUCRRRLRRLRL	RUCRRRLRRLR	RUCRRRLRRLRLL	RUCRRRLRRLRLR	12	0
RUCRRRLRRLLR	RUCRRRLRRLL	RUCRRRLRRLLRR	RUCRRRLRRLLRL	12	0
RUCRRRLRRLLL	RUCRRRLRRLL	RUCRRRLRRLLLR	RUCRRRLRRLLLL	12	0
RUCRRRLRLRRR	RUCRRRLRLRR	RUCRRRLRLRRRL	RUCRRRLRLRRRR	12	0
RUCRRRLRLRRL	RUCRRRLRLRR	RUCRRRLRLRRLR	RUCRRRLRLRRLL	12	0
RUCRRRLRLRLR	RUCRRRLRLRL	RUCRRRLRLRLRR	RUCRRRLRLRLRL	12	0
RUCRRRLRLRLL	RUCRRRLRLRL	RUCRRRLRLRLLL	RUCRRRLRLRLLR	12	0
RUCRRRLRLLRR	RUCRRRLRLLR	RUCRRRLRLLRRL	RUCRRRLRLLRRR	12	0
RUCRRRLRLLRL	RUCRRRLRLLR	RUCRRRLRLLRLL	RUCRRRLRLLRLR	12	0
RUCRRRLRLLLR	RUCRRRLRLLL	RUCRRRLRLLLRR	RUCRRRLRLLLRL	12	0
RUCRRRLRLLLL	RUCRRRLRLLL	RUCRRRLRLLLLR	RUCRRRLRLLLLL	12	0
RUCRRRLLRRRR	RUCRRRLLRRR	RUCRRRLLRRRRL	RUCRRRLLRRRRR	12	0
RUCRRRLLRRRL	RUCRRRLLRRR	RUCRRRLLRRRLL	RUCRRRLLRRRLR	12	0
RUCRRRLLRRLR	RUCRRRLLRRL	RUCRRRLLRRLRR	RUCRRRLLRRLRL	12	0
RUCRRRLLRRLL	RUCRRRLLRRL	RUCRRRLLRRLLL	RUCRRRLLRRLLR	12	0
RUCRRRLLRLRR	RUCRRRLLRLR	RUCRRRLLRLRRL	RUCRRRLLRLRRR	12	0
RUCRRRLLRLRL	RUCRRRLLRLR	RUCRRRLLRLRLR	RUCRRRLLRLRLL	12	0
RUCRRRLLRLLR	RUCRRRLLRLL	RUCRRRLLRLLRL	RUCRRRLLRLLRR	12	0
RUCRRRLLRLLL	RUCRRRLLRLL	RUCRRRLLRLLLL	RUCRRRLLRLLLR	12	0
RUCRRRLLLRRR	RUCRRRLLLRR	RUCRRRLLLRRRL	RUCRRRLLLRRRR	12	0
RUCRRRLLLRRL	RUCRRRLLLRR	RUCRRRLLLRRLL	RUCRRRLLLRRLR	12	0
RUCRRRLLLRLR	RUCRRRLLLRL	RUCRRRLLLRLRR	RUCRRRLLLRLRL	12	0
RUCRRRLLLRLL	RUCRRRLLLRL	RUCRRRLLLRLLR	RUCRRRLLLRLLL	12	0
RUCRRRLLLLRR	RUCRRRLLLLR	RUCRRRLLLLRRL	RUCRRRLLLLRRR	12	0
RUCRRRLLLLRL	RUCRRRLLLLR	RUCRRRLLLLRLR	RUCRRRLLLLRLL	12	0
RUCRRRLLLLLR	RUCRRRLLLLL	RUCRRRLLLLLRL	RUCRRRLLLLLRR	12	0
RUCRRRLLLLLL	RUCRRRLLLLL	RUCRRRLLLLLLL	RUCRRRLLLLLLR	12	0
RUCRRLRRRRRR	RUCRRLRRRRR	RUCRRLRRRRRRL	RUCRRLRRRRRRR	12	0
RUCRRLRRRRRL	RUCRRLRRRRR	RUCRRLRRRRRLL	RUCRRLRRRRRLR	12	0
RUCRRLRRRRLR	RUCRRLRRRRL	RUCRRLRRRRLRL	RUCRRLRRRRLRR	12	0
RUCRRLRRRRLL	RUCRRLRRRRL	RUCRRLRRRRLLL	RUCRRLRRRRLLR	12	0
RUCRRLRRRLRR	RUCRRLRRRLR	RUCRRLRRRLRRR	RUCRRLRRRLRRL	12	0
RUCRRLRRRLRL	RUCRRLRRRLR	RUCRRLRRRLRLL	RUCRRLRRRLRLR	12	0
RUCRRLRRRLLR	RUCRRLRRRLL	RUCRRLRRRLLRL	RUCRRLRRRLLRR	12	0
RUCRRLRRRLLL	RUCRRLRRRLL	RUCRRLRRRLLLL	RUCRRLRRRLLLR	12	0
RUCRRLRRLRRR	RUCRRLRRLRR	RUCRRLRRLRRRR	RUCRRLRRLRRRL	12	0
RUCRRLRRLRRL	RUCRRLRRLRR	RUCRRLRRLRRLR	RUCRRLRRLRRLL	12	0
RUCRRLRRLRLR	RUCRRLRRLRL	RUCRRLRRLRLRL	RUCRRLRRLRLRR	12	0
RUCRRLRRLRLL	RUCRRLRRLRL	RUCRRLRRLRLLL	RUCRRLRRLRLLR	12	0
RUCRRLRRLLRR	RUCRRLRRLLR	RUCRRLRRLLRRL	RUCRRLRRLLRRR	12	0
RUCRRLRRLLRL	RUCRRLRRLLR	RUCRRLRRLLRLL	RUCRRLRRLLRLR	12	0
RUCRRLRRLLLR	RUCRRLRRLLL	RUCRRLRRLLLRL	RUCRRLRRLLLRR	12	0
RUCRRLRRLLLL	RUCRRLRRLLL	RUCRRLRRLLLLL	RUCRRLRRLLLLR	12	0
RUCRRLRLRRRR	RUCRRLRLRRR	RUCRRLRLRRRRL	RUCRRLRLRRRRR	12	0
RUCRRLRLRRRL	RUCRRLRLRRR	RUCRRLRLRRRLL	RUCRRLRLRRRLR	12	0
RUCRRLRLRRLR	RUCRRLRLRRL	RUCRRLRLRRLRL	RUCRRLRLRRLRR	12	0
RUCRRLRLRRLL	RUCRRLRLRRL	RUCRRLRLRRLLR	RUCRRLRLRRLLL	12	0
RUCRRLRLRLRR	RUCRRLRLRLR	RUCRRLRLRLRRR	RUCRRLRLRLRRL	12	0
RUCRRLRLRLRL	RUCRRLRLRLR	RUCRRLRLRLRLR	RUCRRLRLRLRLL	12	0
RUCRRLRLRLLR	RUCRRLRLRLL	RUCRRLRLRLLRR	RUCRRLRLRLLRL	12	0
RUCRRLRLRLLL	RUCRRLRLRLL	RUCRRLRLRLLLL	RUCRRLRLRLLLR	12	0
RUCRRLRLLRRR	RUCRRLRLLRR	RUCRRLRLLRRRL	RUCRRLRLLRRRR	12	0
RUCRRLRLLRRL	RUCRRLRLLRR	RUCRRLRLLRRLR	RUCRRLRLLRRLL	12	0
RUCRRLRLLRLR	RUCRRLRLLRL	RUCRRLRLLRLRL	RUCRRLRLLRLRR	12	0
RUCRRLRLLRLL	RUCRRLRLLRL	RUCRRLRLLRLLL	RUCRRLRLLRLLR	12	0
RUCRRLRLLLRR	RUCRRLRLLLR	RUCRRLRLLLRRL	RUCRRLRLLLRRR	12	0
RUCRRLRLLLRL	RUCRRLRLLLR	RUCRRLRLLLRLL	RUCRRLRLLLRLR	12	0
RUCRRLRLLLLR	RUCRRLRLLLL	RUCRRLRLLLLRL	RUCRRLRLLLLRR	12	0
RUCRRLRLLLLL	RUCRRLRLLLL	RUCRRLRLLLLLR	RUCRRLRLLLLLL	12	0
RUCRRLLRRRRR	RUCRRLLRRRR	RUCRRLLRRRRRL	RUCRRLLRRRRRR	12	0
RUCRRLLRRRRL	RUCRRLLRRRR	RUCRRLLRRRRLL	RUCRRLLRRRRLR	12	0
RUCRRLLRRRLR	RUCRRLLRRRL	RUCRRLLRRRLRR	RUCRRLLRRRLRL	12	0
RUCRRLLRRRLL	RUCRRLLRRRL	RUCRRLLRRRLLR	RUCRRLLRRRLLL	12	0
RUCRRLLRRLRR	RUCRRLLRRLR	RUCRRLLRRLRRL	RUCRRLLRRLRRR	12	0
RUCRRLLRRLRL	RUCRRLLRRLR	RUCRRLLRRLRLL	RUCRRLLRRLRLR	12	0
RUCRRLLRRLLR	RUCRRLLRRLL	RUCRRLLRRLLRL	RUCRRLLRRLLRR	12	0
RUCRRLLRRLLL	RUCRRLLRRLL	RUCRRLLRRLLLR	RUCRRLLRRLLLL	12	0
RUCRRLLRLRRR	RUCRRLLRLRR	RUCRRLLRLRRRL	RUCRRLLRLRRRR	12	0
RUCRRLLRLRRL	RUCRRLLRLRR	RUCRRLLRLRRLR	RUCRRLLRLRRLL	12	0
RUCRRLLRLRLR	RUCRRLLRLRL	RUCRRLLRLRLRR	RUCRRLLRLRLRL	12	0
RUCRRLLRLRLL	RUCRRLLRLRL	RUCRRLLRLRLLL	RUCRRLLRLRLLR	12	0
RUCRRLLRLLRR	RUCRRLLRLLR	RUCRRLLRLLRRL	RUCRRLLRLLRRR	12	0
RUCRRLLRLLRL	RUCRRLLRLLR	RUCRRLLRLLRLL	RUCRRLLRLLRLR	12	0
RUCRRLLRLLLR	RUCRRLLRLLL	RUCRRLLRLLLRR	RUCRRLLRLLLRL	12	0
RUCRRLLRLLLL	RUCRRLLRLLL	RUCRRLLRLLLLL	RUCRRLLRLLLLR	12	0
RUCRRLLLRRRR	RUCRRLLLRRR	RUCRRLLLRRRRR	RUCRRLLLRRRRL	12	0
RUCRRLLLRRRL	RUCRRLLLRRR	RUCRRLLLRRRLR	RUCRRLLLRRRLL	12	0
RUCRRLLLRRLR	RUCRRLLLRRL	RUCRRLLLRRLRL	RUCRRLLLRRLRR	12	0
RUCRRLLLRRLL	RUCRRLLLRRL	RUCRRLLLRRLLR	RUCRRLLLRRLLL	12	0
RUCRRLLLRLRR	RUCRRLLLRLR	RUCRRLLLRLRRL	RUCRRLLLRLRRR	12	0
RUCRRLLLRLRL	RUCRRLLLRLR	RUCRRLLLRLRLL	RUCRRLLLRLRLR	12	0
RUCRRLLLRLLR	RUCRRLLLRLL	RUCRRLLLRLLRR	RUCRRLLLRLLRL	12	0
RUCRRLLLRLLL	RUCRRLLLRLL	RUCRRLLLRLLLL	RUCRRLLLRLLLR	12	0
RUCRRLLLLRRR	RUCRRLLLLRR	RUCRRLLLLRRRL	RUCRRLLLLRRRR	12	0
RUCRRLLLLRRL	RUCRRLLLLRR	RUCRRLLLLRRLL	RUCRRLLLLRRLR	12	0
RUCRRLLLLRLR	RUCRRLLLLRL	RUCRRLLLLRLRL	RUCRRLLLLRLRR	12	0
RUCRRLLLLRLL	RUCRRLLLLRL	RUCRRLLLLRLLL	RUCRRLLLLRLLR	12	0
RUCRRLLLLLRR	RUCRRLLLLLR	RUCRRLLLLLRRL	RUCRRLLLLLRRR	12	0
RUCRRLLLLLRL	RUCRRLLLLLR	RUCRRLLLLLRLR	RUCRRLLLLLRLL	12	0
RUCRRLLLLLLR	RUCRRLLLLLL	RUCRRLLLLLLRR	RUCRRLLLLLLRL	12	0
RUCRRLLLLLLL	RUCRRLLLLLL	RUCRRLLLLLLLL	RUCRRLLLLLLLR	12	0
RUBRRRRRRRRR	RUBRRRRRRRR	RUBRRRRRRRRRL	RUBRRRRRRRRRR	12	0
RUBRRRRRRRRL	RUBRRRRRRRR	RUBRRRRRRRRLL	RUBRRRRRRRRLR	12	0
RUBRRRRRRRLR	RUBRRRRRRRL	RUBRRRRRRRLRL	RUBRRRRRRRLRR	12	0
RUBRRRRRRRLL	RUBRRRRRRRL	RUBRRRRRRRLLL	RUBRRRRRRRLLR	12	0
RUBRRRRRRLRR	RUBRRRRRRLR	RUBRRRRRRLRRL	RUBRRRRRRLRRR	12	0
RUBRRRRRRLRL	RUBRRRRRRLR	RUBRRRRRRLRLL	RUBRRRRRRLRLR	12	0
RUBRRRRRRLLR	RUBRRRRRRLL	RUBRRRRRRLLRL	RUBRRRRRRLLRR	12	0
RUBRRRRRRLLL	RUBRRRRRRLL	RUBRRRRRRLLLL	RUBRRRRRRLLLR	12	2
RUBRRRRRLRRR	RUBRRRRRLRR	RUBRRRRRLRRRL	RUBRRRRRLRRRR	12	0
RUBRRRRRLRRL	RUBRRRRRLRR	RUBRRRRRLRRLR	RUBRRRRRLRRLL	12	0
RUBRRRRRLRLR	RUBRRRRRLRL	RUBRRRRRLRLRR	RUBRRRRRLRLRL	12	0
RUBRRRRRLRLL	RUBRRRRRLRL	RUBRRRRRLRLLL	RUBRRRRRLRLLR	12	0
RUBRRRRRLLRR	RUBRRRRRLLR	RUBRRRRRLLRRR	RUBRRRRRLLRRL	12	0
RUBRRRRRLLRL	RUBRRRRRLLR	RUBRRRRRLLRLL	RUBRRRRRLLRLR	12	0
RUBRRRRRLLLR	RUBRRRRRLLL	RUBRRRRRLLLRL	RUBRRRRRLLLRR	12	0
RUBRRRRRLLLL	RUBRRRRRLLL	RUBRRRRRLLLLL	RUBRRRRRLLLLR	12	0
RUBRRRRLRRRR	RUBRRRRLRRR	RUBRRRRLRRRRR	RUBRRRRLRRRRL	12	0
RUBRRRRLRRRL	RUBRRRRLRRR	RUBRRRRLRRRLL	RUBRRRRLRRRLR	12	2
RUBRRRRLRRLR	RUBRRRRLRRL	RUBRRRRLRRLRL	RUBRRRRLRRLRR	12	2
RUBRRRRLRRLL	RUBRRRRLRRL	RUBRRRRLRRLLL	RUBRRRRLRRLLR	12	2
RUBRRRRLRLRR	RUBRRRRLRLR	RUBRRRRLRLRRR	RUBRRRRLRLRRL	12	0
RUBRRRRLRLRL	RUBRRRRLRLR	RUBRRRRLRLRLR	RUBRRRRLRLRLL	12	0
RUBRRRRLRLLR	RUBRRRRLRLL	RUBRRRRLRLLRL	RUBRRRRLRLLRR	12	0
RUBRRRRLRLLL	RUBRRRRLRLL	RUBRRRRLRLLLL	RUBRRRRLRLLLR	12	2
RUBRRRRLLRRR	RUBRRRRLLRR	RUBRRRRLLRRRL	RUBRRRRLLRRRR	12	0
RUBRRRRLLRRL	RUBRRRRLLRR	RUBRRRRLLRRLR	RUBRRRRLLRRLL	12	0
RUBRRRRLLRLR	RUBRRRRLLRL	RUBRRRRLLRLRR	RUBRRRRLLRLRL	12	0
RUBRRRRLLRLL	RUBRRRRLLRL	RUBRRRRLLRLLL	RUBRRRRLLRLLR	12	2
RUBRRRRLLLRR	RUBRRRRLLLR	RUBRRRRLLLRRL	RUBRRRRLLLRRR	12	0
RUBRRRRLLLRL	RUBRRRRLLLR	RUBRRRRLLLRLL	RUBRRRRLLLRLR	12	0
RUBRRRRLLLLR	RUBRRRRLLLL	RUBRRRRLLLLRR	RUBRRRRLLLLRL	12	0
RUBRRRRLLLLL	RUBRRRRLLLL	RUBRRRRLLLLLL	RUBRRRRLLLLLR	12	4
RUBRRRLRRRRR	RUBRRRLRRRR	RUBRRRLRRRRRL	RUBRRRLRRRRRR	12	0
RUBRRRLRRRRL	RUBRRRLRRRR	RUBRRRLRRRRLL	RUBRRRLRRRRLR	12	0
RUBRRRLRRRLR	RUBRRRLRRRL	RUBRRRLRRRLRL	RUBRRRLRRRLRR	12	0
RUBRRRLRRRLL	RUBRRRLRRRL	RUBRRRLRRRLLR	RUBRRRLRRRLLL	12	0
RUBRRRLRRLRR	RUBRRRLRRLR	RUBRRRLRRLRRR	RUBRRRLRRLRRL	12	0
RUBRRRLRRLRL	RUBRRRLRRLR	RUBRRRLRRLRLL	RUBRRRLRRLRLR	12	0
RUBRRRLRRLLR	RUBRRRLRRLL	RUBRRRLRRLLRR	RUBRRRLRRLLRL	12	0
RUBRRRLRRLLL	RUBRRRLRRLL	RUBRRRLRRLLLL	RUBRRRLRRLLLR	12	24
RUBRRRLRLRRR	RUBRRRLRLRR	RUBRRRLRLRRRL	RUBRRRLRLRRRR	12	0
RUBRRRLRLRRL	RUBRRRLRLRR	RUBRRRLRLRRLL	RUBRRRLRLRRLR	12	0
RUBRRRLRLRLR	RUBRRRLRLRL	RUBRRRLRLRLRR	RUBRRRLRLRLRL	12	0
RUBRRRLRLRLL	RUBRRRLRLRL	RUBRRRLRLRLLL	RUBRRRLRLRLLR	12	24
RUBRRRLRLLRR	RUBRRRLRLLR	RUBRRRLRLLRRR	RUBRRRLRLLRRL	12	0
RUBRRRLRLLRL	RUBRRRLRLLR	RUBRRRLRLLRLL	RUBRRRLRLLRLR	12	4
RUBRRRLRLLLR	RUBRRRLRLLL	RUBRRRLRLLLRL	RUBRRRLRLLLRR	12	0
RUBRRRLRLLLL	RUBRRRLRLLL	RUBRRRLRLLLLL	RUBRRRLRLLLLR	12	0
RUBRRRLLRRRR	RUBRRRLLRRR	RUBRRRLLRRRRL	RUBRRRLLRRRRR	12	0
RUBRRRLLRRRL	RUBRRRLLRRR	RUBRRRLLRRRLL	RUBRRRLLRRRLR	12	2
RUBRRRLLRRLR	RUBRRRLLRRL	RUBRRRLLRRLRL	RUBRRRLLRRLRR	12	0
RUBRRRLLRRLL	RUBRRRLLRRL	RUBRRRLLRRLLL	RUBRRRLLRRLLR	12	0
RUBRRRLLRLRR	RUBRRRLLRLR	RUBRRRLLRLRRL	RUBRRRLLRLRRR	12	0
RUBRRRLLRLRL	RUBRRRLLRLR	RUBRRRLLRLRLL	RUBRRRLLRLRLR	12	2
RUBRRRLLRLLR	RUBRRRLLRLL	RUBRRRLLRLLRL	RUBRRRLLRLLRR	12	0
RUBRRRLLRLLL	RUBRRRLLRLL	RUBRRRLLRLLLL	RUBRRRLLRLLLR	12	0
RUBRRRLLLRRR	RUBRRRLLLRR	RUBRRRLLLRRRL	RUBRRRLLLRRRR	12	0
RUBRRRLLLRRL	RUBRRRLLLRR	RUBRRRLLLRRLL	RUBRRRLLLRRLR	12	0
RUBRRRLLLRLR	RUBRRRLLLRL	RUBRRRLLLRLRL	RUBRRRLLLRLRR	12	0
RUBRRRLLLRLL	RUBRRRLLLRL	RUBRRRLLLRLLL	RUBRRRLLLRLLR	12	24
RUBRRRLLLLRR	RUBRRRLLLLR	RUBRRRLLLLRRR	RUBRRRLLLLRRL	12	0
RUBRRRLLLLRL	RUBRRRLLLLR	RUBRRRLLLLRLR	RUBRRRLLLLRLL	12	0
RUBRRRLLLLLR	RUBRRRLLLLL	RUBRRRLLLLLRL	RUBRRRLLLLLRR	12	2
RUBRRRLLLLLL	RUBRRRLLLLL	RUBRRRLLLLLLL	RUBRRRLLLLLLR	12	4
RUBRRLRRRRRR	RUBRRLRRRRR	RUBRRLRRRRRRL	RUBRRLRRRRRRR	12	0
RUBRRLRRRRRL	RUBRRLRRRRR	RUBRRLRRRRRLR	RUBRRLRRRRRLL	12	0
RUBRRLRRRRLR	RUBRRLRRRRL	RUBRRLRRRRLRL	RUBRRLRRRRLRR	12	0
RUBRRLRRRRLL	RUBRRLRRRRL	RUBRRLRRRRLLR	RUBRRLRRRRLLL	12	0
RUBRRLRRRLRR	RUBRRLRRRLR	RUBRRLRRRLRRL	RUBRRLRRRLRRR	12	0
RUBRRLRRRLRL	RUBRRLRRRLR	RUBRRLRRRLRLL	RUBRRLRRRLRLR	12	0
RUBRRLRRRLLR	RUBRRLRRRLL	RUBRRLRRRLLRR	RUBRRLRRRLLRL	12	0
RUBRRLRRRLLL	RUBRRLRRRLL	RUBRRLRRRLLLR	RUBRRLRRRLLLL	12	0
RUBRRLRRLRRR	RUBRRLRRLRR	RUBRRLRRLRRRR	RUBRRLRRLRRRL	12	0
RUBRRLRRLRRL	RUBRRLRRLRR	RUBRRLRRLRRLL	RUBRRLRRLRRLR	12	0
RUBRRLRRLRLR	RUBRRLRRLRL	RUBRRLRRLRLRL	RUBRRLRRLRLRR	12	0
RUBRRLRRLRLL	RUBRRLRRLRL	RUBRRLRRLRLLR	RUBRRLRRLRLLL	12	0
RUBRRLRRLLRR	RUBRRLRRLLR	RUBRRLRRLLRRL	RUBRRLRRLLRRR	12	0
RUBRRLRRLLRL	RUBRRLRRLLR	RUBRRLRRLLRLL	RUBRRLRRLLRLR	12	0
RUBRRLRRLLLR	RUBRRLRRLLL	RUBRRLRRLLLRL	RUBRRLRRLLLRR	12	0
RUBRRLRRLLLL	RUBRRLRRLLL	RUBRRLRRLLLLL	RUBRRLRRLLLLR	12	0
RUBRRLRLRRRR	RUBRRLRLRRR	RUBRRLRLRRRRL	RUBRRLRLRRRRR	12	0
RUBRRLRLRRRL	RUBRRLRLRRR	RUBRRLRLRRRLL	RUBRRLRLRRRLR	12	0
RUBRRLRLRRLR	RUBRRLRLRRL	RUBRRLRLRRLRL	RUBRRLRLRRLRR	12	0
RUBRRLRLRRLL	RUBRRLRLRRL	RUBRRLRLRRLLL	RUBRRLRLRRLLR	12	0
RUBRRLRLRLRR	RUBRRLRLRLR	RUBRRLRLRLRRL	RUBRRLRLRLRRR	12	0
RUBRRLRLRLRL	RUBRRLRLRLR	RUBRRLRLRLRLL	RUBRRLRLRLRLR	12	0
RUBRRLRLRLLR	RUBRRLRLRLL	RUBRRLRLRLLRR	RUBRRLRLRLLRL	12	0
RUBRRLRLRLLL	RUBRRLRLRLL	RUBRRLRLRLLLL	RUBRRLRLRLLLR	12	2
RUBRRLRLLRRR	RUBRRLRLLRR	RUBRRLRLLRRRL	RUBRRLRLLRRRR	12	0
RUBRRLRLLRRL	RUBRRLRLLRR	RUBRRLRLLRRLL	RUBRRLRLLRRLR	12	2
RUBRRLRLLRLR	RUBRRLRLLRL	RUBRRLRLLRLRR	RUBRRLRLLRLRL	12	0
RUBRRLRLLRLL	RUBRRLRLLRL	RUBRRLRLLRLLL	RUBRRLRLLRLLR	12	0
RUBRRLRLLLRR	RUBRRLRLLLR	RUBRRLRLLLRRL	RUBRRLRLLLRRR	12	0
RUBRRLRLLLRL	RUBRRLRLLLR	RUBRRLRLLLRLL	RUBRRLRLLLRLR	12	0
RUBRRLRLLLLR	RUBRRLRLLLL	RUBRRLRLLLLRL	RUBRRLRLLLLRR	12	0
RUBRRLRLLLLL	RUBRRLRLLLL	RUBRRLRLLLLLL	RUBRRLRLLLLLR	12	24
RUBRRLLRRRRR	RUBRRLLRRRR	RUBRRLLRRRRRL	RUBRRLLRRRRRR	12	0
RUBRRLLRRRRL	RUBRRLLRRRR	RUBRRLLRRRRLR	RUBRRLLRRRRLL	12	0
RUBRRLLRRRLR	RUBRRLLRRRL	RUBRRLLRRRLRL	RUBRRLLRRRLRR	12	0
RUBRRLLRRRLL	RUBRRLLRRRL	RUBRRLLRRRLLL	RUBRRLLRRRLLR	12	0
RUBRRLLRRLRR	RUBRRLLRRLR	RUBRRLLRRLRRL	RUBRRLLRRLRRR	12	0
RUBRRLLRRLRL	RUBRRLLRRLR	RUBRRLLRRLRLL	RUBRRLLRRLRLR	12	0
RUBRRLLRRLLR	RUBRRLLRRLL	RUBRRLLRRLLRL	RUBRRLLRRLLRR	12	24
RUBRRLLRRLLL	RUBRRLLRRLL	RUBRRLLRRLLLL	RUBRRLLRRLLLR	12	4
RUBRRLLRLRRR	RUBRRLLRLRR	RUBRRLLRLRRRL	RUBRRLLRLRRRR	12	0
RUBRRLLRLRRL	RUBRRLLRLRR	RUBRRLLRLRRLL	RUBRRLLRLRRLR	12	0
RUBRRLLRLRLR	RUBRRLLRLRL	RUBRRLLRLRLRR	RUBRRLLRLRLRL	12	0
RUBRRLLRLRLL	RUBRRLLRLRL	RUBRRLLRLRLLL	RUBRRLLRLRLLR	12	4
RUBRRLLRLLRR	RUBRRLLRLLR	RUBRRLLRLLRRL	RUBRRLLRLLRRR	12	4
RUBRRLLRLLRL	RUBRRLLRLLR	RUBRRLLRLLRLL	RUBRRLLRLLRLR	12	24
RUBRRLLLRRRR	RUBRRLLLRRR	RUBRRLLLRRRRL	RUBRRLLLRRRRR	12	0
RUBRRLLLRRRL	RUBRRLLLRRR	RUBRRLLLRRRLL	RUBRRLLLRRRLR	12	2
RUBRRLLLRRLR	RUBRRLLLRRL	RUBRRLLLRRLRL	RUBRRLLLRRLRR	12	0
RUBRRLLLRRLL	RUBRRLLLRRL	RUBRRLLLRRLLL	RUBRRLLLRRLLR	12	0
RUBRRLLLRLRR	RUBRRLLLRLR	RUBRRLLLRLRRL	RUBRRLLLRLRRR	12	0
RUBRRLLLRLRL	RUBRRLLLRLR	RUBRRLLLRLRLL	RUBRRLLLRLRLR	12	0
RUBRRLLLLRRR	RUBRRLLLLRR	RUBRRLLLLRRRL	RUBRRLLLLRRRR	12	0
RUBRRLLLLRRL	RUBRRLLLLRR	RUBRRLLLLRRLL	RUBRRLLLLRRLR	12	0
RUBRRLLLLRLR	RUBRRLLLLRL	RUBRRLLLLRLRL	RUBRRLLLLRLRR	12	4
RUBRRLLLLRLL	RUBRRLLLLRL	RUBRRLLLLRLLL	RUBRRLLLLRLLR	12	4
RUBRRLLLLLRR	RUBRRLLLLLR	RUBRRLLLLLRRL	RUBRRLLLLLRRR	12	0
RUBRRLLLLLRL	RUBRRLLLLLR	RUBRRLLLLLRLR	RUBRRLLLLLRLL	12	0
RUBRRLLLLLLR	RUBRRLLLLLL	RUBRRLLLLLLRR	RUBRRLLLLLLRL	12	0
RUBRRLLLLLLL	RUBRRLLLLLL	RUBRRLLLLLLLL	RUBRRLLLLLLLR	12	4
RUBRLRRRRRRR	RUBRLRRRRRR	RUBRLRRRRRRRL	RUBRLRRRRRRRR	12	0
RUBRLRRRRRRL	RUBRLRRRRRR	RUBRLRRRRRRLL	RUBRLRRRRRRLR	12	0
RUBRLRRRRRLR	RUBRLRRRRRL	RUBRLRRRRRLRL	RUBRLRRRRRLRR	12	0
RUBRLRRRRRLL	RUBRLRRRRRL	RUBRLRRRRRLLL	RUBRLRRRRRLLR	12	0
RUBRLRRRRLRR	RUBRLRRRRLR	RUBRLRRRRLRRL	RUBRLRRRRLRRR	12	0
RUBRLRRRRLRL	RUBRLRRRRLR	RUBRLRRRRLRLL	RUBRLRRRRLRLR	12	0
RUBRLRRRRLLR	RUBRLRRRRLL	RUBRLRRRRLLRL	RUBRLRRRRLLRR	12	0
RUBRLRRRRLLL	RUBRLRRRRLL	RUBRLRRRRLLLL	RUBRLRRRRLLLR	12	0
RUBRLRRRLRRR	RUBRLRRRLRR	RUBRLRRRLRRRL	RUBRLRRRLRRRR	12	0
RUBRLRRRLRRL	RUBRLRRRLRR	RUBRLRRRLRRLL	RUBRLRRRLRRLR	12	0
RUBRLRRRLRLR	RUBRLRRRLRL	RUBRLRRRLRLRR	RUBRLRRRLRLRL	12	0
RUBRLRRRLRLL	RUBRLRRRLRL	RUBRLRRRLRLLL	RUBRLRRRLRLLR	12	0
RUBRLRRRLLRR	RUBRLRRRLLR	RUBRLRRRLLRRR	RUBRLRRRLLRRL	12	0
RUBRLRRRLLRL	RUBRLRRRLLR	RUBRLRRRLLRLL	RUBRLRRRLLRLR	12	0
RUBRLRRRLLLR	RUBRLRRRLLL	RUBRLRRRLLLRR	RUBRLRRRLLLRL	12	0
RUBRLRRRLLLL	RUBRLRRRLLL	RUBRLRRRLLLLL	RUBRLRRRLLLLR	12	0
RUBRLRRLRRRR	RUBRLRRLRRR	RUBRLRRLRRRRL	RUBRLRRLRRRRR	12	0
RUBRLRRLRRRL	RUBRLRRLRRR	RUBRLRRLRRRLL	RUBRLRRLRRRLR	12	0
RUBRLRRLRRLR	RUBRLRRLRRL	RUBRLRRLRRLRR	RUBRLRRLRRLRL	12	0
RUBRLRRLRRLL	RUBRLRRLRRL	RUBRLRRLRRLLL	RUBRLRRLRRLLR	12	0
RUBRLRRLRLRR	RUBRLRRLRLR	RUBRLRRLRLRRL	RUBRLRRLRLRRR	12	0
RUBRLRRLRLRL	RUBRLRRLRLR	RUBRLRRLRLRLL	RUBRLRRLRLRLR	12	0
RUBRLRRLRLLR	RUBRLRRLRLL	RUBRLRRLRLLRL	RUBRLRRLRLLRR	12	0
RUBRLRRLRLLL	RUBRLRRLRLL	RUBRLRRLRLLLL	RUBRLRRLRLLLR	12	0
RUBRLRRLLRRR	RUBRLRRLLRR	RUBRLRRLLRRRL	RUBRLRRLLRRRR	12	0
RUBRLRRLLRRL	RUBRLRRLLRR	RUBRLRRLLRRLL	RUBRLRRLLRRLR	12	0
RUBRLRRLLRLR	RUBRLRRLLRL	RUBRLRRLLRLRL	RUBRLRRLLRLRR	12	0
RUBRLRRLLRLL	RUBRLRRLLRL	RUBRLRRLLRLLL	RUBRLRRLLRLLR	12	0
RUBRLRRLLLRR	RUBRLRRLLLR	RUBRLRRLLLRRL	RUBRLRRLLLRRR	12	0
RUBRLRRLLLRL	RUBRLRRLLLR	RUBRLRRLLLRLR	RUBRLRRLLLRLL	12	0
RUBRLRRLLLLR	RUBRLRRLLLL	RUBRLRRLLLLRL	RUBRLRRLLLLRR	12	0
RUBRLRRLLLLL	RUBRLRRLLLL	RUBRLRRLLLLLL	RUBRLRRLLLLLR	12	0
RUBRLRLRRRRR	RUBRLRLRRRR	RUBRLRLRRRRRL	RUBRLRLRRRRRR	12	0
RUBRLRLRRRRL	RUBRLRLRRRR	RUBRLRLRRRRLL	RUBRLRLRRRRLR	12	0
RUBRLRLRRRLR	RUBRLRLRRRL	RUBRLRLRRRLRL	RUBRLRLRRRLRR	12	0
RUBRLRLRRRLL	RUBRLRLRRRL	RUBRLRLRRRLLL	RUBRLRLRRRLLR	12	0
RUBRLRLRRLRR	RUBRLRLRRLR	RUBRLRLRRLRRL	RUBRLRLRRLRRR	12	0
RUBRLRLRRLRL	RUBRLRLRRLR	RUBRLRLRRLRLL	RUBRLRLRRLRLR	12	0
RUBRLRLRRLLR	RUBRLRLRRLL	RUBRLRLRRLLRR	RUBRLRLRRLLRL	12	0
RUBRLRLRRLLL	RUBRLRLRRLL	RUBRLRLRRLLLR	RUBRLRLRRLLLL	12	0
RUBRLRLRLRRR	RUBRLRLRLRR	RUBRLRLRLRRRL	RUBRLRLRLRRRR	12	0
RUBRLRLRLRRL	RUBRLRLRLRR	RUBRLRLRLRRLR	RUBRLRLRLRRLL	12	0
RUBRLRLRLRLR	RUBRLRLRLRL	RUBRLRLRLRLRR	RUBRLRLRLRLRL	12	0
[truncated: 54,511 more rows]
