# Supplementary material for: The Creation and Statistical Evaluation of a Deterministic Model of the Human Bronchial Tree from HRCT Images
Source: PLoS One. 2016 Dec 15;11(12):e0168026. doi: 10.1371/journal.pone.0168026 (PMC5157997; doi:10.1371/journal.pone.0168026)
Supplement: S1 File — A set of two files per subject containing the morphology and connectivity information of the airway tree (both “real” and “model” data). The _morphology.txt file includes the total lung volume of the subject lung in cm3 and the %volume per lobe. It also includes the following fields in each row (one row per airway): (i) Vida_Name: The name assigned to each airway by the Vida PW2 software (0 if none exists), (ii) CenterLineLength: The distance between airway start and end coordinates in mm, (iii) Diameter: The airway average diameter in mm, (iv) Branching_Angle: the airway branching angle in degrees, (v) VidaGeneration: The generation assigned to each airway by the Vida PW2 software, vi) xs, ys, zs, xe, ye, ze: The coordinates of the start and end node of each airway in voxels, (vii) Adept_Names: The individualized naming scheme for each airway; in-house terminology is used, (viii) Generation: The airway generation assigned to each airway using a Boyden-based scheme, (ix) RootFlag: A flag indicating whether the airway is a “leaf” in the tree (1) or just a tree branch (0), (x) SpaceVolume: The volume of the space in the lung supplied by each airway in mm3. The translation.dico file contains information on airway connectivity, explicitly stating the parent-child relationships in the tree. (ZIP) [file pone.0168026.s001.zip › H04_T24reTrif_v6_VNR_morphology.txt]

Morphology	ALMED-06-C1-002	H04
TotalAirVolume(cm3)	LU	LL	RU	RM	RL
3533.033233	24.834652	20.948811	19.900678	8.806722	25.491717
VIDA_Name	CenterLineLength	Diameter	Branching_Angle	VidaGeneration	xs	ys	zs	xe	ye	ze	Adept_Names	Generation	RootFlag	SpaceVolume
Trachea	114.384000	16.974000	0	0	263	188	663	247	277	467	T	0	0	0
RMB	29.796800	14.444500	39.617893	1	247	277	467	217	284	423	R	1	0	0
LMB	62.337500	11.916200	52.535075	1	247	277	467	314	291	380	L	1	0	0
RUL	17.367400	8.996300	61.244301	2	217	284	423	191	282	430	RU	2	0	902880.581606
BronInt	29.614100	11.554700	16.876988	2	217	284	423	198	288	370	RMI	2	0	0
LLB6	12.617000	9.487700	23.094540	2	314	291	380	323	300	361	LL	2	0	1001595.488886
LUL	11.158500	9.717700	50.528375	2	314	291	380	330	285	379	LU	2	0	1109038.155555
RB3	11.347700	5.827300	53.250034	3	191	282	430	180	270	422	RUC	3	0	386615.232381
0	1.193941	8.996300	45.383557	3	191	282	430	190	282	432	RU9	3	0	516265.349225
RB2	12.694600	5.496500	58.404617	3	190	282	432	175	292	434	RUB	3	0	169673.905803
RB1	12.554600	4.995100	26.337917	3	190	282	432	187	278	454	RUA	3	0	346591.443422
LB6	7.043730	6.512700	56.642184	3	323	300	361	327	310	362	LL6	3	0	239843.185067
LLB	17.114100	7.429600	24.045969	3	323	300	361	339	302	334	LLR	3	0	761752.303819
0	13.904800	7.009800	56.532176	3	330	285	379	343	284	401	LUR	3	0	691440.058137
LB4+5	16.746200	6.335900	34.988653	3	330	285	379	348	275	359	LUL	3	0	417598.097418
0	6.427620	4.277900	17.616991	4	187	278	454	186	273	465	RUAR	4	0	106312.551178
0	5.282990	3.634400	37.287519	4	187	278	454	184	281	463	RUAL	4	0	240278.892244
0	13.947800	4.312900	26.031787	4	180	270	422	174	250	416	RUCR	4	0	234825.744608
0	11.089800	3.799100	28.044651	4	180	270	422	165	262	422	RUCL	4	0	151789.487773
RB4+5	23.596300	6.011400	49.657501	3	198	288	370	177	265	346	RM	2	0	385110.681036
0	5.863340	13.627900	30.704358	3	198	288	370	192	292	363	RL	2	0	1173019.031321
0	9.232050	3.591400	43.067416	4	327	310	362	328	320	375	LL6R	4	0	80619.443587
0	2.098670	6.512700	39.446891	4	327	310	362	329	312	360	LL69	4	0	159223.741480
LB8	13.757300	6.272100	35.107163	4	339	302	334	358	297	324	LLB	4	0	238345.441646
0	13.669700	6.566900	27.653146	4	339	302	334	343	307	308	LLRR	4	0	523406.862172
LB1+2	7.310790	5.214800	25.227557	3	343	284	401	348	288	413	LURL	4	0	420933.980491
LB3	7.924980	5.240700	38.617694	3	343	284	401	349	276	410	LUC	3	0	270506.077646
LB4	9.797920	4.305700	34.502632	4	348	275	359	360	266	358	LUD	4	0	400755.291858
LB5	6.225840	4.485600	25.438090	4	348	275	359	352	273	348	LUE	4	0	16842.805559
0	11.091500	3.788100	36.299944	4	175	292	434	168	305	445	RUBL	4	0	130650.881766
0	8.505520	3.881900	38.350897	4	175	292	434	162	291	434	RUBR	4	0	39023.024036
0	14.855500	2.508700	25.153757	5	186	273	465	175	266	489	RUARL	5	0	20532.700714
0	5.892260	3.180300	25.749726	5	186	273	465	189	268	474	RUARR	5	0	85779.850464
0	10.113200	3.038100	25.656355	5	184	281	463	185	288	481	RUALR	5	0	50862.004985
0	19.216800	2.484600	26.478930	5	184	281	463	167	280	494	RUALL	5	0	189416.887259
0	10.184700	4.014500	16.986326	5	174	250	416	170	237	406	RUCRR	5	0	161579.283406
0	14.415800	3.523200	51.437143	5	174	250	416	171	233	434	RUCRL	5	0	73246.461202
0	9.875660	2.969300	49.543135	5	165	262	422	156	258	437	RUCLL	5	0	47362.731720
0	8.831670	3.783800	17.909657	5	165	262	422	152	259	419	RUCLR	5	0	104426.756053
0	1.542000	6.011400	18.466478	4	177	265	346	176	263	345	RM9	3	0	376144.644285
0	20.135700	3.297400	24.462202	4	177	265	346	165	252	313	RMR	3	0	8966.036751
RLL7	10.560700	8.542100	31.447477	3	192	292	363	185	293	344	RLR	3	0	916836.827118
RB6	9.279570	5.661600	44.128623	3	192	292	363	182	302	365	RL6	3	0	256182.204203
0	10.388400	4.119700	38.490401	5	329	312	360	329	325	348	LL69L	4	0	44455.747899
0	13.209000	4.532700	30.722690	5	329	312	360	346	323	360	LL69R	4	0	114767.993581
LB2	10.621100	4.607100	27.021512	4	348	288	413	361	293	424	LUB	4	0	103466.838679
LB1	13.703400	4.326000	35.210518	4	348	288	413	346	291	440	LUA	4	0	317467.141812
0	10.727000	3.308700	37.187012	4	349	276	410	364	270	414	LUCL	4	0	59691.883244
0	3.881280	4.666000	40.270936	4	349	276	410	348	271	414	LUCR	4	0	210814.194402
0	10.135500	3.656700	30.846439	5	360	266	358	366	252	354	LUDL	5	0	292590.985178
0	9.813110	3.927200	20.782004	5	360	266	358	374	261	361	LUDR	5	0	108164.306680
0	4.197340	2.488000	14.634667	5	168	305	445	164	309	449	RUBLL	5	0	71544.480042
0	7.479090	2.760700	45.686695	5	168	305	445	172	313	454	RUBLR	5	0	59106.401724
0	11.672100	2.744800	33.335666	6	189	268	474	186	254	488	RUARRL	6	0	58316.682466
0	6.024470	2.900100	44.141172	6	189	268	474	197	264	477	RUARRR	6	0	27463.167998
RB4	16.187400	4.226000	25.651182	4	176	263	345	157	249	335	RMA	3	0	146533.769951
RB5	17.795700	4.017200	13.072847	4	176	263	345	170	239	330	RMB	3	0	229610.874333
RLL	4.784220	9.580100	23.190044	4	185	293	344	181	296	337	RLRR	4	0	859269.016362
RB7	16.094900	4.218000	27.319942	4	185	293	344	181	285	314	RLA	4	0	57567.810756
0	10.645100	4.045100	27.191236	4	182	302	365	167	308	362	RL6L	4	0	126654.630003
0	8.089750	4.287300	56.164323	4	182	302	365	184	313	372	RL6R	4	0	129527.574201
0	15.237300	3.891100	38.575242	5	348	271	414	352	248	413	LUCRR	5	0	125755.983950
0	8.877180	3.352800	26.831232	5	348	271	414	346	264	429	LUCRL	5	0	85058.210452
0	10.259600	3.292700	25.499619	5	157	249	335	143	242	337	RMAR	4	0	58977.051156
0	14.471800	3.030700	11.069830	5	157	249	335	141	238	321	RMAL	4	0	87556.718795
0	9.866300	3.083600	10.158445	5	170	239	330	169	226	320	RMBR	4	0	17087.890846
0	18.010900	3.012500	14.176468	5	170	239	330	164	219	308	RMBL	4	0	212522.983487
0	4.828490	8.144500	32.491716	5	181	296	337	176	295	330	RLRRR	5	0	811055.294062
RB10	16.679800	4.047000	43.549647	5	181	296	337	181	318	320	RLD	5	0	48213.722300
0	8.781790	2.989200	29.598169	5	181	285	314	183	286	297	RLAL	5	0	21213.493178
0	15.642500	3.062900	31.490478	5	181	285	314	167	273	294	RLAR	5	0	36354.317578
0	8.766380	2.777600	48.340578	5	167	308	362	155	302	361	RL6LL	5	0	26564.521945
0	14.018400	3.328900	14.604889	5	167	308	362	150	320	355	RL6LR	5	0	100090.108057
0	8.636780	2.498000	41.661801	5	184	313	372	191	324	369	RL6RL	5	0	40466.304060
0	13.291300	2.645900	28.550012	5	184	313	372	178	331	379	RL6RR	5	0	89061.270140
RB9	10.780000	6.026900	32.520754	5	176	295	330	170	300	311	RLC	5	0	690949.887563
RB8	17.786300	4.576400	20.688968	5	176	295	330	153	287	314	RLB	5	0	120105.406499
0	13.108400	4.614100	27.419358	6	170	300	311	155	303	294	RLCL	6	0	241014.148105
0	17.474500	4.889200	16.685846	6	170	300	311	167	312	280	RLCR	6	0	449935.739458
0	11.093300	3.704300	17.582919	6	153	287	314	142	281	299	RLBR	6	0	49765.929118
0	9.987460	3.480400	23.573830	6	153	287	314	138	287	310	RLBL	6	0	70339.477380
0	10.156500	3.264400	34.137314	7	155	303	294	142	311	290	RLCLR	7	0	76847.853336
0	12.751200	3.245700	13.607129	7	155	303	294	142	302	275	RLCLL	7	0	164166.294769
0	16.594800	3.796700	24.413322	7	167	312	280	154	321	254	RLCRR	7	0	262853.970350
0	16.791700	3.691400	26.896439	7	167	312	280	176	323	252	RLCRL	7	0	187081.769107
0	12.757427	3.687805	24.102849	0	162	291	434	143.669812	296.524904	428.784920	RUBRR	5	0	27190.851012
0	2.056835	0.685612	74.900000	0	162	291	434	161.382395	288.318803	431.990558	RUBRL	5	0	11832.173024
0	10.125660	2.383265	46.541046	0	175	266	489	162.767603	256.708801	491.918914	RUARLR	6	0	14541.727031
0	4.817186	1.605729	32.994052	0	175	266	489	175.388636	264.290909	498.359091	RUARLL	6	0	5990.973683
0	7.257172	2.419057	51.240411	0	185	288	481	187.976095	298.470729	483.998807	RUALRR	6	0	26258.165336
0	8.811379	2.886195	49.891108	0	185	288	481	195.822800	292.520310	489.742225	RUALRL	6	0	24603.839649
0	13.094388	2.360370	42.847526	0	167	280	494	168.822289	284.032329	519.544599	RUALLR	6	0	95603.685720
0	12.117280	2.360370	43.616007	0	167	280	494	151.059448	287.813440	501.136720	RUALLL	6	0	93813.201539
0	15.033557	3.813775	39.233148	0	170	237	406	179.356087	220.069366	389.654378	RUCRRR	6	0	103562.149624
0	10.656069	3.552023	30.139820	0	170	237	406	158.484534	227.418165	397.499836	RUCRRL	6	0	58017.133782
0	10.408620	3.347040	65.632888	0	171	233	434	183.365039	222.950026	435.109505	RUCRLR	6	0	39179.606303
0	8.405178	2.801726	36.191731	0	171	233	434	162.592566	223.958433	438.811111	RUCRLL	6	0	34066.854899
0	13.597915	2.820835	37.863899	0	156	258	437	136.215147	258.917535	445.482693	RUCLLR	6	0	29934.444642
0	6.499275	2.166425	28.965088	0	156	258	437	149.665781	251.624844	442.612656	RUCLLL	6	0	17428.287078
0	13.246636	3.594610	32.643857	0	152	259	419	133.329905	265.866328	413.672025	RUCLRR	6	0	62115.504415
0	13.246636	3.594610	12.519409	0	152	259	419	134.125567	250.562345	412.921555	RUCLRL	6	0	42311.251638
0	6.295686	2.098562	34.794978	0	164	309	449	154.841708	310.608380	452.374509	RUBLLR	6	0	37443.585520
0	6.295686	2.098562	37.863195	0	164	309	449	156.276438	314.613582	447.161435	RUBLLL	6	0	34100.894522
0	7.150790	2.383597	36.707083	0	172	313	454	175.959781	323.219378	454.317459	RUBLRR	6	0	29791.478225
0	10.077604	2.622665	32.381567	0	172	313	454	168.893637	324.164329	467.329308	RUBLRL	6	0	29314.923500
0	11.628540	2.607560	63.454287	0	186	254	488	193.284512	254.716257	509.206238	RUARRLR	7	0	31867.895240
0	7.415908	2.471969	35.494183	0	186	254	488	183.028880	243.030116	488.380541	RUARRLL	7	0	26448.787226
0	8.970330	2.755095	47.763348	0	197	264	477	207.732549	268.377255	486.654510	RUARRRR	7	0	13888.166266
0	4.112957	1.370986	74.900000	0	197	264	477	198.574864	260.486756	470.485626	RUARRRL	7	0	13575.001732
0	12.503663	3.503415	9.366432	0	143.669812	296.524904	428.784920	124.991828	300.679579	427.294056	RUBRRR	6	0	17326.168209
0	3.597853	1.199284	74.900000	0	143.669812	296.524904	428.784920	143.948079	298.958940	422.337987	RUBRRL	6	0	9864.682803
0	3.085253	0.651331	74.900000	0	161.382395	288.318803	431.990558	165.435311	287.172391	429.183186	RUBRLR	6	0	6794.308791
0	3.085253	0.651331	74.900000	0	161.382395	288.318803	431.990558	157.294212	286.772930	434.349002	RUBRLL	6	0	5037.864234
0	6.731809	2.243936	14.023511	0	162.767603	256.708801	491.918914	153.361450	252.500592	492.656855	RUARLRR	7	0	7665.723145
0	5.856774	1.952258	18.090142	0	162.767603	256.708801	491.918914	157.732245	249.610627	494.800061	RUARLRL	7	0	6876.003886
0	5.462263	1.525442	4.341526	0	175.388636	264.290909	498.359091	175.546851	261.802603	508.788116	RUARLLR	7	0	3785.206100
0	1.656107	0.552036	74.900000	0	175.388636	264.290909	498.359091	176.510787	266.287433	499.788536	RUARLLL	7	0	2205.767583
0	8.706005	2.298105	19.233234	0	187.976095	298.470729	483.998807	189.987236	309.806648	492.807004	RUALRRR	7	0	15522.068179
0	4.326290	1.442097	74.900000	0	187.976095	298.470729	483.998807	190.418799	300.860137	476.582968	RUALRRL	7	0	10736.097157
0	7.979717	2.659906	21.744596	0	195.822800	292.520310	489.742225	202.578435	296.201536	502.150417	RUALRLR	7	0	15406.333460
0	5.244447	1.748149	70.771521	0	195.822800	292.520310	489.742225	201.877692	293.609299	482.989376	RUALRLL	7	0	9197.506189
0	10.221856	2.242351	25.782949	0	168.822289	284.032329	519.544599	174.014638	292.250990	535.578826	RUALLRR	7	0	52536.754447
0	8.247111	2.242351	41.121455	0	168.822289	284.032329	519.544599	164.915378	279.377286	534.008327	RUALLRL	7	0	43066.931273
0	9.344727	2.242351	42.833079	0	151.059448	287.813440	501.136720	137.166066	284.324489	501.362817	RUALLLR	7	0	48220.530225
0	10.228577	2.242351	41.065213	0	151.059448	287.813440	501.136720	146.073686	301.149823	509.708462	RUALLLL	7	0	45592.671314
0	11.844451	3.623086	21.498417	0	179.356087	220.069366	389.654378	181.789103	208.793184	371.360162	RUCRRRR	7	0	57458.883962
0	8.477651	2.825884	39.652598	0	179.356087	220.069366	389.654378	188.933794	211.304112	390.424228	RUCRRRL	7	0	46103.265662
0	10.714897	3.374422	11.679386	0	158.484534	227.418165	397.499836	147.826636	215.632850	392.067311	RUCRRLR	7	0	37266.579479
0	4.014120	1.338040	74.900000	0	158.484534	227.418165	397.499836	156.137023	230.676790	391.417021	RUCRRLL	7	0	20750.554303
0	9.074212	3.024737	13.305127	0	183.365039	222.950026	435.109505	192.720505	212.813643	432.758412	RUCRLRR	7	0	22969.937735
0	3.926942	1.308981	48.900977	0	183.365039	222.950026	435.109505	188.040023	222.739020	440.050163	RUCRLRL	7	0	16209.668568
0	6.691564	2.230521	27.853945	0	162.592566	223.958433	438.811111	155.741141	216.589142	436.206287	RUCRLLR	7	0	17210.433490
0	5.236897	1.745632	37.556102	0	162.592566	223.958433	438.811111	159.393019	220.518679	447.304599	RUCRLLL	7	0	16856.421409
0	10.783462	2.679793	6.592514	0	136.215147	258.917535	445.482693	120.094393	258.574281	450.239059	RUCLLRR	7	0	20171.880708
0	3.854092	1.284697	41.584608	0	136.215147	258.917535	445.482693	133.125462	261.314816	451.260885	RUCLLRL	7	0	9762.563934
0	8.860537	2.058104	11.251673	0	149.665781	251.624844	442.612656	139.485601	243.455185	447.517141	RUCLLLR	7	0	9769.371858
0	3.122908	1.040969	74.900000	0	149.665781	251.624844	442.612656	151.856227	250.208411	447.849961	RUCLLLL	7	0	7658.915220
0	13.610753	3.414879	10.627088	0	133.329905	265.866328	413.672025	112.994656	270.233209	411.493287	RUCLRRR	7	0	41419.413510
0	5.105940	1.701980	74.900000	0	133.329905	265.866328	413.672025	134.363818	271.597651	406.848806	RUCLRRL	7	0	20696.090906
0	9.966195	3.322065	16.284093	0	134.125567	250.562345	412.921555	121.549421	245.972476	403.316334	RUCLRLR	7	0	23140.135851
0	8.046651	2.682217	24.783470	0	134.125567	250.562345	412.921555	123.866676	244.094083	415.864580	RUCLRLL	7	0	19171.115786
0	9.443529	1.993634	17.028164	0	154.841708	310.608380	452.374509	140.498836	309.448107	454.448529	RUBLLRR	7	0	18973.685972
0	9.443529	1.993634	17.280066	0	154.841708	310.608380	452.374509	142.949316	316.428873	460.013325	RUBLLRL	7	0	18469.899548
0	9.443529	1.993634	16.339019	0	156.276438	314.613582	447.161435	143.404719	319.733374	441.673084	RUBLLLR	7	0	18592.442192
0	9.443529	1.993634	19.464716	0	156.276438	314.613582	447.161435	147.431171	326.059459	447.927439	RUBLLLL	7	0	15508.452330
0	5.872648	1.957549	69.935497	0	175.959781	323.219378	454.317459	184.815269	323.139979	452.202641	RUBLRRR	7	0	14997.857982
0	8.648865	2.264417	40.285913	0	175.959781	323.219378	454.317459	171.766572	335.647780	456.845054	RUBLRRL	7	0	14793.620243
0	9.209767	2.491532	18.471946	0	168.893637	324.164329	467.329308	161.867408	333.633216	477.461270	RUBLRLR	7	0	17659.756516
0	4.841466	1.613822	65.955066	0	168.893637	324.164329	467.329308	174.851836	326.665420	472.092912	RUBLRLL	7	0	11655.166984
0	7.497070	2.477182	29.639628	0	193.284512	254.716257	509.206238	192.834340	252.443706	523.892607	RUARRLRR	8	0	16005.430829
0	8.329661	2.477182	26.687418	0	193.284512	254.716257	509.206238	202.519548	257.872673	519.949666	RUARRLRL	8	0	15862.464411
0	6.412007	2.137336	33.954698	0	183.028880	243.030116	488.380541	175.781738	236.585381	490.472038	RUARRLLR	8	0	14078.788156
0	5.346846	1.782282	49.670199	0	183.028880	243.030116	488.380541	187.465540	236.292038	486.488313	RUARRLLL	8	0	12369.999071
0	6.923456	2.307819	14.793828	0	207.732549	268.377255	486.654510	215.034722	269.972827	496.485655	RUARRRRR	8	0	8496.289951
0	4.330200	1.443400	40.039716	0	207.732549	268.377255	486.654510	212.812762	272.627868	486.083615	RUARRRRL	8	0	5391.876315
0	3.559664	1.186555	68.419819	0	198.574864	260.486756	470.485626	196.525688	262.537246	464.453875	RUARRRLR	8	0	8496.289951
0	5.822609	1.302437	43.166674	0	198.574864	260.486756	470.485626	202.097197	252.410016	468.623279	RUARRRLL	8	0	5078.711781
0	9.899127	3.299709	14.292950	0	124.991828	300.679579	427.294056	111.386967	306.389861	422.662612	RUBRRRR	7	0	10048.496769
0	5.717654	1.905885	36.168692	0	124.991828	300.679579	427.294056	117.096126	298.729918	431.559221	RUBRRRL	7	0	7277.671440
0	3.011079	1.003693	38.281240	0	143.948079	298.958940	422.337987	144.863052	298.061924	416.552484	RUBRRLR	7	0	5521.226883
0	2.823000	0.941000	50.172547	0	143.948079	298.958940	422.337987	144.983894	303.033044	420.995896	RUBRRLL	7	0	4343.455920
0	4.627879	0.618765	30.981431	0	165.435311	287.172391	429.183186	171.432583	289.241272	425.039695	RUBRLRR	7	0	3580.968361
0	4.627879	0.618765	26.891555	0	165.435311	287.172391	429.183186	172.460446	286.193416	428.981092	RUBRLRL	7	0	3213.340430
0	4.627879	0.618765	22.369286	0	157.294212	286.772930	434.349002	150.547961	287.082713	437.185430	RUBRLLR	7	0	2906.983821
0	2.637767	0.618765	56.050440	0	157.294212	286.772930	434.349002	156.758636	285.837560	439.433682	RUBRLLL	7	0	2130.880412
0	3.599459	1.199820	39.475414	0	153.361450	252.500592	492.656855	148.822248	251.790103	488.669743	RUARLRRR	8	0	4050.715161
0	6.024611	2.008204	25.189480	0	153.361450	252.500592	492.656855	146.480147	247.942540	498.063416	RUARLRRL	8	0	3615.007984
0	5.279693	1.759898	31.031767	0	157.732245	249.610627	494.800061	154.609426	244.840392	502.294997	RUARLRLR	8	0	3458.425717
0	3.714305	1.238102	47.862227	0	157.732245	249.610627	494.800061	154.813849	245.869165	490.693583	RUARLRLL	8	0	3417.578169
0	5.262520	1.449170	21.917806	0	175.546851	261.802603	508.788116	173.080157	258.127176	517.587490	RUARLLRR	8	0	2328.310227
0	3.219208	1.073069	74.900000	0	175.546851	261.802603	508.788116	179.697719	263.716983	511.215263	RUARLLRL	8	0	1456.895873
0	1.955765	0.524434	74.900000	0	176.510787	266.287433	499.788536	178.539484	267.234800	497.187028	RUARLLLR	8	0	1109.691716
0	2.297871	0.524434	74.900000	0	176.510787	266.287433	499.788536	175.383585	269.085976	497.416052	RUARLLLL	8	0	1096.075867
0	6.719071	2.183199	17.959930	0	189.987236	309.806648	492.807004	194.603645	317.726340	498.935747	RUALRRRR	8	0	9034.115997
0	4.611092	1.537031	38.729755	0	189.987236	309.806648	492.807004	186.446067	315.051250	496.916941	RUALRRRL	8	0	6487.952182
0	5.067069	1.369992	74.900000	0	190.418799	300.860137	476.582968	187.141972	296.559024	469.307006	RUALRRLR	8	0	6133.940101
0	5.247823	1.369992	33.521570	0	190.418799	300.860137	476.582968	196.995658	303.086496	471.281733	RUALRRLL	8	0	4602.157057
0	5.166582	1.722194	29.767970	0	202.578435	296.201536	502.150417	208.111463	294.744482	509.295753	RUALRLRR	8	0	7917.616356
0	5.783509	1.927836	27.964888	0	202.578435	296.201536	502.150417	205.067425	302.286013	509.912068	RUALRLRL	8	0	7488.717104
0	5.366686	1.660741	34.171161	0	201.877692	293.609299	482.989376	208.979821	297.502551	481.102766	RUALRLLR	8	0	4990.208761
0	3.921990	1.307330	65.724424	0	201.877692	293.609299	482.989376	201.395871	290.419948	476.369678	RUALRLLL	8	0	4207.297428
0	7.458875	2.130234	37.443867	0	174.014638	292.250990	535.578826	171.738532	301.467850	543.893737	RUALLRRR	8	0	26591.753644
0	7.868900	2.130234	36.204544	0	174.014638	292.250990	535.578826	182.655962	292.789691	546.537534	RUALLRRL	8	0	25945.000803
0	5.744361	1.914787	48.955095	0	164.915378	279.377286	534.008327	156.856096	277.313423	537.775817	RUALLRLR	8	0	22398.072066
0	7.795251	2.130234	37.032479	0	164.915378	279.377286	534.008327	168.764510	275.794092	548.008158	RUALLRLL	8	0	20668.859207
0	6.336393	2.112131	29.298709	0	137.166066	284.324489	501.362817	128.227061	284.950624	496.470574	RUALLLRR	8	0	25025.930977
0	6.604344	2.130234	30.436192	0	137.166066	284.324489	501.362817	129.480620	279.296895	506.923355	RUALLLRL	8	0	23194.599248
0	8.007750	2.130234	15.470106	0	146.073686	301.149823	509.708462	142.724294	309.902103	520.053841	RUALLLLR	8	0	26319.436658
0	4.933480	1.644493	36.244688	0	146.073686	301.149823	509.708462	143.571022	308.126842	507.747225	RUALLLLL	8	0	19273.234656
0	11.852574	3.441932	11.789566	0	181.789103	208.793184	371.360162	182.557699	195.010865	355.944802	RUCRRRRR	8	0	40296.105944
0	6.650179	2.216726	74.900000	0	181.789103	208.793184	371.360162	186.426044	214.398953	362.042401	RUCRRRRL	8	0	17162.778017
0	6.658951	2.219650	35.236745	0	188.933794	211.304112	390.424228	198.980105	210.003542	392.070265	RUCRRRLR	8	0	26230.933638
0	6.861237	2.287079	47.655955	0	188.933794	211.304112	390.424228	189.004949	200.819740	389.323122	RUCRRRLL	8	0	19872.332024
0	7.779659	2.593220	27.233982	0	147.826636	215.632850	392.067311	144.982910	205.206561	385.486224	RUCRRLRR	8	0	19218.771259
0	7.020581	2.340194	32.684061	0	147.826636	215.632850	392.067311	137.650489	212.134444	392.344875	RUCRRLRL	8	0	18047.808221
0	4.630713	1.271138	73.237742	0	156.137023	230.676790	391.417021	157.785032	237.473584	393.006394	RUCRRLLR	8	0	11838.980949
0	3.478913	1.159638	40.205431	0	156.137023	230.676790	391.417021	155.721939	230.467800	384.485659	RUCRRLLL	8	0	8911.573354
0	8.464748	2.821583	21.749159	0	192.720505	212.813643	432.758412	204.375449	207.268156	431.004971	RUCRLRRR	8	0	13459.267013
0	4.878093	1.626031	65.497354	0	192.720505	212.813643	432.758412	189.783771	205.972796	431.832857	RUCRLRRL	8	0	9510.670722
0	5.350521	1.243532	43.369305	0	188.040023	222.739020	440.050163	191.385073	217.199798	446.626360	RUCRLRLR	8	0	8741.375238
0	4.337005	1.243532	74.900000	0	188.040023	222.739020	440.050163	190.849928	228.752856	439.554046	RUCRLRLL	8	0	7468.293330
0	5.170660	1.723553	38.399178	0	155.741141	216.589142	436.206287	147.953383	215.430622	435.008453	RUCRLLRR	8	0	8843.494107
0	5.227613	1.742538	40.493514	0	155.741141	216.589142	436.206287	155.516613	208.718660	434.257539	RUCRLLRL	8	0	8366.939383
0	3.798130	1.266043	43.239636	0	159.393019	220.518679	447.304599	154.793406	221.430305	451.808022	RUCRLLLR	8	0	9054.539771
0	4.681631	1.560544	40.166003	0	159.393019	220.518679	447.304599	160.583456	215.001609	453.088518	RUCRLLLL	8	0	7801.881637
0	8.294394	2.545804	24.223633	0	120.094393	258.574281	450.239059	108.534528	263.506779	452.757574	RUCLLRRR	8	0	10593.130740
0	6.467953	2.155984	35.582934	0	120.094393	258.574281	450.239059	112.509230	252.685720	453.463691	RUCLLRRL	8	0	9578.749968
0	5.073752	1.220462	34.841826	0	133.125462	261.314816	451.260885	127.858103	259.978364	458.521074	RUCLLRLR	8	0	4915.321590
0	2.971383	0.990461	74.900000	0	133.125462	261.314816	451.260885	134.414099	265.682391	451.414794	RUCLLRLL	8	0	4847.242344
0	6.769398	1.955199	15.174473	0	139.485601	243.455185	447.517141	132.547872	237.923725	454.538786	RUCLLLRR	8	0	5541.650657
0	4.386432	1.462144	31.972297	0	139.485601	243.455185	447.517141	134.464952	239.378747	445.113183	RUCLLLRL	8	0	4227.721201
0	4.684361	0.988921	74.900000	0	151.856227	250.208411	447.849961	158.587349	252.642157	447.089332	RUCLLLLR	8	0	4574.925358
0	2.185157	0.728386	44.095873	0	151.856227	250.208411	447.849961	151.330955	250.581559	452.138674	RUCLLLLL	8	0	3083.989862
0	10.683790	3.244136	14.094443	0	112.994656	270.233209	411.493287	97.505001	272.100696	404.990787	RUCLRRRR	8	0	22976.745660
0	6.324666	2.108222	30.830102	0	112.994656	270.233209	411.493287	104.890481	273.791014	416.658542	RUCLRRRL	8	0	18442.667850
0	7.118939	1.616881	70.020962	0	134.363818	271.597651	406.848806	144.920301	274.318892	406.180892	RUCLRRLR	8	0	10838.216027
0	4.085334	1.361778	48.257728	0	134.363818	271.597651	406.848806	130.817738	273.584005	400.632488	RUCLRRLL	8	0	9857.874879
0	10.523560	3.155962	9.063741	0	121.549421	245.972476	403.316334	107.106936	241.363921	396.117385	RUCLRLRR	8	0	14684.693448
0	3.335180	1.111727	74.900000	0	121.549421	245.972476	403.316334	123.034083	245.227597	397.007781	RUCLRLRL	8	0	8455.442403
0	8.104373	2.548106	16.506812	0	123.866676	244.094083	415.864580	112.011269	240.729737	417.924782	RUCLRLLR	8	0	10831.408102
0	3.155507	1.051836	71.399314	0	123.866676	244.094083	415.864580	125.114454	239.542164	417.248054	RUCLRLLL	8	0	8339.707684
0	12.126079	1.893952	6.423537	0	140.498836	309.448107	454.448529	121.966946	309.931273	456.253201	RUBLLRRR	8	0	13003.136062
0	2.954607	0.984869	74.900000	0	140.498836	309.448107	454.448529	139.814232	305.224514	456.387581	RUBLLRRL	8	0	5970.549909
0	10.813724	1.893952	4.574731	0	142.949316	316.428873	460.013325	129.137093	323.721189	467.261711	RUBLLRLR	8	0	13282.260973
0	3.234846	1.078282	43.051976	0	142.949316	316.428873	460.013325	140.581138	316.225303	465.691460	RUBLLRLL	8	0	5187.638576
0	11.263958	1.893952	6.706199	0	143.404719	319.733374	441.673084	127.486466	325.672459	437.647274	RUBLLLRR	8	0	12887.401344
0	3.944919	1.314973	74.900000	0	143.404719	319.733374	441.673084	143.944841	320.654970	433.907296	RUBLLLRL	8	0	5705.040848
0	9.719986	1.893952	7.827995	0	147.431171	326.059459	447.927439	137.071371	336.640154	450.097218	RUBLLLLR	8	0	10640.786212
0	3.274756	1.091585	62.094647	0	147.431171	326.059459	447.927439	148.925836	330.300850	445.016044	RUBLLLLL	8	0	4867.666118
0	5.818378	1.859672	39.213762	0	184.815269	323.139979	452.202641	192.303422	327.397713	455.223545	RUBLRRRR	8	0	7638.491446
0	4.564650	1.521550	56.764456	0	184.815269	323.139979	452.202641	187.871215	318.623673	446.481251	RUBLRRRL	8	0	7359.366536
0	6.465751	2.151196	17.942202	0	171.766572	335.647780	456.845054	171.014306	344.921554	461.304348	RUBLRRLR	8	0	8115.046171
0	4.692689	1.564230	31.047359	0	171.766572	335.647780	456.845054	167.107650	340.897333	454.785932	RUBLRRLL	8	0	6678.574072
0	6.558743	2.186248	19.217460	0	161.867408	333.633216	477.461270	158.853878	342.444993	482.406740	RUBLRLRR	8	0	9061.347696
0	5.332230	1.777410	25.256043	0	161.867408	333.633216	477.461270	156.384736	336.015559	484.735194	RUBLRLRL	8	0	8598.408820
0	6.316702	1.533131	22.502559	0	174.851836	326.665420	472.092912	180.439659	333.010755	478.251913	RUBLRLLR	8	0	6746.653318
0	3.507699	1.169233	74.900000	0	174.851836	326.665420	472.092912	178.209330	322.471878	472.407716	RUBLRLLL	8	0	4908.513665
0	7.463665	2.353323	18.602235	0	192.834340	252.443706	523.892607	194.670267	253.089538	538.602418	RUARRLRRR	9	0	9694.484687
0	3.697295	1.232432	74.900000	0	192.834340	252.443706	523.892607	189.387086	247.968632	524.500890	RUARRLRRL	9	0	6310.946141
0	7.708371	2.353323	9.327851	0	202.519548	257.872673	519.949666	209.716982	261.856264	531.017611	RUARRLRLR	9	0	10109.768090
0	2.234263	0.744754	74.900000	0	202.519548	257.872673	519.949666	205.298448	256.191928	518.529589	RUARRLRLL	9	0	5752.696321
0	4.655584	1.551861	27.200099	0	175.781738	236.585381	490.472038	170.313571	232.522604	487.694635	RUARRLLRR	9	0	7277.671440
0	4.203365	1.401122	32.802936	0	175.781738	236.585381	490.472038	172.631806	232.928206	496.041781	RUARRLLRL	9	0	6801.116715
0	3.873338	1.291113	25.587545	0	187.465540	236.292038	486.488313	189.567875	231.889914	482.071711	RUARRLLLR	9	0	6719.421620
0	3.491005	1.163668	34.738513	0	187.465540	236.292038	486.488313	190.793059	232.676427	489.254916	RUARRLLLL	9	0	5650.577451
0	6.500674	2.166891	10.017783	0	215.034722	269.972827	496.485655	221.501513	273.155993	505.464175	RUARRRRRR	9	0	5602.921979
0	2.198739	0.732913	74.900000	0	215.034722	269.972827	496.485655	216.173738	266.898742	497.508396	RUARRRRRL	9	0	2893.367972
0	3.640016	1.213339	17.413934	0	212.812762	272.627868	486.083615	216.031940	277.152604	486.801936	RUARRRRLR	9	0	3274.611752
0	2.094750	0.698250	53.543618	0	212.812762	272.627868	486.083615	215.596339	272.124631	484.100330	RUARRRRLL	9	0	2117.264563
0	3.557482	1.127227	46.544422	0	196.525688	262.537246	464.453875	198.720875	263.858008	458.172780	RUARRRLRR	9	0	4486.422338
0	3.397712	1.127227	58.251894	0	196.525688	262.537246	464.453875	191.464479	263.666320	463.813242	RUARRRLRL	9	0	4009.867613
0	5.738057	1.237315	9.779395	0	202.097197	252.410016	468.623279	206.890774	245.149518	466.928353	RUARRRLLR	9	0	3104.413636
0	1.535501	0.511834	74.900000	0	202.097197	252.410016	468.623279	200.251014	250.967923	468.322380	RUARRRLLL	9	0	1974.298146
0	7.437357	2.479119	5.206554	0	111.386967	306.389861	422.662612	101.220240	310.137996	418.033786	RUBRRRRR	8	0	6841.964263
0	3.156497	1.052166	27.144404	0	111.386967	306.389861	422.662612	107.499696	309.129034	423.831113	RUBRRRRL	8	0	3206.532505
0	5.913181	1.810590	7.462027	0	117.096126	298.729918	431.559221	108.769304	297.878067	436.100068	RUBRRRLR	8	0	4683.852152
0	1.687720	0.562573	74.900000	0	117.096126	298.729918	431.559221	116.977572	296.145380	431.532458	RUBRRRLL	8	0	2593.819288
0	4.080759	0.953508	47.085224	0	144.863052	298.061924	416.552484	150.172164	296.930831	412.495425	RUBRRLRR	8	0	2906.983821
0	3.401616	0.953508	74.900000	0	144.863052	298.061924	416.552484	140.226014	298.131260	413.441282	RUBRRLRL	8	0	2614.243062
0	3.617417	0.893950	62.623224	0	144.983894	303.033044	420.995896	140.815028	306.612419	420.017290	RUBRRLLR	8	0	2205.767583
0	3.736642	0.893950	62.504394	0	144.983894	303.033044	420.995896	150.548298	304.306451	420.369512	RUBRRLLL	8	0	2137.688337
0	6.088279	0.587826	9.705919	0	171.432583	289.241272	425.039695	179.707785	290.431822	419.626170	RUBRLRRR	8	0	2314.694378
0	1.991407	0.587826	70.421512	0	171.432583	289.241272	425.039695	171.386432	292.267344	424.516290	RUBRLRRL	8	0	1266.273983
0	6.183650	0.587826	8.065642	0	172.460446	286.193416	428.981092	181.700268	284.718232	426.995928	RUBRLRLR	8	0	1872.179276
0	1.285475	0.428492	70.419071	0	172.460446	286.193416	428.981092	173.189973	286.353613	431.360229	RUBRLRLL	8	0	1341.161154
0	4.395769	0.587826	14.316601	0	150.547961	287.082713	437.185430	144.735307	288.595750	441.171666	RUBRLLRR	8	0	1667.941537
0	1.989463	0.587826	47.349411	0	150.547961	287.082713	437.185430	148.049656	285.519957	436.159609	RUBRLLRL	8	0	1239.042284
0	2.277852	0.587826	22.987154	0	156.758636	285.837560	439.433682	155.929650	283.840834	443.011273	RUBRLLLR	8	0	1279.889832
0	1.563541	0.521180	58.835243	0	156.758636	285.837560	439.433682	157.200782	287.435336	441.692209	RUBRLLLL	8	0	850.990580
0	5.399189	1.139829	33.613734	0	148.822248	251.790103	488.669743	141.650152	247.747386	487.556010	RUARLRRRR	9	0	2096.840789
0	3.363067	1.121022	74.900000	0	148.822248	251.790103	488.669743	149.348863	255.044715	483.498606	RUARLRRRL	9	0	1953.874372
0	5.932462	1.907794	17.677103	0	146.480147	247.942540	498.063416	138.922616	243.087348	499.919483	RUARLRRLR	9	0	2090.032864
0	2.602195	0.867398	71.581239	0	146.480147	247.942540	498.063416	147.050588	248.113738	503.209478	RUARLRRLL	9	0	1524.975119
0	4.631571	1.543857	16.583879	0	154.609426	244.840392	502.294997	150.541507	240.223121	506.916317	RUARLRLRR	9	0	2198.959659
0	2.495347	0.831782	67.658375	0	154.609426	244.840392	502.294997	156.566737	245.042614	506.574836	RUARLRLRL	9	0	1259.466058
0	5.570589	1.176197	28.874897	0	154.813849	245.869165	490.693583	148.926624	239.731461	489.683582	RUARLRLLR	9	0	1776.868331
0	2.982898	0.994299	74.900000	0	154.813849	245.869165	490.693583	156.402784	246.396829	485.142022	RUARLRLLL	9	0	1640.709838
0	4.467732	1.376712	10.423570	0	173.080157	258.127176	517.587490	171.858575	255.695519	525.787428	RUARLLRRR	9	0	1559.014743
0	1.762976	0.587659	68.305232	0	173.080157	258.127176	517.587490	171.076413	256.380730	516.948954	RUARLLRRL	9	0	769.295484
0	3.374625	1.019416	8.896256	0	179.697719	263.716983	511.215263	183.586279	265.980190	514.546805	RUARLLRLR	9	0	925.877751
0	1.285114	0.428371	74.900000	0	179.697719	263.716983	511.215263	181.004577	263.637106	509.294730	RUARLLRLL	9	0	531.018122
0	2.097894	0.498212	63.632901	0	178.539484	267.234800	497.187028	178.201337	266.147939	493.262805	RUARLLLRR	9	0	578.673594
0	2.120615	0.498212	48.405339	0	178.539484	267.234800	497.187028	181.215998	269.048573	497.630165	RUARLLLRL	9	0	531.018122
0	2.617284	0.498212	53.654750	0	175.383585	269.085976	497.416052	173.600521	269.025660	492.727409	RUARLLLLR	9	0	735.255861
0	1.448412	0.482804	74.900000	0	175.383585	269.085976	497.416052	173.211590	269.225147	497.990005	RUARLLLLL	9	0	360.820006
0	5.571216	1.857072	26.323439	0	194.603645	317.726340	498.935747	195.860327	323.068422	507.473608	RUALRRRRR	9	0	4758.739323
0	4.040615	1.346872	42.885762	0	194.603645	317.726340	498.935747	199.057729	321.821154	497.202850	RUALRRRRL	9	0	4275.376674
0	4.092386	1.364129	14.828555	0	186.446067	315.051250	496.916941	183.710911	320.508092	498.808427	RUALRRRLR	9	0	3996.251764
0	1.886671	0.628890	62.915641	0	186.446067	315.051250	496.916941	185.300427	314.493045	500.304263	RUALRRRLL	9	0	2491.700418
0	4.528840	1.301492	15.718395	0	187.141972	296.559024	469.307006	185.348399	291.377189	463.751302	RUALRRLRR	9	0	3683.087230
0	3.007094	1.002365	74.900000	0	187.141972	296.559024	469.307006	182.856211	295.731907	471.242086	RUALRRLRL	9	0	2450.852870
0	4.620411	1.301492	36.018334	0	196.995658	303.086496	471.281733	200.853486	301.805439	463.714083	RUALRRLLR	9	0	2403.197398
0	3.885253	1.295084	49.841555	0	196.995658	303.086496	471.281733	201.038262	307.282238	472.895356	RUALRRLLL	9	0	2198.959659
0	3.723886	1.241295	27.406910	0	208.111463	294.744482	509.295753	209.779505	293.108518	516.091240	RUALRLRRR	9	0	4690.660077
0	3.748517	1.249506	41.659266	0	208.111463	294.744482	509.295753	213.832279	294.977491	509.936945	RUALRLRRL	9	0	3226.956279
0	4.894188	1.631396	17.621640	0	205.067425	302.286013	509.912068	205.810440	306.164104	518.235264	RUALRLRLR	9	0	4717.891776
0	2.902994	0.967665	60.344675	0	205.067425	302.286013	509.912068	207.838489	305.549495	508.326602	RUALRLRLL	9	0	2770.825328
0	4.239872	1.413291	20.375046	0	208.979821	297.502551	481.102766	213.508387	300.952889	477.011289	RUALRLLRR	9	0	2757.209479
0	2.925491	0.975164	38.538770	0	208.979821	297.502551	481.102766	212.911063	298.462506	483.625074	RUALRLLRL	9	0	2232.999282
0	5.056379	1.241963	20.048649	0	201.395871	290.419948	476.369678	202.476119	288.236764	466.769175	RUALRLLLR	9	0	2328.310227
0	2.234716	0.744905	74.900000	0	201.395871	290.419948	476.369678	199.253462	287.856120	477.357803	RUALRLLLL	9	0	1878.987201
0	6.615155	2.023722	26.309492	0	171.738532	301.467850	543.893737	167.778899	306.204930	554.389637	RUALLRRRR	9	0	14841.275715
0	4.546787	1.515596	54.534072	0	171.738532	301.467850	543.893737	173.649145	307.999597	541.927204	RUALLRRRL	9	0	11750.477929
0	7.342022	2.023722	16.048196	0	182.655962	292.789691	546.537534	188.257884	292.948320	559.272036	RUALLRRLR	9	0	16155.205171
0	3.460234	1.153411	74.900000	0	182.655962	292.789691	546.537534	187.179067	293.385377	543.006386	RUALLRRLL	9	0	9789.795632
0	6.123353	1.819048	41.628777	0	156.856096	277.313423	537.775817	150.901405	280.038024	546.550655	RUALLRLRR	9	0	11335.194526
0	4.754799	1.584933	61.230551	0	156.856096	277.313423	537.775817	153.167196	272.014638	533.361613	RUALLRLRL	9	0	11062.877540
0	7.181430	2.023722	11.789217	0	168.764510	275.794092	548.008158	171.400238	274.435125	561.840177	RUALLRLLR	9	0	13506.922486
0	2.777518	0.925839	74.900000	0	168.764510	275.794092	548.008158	170.648807	272.039335	547.102319	RUALLRLLL	9	0	7161.936721
0	7.875038	2.006524	21.565166	0	128.227061	284.950624	496.470574	116.568513	287.985552	495.444880	RUALLLRRR	9	0	14174.099100
0	3.864074	1.288025	74.900000	0	128.227061	284.950624	496.470574	128.516781	282.071251	489.727381	RUALLLRRL	9	0	10851.831876
0	5.573672	1.857891	41.626020	0	129.480620	279.296895	506.923355	123.230144	280.768240	514.277603	RUALLLRLR	9	0	11832.173024
0	5.378735	1.792912	45.790718	0	129.480620	279.296895	506.923355	126.576329	271.606897	506.075643	RUALLLRLL	9	0	11362.426224
0	5.684773	1.894924	46.461094	0	142.724294	309.902103	520.053841	135.610340	311.190936	526.402460	RUALLLLRR	9	0	13595.425506
0	7.245612	2.023722	37.423353	0	142.724294	309.902103	520.053841	146.168552	319.387383	526.109993	RUALLLLRL	9	0	12724.011152
0	6.989471	1.562269	33.866889	0	143.571022	308.126842	507.747225	135.112242	314.702277	507.535109	RUALLLLLR	9	0	9728.524311
0	3.970482	1.323494	74.900000	0	143.571022	308.126842	507.747225	148.473832	311.195918	505.274149	RUALLLLLL	9	0	9544.710345
0	10.702210	3.269835	21.660277	0	182.557699	195.010865	355.944802	189.170067	184.287490	342.232738	RUCRRRRRR	9	0	22432.111689
0	6.100746	2.033582	54.397197	0	182.557699	195.010865	355.944802	175.294680	189.822983	352.299655	RUCRRRRRL	9	0	17863.994255
0	8.568597	2.105890	70.966328	0	186.426044	214.398953	362.042401	186.526735	226.968148	367.020271	RUCRRRRLR	9	0	11852.596798
0	3.563757	1.187919	74.900000	0	186.426044	214.398953	362.042401	190.685601	211.389869	359.918666	RUCRRRRLL	9	0	5310.181219
0	9.988426	2.108668	35.178489	0	198.980105	210.003542	392.070265	210.656171	200.253348	389.780812	RUCRRRLRR	9	0	13813.279095
0	6.521514	2.108668	74.900000	0	198.980105	210.003542	392.070265	202.244690	218.595171	397.203306	RUCRRRLRL	9	0	12417.654543
0	7.095616	2.172725	26.165104	0	189.004949	200.819740	389.323122	192.962413	191.339558	384.657094	RUCRRRLLR	9	0	10273.158282
0	3.758498	1.252833	62.990546	0	189.004949	200.819740	389.323122	184.858005	197.942624	392.949050	RUCRRRLLL	9	0	9599.173742
0	7.383768	2.461256	17.773662	0	144.982910	205.206561	385.486224	140.443466	197.436940	376.527169	RUCRRLRRR	9	0	11988.755291
0	3.811715	1.270572	74.900000	0	144.982910	205.206561	385.486224	147.835219	201.175612	389.562400	RUCRRLRRL	9	0	7230.015968
0	7.762611	2.223184	16.811742	0	137.650489	212.134444	392.344875	126.632903	208.942983	388.209855	RUCRRLRLR	9	0	10225.502809
0	2.934936	0.978312	74.900000	0	137.650489	212.134444	392.344875	136.853733	211.108049	397.964656	RUCRRLRLL	9	0	7822.305411
0	5.680211	1.207581	27.516170	0	157.785032	237.473584	393.006394	163.278591	243.767622	396.211223	RUCRRLLRR	9	0	7372.982385
0	4.435646	1.207581	74.900000	0	157.785032	237.473584	393.006394	152.157085	240.964791	390.994680	RUCRRLLRL	9	0	4465.998564
0	4.836249	1.101656	44.166387	0	155.721939	230.467800	384.485659	151.604262	226.684148	378.134748	RUCRRLLLR	9	0	4711.083851
0	3.817273	1.101656	74.900000	0	155.721939	230.467800	384.485659	159.654212	234.318429	381.890840	RUCRRLLLL	9	0	4200.489503
0	6.386862	2.128954	14.791291	0	204.375449	207.268156	431.004971	213.120956	203.130697	432.969257	RUCRLRRRR	9	0	6944.083133
0	4.279112	1.426371	23.962296	0	204.375449	207.268156	431.004971	209.500505	204.804363	426.737988	RUCRLRRRL	9	0	6515.183880
0	3.022264	1.007421	39.540866	0	189.783771	205.972796	431.832857	187.118698	203.509664	428.074952	RUCRLRRLR	9	0	5003.824610
0	4.176453	1.392151	30.763366	0	189.783771	205.972796	431.832857	189.024341	200.045913	434.833249	RUCRLRRLL	9	0	4506.846112
0	3.571746	1.181355	52.901437	0	191.385073	217.199798	446.626360	188.761680	213.932018	451.224371	RUCRLRLRR	9	0	4711.083851
0	5.553664	1.181355	36.842085	0	191.385073	217.199798	446.626360	198.804692	213.811095	449.809600	RUCRLRLRL	9	0	4030.291387
0	3.811517	1.181355	43.448910	0	190.849928	228.752856	439.554046	189.032786	234.236280	438.407026	RUCRLRLLR	9	0	4234.529126
0	3.336658	1.112219	46.499515	0	190.849928	228.752856	439.554046	195.651851	230.355714	438.597270	RUCRLRLLL	9	0	3233.764204
0	5.789572	1.637376	17.440673	0	147.953383	215.430622	435.008453	139.799393	211.953398	435.589151	RUCRLLRRR	9	0	5473.571411
0	2.938100	0.979367	74.900000	0	147.953383	215.430622	435.008453	146.530763	218.920390	431.790127	RUCRLLRRL	9	0	3369.922697
0	4.393918	1.464639	23.735020	0	155.516613	208.718660	434.257539	154.533194	202.202809	436.079685	RUCRLLRLR	9	0	4220.913277
0	2.869940	0.956647	38.856733	0	155.516613	208.718660	434.257539	156.245928	205.822329	430.042865	RUCRLLRLL	9	0	4146.026106
0	5.697194	1.202741	30.154926	0	154.793406	221.430305	451.808022	147.642880	218.414477	457.035822	RUCRLLLRR	9	0	5201.254425
0	4.094845	1.202741	74.900000	0	154.793406	221.430305	451.808022	155.138261	227.485741	453.919859	RUCRLLLRL	9	0	3853.285346
0	4.635265	1.482517	22.046091	0	160.583456	215.001609	453.088518	159.473217	208.736627	457.216721	RUCRLLLLR	9	0	4677.044228
0	2.668517	0.889506	74.900000	0	160.583456	215.001609	453.088518	164.021984	215.962247	455.694275	RUCRLLLLL	9	0	3124.837410
0	7.027526	2.342509	7.501561	0	108.534528	263.506779	452.757574	98.820519	267.130206	456.578109	RUCLLRRRR	9	0	6876.003886
0	2.134259	0.711420	52.673313	0	108.534528	263.506779	452.757574	106.737567	265.238133	449.996669	RUCLLRRRL	9	0	3717.126853
0	5.238660	1.746220	21.335469	0	112.509230	252.685720	453.463691	106.899314	249.248780	459.472531	RUCLLRRLR	9	0	5031.056309
0	3.485791	1.161930	37.221580	0	112.509230	252.685720	453.463691	109.129490	249.046162	450.891388	RUCLLRRLL	9	0	4547.693660
0	3.062425	1.020808	46.827072	0	127.858103	259.978364	458.521074	127.422218	256.644239	462.795478	RUCLLRLRR	9	0	2498.508343
0	4.640445	1.159439	29.838665	0	127.858103	259.978364	458.521074	121.881059	261.794342	462.961658	RUCLLRLRL	9	0	2416.813247
0	3.208166	0.940938	54.816365	0	134.414099	265.682391	451.414794	138.977172	267.314385	450.320164	RUCLLRLLR	9	0	2750.401555
0	3.287610	0.940938	59.877259	0	134.414099	265.682391	451.414794	130.953654	269.332811	451.830695	RUCLLRLLL	9	0	2096.840789
0	4.078279	1.359426	22.448800	0	132.547872	237.923725	454.538786	130.365505	234.298143	460.543042	RUCLLLRRR	9	0	2961.447218
0	4.746653	1.582218	22.121129	0	132.547872	237.923725	454.538786	126.112364	234.956874	456.695831	RUCLLLRRL	9	0	2580.203439
0	4.912823	1.389037	12.499357	0	134.464952	239.378747	445.113183	127.963182	235.714783	443.791456	RUCLLLRLR	9	0	2457.660795
0	1.522831	0.507610	74.900000	0	134.464952	239.378747	445.113183	135.410098	237.912928	443.088646	RUCLLLRLL	9	0	1770.060406
0	4.798258	0.939475	34.269324	0	158.587349	252.642157	447.089332	163.174258	256.992017	442.182171	RUCLLLLRR	9	0	3240.572129
0	1.259457	0.419819	74.900000	0	158.587349	252.642157	447.089332	159.601745	251.154016	446.181343	RUCLLLLRL	9	0	1334.353229
0	2.719610	0.691966	34.711776	0	151.330955	250.581559	452.138674	150.356874	248.637738	456.779729	RUCLLLLLR	9	0	1763.252482
0	2.068992	0.689664	74.900000	0	151.330955	250.581559	452.138674	151.764649	253.673238	452.869724	RUCLLLLLL	9	0	1320.737380
0	8.461718	2.820573	19.882687	0	97.505001	272.100696	404.990787	86.888692	277.598912	398.423623	RUCLRRRRR	9	0	12751.242851
0	5.740942	1.913647	38.688946	0	97.505001	272.100696	404.990787	89.860391	267.762149	404.413380	RUCLRRRRL	9	0	10225.502809
0	3.689831	1.229944	54.361778	0	104.890481	273.791014	416.658542	102.066756	271.512127	422.319800	RUCLRRRLR	9	0	9435.783551
0	6.349620	2.002811	29.654254	0	104.890481	273.791014	416.658542	97.892112	280.549439	417.073583	RUCLRRRLL	9	0	9006.884299
0	6.466776	1.536037	6.257596	0	144.920301	274.318892	406.180892	154.572544	276.146972	404.442353	RUCLRRLRR	9	0	7488.717104
0	1.669455	0.556485	74.900000	0	144.920301	274.318892	406.180892	145.290869	275.923781	408.736447	RUCLRRLRL	9	0	3349.498923
0	4.731173	1.293689	32.471712	0	130.817738	273.584005	400.632488	124.806239	277.039001	397.855246	RUCLRRLLR	9	0	5194.446500
0	2.923366	0.974455	74.900000	0	130.817738	273.584005	400.632488	132.986688	272.271692	395.811028	RUCLRRLLL	9	0	4663.428378
0	6.352760	2.117587	25.414801	0	107.106936	241.363921	396.117385	97.926269	242.820201	392.326623	RUCLRLRRR	9	0	7366.174460
0	7.420135	2.473378	21.704878	0	107.106936	241.363921	396.117385	98.959975	234.349888	391.265966	RUCLRLRRL	9	0	7318.518988
0	5.002771	1.056140	74.900000	0	123.034083	245.227597	397.007781	129.804465	248.783424	396.249075	RUCLRLRLR	9	0	5208.062350
0	2.965534	0.988511	74.900000	0	123.034083	245.227597	397.007781	121.543497	241.067822	395.613000	RUCLRLRLL	9	0	3247.380053
0	6.485490	2.161830	14.293819	0	112.011269	240.729737	417.924782	102.867860	236.935425	416.718825	RUCLRLLRR	9	0	6195.211422
0	3.654258	1.218086	35.840451	0	112.011269	240.729737	417.924782	107.610873	241.083951	422.424179	RUCLRLLRL	9	0	4636.196680
0	4.733260	0.999244	47.784924	0	125.114454	239.542164	417.248054	121.343829	233.342880	417.336633	RUCLRLLLR	9	0	4227.721201
0	4.568941	0.999244	74.900000	0	125.114454	239.542164	417.248054	131.912284	239.853055	419.413003	RUCLRLLLL	9	0	4111.986483
0	8.356425	1.799255	10.783769	0	121.966946	309.931273	456.253201	109.564867	309.380257	460.378514	RUBLLRRRR	9	0	7475.101255
0	6.374566	1.799255	19.369746	0	121.966946	309.931273	456.253201	112.582630	311.358271	453.221871	RUBLLRRRL	9	0	5528.034808
0	3.799159	0.935625	42.037112	0	139.814232	305.224514	456.387581	135.572468	302.182030	459.757549	RUBLLRRLR	9	0	3049.950239
0	4.189589	0.935625	74.900000	0	139.814232	305.224514	456.387581	145.475120	302.269763	455.487412	RUBLLRRLL	9	0	2920.599671
0	7.727763	1.799255	17.132251	0	129.137093	323.721189	467.261711	117.788556	326.151081	470.364480	RUBLLRLRR	9	0	7672.531069
0	6.114048	1.799255	30.613206	0	129.137093	323.721189	467.261711	125.036625	330.757471	473.315279	RUBLLRLRL	9	0	5609.729903
0	4.179580	1.024368	22.102500	0	140.581138	316.225303	465.691460	135.672374	315.543661	470.989938	RUBLLRLLR	9	0	2729.977781
0	1.758826	0.586275	74.900000	0	140.581138	316.225303	465.691460	142.484987	316.669359	468.114102	RUBLLRLLL	9	0	2457.660795
0	7.380342	1.799255	14.187464	0	127.486466	325.672459	437.647274	116.410804	326.845166	435.048307	RUBLLLRRR	9	0	7087.049550
0	6.651416	1.799255	19.407418	0	127.486466	325.672459	437.647274	119.798452	332.156997	435.455970	RUBLLLRRL	9	0	5800.351793
0	5.771744	1.249224	74.900000	0	143.944841	320.654970	433.907296	151.799077	317.202208	431.084485	RUBLLLRLR	9	0	3526.504964
0	1.732636	0.577545	53.493364	0	143.944841	320.654970	433.907296	143.728155	322.980482	432.256878	RUBLLLRLL	9	0	2178.535885
0	7.011988	1.799255	14.370194	0	137.071371	336.640154	450.097218	128.291075	342.808895	449.264193	RUBLLLLRR	9	0	6038.629156
0	5.110118	1.703373	26.541938	0	137.071371	336.640154	450.097218	134.220337	343.224329	454.200343	RUBLLLLRL	9	0	4602.157057
0	4.026112	1.037006	26.050481	0	148.925836	330.300850	445.016044	148.023444	335.895343	441.824937	RUBLLLLLR	9	0	2845.712500
0	2.514442	0.838147	74.900000	0	148.925836	330.300850	445.016044	152.730485	329.900178	444.399874	RUBLLLLLL	9	0	2021.953618
0	4.009270	1.336423	36.444013	0	192.303422	327.397713	455.223545	194.631436	332.920462	457.001499	RUBLRRRRR	9	0	3860.093271
0	4.480773	1.493591	32.889466	0	192.303422	327.397713	455.223545	199.007999	326.920069	457.071424	RUBLRRRRL	9	0	3778.398175
0	4.443823	1.445472	17.255261	0	187.871215	318.623673	446.481251	191.171950	313.222802	443.194670	RUBLRRRLR	9	0	4370.687619
0	2.001325	0.667108	74.411333	0	187.871215	318.623673	446.481251	187.559176	319.849375	442.834537	RUBLRRRLL	9	0	2988.678917
0	6.190465	2.043636	28.750407	0	171.014306	344.921554	461.304348	165.832610	352.419166	464.755985	RUBLRRLRR	9	0	4193.681578
0	3.884160	1.294720	55.068006	0	171.014306	344.921554	461.304348	175.621778	348.418210	463.149970	RUBLRRLRL	9	0	3921.364593
0	5.819957	1.486018	17.410087	0	167.107650	340.897333	454.785932	160.519065	346.887038	455.523699	RUBLRRLLR	9	0	3499.273265
0	1.926802	0.642267	74.900000	0	167.107650	340.897333	454.785932	167.757943	341.696656	451.174408	RUBLRRLLL	9	0	3179.300807
0	5.274862	1.758287	34.112940	0	158.853878	342.444993	482.406740	160.909984	348.868460	488.227060	RUBLRLRRR	9	0	4649.812529
0	4.672492	1.557497	41.860827	0	158.853878	342.444993	482.406740	152.972821	346.534280	482.366883	RUBLRLRRL	9	0	4411.535167
0	3.999865	1.333288	34.209435	0	156.384736	336.015559	484.735194	150.458390	336.096939	486.786571	RUBLRLRLR	9	0	4942.553289
0	4.308359	1.436120	44.883709	0	156.384736	336.015559	484.735194	156.659892	339.267436	492.226592	RUBLRLRLL	9	0	3655.855532
0	4.706742	1.456474	27.019999	0	180.439659	333.010755	478.251913	181.482643	338.556191	484.119036	RUBLRLLRR	9	0	3900.940819
0	4.367384	1.455795	42.156112	0	180.439659	333.010755	478.251913	186.958532	334.435161	478.970286	RUBLRLLRL	9	0	2845.712500
0	3.795267	1.110771	36.463096	0	178.209330	322.471878	472.407716	180.239436	317.923858	468.483794	RUBLRLLLR	9	0	2607.435137
0	2.706115	0.902038	74.900000	0	178.209330	322.471878	472.407716	175.765160	319.158354	473.069424	RUBLRLLLL	9	0	2301.078528
0	6.484459	2.161486	12.506542	0	194.670267	253.089538	538.602418	198.237812	254.314592	550.601451	RUARRLRRRR	10	0	6263.290669
0	2.788071	0.929357	66.833286	0	194.670267	253.089538	538.602418	191.270414	251.948167	541.636054	RUARRLRRRL	10	0	3431.194019
0	3.221755	1.073918	35.333555	0	189.387086	247.968632	524.500890	184.689003	246.461023	524.210515	RUARRLRRLR	10	0	3478.849491
0	2.767489	0.922496	53.167537	0	189.387086	247.968632	524.500890	190.419751	243.892718	523.762073	RUARRLRRLL	10	0	2832.096650
0	6.464452	2.154817	8.990418	0	209.716982	261.856264	531.017611	215.671440	263.756573	541.050840	RUARRLRLRR	10	0	6964.506907
0	2.352302	0.784101	71.975524	0	209.716982	261.856264	531.017611	210.412873	265.331074	530.146497	RUARRLRLRL	10	0	3145.261184
0	2.684102	0.707517	74.900000	0	205.298448	256.191928	518.529589	204.788291	255.795835	513.227927	RUARRLRLLR	10	0	2968.255143
0	3.351395	0.707517	48.000712	0	205.298448	256.191928	518.529589	209.288241	254.153823	521.810546	RUARRLRLLL	10	0	2784.441178
0	5.558031	1.474268	23.981056	0	170.313571	232.522604	487.694635	165.438884	225.538603	487.367358	RUARRLLRRR	10	0	4132.410256
0	2.975290	0.991763	74.900000	0	170.313571	232.522604	487.694635	168.017232	235.091861	483.795964	RUARRLLRRL	10	0	3145.261184
0	2.874865	0.958288	41.986229	0	172.631806	232.928206	496.041781	169.444755	233.409908	499.963129	RUARRLLRLR	10	0	3649.047607
0	3.710102	1.236701	36.875750	0	172.631806	232.928206	496.041781	172.243446	227.635973	498.712758	RUARRLLRLL	10	0	3152.069108
0	2.258918	0.752973	69.754521	0	189.567875	231.889914	482.071711	191.651750	233.158706	478.865464	RUARRLLLRR	10	0	3519.697039
0	4.647558	1.226557	30.107051	0	189.567875	231.889914	482.071711	189.924555	224.947565	480.033665	RUARRLLLRL	10	0	3199.724581
0	4.060355	1.105485	30.440250	0	190.793059	232.676427	489.254916	191.886728	226.846815	491.718527	RUARRLLLLR	10	0	3124.837410
0	2.569725	0.856575	74.900000	0	190.793059	232.676427	489.254916	194.136365	234.641226	490.160088	RUARRLLLLL	10	0	2525.740041
0	3.859856	1.286619	21.684921	0	221.501513	273.155993	505.464175	223.846912	274.004179	512.464682	RUARRRRRRR	10	0	3152.069108
0	4.678452	1.559484	23.083413	0	221.501513	273.155993	505.464175	227.355353	276.431373	508.776283	RUARRRRRRL	10	0	2450.852870
0	2.490194	0.696267	27.325684	0	216.173738	266.898742	497.508396	218.886852	264.215767	497.665037	RUARRRRRLR	10	0	1565.822667
0	2.516864	0.696267	74.900000	0	216.173738	266.898742	497.508396	213.201663	264.527680	496.650497	RUARRRRRLL	10	0	1327.545305
0	4.981397	1.152672	18.834202	0	216.031940	277.152604	486.801936	222.055794	281.597057	488.771272	RUARRRRLRR	10	0	1858.563427
0	2.397690	0.799230	74.900000	0	216.031940	277.152604	486.801936	213.915155	279.967546	485.429658	RUARRRRLRL	10	0	1416.048325
0	1.621049	0.540350	73.760279	0	215.596339	272.124631	484.100330	215.028969	270.963122	481.331363	RUARRRRLLR	10	0	1109.691716
0	2.743260	0.663337	38.670740	0	215.596339	272.124631	484.100330	219.730776	272.769373	484.649387	RUARRRRLLL	10	0	1007.572847
0	3.411977	1.070866	23.116188	0	198.720875	263.858008	458.172780	199.431550	263.664073	451.416839	RUARRRLRRR	10	0	2791.249102
0	2.257721	0.752574	74.900000	0	198.720875	263.858008	458.172780	201.078311	266.287764	459.112166	RUARRRLRRL	10	0	1695.173235
0	3.221622	1.070866	31.121342	0	191.464479	263.666320	463.813242	187.178074	262.938443	460.756657	RUARRRLRLR	10	0	2219.383433
0	2.361263	0.787088	60.938016	0	191.464479	263.666320	463.813242	189.976786	266.085724	466.741177	RUARRRLRLL	10	0	1790.484180
0	6.190364	1.175449	9.872534	0	206.890774	245.149518	466.928353	211.008111	236.607401	466.438600	RUARRRLLRR	10	0	1885.795125
0	1.772765	0.590922	74.900000	0	206.890774	245.149518	466.928353	208.852895	245.896030	464.676727	RUARRRLLRL	10	0	1218.618511
0	2.303252	0.486242	32.945390	0	200.251014	250.967923	468.322380	198.384971	248.861022	465.540612	RUARRRLLLR	10	0	1082.460018
0	1.998006	0.486242	74.900000	0	200.251014	250.967923	468.322380	198.414405	251.639629	471.397961	RUARRRLLLL	10	0	891.838128
0	4.191807	1.397269	25.015665	0	101.220240	310.137996	418.033786	97.240058	313.471287	413.092934	RUBRRRRRR	9	0	3785.206100
0	5.722176	1.907392	22.556453	0	101.220240	310.137996	418.033786	92.495173	311.044045	417.935639	RUBRRRRRL	9	0	3056.758163
0	4.734745	0.999557	25.061371	0	107.499696	309.129034	423.831113	100.568344	310.321329	426.172566	RUBRRRRLR	9	0	1613.478140
0	2.130401	0.710134	74.900000	0	107.499696	309.129034	423.831113	108.507786	312.204933	423.263582	RUBRRRRLL	9	0	1593.054366
0	6.074405	1.720061	12.523003	0	108.769304	297.878067	436.100068	99.640326	297.885294	438.498688	RUBRRRLRR	9	0	2818.480801
0	1.990762	0.663587	74.900000	0	108.769304	297.878067	436.100068	109.175240	296.546225	439.643103	RUBRRRLRL	9	0	1865.371351
0	2.531580	0.534445	74.900000	0	116.977572	296.145380	431.532458	120.664842	294.962088	431.867783	RUBRRRLLR	9	0	1511.359270
0	1.942532	0.534445	74.900000	0	116.977572	296.145380	431.532458	115.121204	295.471609	428.624560	RUBRRRLLL	9	0	1082.460018
0	3.406910	0.905833	13.103987	0	150.172164	296.930831	412.495425	154.476271	297.116607	408.643201	RUBRRLRRR	9	0	2015.145693
0	1.810962	0.603654	74.523523	0	150.172164	296.930831	412.495425	150.830016	294.298957	413.265194	RUBRRLRRL	9	0	891.838128
0	3.183947	0.905833	17.897159	0	140.226014	298.131260	413.441282	136.387817	299.566306	409.981235	RUBRRLRLR	9	0	1695.173235
0	1.966796	0.655599	74.900000	0	140.226014	298.131260	413.441282	138.693645	295.825799	415.000236	RUBRRLRLL	9	0	919.069826
0	3.417518	0.849253	12.436704	0	140.815028	306.612419	420.017290	137.132919	309.871842	417.659155	RUBRRLLRR	9	0	1395.624551
0	1.277991	0.425997	74.900000	0	140.815028	306.612419	420.017290	140.156473	307.013601	422.366965	RUBRRLLRL	9	0	810.143032
0	3.691104	0.849253	11.127736	0	150.548298	304.306451	420.369512	155.892615	305.349527	418.361101	RUBRRLLLR	9	0	1347.969079
0	1.221190	0.407063	74.900000	0	150.548298	304.306451	420.369512	151.103024	304.731251	422.635423	RUBRRLLLL	9	0	789.719258
0	5.130743	0.558435	5.792234	0	179.707785	290.431822	419.626170	187.008210	291.361974	416.004509	RUBRLRRRR	9	0	1654.325688
0	1.297279	0.432426	74.900000	0	179.707785	290.431822	419.626170	179.290741	290.662465	417.107207	RUBRLRRRL	9	0	660.368690
0	2.349441	0.558435	29.549958	0	171.386432	292.267344	424.516290	173.114212	295.407465	424.050951	RUBRLRRLR	9	0	810.143032
0	2.081671	0.558435	74.900000	0	171.386432	292.267344	424.516290	168.294830	293.031757	424.249142	RUBRLRRLL	9	0	456.130951
0	4.739788	0.558435	9.678115	0	181.700268	284.718232	426.995928	188.868436	284.810249	425.448132	RUBRLRLRR	9	0	1184.578887
0	2.469362	0.558435	33.773288	0	181.700268	284.718232	426.995928	184.445903	282.149751	426.419339	RUBRLRLRL	9	0	687.600389
0	1.853761	0.407067	49.051098	0	173.189973	286.353613	431.360229	175.371410	287.871574	432.673563	RUBRLRLLR	9	0	687.600389
0	1.504209	0.407067	74.900000	0	173.189973	286.353613	431.360229	171.864855	284.985004	433.055527	RUBRLRLLL	9	0	653.560765
0	4.761207	0.558435	13.641936	0	144.735307	288.595750	441.171666	138.295030	288.511296	445.651718	RUBRLLRRR	9	0	1062.036244
0	2.143853	0.558435	74.900000	0	144.735307	288.595750	441.171666	144.590340	291.879130	441.154222	RUBRLLRRL	9	0	605.905293
0	1.616114	0.538705	74.900000	0	148.049656	285.519957	436.159609	148.588925	284.501858	433.298107	RUBRLLRLR	9	0	653.560765
0	2.962131	0.558435	37.322749	0	148.049656	285.519957	436.159609	143.862352	284.460812	437.988789	RUBRLLRLL	9	0	585.481519
0	2.814907	0.558435	33.538370	0	155.929650	283.840834	443.011273	153.115885	283.093072	447.166764	RUBRLLLRR	9	0	714.832087
0	1.971578	0.558435	74.900000	0	155.929650	283.840834	443.011273	158.141512	281.788550	443.242145	RUBRLLLRL	9	0	565.057745
0	1.516886	0.495121	64.137958	0	157.200782	287.435336	441.692209	159.314219	288.404952	441.652826	RUBRLLLLR	9	0	435.707177
0	1.886610	0.495121	49.383480	0	157.200782	287.435336	441.692209	155.527026	288.382513	444.510408	RUBRLLLLL	9	0	415.283403
0	4.512071	1.082837	8.388003	0	141.650152	247.747386	487.556010	135.233746	245.178381	487.193504	RUARLRRRRR	10	0	1341.161154
0	1.983564	0.661188	36.080423	0	141.650152	247.747386	487.556010	140.384686	245.174558	486.234507	RUARLRRRRL	10	0	755.679635
0	3.169034	1.056345	32.476268	0	149.348863	255.044715	483.498606	152.315603	257.847400	480.060307	RUARLRRRLR	10	0	1191.386812
0	1.260453	0.420151	74.900000	0	149.348863	255.044715	483.498606	150.135496	256.638443	484.487957	RUARLRRRLL	10	0	762.487560
0	3.453228	1.151076	18.777472	0	138.922616	243.087348	499.919483	135.625174	239.361051	502.277616	RUARLRRLRR	10	0	1102.883792
0	4.077263	1.359088	17.733500	0	138.922616	243.087348	499.919483	133.005983	241.082754	499.642724	RUARLRRLRL	10	0	987.149073
0	3.319314	0.824028	24.438287	0	147.050588	248.113738	503.209478	146.304546	246.771469	509.538590	RUARLRRLLR	10	0	844.182655
0	1.721052	0.573684	74.900000	0	147.050588	248.113738	503.209478	148.853155	250.007949	503.668992	RUARLRRLLL	10	0	680.792464
0	3.622748	1.207583	32.501432	0	150.541507	240.223121	506.916317	146.740634	236.181063	506.596981	RUARLRLRRR	10	0	1211.810586
0	3.414961	1.138320	44.406317	0	150.541507	240.223121	506.916317	149.770421	239.013872	513.484963	RUARLRLRRL	10	0	987.149073
0	3.060282	0.790193	21.972517	0	156.566737	245.042614	506.574836	157.331879	244.890874	512.610208	RUARLRLRLR	10	0	667.176615
0	1.289883	0.429961	74.900000	0	156.566737	245.042614	506.574836	158.419219	245.485013	505.881001	RUARLRLRLL	10	0	592.289444
0	4.281815	1.117387	5.798601	0	148.926624	239.731461	489.683582	144.059422	235.436578	488.410149	RUARLRLLRR	10	0	1184.578887
0	1.737921	0.579307	29.856964	0	148.926624	239.731461	489.683582	148.064020	237.273359	490.412448	RUARLRLLRL	10	0	592.289444
0	2.821133	0.940378	28.254333	0	156.402784	246.396829	485.142022	158.532827	248.643540	481.202220	RUARLRLLLR	10	0	1000.764922
0	1.657955	0.552652	74.900000	0	156.402784	246.396829	485.142022	158.690324	247.469876	485.501676	RUARLRLLLL	10	0	639.944916
0	3.353466	1.117822	23.530716	0	171.858575	255.695519	525.787428	172.808168	254.790955	532.272457	RUARLLRRRR	10	0	878.222279
0	2.775296	0.925099	38.485257	0	171.858575	255.695519	525.787428	168.955145	253.521312	528.688457	RUARLLRRRL	10	0	680.792464
0	1.601722	0.533907	37.553591	0	171.076413	256.380730	516.948954	170.164492	254.214879	517.877847	RUARLLRRLR	10	0	401.667554
0	1.349152	0.449717	52.242230	0	171.076413	256.380730	516.948954	169.556959	256.554364	515.132335	RUARLLRRLL	10	0	367.627931
0	2.645654	0.881885	32.125989	0	183.586279	265.980190	514.546805	186.808910	268.439543	514.379511	RUARLLRLRR	10	0	476.554725
0	2.334936	0.778312	39.722293	0	183.586279	265.980190	514.546805	184.976010	266.169932	518.843234	RUARLLRLRL	10	0	449.323026
0	1.599071	0.406953	74.900000	0	181.004577	263.637106	509.294730	179.953298	262.231910	507.061702	RUARLLRLLR	10	0	340.396232
0	1.490724	0.406953	31.575201	0	181.004577	263.637106	509.294730	182.631317	264.682264	507.705409	RUARLLRLLL	10	4	190.621890
0	1.806731	0.473302	29.585507	0	178.201337	266.147939	493.262805	178.466956	266.504148	489.696144	RUARLLLRRR	10	0	354.012081
0	1.600981	0.473302	61.398308	0	178.201337	266.147939	493.262805	177.260196	263.906945	492.818289	RUARLLLRRL	10	4	224.661513
0	2.087509	0.473302	12.815073	0	181.215998	269.048573	497.630165	183.607860	271.159578	497.299838	RUARLLLRLR	10	0	313.164533
0	0.688302	0.229434	74.900000	0	181.215998	269.048573	497.630165	181.696686	268.670868	498.752205	RUARLLLRLL	10	24	217.853588
0	2.257010	0.473302	23.944306	0	173.600521	269.025660	492.727409	172.996134	270.054202	488.490177	RUARLLLLRR	10	0	456.130951
0	1.681363	0.473302	62.908512	0	173.600521	269.025660	492.727409	171.770069	267.249542	492.241324	RUARLLLLRL	10	0	279.124910
0	1.814081	0.458664	61.436826	0	173.211590	269.225147	497.990005	171.991819	267.124277	499.756165	RUARLLLLLR	10	0	251.893212
0	0.861974	0.287325	74.900000	0	173.211590	269.225147	497.990005	173.082686	270.297066	498.984049	RUARLLLLLL	10	24	108.926794
0	4.629350	1.543117	16.335726	0	195.860327	323.068422	507.473608	195.909995	328.772319	512.982356	RUALRRRRRR	10	0	2634.666836
0	2.554108	0.851369	39.223231	0	195.860327	323.068422	507.473608	197.487991	323.174386	512.117498	RUALRRRRRL	10	0	2124.072488
0	2.536802	0.845601	39.544673	0	199.057729	321.821154	497.202850	202.718910	321.952040	495.500345	RUALRRRRLR	10	0	2294.270604
0	3.506984	1.168995	32.231946	0	199.057729	321.821154	497.202850	200.585153	326.971730	496.930644	RUALRRRRLL	10	0	1981.106070
0	5.324218	1.295922	20.228280	0	183.710911	320.508092	498.808427	182.431252	327.709561	503.534468	RUALRRRLRR	10	0	2314.694378
0	2.739719	0.913240	74.900000	0	183.710911	320.508092	498.808427	180.274954	320.683921	495.665438	RUALRRRLRL	10	0	1681.557386
0	2.830006	0.597446	74.900000	0	185.300427	314.493045	500.304263	184.123696	310.320136	500.098995	RUALRRRLLR	10	0	1320.737380
0	2.830006	0.597446	56.851803	0	185.300427	314.493045	500.304263	184.993008	317.464796	504.408430	RUALRRRLLL	10	0	1170.963038
0	3.511798	1.170599	21.887290	0	185.348399	291.377189	463.751302	185.284943	288.381735	457.915841	RUALRRLRRR	10	0	2260.230980
0	2.788260	0.929420	48.230892	0	185.348399	291.377189	463.751302	182.663585	288.087557	464.392408	RUALRRLRRL	10	0	1422.856250
0	2.291916	0.763972	30.775267	0	182.856211	295.731907	471.242086	179.387411	296.003355	470.604199	RUALRRLRLR	10	0	1293.505682
0	2.145107	0.715036	41.060129	0	182.856211	295.731907	471.242086	181.341962	294.521497	474.707604	RUALRRLRLL	10	0	1157.347189
0	3.985827	1.236418	3.554047	0	200.853486	301.805439	463.714083	204.018441	301.002311	456.976069	RUALRRLLRR	10	0	1715.597009
0	0.660314	0.220105	74.900000	0	200.853486	301.805439	463.714083	201.401230	300.984055	464.005882	RUALRRLLRL	10	2	687.600389
0	4.054408	1.230330	16.818779	0	201.038262	307.282238	472.895356	206.271125	310.631123	473.140355	RUALRRLLLR	10	0	1300.313606
0	1.699787	0.566596	74.900000	0	201.038262	307.282238	472.895356	199.827710	308.938649	474.991360	RUALRRLLLL	10	0	898.646052
0	5.048670	1.179231	22.218114	0	209.779505	293.108518	516.091240	213.889872	293.175954	524.646551	RUALRLRRRR	10	0	2825.288726
0	3.239397	1.079799	74.900000	0	209.779505	293.108518	516.091240	206.853425	289.263507	517.587986	RUALRLRRRL	10	0	1865.371351
0	4.041032	1.187030	20.305498	0	213.832279	294.977491	509.936945	219.417799	295.678259	513.311187	RUALRLRRLR	10	0	1736.020783
0	1.695081	0.565027	74.428321	0	213.832279	294.977491	509.936945	214.757815	294.464120	506.840706	RUALRLRRLL	10	0	1490.935496
0	4.527183	1.509061	12.843608	0	205.810440	306.164104	518.235264	208.005547	309.431198	525.692728	RUALRLRLRR	10	0	3036.334389
0	1.836910	0.612303	74.900000	0	205.810440	306.164104	518.235264	203.195580	306.949374	519.135345	RUALRLRLRL	10	0	1681.557386
0	3.395561	0.919282	19.501666	0	207.838489	305.549495	508.326602	211.885134	308.823574	508.391880	RUALRLRLLR	10	0	1667.941537
0	1.776184	0.592061	74.900000	0	207.838489	305.549495	508.326602	206.780446	306.560031	505.330607	RUALRLRLLL	10	0	1102.883792
0	3.312874	1.104291	31.136153	0	213.508387	300.952889	477.011289	216.414045	301.586325	471.640250	RUALRLLRRR	10	0	1586.246441
0	3.162595	1.054198	47.200710	0	213.508387	300.952889	477.011289	215.970148	304.969408	478.506774	RUALRLLRRL	10	0	1170.963038
0	2.687617	0.895872	27.042498	0	212.911063	298.462506	483.625074	216.933735	297.843095	484.461066	RUALRLLRLR	10	0	1266.273983
0	1.845611	0.615204	60.137393	0	212.911063	298.462506	483.625074	213.090300	300.604264	486.025749	RUALRLLRLL	10	0	966.725299
0	4.081120	1.179865	12.486436	0	202.476119	288.236764	466.769175	204.563118	287.066314	459.227462	RUALRLLLRR	10	0	1599.862290
0	2.156362	0.718787	63.987641	0	202.476119	288.236764	466.769175	199.964176	286.620563	464.921318	RUALRLLLRL	10	0	728.447936
0	2.733894	0.707660	39.129274	0	199.253462	287.856120	477.357803	195.781024	287.066304	480.240997	RUALRLLLLR	10	0	1034.804545
0	1.616073	0.538691	74.900000	0	199.253462	287.856120	477.357803	200.256855	286.737084	479.927224	RUALRLLLLL	10	0	844.182655
0	5.002467	1.667489	28.287312	0	167.778899	306.204930	554.389637	168.189396	308.721963	563.825158	RUALLRRRRR	10	0	8210.357116
0	4.513954	1.504651	40.562215	0	167.778899	306.204930	554.389637	161.953171	309.449857	556.801749	RUALLRRRRL	10	0	6630.918599
0	5.699331	1.439816	25.995832	0	173.649145	307.999597	541.927204	176.400298	316.042170	544.565054	RUALLRRRLR	10	0	6549.223504
0	3.158531	1.052844	74.900000	0	173.649145	307.999597	541.927204	173.264246	308.347264	535.646488	RUALLRRRLL	10	0	5201.254425
0	5.619356	1.873119	26.591061	0	188.257884	292.948320	559.272036	193.747807	289.691572	566.819241	RUALLRRLRR	10	0	8652.872217
0	4.694194	1.564731	38.171273	0	188.257884	292.948320	559.272036	189.163805	296.909464	567.020572	RUALLRRLRL	10	0	7502.332953
0	3.450077	1.095741	60.192939	0	187.179067	293.385377	543.006386	187.986129	290.592638	537.241915	RUALLRRLLR	10	0	5398.684240
0	4.414609	1.095741	55.194553	0	187.179067	293.385377	543.006386	192.177828	297.613862	545.241351	RUALLRRLLL	10	0	4391.111393
0	4.329552	1.443184	25.548036	0	150.901405	280.038024	546.550655	148.370134	279.991693	554.555107	RUALLRLRRR	10	0	5950.126135
0	3.991905	1.330635	31.119602	0	150.901405	280.038024	546.550655	146.177758	283.530273	548.788547	RUALLRLRRL	10	0	5385.068390
0	5.419283	1.505686	29.386304	0	153.167196	272.014638	533.361613	147.681698	265.777020	533.562203	RUALLRLRLR	10	0	6215.635196
0	3.440294	1.146765	74.900000	0	153.167196	272.014638	533.361613	154.747734	272.234217	526.803512	RUALLRLRLL	10	0	4847.242344
0	6.170795	1.922536	21.349938	0	171.400238	274.435125	561.840177	176.749154	272.602282	571.734728	RUALLRLLRR	10	0	7781.457864
0	3.855281	1.285094	52.370562	0	171.400238	274.435125	561.840177	167.861308	275.002573	567.971169	RUALLRLLRL	10	0	5725.464622
0	3.000458	0.879548	68.781084	0	170.648807	272.039335	547.102319	173.768067	272.339427	542.709391	RUALLRLLLR	10	0	3914.556668
0	3.635847	0.879548	51.354731	0	170.648807	272.039335	547.102319	168.962869	266.958611	549.128477	RUALLRLLLL	10	0	3247.380053
0	6.541660	1.906198	26.844568	0	116.568513	287.985552	495.444880	106.878404	285.944927	493.377762	RUALLLRRRR	10	0	7100.665400
0	4.671079	1.557026	39.408334	0	116.568513	287.985552	495.444880	112.278740	293.682958	496.286755	RUALLLRRRL	10	0	7073.433701
0	4.907119	1.223623	72.425111	0	128.516781	282.071251	489.727381	135.671352	282.275050	486.706161	RUALLLRRLR	10	0	6365.409538
0	4.150782	1.223623	53.221873	0	128.516781	282.071251	489.727381	125.000812	277.075224	487.404866	RUALLLRRLL	10	0	4486.422338
0	5.124399	1.708133	26.985750	0	123.230144	280.768240	514.277603	115.887749	282.771506	516.817798	RUALLLRLRR	10	0	6059.052930
0	3.194573	1.064858	49.812741	0	123.230144	280.768240	514.277603	123.249879	280.475095	520.655241	RUALLLRLRL	10	0	5773.120095
0	5.925119	1.703266	23.018899	0	126.576329	271.606897	506.075643	120.307452	265.055763	505.370108	RUALLLRLLR	10	0	6746.653318
0	3.386645	1.128882	74.900000	0	126.576329	271.606897	506.075643	130.791309	268.587842	505.719360	RUALLLRLLL	10	0	4615.772906
0	3.469212	1.156404	51.436212	0	135.610340	311.190936	526.402460	134.035804	308.544962	532.059876	RUALLLLRRR	10	0	6807.924640
0	5.398578	1.799526	30.263843	0	135.610340	311.190936	526.402460	128.640026	315.393799	528.357825	RUALLLLRRL	10	0	6787.500866
0	6.202577	1.922536	14.158697	0	146.168552	319.387383	526.109993	147.071751	328.310660	530.230598	RUALLLLRLR	10	0	7692.954843
0	2.935548	0.978516	52.212950	0	146.168552	319.387383	526.109993	150.013986	320.136354	528.999149	RUALLLLRLL	10	0	5031.056309
0	5.906472	1.484155	24.631072	0	135.112242	314.702277	507.535109	130.725577	322.505720	509.311269	RUALLLLLRR	10	0	5003.824610
0	3.936096	1.312032	41.479727	0	135.112242	314.702277	507.535109	129.307691	314.561424	505.391959	RUALLLLLRL	10	0	4724.699700
0	3.995448	1.257319	74.900000	0	148.473832	311.195918	505.274149	151.909289	307.060048	501.446106	RUALLLLLLR	10	0	5310.181219
0	5.001933	1.257319	40.278116	0	148.473832	311.195918	505.274149	152.371759	317.590219	507.425583	RUALLLLLLL	10	0	4234.529126
0	8.167856	2.722619	15.579964	0	189.170067	184.287490	342.232738	191.529713	176.989137	329.320678	RUCRRRRRRR	10	0	14071.980231
0	5.434035	1.811345	42.806638	0	189.170067	184.287490	342.232738	195.843734	179.308325	341.891109	RUCRRRRRRL	10	0	8360.131458
0	5.558351	1.852784	21.893742	0	175.294680	189.822983	352.299655	170.005516	185.877658	345.265781	RUCRRRRRLR	10	0	9959.993748
0	3.157292	1.052431	55.814007	0	175.294680	189.822983	352.299655	172.110486	187.759423	356.220103	RUCRRRRRLL	10	0	7904.000507
0	5.996216	1.998739	14.175138	0	186.526735	226.968148	367.020271	186.775136	234.842999	373.198293	RUCRRRRLRR	10	0	6773.885017
0	4.674304	1.558101	24.771206	0	186.526735	226.968148	367.020271	186.336416	234.065071	365.750501	RUCRRRRLRL	10	0	5078.711781
0	3.405452	1.128523	35.235251	0	190.685601	211.389869	359.918666	193.936851	207.528823	361.657866	RUCRRRRLLR	10	0	3472.041566
0	1.702528	0.567509	70.425065	0	190.685601	211.389869	359.918666	190.438028	210.823551	356.610459	RUCRRRRLLL	10	0	1838.139653
0	6.056211	2.003234	25.493352	0	210.656171	200.253348	389.780812	218.293212	195.743373	393.362108	RUCRRRLRRR	10	0	6937.275208
0	7.258171	2.003234	21.243411	0	210.656171	200.253348	389.780812	217.306178	192.816167	383.352844	RUCRRRLRRL	10	0	6876.003886
0	7.043852	2.003234	37.289492	0	202.244690	218.595171	397.203306	199.416487	228.870631	399.471763	RUCRRRLRLR	10	0	7699.762768
0	1.787093	0.595698	74.900000	0	202.244690	218.595171	397.203306	202.602395	218.069376	400.679870	RUCRRRLRLL	10	0	4717.891776
0	6.271598	2.064089	24.204800	0	192.962413	191.339558	384.657094	199.804398	184.885531	382.056668	RUCRRRLLRR	10	0	5759.504245
0	4.059696	1.353232	53.921515	0	192.962413	191.339558	384.657094	189.636271	186.628773	381.603306	RUCRRRLLRL	10	0	4513.654036
0	3.916688	1.190191	32.062550	0	184.858005	197.942624	392.949050	179.302814	195.665847	392.823381	RUCRRRLLLR	10	0	4997.016686
0	2.511108	0.837036	64.029849	0	184.858005	197.942624	392.949050	185.700010	196.814095	397.623276	RUCRRRLLLL	10	0	4602.157057
0	5.106891	1.702297	23.276856	0	140.443466	197.436940	376.527169	140.324269	192.043853	369.124847	RUCRRLRRRR	10	0	6692.189921
0	4.828695	1.609565	31.874991	0	140.443466	197.436940	376.527169	134.429061	193.699182	373.712702	RUCRRLRRRL	10	0	5296.565370
0	4.166691	1.207043	35.345475	0	147.835219	201.175612	389.562400	147.601304	195.202777	392.500825	RUCRRLRRLR	10	0	3941.788367
0	3.490262	1.163421	74.440024	0	147.835219	201.175612	389.562400	152.185189	203.645326	392.040546	RUCRRLRRLL	10	0	3288.227601
0	4.769227	1.589742	23.771617	0	126.632903	208.942983	388.209855	119.688550	209.987552	385.554928	RUCRRLRLRR	10	0	5255.717822
0	5.367325	1.789108	22.258224	0	126.632903	208.942983	388.209855	120.375358	203.898393	385.912762	RUCRRLRLRL	10	0	4969.784987
0	3.901116	0.929396	74.900000	0	136.853733	211.108049	397.964656	140.471588	214.681414	402.071398	RUCRRLRLLR	10	0	4023.483462
0	3.727067	0.929396	47.526379	0	136.853733	211.108049	397.964656	134.236254	206.682033	401.214636	RUCRRLRLLL	10	0	3798.821949
0	3.267059	1.089020	52.408452	0	163.278591	243.767622	396.211223	166.011039	243.973523	401.680691	RUCRRLLRRR	10	0	3785.206100
0	5.610752	1.147202	29.129207	0	163.278591	243.767622	396.211223	167.169431	251.311048	394.392389	RUCRRLLRRL	10	0	3587.776285
0	3.875257	1.147202	67.806497	0	152.157085	240.964791	390.994680	147.303851	237.538874	391.073608	RUCRRLLRLR	10	0	2552.971740
0	3.520829	1.147202	28.615760	0	152.157085	240.964791	390.994680	148.835888	243.256455	386.317805	RUCRRLLRLL	10	0	1913.026824
0	4.202652	1.046573	29.623777	0	151.604262	226.684148	378.134748	150.906492	221.800246	372.728827	RUCRRLLLRR	10	0	2525.740041
0	3.146132	1.046573	49.742443	0	151.604262	226.684148	378.134748	147.084675	227.434788	376.168076	RUCRRLLLRL	10	0	2185.343809
0	4.748358	1.046573	20.204224	0	159.654212	234.318429	381.890840	162.724292	240.705175	379.718034	RUCRRLLLLR	10	0	2314.694378
0	2.065073	0.688358	74.900000	0	159.654212	234.318429	381.890840	162.461755	232.911101	382.412086	RUCRRLLLLL	10	0	1885.795125
0	4.926739	1.642246	19.420593	0	213.120956	203.130697	432.969257	220.576546	202.376519	434.200898	RUCRLRRRRR	10	0	3941.788367
0	3.501413	1.167138	37.897736	0	213.120956	203.130697	432.969257	215.468945	198.379099	434.078153	RUCRLRRRRL	10	0	3002.294766
0	5.767094	1.355052	21.996575	0	209.500505	204.804363	426.737988	215.379569	198.771792	423.234719	RUCRLRRRLR	10	0	3710.318929
0	3.065302	1.021767	74.900000	0	209.500505	204.804363	426.737988	211.176638	208.391465	423.436047	RUCRLRRRLL	10	0	2804.864952
0	4.216058	0.957050	39.465899	0	187.118698	203.509664	428.074952	186.644118	197.572465	424.800527	RUCRLRRLRR	10	0	2512.124192
0	2.725663	0.908554	74.900000	0	187.118698	203.509664	428.074952	184.140148	206.156379	426.433358	RUCRLRRLRL	10	0	2491.700418
0	3.532790	1.177597	35.637676	0	189.024341	200.045913	434.833249	185.389605	196.448976	437.160664	RUCRLRRLLR	10	0	2287.462679
0	3.005863	1.001954	44.894472	0	189.024341	200.045913	434.833249	191.845279	196.531842	436.090133	RUCRLRRLLL	10	0	2219.383433
0	3.854444	1.122287	22.495522	0	188.761680	213.932018	451.224371	186.915260	208.860182	454.361807	RUCRLRLRRR	10	0	2804.864952
0	2.170727	0.723576	74.900000	0	188.761680	213.932018	451.224371	187.253232	215.992175	454.008592	RUCRLRLRRL	10	0	1906.218899
0	4.432347	1.122287	10.478858	0	198.804692	213.811095	449.809600	204.219499	210.029371	451.892795	RUCRLRLRLR	10	0	2709.554007
0	2.059176	0.686392	53.430628	0	198.804692	213.811095	449.809600	201.280754	215.365008	451.364110	RUCRLRLRLL	10	0	1320.737380
0	3.370813	1.122287	20.751266	0	189.032786	234.236280	438.407026	187.681005	238.531101	435.098615	RUCRLRLLRR	10	0	2552.971740
0	2.057947	0.685982	61.774107	0	189.032786	234.236280	438.407026	188.339510	236.000877	441.696847	RUCRLRLLRL	10	0	1681.557386
0	3.025017	1.008339	40.418132	0	195.651851	230.355714	438.597270	199.954376	229.390571	440.471015	RUCRLRLLLR	10	0	1667.941537
0	2.681719	0.893906	51.174370	0	195.651851	230.355714	438.597270	197.018937	233.369950	435.415753	RUCRLRLLLL	10	0	1565.822667
0	3.142303	1.047434	33.306463	0	139.799393	211.953398	435.589151	135.798044	211.395919	439.012197	RUCRLLRRRR	10	0	2736.785705
0	4.653079	1.551026	21.766694	0	139.799393	211.953398	435.589151	134.015954	208.338208	432.862943	RUCRLLRRRL	10	0	2736.785705
0	4.137102	0.930398	63.014083	0	146.530763	218.920390	431.790127	150.480657	223.851203	431.063080	RUCRLLRRLR	10	0	1981.106070
0	1.968137	0.656046	73.816141	0	146.530763	218.920390	431.790127	144.659634	217.777724	429.085841	RUCRLLRRLL	10	0	1388.816627
0	3.632203	1.210734	33.727892	0	154.533194	202.202809	436.079685	150.809916	198.106685	436.867811	RUCRLLRLRR	10	0	2178.535885
0	3.095782	1.031927	44.018507	0	154.533194	202.202809	436.079685	157.285249	198.492352	437.498478	RUCRLLRLRL	10	0	2042.377392
0	4.304911	0.908814	34.601203	0	156.245928	205.822329	430.042865	154.242495	200.194370	426.383729	RUCRLLRLLR	10	0	2198.959659
0	2.865659	0.908814	74.900000	0	156.245928	205.822329	430.042865	159.722194	207.391224	427.198354	RUCRLLRLLL	10	0	1947.066447
0	4.218716	1.142604	18.985778	0	147.642880	218.414477	457.035822	143.592524	216.509851	463.126347	RUCRLLLRRR	10	0	2804.864952
0	3.223038	1.074346	29.895728	0	147.642880	218.414477	457.035822	143.016410	216.693005	456.755584	RUCRLLLRRL	10	0	2396.389473
0	3.659728	1.142604	64.683360	0	155.138261	227.485741	453.919859	158.154608	230.723220	449.419828	RUCRLLLRLR	10	0	2185.343809
0	2.869458	0.956486	45.271884	0	155.138261	227.485741	453.919859	158.263365	230.055526	456.172324	RUCRLLLRLL	10	0	1667.941537
0	3.736867	1.245622	28.968502	0	159.473217	208.736627	457.216721	156.803708	205.491559	462.296606	RUCRLLLLRR	10	0	2444.044946
0	2.995395	0.998465	41.400944	0	159.473217	208.736627	457.216721	160.999784	204.415147	456.844667	RUCRLLLLRL	10	0	2232.999282
0	2.623163	0.845030	33.697915	0	164.021984	215.962247	455.694275	165.874060	216.171815	460.343048	RUCRLLLLLR	10	0	1722.404934
0	2.161010	0.720337	65.923460	0	164.021984	215.962247	455.694275	166.358821	217.326863	453.201031	RUCRLLLLLL	10	0	1402.432476
0	4.804865	1.601622	23.482772	0	98.820519	267.130206	456.578109	91.755913	266.639809	459.222727	RUCLLRRRRR	10	0	3553.736662
0	4.505242	1.501747	27.038094	0	98.820519	267.130206	456.578109	94.314442	272.154353	458.493587	RUCLLRRRRL	10	0	3322.267224
0	2.525950	0.675849	74.900000	0	106.737567	265.238133	449.996669	109.236855	267.656066	447.774078	RUCLLRRRLR	10	0	2103.648714
0	3.201389	0.675849	55.601117	0	106.737567	265.238133	449.996669	101.907540	264.664509	449.142416	RUCLLRRRLL	10	0	1613.478140
0	4.050293	1.350098	28.329322	0	106.899314	249.248780	459.472531	101.354817	249.273126	463.119052	RUCLLRRLRR	10	0	2682.322308
0	3.449677	1.149892	39.515907	0	106.899314	249.248780	459.472531	106.021327	244.803761	463.030765	RUCLLRRLRL	10	0	2348.734001
0	4.845145	1.103834	24.167274	0	109.129490	249.046162	450.891388	102.627833	245.529636	449.937603	RUCLLRRLLR	10	0	2457.660795
0	2.420645	0.806882	74.900000	0	109.129490	249.046162	450.891388	111.128546	247.092975	447.706480	RUCLLRRLLL	10	0	2090.032864
0	4.242361	0.969768	25.017122	0	127.422218	256.644239	462.795478	124.243705	252.099912	467.228089	RUCLLRLRRR	10	0	1273.081908
0	1.880176	0.626725	74.900000	0	127.422218	256.644239	462.795478	130.014949	256.474138	464.423315	RUCLLRLRRL	10	0	1225.426435
0	3.479801	1.101467	33.756776	0	121.881059	261.794342	462.961658	117.713251	260.089792	466.693479	RUCLLRLRLR	10	0	1239.042284
0	3.356423	1.101467	37.305474	0	121.881059	261.794342	462.961658	118.906670	265.823426	464.503007	RUCLLRLRLL	10	0	1177.770963
0	2.703419	0.893891	37.266624	0	138.977172	267.314385	450.320164	141.837247	267.730140	446.444928	RUCLLRLLRR	10	0	1443.280024
0	2.464115	0.821372	47.183307	0	138.977172	267.314385	450.320164	141.580053	268.915714	453.217098	RUCLLRLLRL	10	0	1307.121531
0	3.393576	0.893891	18.739162	0	130.953654	269.332811	451.830695	127.354513	272.554383	454.351455	RUCLLRLLLR	10	0	1232.234360
0	1.567079	0.522360	74.900000	0	130.953654	269.332811	451.830695	130.824422	270.267324	448.948307	RUCLLRLLLL	10	0	864.606429
0	2.282703	0.760901	38.885158	0	130.365505	234.298143	460.543042	130.308386	234.067096	465.097877	RUCLLLRRRR	10	0	1559.014743
0	3.567313	1.189104	26.522623	0	130.365505	234.298143	460.543042	127.663963	229.961410	463.086990	RUCLLLRRRL	10	0	1402.432476
0	4.743193	1.503107	8.352324	0	126.112364	234.956874	456.695831	119.984550	231.182889	458.052558	RUCLLLRRLR	10	0	1708.789085
0	1.554956	0.518319	74.900000	0	126.112364	234.956874	456.695831	125.051569	236.535595	458.570500	RUCLLLRRLL	10	0	871.414354
0	5.271566	1.319585	10.249344	0	127.963182	235.714783	443.791456	121.569470	230.777393	443.490063	RUCLLLRLRR	10	0	1613.478140
0	2.234098	0.744699	74.900000	0	127.963182	235.714783	443.791456	126.108698	237.738090	441.118639	RUCLLLRLRL	10	0	844.182655
0	2.284246	0.482230	71.060187	0	135.410098	237.912928	443.088646	138.193094	239.450643	441.174302	RUCLLLRLLR	10	0	1048.420395
0	2.080509	0.482230	74.437863	0	135.410098	237.912928	443.088646	134.453606	235.000587	444.238093	RUCLLLRLLL	10	0	721.640012
0	4.024898	0.892501	14.227507	0	163.174258	256.992017	442.182171	167.958326	260.346030	439.593893	RUCLLLLRRR	10	0	2076.417015
0	2.055851	0.685284	59.117766	0	163.174258	256.992017	442.182171	162.302216	258.274742	438.602870	RUCLLLLRRL	10	0	1164.155113
0	1.874108	0.398828	63.392250	0	159.601745	251.154016	446.181343	158.377047	249.636410	443.428806	RUCLLLLRLR	10	0	680.792464
0	1.568057	0.398828	66.469836	0	159.601745	251.154016	446.181343	161.494381	250.563243	447.954639	RUCLLLLRLL	10	0	653.560765
0	2.297055	0.657368	30.683234	0	150.356874	248.637738	456.779729	147.902124	247.438643	459.678504	RUCLLLLLRR	10	0	1021.188696
0	1.986146	0.657368	54.307807	0	150.356874	248.637738	456.779729	152.346235	247.516588	459.407287	RUCLLLLLRL	10	0	742.063786
0	2.535052	0.655181	27.163422	0	151.764649	253.673238	452.869724	153.931517	256.729195	454.218804	RUCLLLLLLR	10	0	673.984539
0	1.585272	0.528424	74.900000	0	151.764649	253.673238	452.869724	150.424842	254.814461	450.683286	RUCLLLLLLL	10	0	646.752841
0	5.437382	1.812461	28.987768	0	86.888692	277.598912	398.423623	81.412386	283.871264	397.915521	RUCLRRRRRR	10	0	6569.647278
0	6.098974	2.032991	27.333897	0	86.888692	277.598912	398.423623	79.569338	277.737761	390.835672	RUCLRRRRRL	10	0	6181.595573
0	4.626762	1.542254	28.236813	0	89.860391	267.762149	404.413380	83.887190	265.311047	408.244461	RUCLRRRRLR	10	0	5344.220842
0	3.650070	1.216690	41.040408	0	89.860391	267.762149	404.413380	86.791548	264.992575	399.493217	RUCLRRRRLL	10	0	4881.281967
0	5.534747	1.168446	32.781206	0	102.066756	271.512127	422.319800	94.549437	270.147845	427.135061	RUCLRRRLRR	10	0	5146.791028
0	3.759794	1.168446	74.900000	0	102.066756	271.512127	422.319800	106.109563	269.078514	426.637972	RUCLRRRLRL	10	0	4288.992523
0	6.344250	1.902670	12.959182	0	97.892112	280.549439	417.073583	89.588508	285.572256	417.914983	RUCLRRRLLR	10	0	5882.046889
0	2.757476	0.919159	74.900000	0	97.892112	280.549439	417.073583	99.887104	284.229203	416.302303	RUCLRRRLLL	10	0	3124.837410
0	4.818847	1.459235	23.839465	0	154.572544	276.146972	404.442353	160.515612	278.953208	400.041438	RUCLRRLRRR	10	0	4146.026106
0	4.029932	1.343311	36.830339	0	154.572544	276.146972	404.442353	160.175706	275.123621	407.563986	RUCLRRLRRL	10	0	3342.690998
0	2.368112	0.528661	67.781275	0	145.290869	275.923781	408.736447	144.516967	274.388801	412.908056	RUCLRRLRLR	10	0	1892.603050
0	2.504183	0.528661	74.900000	0	145.290869	275.923781	408.736447	143.611127	279.207191	407.346179	RUCLRRLRLL	10	0	1456.895873
0	3.080718	1.026906	47.259253	0	124.806239	277.039001	397.855246	123.698365	281.615568	397.379466	RUCLRRLLRR	10	0	2607.435137
0	4.255156	1.229005	32.406602	0	124.806239	277.039001	397.855246	118.680586	276.588664	394.988937	RUCLRRLLRL	10	0	2587.011363
0	3.928238	0.925733	30.924362	0	132.986688	272.271692	395.811028	137.622662	272.947431	390.874669	RUCLRRLLLR	10	0	2621.050986
0	2.593144	0.864381	74.900000	0	132.986688	272.271692	395.811028	130.886980	269.198649	393.988635	RUCLRRLLLL	10	0	2042.377392
0	4.543213	1.514404	19.169207	0	97.926269	242.820201	392.326623	92.397302	243.688771	386.918252	RUCLRLRRRR	10	0	4064.331010
0	3.707886	1.235962	29.685776	0	97.926269	242.820201	392.326623	92.443184	243.700368	393.909788	RUCLRLRRRL	10	0	3301.843450
0	5.759975	1.919992	12.358541	0	98.959975	234.349888	391.265966	92.753831	229.942240	385.427272	RUCLRLRRLR	10	0	4425.151016
0	3.257116	1.085705	35.371338	0	98.959975	234.349888	391.265966	96.087515	230.446168	392.832991	RUCLRLRRLL	10	0	2893.367972
0	5.086497	1.003333	22.493808	0	129.804465	248.783424	396.249075	136.827786	251.317787	399.182381	RUCLRLRLRR	10	0	2852.520424
0	2.836319	0.945440	51.622655	0	129.804465	248.783424	396.249075	131.368228	251.081615	391.887017	RUCLRLRLRL	10	0	2355.541925
0	2.355464	0.785155	40.932423	0	121.543497	241.067822	395.613000	120.838328	237.921269	397.733268	RUCLRLRLLR	10	0	1892.603050
0	2.366499	0.788833	42.439854	0	121.543497	241.067822	395.613000	119.995445	239.426623	391.906493	RUCLRLRLLL	10	0	1354.777003
0	4.940051	1.646684	29.544795	0	102.867860	236.935425	416.718825	95.384819	237.872366	415.814201	RUCLRLLRRR	10	0	3186.108732
0	4.316357	1.438786	36.694814	0	102.867860	236.935425	416.718825	99.496282	231.256277	416.186951	RUCLRLLRRL	10	0	3009.102691
0	2.121379	0.707126	51.946514	0	107.610873	241.083951	422.424179	106.013650	243.754968	423.655657	RUCLRLLRLR	10	0	2369.157775
0	3.572868	1.157182	29.248453	0	107.610873	241.083951	422.424179	103.880638	238.727247	426.658111	RUCLRLLRLL	10	0	2267.038905
0	4.270016	0.949282	18.237097	0	121.343829	233.342880	417.336633	118.024816	228.062518	414.742721	RUCLRLLLRR	10	0	2205.767583
0	4.385725	0.949282	19.414071	0	121.343829	233.342880	417.336633	118.145018	227.891250	420.326559	RUCLRLLLRL	10	0	2021.953618
0	4.609779	0.949282	27.380053	0	131.912284	239.853055	419.413003	138.224619	243.030352	419.457325	RUCLRLLLLR	10	0	2573.395514
0	1.229220	0.409740	74.900000	0	131.912284	239.853055	419.413003	131.995311	240.956750	421.402712	RUCLRLLLLL	10	0	1538.590969
0	5.697038	1.709292	19.342000	0	109.564867	309.380257	460.378514	101.828369	306.178705	463.620495	RUBLLRRRRR	10	0	4323.032146
0	5.206556	1.709292	29.804240	0	109.564867	309.380257	460.378514	102.528553	312.987118	461.802055	RUBLLRRRRL	10	0	3152.069108
0	5.490560	1.709292	14.308274	0	112.582630	311.358271	453.221871	104.963092	314.581629	451.199790	RUBLLRRRLR	10	0	3022.718540
0	2.600434	0.866811	39.018745	0	112.582630	311.358271	453.221871	109.351752	309.358441	451.648340	RUBLLRRRLL	10	0	2505.316268
0	3.683138	0.888844	13.957612	0	135.572468	302.182030	459.757549	130.798994	299.473476	461.487989	RUBLLRRLRR	10	0	1790.484180
0	1.336957	0.445652	70.847088	0	135.572468	302.182030	459.757549	136.195373	301.611921	462.193989	RUBLLRRLRL	10	0	1259.466058
0	4.201987	0.888844	10.233013	0	145.475120	302.269763	455.487412	151.568895	300.182446	455.388036	RUBLLRRLLR	10	0	1851.755502
0	1.471829	0.490610	74.900000	0	145.475120	302.269763	455.487412	146.149819	302.773538	452.756405	RUBLLRRLLL	10	0	1068.844168
0	5.730467	1.709292	16.829708	0	117.788556	326.151081	470.364480	109.851843	326.402261	475.267075	RUBLLRLRRR	10	0	4220.913277
0	4.131679	1.377226	29.410531	0	117.788556	326.151081	470.364480	112.358341	329.084731	468.507445	RUBLLRLRRL	10	0	3451.617792
0	5.449230	1.709292	11.791234	0	125.036625	330.757471	473.315279	120.613943	335.768539	479.853424	RUBLLRLRLR	10	0	3390.346471
0	2.038693	0.679564	56.550916	0	125.036625	330.757471	473.315279	125.574122	333.773501	472.508186	RUBLLRLRLL	10	0	2219.383433
0	4.168497	0.973149	15.374745	0	135.672374	315.543661	470.989938	130.456967	316.474228	475.652231	RUBLLRLLRR	10	0	1729.212859
0	1.912497	0.637499	74.900000	0	135.672374	315.543661	470.989938	135.914014	312.812544	472.344975	RUBLLRLLRL	10	0	1000.764922
0	2.638239	0.556962	71.829234	0	142.484987	316.669359	468.114102	145.938083	315.025206	466.397664	RUBLLRLLLR	10	0	1395.624551
0	2.638239	0.556962	70.793733	0	142.484987	316.669359	468.114102	141.306326	319.689574	471.268750	RUBLLRLLLL	10	0	1062.036244
0	5.011935	1.670645	17.700777	0	116.410804	326.845166	435.048307	108.791359	327.119821	436.289055	RUBLLLRRRR	10	0	3853.285346
0	4.406859	1.468953	24.332988	0	116.410804	326.845166	435.048307	110.926061	328.059942	430.152352	RUBLLLRRRL	10	0	3233.764204
0	3.689082	1.229694	26.353873	0	119.798452	332.156997	435.455970	116.996796	336.017174	431.491525	RUBLLLRRLR	10	0	3111.221560
0	5.145131	1.709292	21.607574	0	119.798452	332.156997	435.455970	113.090211	336.083059	437.206746	RUBLLLRRLL	10	0	2689.130233
0	5.200401	1.186763	15.191494	0	151.799077	317.202208	431.084485	159.212066	314.271057	431.245343	RUBLLLRLRR	10	0	2546.163815
0	1.711902	0.570634	74.900000	0	151.799077	317.202208	431.084485	151.717985	314.725015	432.210124	RUBLLLRLRL	10	0	980.341148
0	1.410538	0.470179	66.740298	0	143.728155	322.980482	432.256878	145.388408	324.314350	432.745642	RUBLLLRLLR	10	0	1123.307566
0	2.077424	0.548668	41.609051	0	143.728155	322.980482	432.256878	141.692377	324.441193	429.692191	RUBLLLRLLL	10	0	1055.228319
0	4.919351	1.639784	24.414653	0	128.291075	342.808895	449.264193	124.200846	348.716778	446.277293	RUBLLLLRRR	10	0	3118.029485
0	4.477899	1.492633	28.998177	0	128.291075	342.808895	449.264193	121.765321	344.154335	451.419588	RUBLLLLRRL	10	0	2920.599671
0	3.040827	1.013609	31.275280	0	134.220337	343.224329	454.200343	131.564635	345.266489	458.429395	RUBLLLLRLR	10	0	2518.932117
0	4.102075	1.367358	27.731619	0	134.220337	343.224329	454.200343	133.652464	349.482310	454.525434	RUBLLLLRLL	10	0	2083.224940
0	4.114838	0.985156	19.187405	0	148.023444	335.895343	441.824937	145.719852	341.695883	440.628847	RUBLLLLLRR	10	0	1647.517763
0	1.900723	0.633574	74.900000	0	148.023444	335.895343	441.824937	149.856345	336.040073	438.875786	RUBLLLLLRL	10	0	1198.194737
0	3.546808	0.796240	36.643190	0	152.730485	329.900178	444.399874	156.696279	326.219397	443.697913	RUBLLLLLLR	10	0	1150.539264
0	1.427648	0.475883	74.900000	0	152.730485	329.900178	444.399874	153.631282	331.034774	446.540131	RUBLLLLLLL	10	0	871.414354
0	3.481893	1.160631	22.782013	0	194.631436	332.920462	457.001499	195.814794	337.150243	460.958866	RUBLRRRRRR	10	0	2008.337769
0	2.118454	0.706151	43.650872	0	194.631436	332.920462	457.001499	196.259744	335.240513	454.933252	RUBLRRRRRL	10	0	1851.755502
0	3.704337	1.234779	19.213527	0	199.007999	326.920069	457.071424	204.500724	325.551415	456.478591	RUBLRRRRLR	10	0	2171.727960
0	2.292762	0.764254	45.946797	0	199.007999	326.920069	457.071424	201.043782	328.096109	460.480143	RUBLRRRRLL	10	0	1606.670215
0	4.081671	1.360557	23.063887	0	191.171950	313.222802	443.194670	195.886149	310.081554	439.727440	RUBLRRRLRR	10	0	2559.779665
0	2.525565	0.841855	63.503067	0	191.171950	313.222802	443.194670	189.288133	309.841952	443.336351	RUBLRRRLRL	10	0	1810.907954
0	1.985393	0.633753	60.710875	0	187.559176	319.849375	442.834537	184.779849	320.096050	441.248233	RUBLRRRLLR	10	0	1504.551345
0	2.266338	0.633753	50.765120	0	187.559176	319.849375	442.834537	189.999726	321.080267	440.036502	RUBLRRRLLL	10	0	1484.127572
0	3.280176	1.093392	21.362931	0	165.832610	352.419166	464.755985	162.631399	355.169828	468.322402	RUBLRRLRRR	10	0	2117.264563
0	4.552788	1.517596	15.522337	0	165.832610	352.419166	464.755985	162.817598	358.700024	465.302116	RUBLRRLRRL	10	0	2076.417015
0	2.431839	0.810613	32.890380	0	175.621778	348.418210	463.149970	178.339733	349.182926	466.325982	RUBLRRLRLR	10	0	2042.377392
0	3.008536	1.002845	28.496819	0	175.621778	348.418210	463.149970	178.436835	351.965419	462.008823	RUBLRRLRLL	10	0	1878.987201
0	5.382117	1.411717	10.357028	0	160.519065	346.887038	455.523699	155.477816	353.416860	455.733930	RUBLRRLLRR	10	0	2348.734001
0	1.984174	0.661391	74.900000	0	160.519065	346.887038	455.523699	158.048357	345.278875	456.501748	RUBLRRLLRL	10	0	1150.539264
0	2.527515	0.610154	74.900000	0	167.757943	341.696656	451.174408	168.624363	338.391756	448.789873	RUBLRRLLLR	10	0	1627.093989
0	2.483395	0.610154	44.871621	0	167.757943	341.696656	451.174408	169.240731	344.798695	449.041487	RUBLRRLLLL	10	0	1552.206818
0	4.256718	1.418906	14.267310	0	160.909984	348.868460	488.227060	161.470161	353.440507	494.257563	RUBLRLRRRR	10	0	2872.944198
0	2.339923	0.779974	46.459011	0	160.909984	348.868460	488.227060	163.232581	351.561689	487.615163	RUBLRLRRRL	10	0	1776.868331
0	5.017454	1.479622	12.571032	0	152.972821	346.534280	482.366883	147.161910	351.339380	484.349833	RUBLRLRRLR	10	0	2750.401555
0	1.925893	0.641964	74.900000	0	152.972821	346.534280	482.366883	151.740409	346.089373	478.915169	RUBLRLRRLL	10	0	1661.133612
0	5.653013	1.266624	27.011727	0	150.458390	336.096939	486.786571	143.410712	339.865198	491.159380	RUBLRLRLRR	10	0	2709.554007
0	3.216243	1.072081	74.900000	0	150.458390	336.096939	486.786571	148.715864	331.680395	485.051524	RUBLRLRLRL	10	0	2232.999282
0	4.454652	1.364314	15.528098	0	156.659892	339.267436	492.226592	155.548598	343.572296	498.989209	RUBLRLRLLR	10	0	2301.078528
0	2.049804	0.683268	74.900000	0	156.659892	339.267436	492.226592	158.993055	337.902649	494.317432	RUBLRLRLLL	10	0	1354.777003
0	2.488064	0.829355	33.089950	0	181.482643	338.556191	484.119036	181.989932	339.695653	488.821595	RUBLRLLRRR	10	0	1967.490221
0	3.834396	1.278132	21.130688	0	181.482643	338.556191	484.119036	182.229023	344.109771	486.436210	RUBLRLLRRL	10	0	1933.450598
0	3.491309	1.163770	25.938692	0	186.958532	334.435161	478.970286	192.173460	333.235371	478.826155	RUBLRLLRLR	10	0	1640.709838
0	2.825801	0.941934	47.377507	0	186.958532	334.435161	478.970286	189.094893	338.087086	480.184432	RUBLRLLRLL	10	0	1205.002661
0	3.310107	1.055233	35.219632	0	180.239436	317.923858	468.483794	178.945594	313.898276	464.823610	RUBLRLLLRR	10	0	1409.240400
0	2.862056	0.954019	51.672438	0	180.239436	317.923858	468.483794	184.411843	316.720224	467.665277	RUBLRLLLRL	10	0	1198.194737
0	2.650088	0.856937	36.415541	0	175.765160	319.158354	473.069424	172.273455	317.458089	471.513449	RUBLRLLLLR	10	0	1327.545305
0	1.610611	0.536870	70.306203	0	175.765160	319.158354	473.069424	174.703851	319.240467	475.975920	RUBLRLLLLL	10	0	973.533224
0	5.306562	1.768854	7.445840	0	198.237812	254.314592	550.601451	200.871148	256.329346	560.293063	RUARRLRRRRR	11	0	4377.495544
0	1.746195	0.582065	66.086000	0	198.237812	254.314592	550.601451	199.234384	252.079008	552.015744	RUARRLRRRRL	11	0	1885.795125
0	3.565501	0.882889	16.013193	0	191.270414	251.948167	541.636054	187.757020	249.232953	545.794704	RUARRLRRRLR	11	0	2083.224940
0	1.840873	0.613624	74.900000	0	191.270414	251.948167	541.636054	189.482582	254.123019	541.381484	RUARRLRRRLL	11	0	1347.969079
0	3.642635	1.020222	26.757123	0	184.689003	246.461023	524.210515	180.325694	243.460667	526.523651	RUARRLRRLRR	11	0	2049.185317
0	2.350964	0.783655	74.900000	0	184.689003	246.461023	524.210515	183.270338	248.220516	520.548047	RUARRLRRLRL	11	0	1429.664174
0	2.417249	0.805750	31.841815	0	190.419751	243.892718	523.762073	190.923279	241.069559	520.700101	RUARRLRRLLR	11	0	1524.975119
0	1.912717	0.637572	51.065215	0	190.419751	243.892718	523.762073	191.174768	241.887714	526.373910	RUARRLRRLLL	11	0	1307.121531
0	4.126446	1.375482	21.339919	0	215.671440	263.756573	541.050840	217.381459	264.985048	548.833180	RUARRLRLRRR	11	0	4071.138935
0	4.460303	1.486768	28.274957	0	215.671440	263.756573	541.050840	221.864982	264.772532	544.590975	RUARRLRLRRL	11	0	2893.367972
0	2.280797	0.744896	63.865601	0	210.412873	265.331074	530.146497	207.839594	267.154742	528.177329	RUARRLRLRLR	11	0	1674.749461
0	2.992061	0.744896	51.205505	0	210.412873	265.331074	530.146497	214.236613	267.713459	531.271232	RUARRLRLRLL	11	0	1470.511722
0	2.732348	0.672141	27.668396	0	204.788291	255.795835	513.227927	203.246084	253.848930	508.827512	RUARRLRLLRR	11	0	1620.286064
0	1.678822	0.559607	68.553214	0	204.788291	255.795835	513.227927	205.264894	258.006794	511.625645	RUARRLRLLRL	11	0	1347.969079
0	3.683022	0.672141	23.400240	0	209.288241	254.153823	521.810546	214.249745	254.129094	525.326327	RUARRLRLLLR	11	0	1701.981160
0	2.301052	0.672141	74.900000	0	209.288241	254.153823	521.810546	208.577920	250.704817	522.083413	RUARRLRLLLL	11	0	1082.460018
0	5.081615	1.400555	22.787181	0	165.438884	225.538603	487.367358	158.942848	221.287017	488.207162	RUARRLLRRRR	11	0	2260.230980
0	2.924408	0.974803	54.341601	0	165.438884	225.538603	487.367358	166.825512	221.422071	485.920051	RUARRLLRRRL	11	0	1872.179276
0	3.399866	0.942175	50.438184	0	168.017232	235.091861	483.795964	169.538367	239.372072	480.461662	RUARRLLRRLR	11	0	1967.490221
0	2.165368	0.721789	70.815341	0	168.017232	235.091861	483.795964	164.759472	234.638932	484.381625	RUARRLLRRLL	11	0	1177.770963
0	4.312298	0.910374	33.141438	0	169.444755	233.409908	499.963129	164.122554	230.766741	503.742420	RUARRLLRLRR	11	0	1913.026824
0	2.673350	0.891117	74.900000	0	169.444755	233.409908	499.963129	170.117083	237.082680	502.167534	RUARRLLRLRL	11	0	1736.020783
0	3.868992	1.174866	26.569120	0	172.243446	227.635973	498.712758	169.686868	222.304784	499.328455	RUARRLLRLLR	11	0	1701.981160
0	2.174770	0.724923	69.058425	0	172.243446	227.635973	498.712758	174.737617	226.990973	501.473664	RUARRLLRLLL	11	0	1450.087948
0	3.388377	0.715324	74.900000	0	191.651750	233.158706	478.865464	189.464316	237.642598	476.978183	RUARRLLLRRR	11	0	1906.218899
0	3.388377	0.715324	62.400055	0	191.651750	233.158706	478.865464	195.855194	230.379779	477.219636	RUARRLLLRRL	11	0	1613.478140
0	4.439765	1.165229	22.394532	0	189.924555	224.947565	480.033665	192.822950	218.901872	478.503920	RUARRLLLRLR	11	0	1756.444557
0	2.375958	0.791986	60.040926	0	189.924555	224.947565	480.033665	186.871714	223.070426	479.184350	RUARRLLLRLL	11	0	1443.280024
0	3.571922	1.050211	23.112085	0	191.886728	226.846815	491.718527	193.319891	221.583393	491.095893	RUARRLLLLRR	11	0	1681.557386
0	2.182296	0.727432	48.465322	0	191.886728	226.846815	491.718527	191.637697	225.406202	495.644324	RUARRLLLLRL	11	0	1443.280024
0	2.746527	0.813746	65.195609	0	194.136365	234.641226	490.160088	193.634639	238.731402	491.287847	RUARRLLLLLR	11	0	1327.545305
0	2.930700	0.813746	48.777803	0	194.136365	234.641226	490.160088	198.436364	233.425645	489.550598	RUARRLLLLLL	11	0	1198.194737
0	4.231529	1.222288	14.724501	0	223.846912	274.004179	512.464682	227.777535	274.316793	519.184932	RUARRRRRRRR	11	0	2001.529844
0	2.025135	0.675045	74.900000	0	223.846912	274.004179	512.464682	221.542753	275.186682	514.698223	RUARRRRRRRL	11	0	1150.539264
0	3.304105	1.101368	17.999280	0	227.355353	276.431373	508.776283	230.511251	279.990197	511.048123	RUARRRRRRLR	11	0	1388.816627
0	2.718944	0.906315	29.409541	0	227.355353	276.431373	508.776283	231.333724	276.312670	510.391411	RUARRRRRRLL	11	0	1062.036244
0	2.322450	0.661454	33.934053	0	218.886852	264.215767	497.665037	221.486733	262.727779	500.175493	RUARRRRRLRR	11	0	810.143032
0	1.730054	0.576685	53.455746	0	218.886852	264.215767	497.665037	219.472652	262.475406	495.168392	RUARRRRRLRL	11	0	755.679635
0	2.624163	0.661454	24.281093	0	213.201663	264.527680	496.650497	209.942050	263.183275	494.123631	RUARRRRRLLR	11	0	776.103409
0	1.005289	0.335096	74.900000	0	213.201663	264.527680	496.650497	212.120404	264.948352	497.973904	RUARRRRRLLL	11	2	551.441896
0	3.147192	1.049064	22.710371	0	222.055794	281.597057	488.771272	225.547202	283.611829	492.230083	RUARRRRLRRR	11	0	1041.612470
0	3.463793	1.095038	26.567422	0	222.055794	281.597057	488.771272	225.826810	285.094901	487.049430	RUARRRRLRRL	11	0	816.950957
0	3.124902	0.759268	74.900000	0	213.915155	279.967546	485.429658	209.419591	278.353323	485.907128	RUARRRRLRLR	11	0	864.606429
0	2.087963	0.695988	54.322975	0	213.915155	279.967546	485.429658	214.008352	281.407688	481.702239	RUARRRRLRLL	11	0	551.441896
0	2.030459	0.513332	48.773332	0	215.028969	270.963122	481.331363	213.583673	268.258772	480.632526	RUARRRRLLRR	11	0	605.905293
0	1.912456	0.513332	73.816993	0	215.028969	270.963122	481.331363	216.017381	272.680576	478.512332	RUARRRRLLRL	11	0	503.786423
0	3.172783	0.630171	23.090197	0	219.730776	272.769373	484.649387	223.828942	275.337814	485.322966	RUARRRRLLLR	11	0	571.865670
0	1.633327	0.544442	74.900000	0	219.730776	272.769373	484.649387	220.752925	270.483653	484.621216	RUARRRRLLLL	11	0	435.707177
0	2.757189	0.919063	25.110523	0	199.431550	263.664073	451.416839	198.996802	265.029082	446.228827	RUARRRLRRRR	11	0	1599.862290
0	2.133759	0.711253	47.422430	0	199.431550	263.664073	451.416839	201.014358	261.558444	448.886675	RUARRRLRRRL	11	0	1191.386812
0	2.081152	0.693717	39.639714	0	201.078311	266.287764	459.112166	201.431113	269.458373	459.054601	RUARRRLRRLR	11	0	857.798505
0	1.786788	0.595596	52.195880	0	201.078311	266.287764	459.112166	203.495767	265.964528	460.738844	RUARRRLRRLL	11	0	837.374731
0	2.624639	0.874880	23.052147	0	187.178074	262.938443	460.756657	184.117714	263.789153	457.534429	RUARRRLRLRR	11	0	1252.658134
0	1.866836	0.622279	45.507886	0	187.178074	262.938443	460.756657	185.239239	260.833488	460.721600	RUARRRLRLRL	11	0	966.725299
0	1.740690	0.580230	35.663787	0	189.976786	266.085724	466.741177	189.117106	266.487296	469.995051	RUARRRLRLLR	11	0	987.149073
0	1.889774	0.629925	41.293243	0	189.976786	266.085724	466.741177	189.043699	268.827705	466.658266	RUARRRLRLLL	11	0	803.335108
0	4.891245	1.116676	9.006001	0	211.008111	236.607401	466.438600	215.194697	230.389299	466.681239	RUARRRLLRRR	11	0	1205.002661
0	2.203619	0.734540	37.951983	0	211.008111	236.607401	466.438600	210.440867	233.416440	465.195160	RUARRRLLRRL	11	0	680.792464
0	2.659148	0.561376	74.003483	0	208.852895	245.896030	464.676727	209.891058	249.694609	466.052110	RUARRRLLRLR	11	0	667.176615
0	2.015423	0.561376	71.214682	0	208.852895	245.896030	464.676727	207.948774	245.236383	460.919616	RUARRRLLRLL	11	0	551.441896
0	1.635369	0.461930	39.867553	0	198.384971	248.861022	465.540612	196.595028	248.993017	463.256951	RUARRRLLLRR	11	0	605.905293
0	2.176418	0.461930	37.763088	0	198.384971	248.861022	465.540612	197.973840	245.659470	464.438653	RUARRRLLLRL	11	0	476.554725
0	1.798939	0.461930	50.562953	0	198.414405	251.639629	471.397961	197.942150	254.069492	472.984231	RUARRRLLLLR	11	0	524.210197
0	1.481053	0.461930	61.741676	0	198.414405	251.639629	471.397961	199.233828	251.398592	474.142480	RUARRRLLLLL	11	0	367.627931
0	5.053905	1.327405	15.756417	0	97.240058	313.471287	413.092934	91.430782	317.812893	409.536483	RUBRRRRRRR	10	0	2260.230980
0	2.251942	0.750647	74.900000	0	97.240058	313.471287	413.092934	98.569607	313.187180	408.953007	RUBRRRRRRL	10	0	1524.975119
0	4.825205	1.608402	6.452303	0	92.495173	311.044045	417.935639	85.268532	312.622700	417.998651	RUBRRRRRLR	10	0	2192.151734
0	1.374928	0.458309	74.900000	0	92.495173	311.044045	417.935639	91.743057	309.094602	417.573910	RUBRRRRRLL	10	0	864.606429
0	4.433804	0.949580	11.482481	0	100.568344	310.321329	426.172566	94.128699	312.380490	427.088155	RUBRRRRLRR	10	0	885.030203
0	1.548411	0.516137	43.832385	0	100.568344	310.321329	426.172566	99.028857	309.430180	428.223166	RUBRRRRLRL	10	0	728.447936
0	2.566939	0.674627	74.900000	0	108.507786	312.204933	423.263582	112.417009	312.073307	423.827043	RUBRRRRLLR	10	0	878.222279
0	2.483303	0.674627	31.015954	0	108.507786	312.204933	423.263582	108.350386	315.437246	420.647673	RUBRRRRLLL	10	0	714.832087
0	4.762370	1.587457	5.249886	0	99.640326	297.885294	438.498688	92.633851	298.162901	441.151627	RUBRRRLRRR	10	0	1974.298146
0	1.482971	0.494324	43.409263	0	99.640326	297.885294	438.498688	97.739034	297.250531	437.099213	RUBRRRLRRL	10	0	844.182655
0	2.018177	0.630408	27.137217	0	109.175240	296.546225	439.643103	108.651810	294.314402	442.353862	RUBRRRLRLR	10	0	1021.188696
0	2.115714	0.630408	74.900000	0	109.175240	296.546225	439.643103	112.186352	297.353495	440.811137	RUBRRRLRLL	10	0	844.182655
0	2.560600	0.507722	40.475665	0	120.664842	294.962088	431.867783	124.283590	296.476352	432.057606	RUBRRRLLRR	10	0	755.679635
0	2.268928	0.507722	30.906836	0	120.664842	294.962088	431.867783	122.950256	292.353829	432.219769	RUBRRRLLRL	10	0	755.679635
0	1.664967	0.507722	53.418994	0	115.121204	295.471609	428.624560	115.500629	295.920175	425.384038	RUBRRRLLLR	10	0	585.481519
0	1.952818	0.507722	47.030060	0	115.121204	295.471609	428.624560	112.179572	294.926801	428.478846	RUBRRRLLLL	10	0	496.978499
0	3.530230	0.860541	24.950281	0	154.476271	297.116607	408.643201	159.811689	297.282310	407.479748	RUBRRLRRRR	10	0	1102.883792
0	1.912669	0.637556	70.265329	0	154.476271	297.116607	408.643201	153.730539	297.162501	404.944129	RUBRRLRRRL	10	0	912.261902
0	1.563893	0.521298	25.930898	0	150.830016	294.298957	413.265194	151.760347	292.563790	415.050025	RUBRRLRRLR	10	0	524.210197
0	1.161209	0.387070	57.115774	0	150.830016	294.298957	413.265194	150.460972	292.942337	411.840598	RUBRRLRRLL	10	2	367.627931
0	3.170691	0.860541	20.460914	0	136.387817	299.566306	409.981235	131.856067	300.963161	408.588741	RUBRRLRLRR	10	0	1048.420395
0	1.806917	0.602306	74.900000	0	136.387817	299.566306	409.981235	137.316701	299.687264	406.580297	RUBRRLRLRL	10	0	646.752841
0	1.678425	0.559475	29.457420	0	138.693645	295.825799	415.000236	137.869846	294.505236	417.673313	RUBRRLRLLR	10	0	558.249820
0	1.178467	0.392822	54.656614	0	138.693645	295.825799	415.000236	138.627508	294.152083	414.117123	RUBRRLRLLL	10	2	360.820006
0	3.225063	0.806790	17.038048	0	137.132919	309.871842	417.659155	132.781290	311.956951	416.253954	RUBRRLLRRR	10	0	885.030203
0	1.658442	0.552814	74.900000	0	137.132919	309.871842	417.659155	138.411656	311.733920	416.136870	RUBRRLLRRL	10	0	510.594348
0	1.571667	0.404697	55.692001	0	140.156473	307.013601	422.366965	139.551948	305.343644	424.491147	RUBRRLLRLR	10	0	422.091328
0	1.363052	0.404697	63.320945	0	140.156473	307.013601	422.366965	140.388620	308.980090	423.237723	RUBRRLLRLL	10	0	388.051704
0	3.456057	0.806790	13.283465	0	155.892615	305.349527	418.361101	161.112989	305.248426	417.187628	RUBRRLLLRR	10	0	844.182655
0	1.361758	0.453919	74.900000	0	155.892615	305.349527	418.361101	155.826341	307.190895	417.080762	RUBRRLLLRL	10	0	503.786423
0	1.550801	0.386710	63.416208	0	151.103024	304.731251	422.635423	150.368065	303.282501	424.900004	RUBRRLLLLR	10	0	435.707177
0	1.372106	0.386710	63.636040	0	151.103024	304.731251	422.635423	151.323353	306.777212	423.204331	RUBRRLLLLL	10	0	354.012081
0	3.900513	0.530513	11.859650	0	187.008210	291.361974	416.004509	192.429442	290.897184	412.769157	RUBRLRRRRR	10	0	1055.228319
0	2.269753	0.530513	38.467072	0	187.008210	291.361974	416.004509	189.554926	293.721730	415.702705	RUBRLRRRRL	10	0	599.097368
0	1.945919	0.410805	56.019442	0	179.290741	290.662465	417.107207	181.103201	292.011883	414.566304	RUBRLRRRLR	10	0	340.396232
0	1.945919	0.410805	74.900000	0	179.290741	290.662465	417.107207	176.502398	289.651194	416.691054	RUBRLRRRLL	10	0	319.972458
0	2.318898	0.530513	31.141387	0	173.114212	295.407465	424.050951	175.962972	297.200035	422.558348	RUBRLRRLRR	10	0	490.170574
0	1.911674	0.530513	73.944392	0	173.114212	295.407465	424.050951	171.374910	297.431713	425.630570	RUBRLRRLRL	10	0	319.972458
0	1.643586	0.530513	57.723747	0	168.294830	293.031757	424.249142	166.528118	291.341005	423.456802	RUBRLRRLLR	10	0	279.124910
0	1.592589	0.530513	29.924987	0	168.294830	293.031757	424.249142	166.161514	293.526746	425.657177	RUBRLRRLLL	10	4	177.006041
0	3.946563	0.530513	9.153727	0	188.868436	284.810249	425.448132	194.637567	284.346344	423.148491	RUBRLRLRRR	10	0	701.216238
0	1.601353	0.530513	34.664524	0	188.868436	284.810249	425.448132	191.039372	285.618544	426.508316	RUBRLRLRRL	10	0	483.362649
0	1.069172	0.356391	74.900000	0	184.445903	282.149751	426.419339	184.038834	280.913786	427.719541	RUBRLRLRLR	10	2	347.204157
0	3.426006	0.530513	17.981998	0	184.445903	282.149751	426.419339	188.803542	279.729851	424.259603	RUBRLRLRLL	10	0	340.396232
0	1.994974	0.386714	27.455778	0	175.371410	287.871574	432.673563	178.336179	288.269611	433.504138	RUBRLRLLRR	10	0	408.475478
0	1.354319	0.386714	74.900000	0	175.371410	287.871574	432.673563	174.533371	289.655317	433.525701	RUBRLRLLRL	10	0	279.124910
0	1.524284	0.386714	49.039818	0	171.864855	284.985004	433.055527	172.405187	283.571395	435.378414	RUBRLRLLLR	10	0	347.204157
0	1.658067	0.386714	61.654706	0	171.864855	284.985004	433.055527	169.403357	284.768780	432.277761	RUBRLRLLLL	10	0	306.356609
0	4.029270	0.530513	7.449010	0	138.295030	288.511296	445.651718	132.520453	288.605768	448.510222	RUBRLLRRRR	10	0	673.984539
0	1.263423	0.421141	45.898478	0	138.295030	288.511296	445.651718	137.748948	288.208532	448.043662	RUBRLLRRRL	10	0	388.051704
0	1.784673	0.530513	50.412095	0	144.590340	291.879130	441.154222	146.594204	293.711478	440.716533	RUBRLLRRLR	10	0	340.396232
0	1.549432	0.516477	74.403646	0	144.590340	291.879130	441.154222	146.005486	292.573632	438.836123	RUBRLLRRLL	10	0	265.509061
0	1.584181	0.511769	26.301009	0	148.588925	284.501858	433.298107	150.060022	283.394448	431.232198	RUBRLLRLRR	10	0	408.475478
0	0.786645	0.262215	74.900000	0	148.588925	284.501858	433.298107	148.012047	285.181515	432.238559	RUBRLLRLRL	10	2	245.085287
0	2.862844	0.530513	9.799484	0	143.862352	284.460812	437.988789	139.591485	283.980191	439.148829	RUBRLLRLLR	10	0	367.627931
0	0.822401	0.274134	74.900000	0	143.862352	284.460812	437.988789	144.020600	283.523668	439.069532	RUBRLLRLLL	10	24	217.853588
0	2.042435	0.530513	17.178539	0	153.115885	283.093072	447.166764	151.824370	282.752617	450.861349	RUBRLLLRRR	10	0	422.091328
0	1.572985	0.524328	33.569488	0	153.115885	283.093072	447.166764	150.855578	282.488401	447.927965	RUBRLLLRRL	10	0	292.740760
0	1.868066	0.530513	32.387197	0	158.141512	281.788550	443.242145	160.780146	281.149321	444.431001	RUBRLLLRLR	10	0	285.932835
0	1.403965	0.467988	60.085981	0	158.141512	281.788550	443.242145	158.572712	280.526789	441.037970	RUBRLLLRLL	10	0	279.124910
0	1.055719	0.351906	59.566470	0	159.314219	288.404952	441.652826	159.702817	289.488685	440.168838	RUBRLLLLRR	10	2	238.277362
0	1.750746	0.470365	38.865735	0	159.314219	288.404952	441.652826	161.643704	288.380902	443.391695	RUBRLLLLRL	10	4	197.429815
0	1.763520	0.470365	19.653526	0	155.527026	288.382513	444.510408	154.126742	288.408455	447.527297	RUBRLLLLLR	10	0	258.701136
0	1.013411	0.337804	74.900000	0	155.527026	288.382513	444.510408	155.172190	289.847695	444.020534	RUBRLLLLLL	10	24	156.582267
0	4.190783	1.028695	10.507391	0	135.233746	245.178381	487.193504	129.727748	241.885154	487.634853	RUARLRRRRRR	11	0	871.414354
0	1.420300	0.473433	74.900000	0	135.233746	245.178381	487.193504	134.073162	246.667193	485.777887	RUARLRRRRRL	11	0	469.746800
0	1.129285	0.376428	74.900000	0	140.384686	245.174558	486.234507	141.037357	244.945330	484.164072	RUARLRRRRLR	11	2	401.667554
0	2.975346	0.628129	24.128207	0	140.384686	245.174558	486.234507	137.714883	241.482534	486.516441	RUARLRRRRLL	11	0	354.012081
0	2.612200	0.870733	25.506321	0	152.315603	257.847400	480.060307	155.726441	259.814058	479.105847	RUARLRRRLRR	11	0	605.905293
0	1.843376	0.614459	39.160391	0	152.315603	257.847400	480.060307	152.407967	259.234022	476.850138	RUARLRRRLRL	11	0	585.481519
0	1.871774	0.399143	33.938661	0	150.135496	256.638443	484.487957	152.350048	257.739316	486.386524	RUARLRRRLLR	11	0	435.707177
0	1.338682	0.399143	74.900000	0	150.135496	256.638443	484.487957	148.705645	258.094789	484.207217	RUARLRRRLLL	11	0	326.780383
0	2.448331	0.816110	38.073319	0	135.625174	239.361051	502.277616	134.175105	237.988059	506.423712	RUARLRRLRRR	11	0	571.865670
0	2.757893	0.919298	36.125958	0	135.625174	239.361051	502.277616	133.077669	236.196118	500.751185	RUARLRRLRRL	11	0	531.018122
0	3.810792	1.270264	6.019824	0	133.005983	241.082754	499.642724	127.691090	238.703819	499.027301	RUARLRRLRLR	11	0	653.560765
0	0.804691	0.268230	74.900000	0	133.005983	241.082754	499.642724	132.343007	241.982169	500.324787	RUARLRRLRLL	11	2	333.588307
0	2.593274	0.782827	30.536340	0	146.304546	246.771469	509.538590	144.111086	244.898702	513.108229	RUARLRRLLRR	11	0	456.130951
0	2.304972	0.768324	42.215597	0	146.304546	246.771469	509.538590	147.909044	247.220776	513.603856	RUARLRRLLRL	11	0	388.051704
0	2.294393	0.545000	18.442496	0	148.853155	250.007949	503.668992	151.675530	252.055679	503.066850	RUARLRRLLLR	11	0	374.435855
0	1.212664	0.404221	74.900000	0	148.853155	250.007949	503.668992	148.508513	251.258173	501.931246	RUARLRRLLLL	11	0	306.356609
0	3.361115	1.120372	6.400812	0	146.740634	236.181063	506.596981	142.847952	232.805067	506.611760	RUARLRLRRRR	11	0	762.487560
0	0.664835	0.221612	73.024228	0	146.740634	236.181063	506.596981	147.195896	235.369244	506.055159	RUARLRLRRRL	11	2	449.323026
0	2.637361	0.879120	16.442798	0	149.770421	239.013872	513.484963	150.325411	237.966218	518.527820	RUARLRLRRLR	11	0	517.402273
0	1.727892	0.575964	28.416334	0	149.770421	239.013872	513.484963	148.186890	238.643106	516.212717	RUARLRLRRLL	11	0	469.746800
0	2.580547	0.750683	10.506113	0	157.331879	244.890874	512.610208	157.661984	244.111667	517.651839	RUARLRLRLRR	11	0	476.554725
0	1.179296	0.393099	74.900000	0	157.331879	244.890874	512.610208	158.144954	246.456697	513.124869	RUARLRLRLRL	11	24	190.621890
0	1.653884	0.408463	26.871216	0	158.419219	245.485013	505.881001	160.165257	246.953753	504.438405	RUARLRLRLLR	11	0	347.204157
0	1.015134	0.338378	74.900000	0	158.419219	245.485013	505.881001	158.972942	244.187818	505.022982	RUARLRLRLLL	11	2	245.085287
0	4.299093	1.061517	12.612915	0	144.059422	235.436578	488.410149	139.213012	230.994022	489.012127	RUARLRLLRRR	11	0	721.640012
0	1.463763	0.487921	74.900000	0	144.059422	235.436578	488.410149	143.742643	235.406973	485.512198	RUARLRLLRRL	11	0	462.938876
0	2.362326	0.550342	18.291878	0	148.064020	237.273359	490.412448	146.096745	234.539016	492.147469	RUARLRLLRLR	11	0	326.780383
0	1.010665	0.336888	74.900000	0	148.064020	237.273359	490.412448	149.057254	236.324440	489.477461	RUARLRLLRLL	11	2	265.509061
0	1.523250	0.507750	53.045483	0	158.532827	248.643540	481.202220	158.419696	248.344019	478.184490	RUARLRLLLRR	11	0	517.402273
0	2.840765	0.893359	27.301254	0	158.532827	248.643540	481.202220	161.299978	251.755138	479.538233	RUARLRLLLRL	11	0	483.362649
0	1.807277	0.525019	30.789436	0	158.690324	247.469876	485.501676	160.432656	249.005003	487.473313	RUARLRLLLLR	11	0	442.515102
0	1.055850	0.351950	74.900000	0	158.690324	247.469876	485.501676	159.722437	246.231334	485.689876	RUARLRLLLLL	11	24	197.429815
0	3.546383	1.061931	31.747401	0	172.808168	254.790955	532.272457	171.345507	252.304876	538.284686	RUARLLRRRRR	11	0	449.323026
0	2.178144	0.726048	63.830988	0	172.808168	254.790955	532.272457	175.507123	256.284097	533.941252	RUARLLRRRRL	11	0	428.899252
0	2.769814	0.878844	7.500484	0	168.955145	253.521312	528.688457	166.467205	250.995140	531.736604	RUARLLRRRLR	11	0	462.938876
0	0.994728	0.331576	74.900000	0	168.955145	253.521312	528.688457	167.661501	254.313933	528.487520	RUARLLRRRLL	11	24	217.853588
0	1.833689	0.507212	18.533520	0	170.164492	254.214879	517.877847	168.698695	252.273372	519.715597	RUARLLRRLRR	11	0	245.085287
0	0.947536	0.315845	74.900000	0	170.164492	254.214879	517.877847	170.770987	253.238503	516.719082	RUARLLRRLRL	11	24	156.582267
0	1.463332	0.427232	34.809495	0	169.556959	256.554364	515.132335	169.062747	256.632618	512.279401	RUARLLRRLLR	11	4	190.621890
0	0.979450	0.326483	66.703952	0	169.556959	256.554364	515.132335	168.195714	256.686465	515.940940	RUARLLRRLLL	11	24	177.006041
0	1.849474	0.616491	25.077657	0	186.808910	268.439543	514.379511	188.752013	270.185948	515.816596	RUARLLRLRRR	11	0	245.085287
0	1.709507	0.569836	29.046707	0	186.808910	268.439543	514.379511	188.732405	269.628431	512.651236	RUARLLRLRRL	11	4	231.469438
0	2.343575	0.739396	13.683148	0	184.976010	266.169932	518.843234	187.021969	266.738323	522.624122	RUARLLRLRLR	11	0	299.548684
0	1.163060	0.387687	74.900000	0	184.976010	266.169932	518.843234	183.757367	265.418068	520.229277	RUARLLRLRLL	11	24	149.774342
0	1.381377	0.386605	41.875645	0	179.953298	262.231910	507.061702	178.068530	261.339146	506.581849	RUARLLRLLRR	11	4	197.429815
0	0.864732	0.288244	28.673913	0	179.953298	262.231910	507.061702	180.029122	261.396289	505.722736	RUARLLRLLRL	11	24	142.966417
0	1.641391	0.449637	19.263784	0	178.466956	266.504148	489.696144	177.967674	266.427489	486.480187	RUARLLLRRRR	11	4	217.853588
0	0.930512	0.310171	68.613562	0	178.466956	266.504148	489.696144	179.680174	267.182489	489.277687	RUARLLLRRRL	11	24	136.158493
0	1.851864	0.449637	26.363766	0	183.607860	271.159578	497.299838	185.396716	273.111747	498.635903	RUARLLLRLRR	11	4	170.198116
0	1.244459	0.414820	51.876537	0	183.607860	271.159578	497.299838	184.621859	271.610033	495.275141	RUARLLLRLRL	11	4	142.966417
0	1.835717	0.449637	15.958519	0	172.996134	270.054202	488.490177	172.451339	270.120326	484.889228	RUARLLLLRRR	11	0	279.124910
0	1.064208	0.354736	48.406742	0	172.996134	270.054202	488.490177	172.920757	271.540213	487.617183	RUARLLLLRRL	11	24	177.006041
0	1.351973	0.449637	35.793684	0	171.770069	267.249542	492.241324	171.423946	265.283059	491.516223	RUARLLLLRLR	11	4	142.966417
0	1.236742	0.412247	42.169854	0	171.770069	267.249542	492.241324	169.882041	267.129725	492.404794	RUARLLLLRLL	11	4	136.158493
0	0.946445	0.315482	42.842666	0	171.991819	267.124277	499.756165	172.331933	266.211409	501.158962	RUARLLLLLRR	11	24	129.350568
0	1.651084	0.435731	24.295434	0	171.991819	267.124277	499.756165	170.128425	265.496789	500.453699	RUARLLLLLRL	11	4	122.542644
0	3.828511	1.276170	20.466709	0	195.909995	328.772319	512.982356	195.236738	332.050429	519.272747	RUALRRRRRRR	11	0	1470.511722
0	2.437401	0.812467	43.928627	0	195.909995	328.772319	512.982356	196.827868	332.376842	512.516899	RUALRRRRRRL	11	0	1164.155113
0	1.912984	0.637661	52.207661	0	197.487991	323.174386	512.117498	196.592795	321.793268	515.284135	RUALRRRRRLR	11	0	1198.194737
0	2.796709	0.808801	44.387850	0	197.487991	323.174386	512.117498	200.886912	325.107573	514.411676	RUALRRRRRLL	11	0	925.877751
0	1.762297	0.587432	74.900000	0	202.718910	321.952040	495.500345	202.857046	320.038112	493.019271	RUALRRRRLRR	11	0	1177.770963
0	3.265259	0.803321	33.723129	0	202.718910	321.952040	495.500345	207.197200	324.156590	495.992890	RUALRRRRLRL	11	0	1116.499641
0	3.208884	1.069628	13.960213	0	200.585153	326.971730	496.930644	202.319177	331.478783	498.154131	RUALRRRRLLR	11	0	1279.889832
0	1.436864	0.478955	74.900000	0	200.585153	326.971730	496.930644	200.071315	327.640661	494.275958	RUALRRRRLLL	11	0	701.216238
0	4.411403	1.231126	6.895108	0	182.431252	327.709561	503.534468	180.844033	333.285477	508.077391	RUALRRRLRRR	11	0	1572.630592
0	1.313982	0.437994	58.667744	0	182.431252	327.709561	503.534468	183.400036	329.370691	502.751873	RUALRRRLRRL	11	0	742.063786
0	3.007902	0.867578	44.315277	0	180.274954	320.683921	495.665438	177.284397	317.618986	493.433795	RUALRRRLRLR	11	0	946.301525
0	2.140089	0.713363	74.900000	0	180.274954	320.683921	495.665438	181.256156	319.673569	491.799701	RUALRRRLRLL	11	0	735.255861
0	2.835676	0.567574	28.023083	0	184.123696	310.320136	500.098995	182.496859	306.867553	497.383925	RUALRRRLLRR	11	0	721.640012
0	1.583051	0.527684	40.939901	0	184.123696	310.320136	500.098995	185.156036	308.123900	500.068488	RUALRRRLLRL	11	0	599.097368
0	4.245010	0.567574	6.894908	0	184.993008	317.464796	504.408430	184.254185	322.406183	509.848429	RUALRRRLLLR	11	0	796.527183
0	1.209638	0.403213	65.937545	0	184.993008	317.464796	504.408430	185.548532	316.864332	506.579603	RUALRRRLLLL	11	0	374.435855
0	2.838018	0.946006	32.214175	0	185.284943	288.381735	457.915841	187.476016	286.835102	453.446474	RUALRRLRRRR	11	0	1347.969079
0	2.791937	0.930646	53.196463	0	185.284943	288.381735	457.915841	181.953056	286.214116	455.845027	RUALRRLRRRL	11	0	912.261902
0	3.359703	0.882949	14.705111	0	182.663585	288.087557	464.392408	178.756551	284.750134	463.931445	RUALRRLRRLR	11	0	850.990580
0	1.436664	0.478888	74.900000	0	182.663585	288.087557	464.392408	183.568455	286.838380	466.443408	RUALRRLRRLL	11	0	571.865670
0	2.897746	0.725774	28.091442	0	179.387411	296.003355	470.604199	175.436292	294.286628	469.189442	RUALRRLRLRR	11	0	708.024163
0	1.650943	0.550314	74.900000	0	179.387411	296.003355	470.604199	178.832336	298.413383	471.306021	RUALRRLRLRL	11	0	585.481519
0	2.361384	0.679284	33.158089	0	181.341962	294.521497	474.707604	178.915815	292.168217	476.399031	RUALRRLRLLR	11	0	639.944916
0	1.655333	0.551778	74.804451	0	181.341962	294.521497	474.707604	182.310440	295.807635	477.266668	RUALRRLRLLL	11	0	517.402273
0	2.609716	0.869905	43.622011	0	204.018441	301.002311	456.976069	203.678240	298.741845	452.692511	RUALRRLLRRR	11	0	891.838128
0	3.523575	1.174525	33.586665	0	204.018441	301.002311	456.976069	208.341643	302.446015	453.193906	RUALRRLLRRL	11	0	823.758881
0	3.581725	1.168814	6.611011	0	206.271125	310.631123	473.140355	210.721498	313.822792	472.622448	RUALRRLLLRR	11	0	925.877751
0	1.077988	0.359329	74.900000	0	206.271125	310.631123	473.140355	206.991156	310.224809	475.007134	RUALRRLLLRL	11	2	374.435855
0	1.746113	0.538266	45.105779	0	199.827710	308.938649	474.991360	199.907437	311.584811	475.508330	RUALRRLLLLR	11	0	503.786423
0	2.387314	0.538266	73.886219	0	199.827710	308.938649	474.991360	197.103523	307.045948	477.008609	RUALRRLLLLL	11	0	394.859629
0	3.223416	1.074472	23.076667	0	213.889872	293.175954	524.646551	215.376577	294.819316	530.408784	RUALRLRRRRR	11	0	1436.472099
0	3.359680	1.119893	22.890375	0	213.889872	293.175954	524.646551	217.369217	291.558514	529.129107	RUALRLRRRRL	11	0	1388.816627
0	3.190544	1.025809	69.964000	0	206.853425	289.263507	517.587986	202.880476	289.271262	513.865949	RUALRLRRRLR	11	0	1034.804545
0	2.117244	0.705748	57.319948	0	206.853425	289.263507	517.587986	206.102219	286.935153	514.805250	RUALRLRRRLL	11	0	830.566806
0	3.300358	1.100119	13.448747	0	219.417799	295.678259	513.311187	223.538484	295.516712	517.135493	RUALRLRRLRR	11	0	1116.499641
0	1.712495	0.570832	53.880510	0	219.417799	295.678259	513.311187	221.382547	297.147615	512.092207	RUALRLRRLRL	11	0	619.521142
0	2.005369	0.536776	41.842485	0	214.757815	294.464120	506.840706	217.009861	295.454334	504.435458	RUALRLRRLLR	11	0	789.719258
0	1.581192	0.527064	72.330159	0	214.757815	294.464120	506.840706	213.402262	292.694006	505.599569	RUALRLRRLLL	11	0	701.216238
0	3.848882	1.282961	22.205350	0	208.005547	309.431198	525.692728	208.967643	313.934237	530.506093	RUALRLRLRRR	11	0	1640.709838
0	2.425716	0.808572	44.826531	0	208.005547	309.431198	525.692728	209.739913	308.402133	529.768807	RUALRLRLRRL	11	0	1395.624551
0	2.440324	0.581688	67.070869	0	203.195580	306.949374	519.135345	200.573463	304.684733	517.294157	RUALRLRLRLR	11	0	946.301525
0	2.755365	0.581688	62.712869	0	203.195580	306.949374	519.135345	202.759904	310.569358	521.917764	RUALRLRLRLL	11	0	735.255861
0	2.754964	0.873318	25.823121	0	211.885134	308.823574	508.391880	213.900546	312.359793	509.862609	RUALRLRLLRR	11	0	891.838128
0	2.058868	0.686289	42.050567	0	211.885134	308.823574	508.391880	214.787221	308.981864	506.786005	RUALRLRLLRL	11	0	776.103409
0	2.292382	0.562458	61.641443	0	206.780446	306.560031	505.330607	204.533574	304.564590	502.953466	RUALRLRLLLR	11	0	667.176615
0	1.313266	0.437755	71.464982	0	206.780446	306.560031	505.330607	206.374518	308.511018	505.704614	RUALRLRLLLL	11	0	435.707177
0	2.711080	0.903693	16.089922	0	216.414045	301.586325	471.640250	217.754810	302.137611	466.558618	RUALRLLRRRR	11	0	959.917374
0	1.552915	0.517638	47.862693	0	216.414045	301.586325	471.640250	218.774514	301.703969	471.266759	RUALRLLRRRL	11	0	626.329067
0	3.111113	1.001488	16.242071	0	215.970148	304.969408	478.506774	219.373080	308.278942	479.111271	RUALRLLRRLR	11	0	755.679635
0	1.585685	0.528562	74.900000	0	215.970148	304.969408	478.506774	214.395280	306.345386	480.123539	RUALRLLRRLL	11	0	415.283403
0	2.442882	0.814294	21.091603	0	216.933735	297.843095	484.461066	220.636605	298.251312	483.960276	RUALRLLRLRR	11	0	748.871710
0	1.427734	0.475911	63.022565	0	216.933735	297.843095	484.461066	217.481294	296.342699	486.413482	RUALRLLRLRL	11	0	517.402273
0	1.867719	0.584443	74.900000	0	213.090300	300.604264	486.025749	210.572581	300.628926	487.804446	RUALRLLRLLR	11	0	483.362649
0	2.768417	0.584443	39.290633	0	213.090300	300.604264	486.025749	215.792057	303.615616	487.698757	RUALRLLRLLL	11	0	483.362649
0	4.162078	1.120872	21.134976	0	204.563118	287.066314	459.227462	204.883032	284.391401	451.681639	RUALRLLLRRR	11	0	844.182655
0	1.878440	0.626147	63.186099	0	204.563118	287.066314	459.227462	206.856790	288.567716	458.077018	RUALRLLLRRL	11	0	755.679635
0	2.813026	0.682848	14.280798	0	199.964176	286.620563	464.921318	197.475280	284.056209	461.772146	RUALRLLLRLR	11	0	422.091328
0	1.172946	0.390982	74.900000	0	199.964176	286.620563	464.921318	198.487483	287.242036	465.986438	RUALRLLLRLL	11	2	306.356609
0	2.510947	0.672277	25.053511	0	195.781024	287.066304	480.240997	192.618040	285.081162	481.459541	RUALRLLLLRR	11	0	592.289444
0	1.628358	0.542786	60.926623	0	195.781024	287.066304	480.240997	195.142461	288.615167	482.655368	RUALRLLLLRL	11	0	442.515102
0	1.717747	0.511756	54.688055	0	200.256855	286.737084	479.927224	202.259113	287.677250	481.791334	RUALRLLLLLR	11	0	544.633971
0	0.786887	0.262296	56.542173	0	200.256855	286.737084	479.927224	200.399567	285.542250	480.038152	RUALRLLLLLL	11	2	299.548684
0	4.039155	1.346385	33.824589	0	168.189396	308.721963	563.825158	166.540577	307.745037	571.506808	RUALLRRRRRR	11	0	4649.812529
0	3.881858	1.293953	49.148196	0	168.189396	308.721963	563.825158	170.910578	313.480214	566.848059	RUALLRRRRRL	11	0	3560.544587
0	2.866202	0.955401	51.460551	0	161.953171	309.449857	556.801749	157.904846	307.789992	557.328613	RUALLRRRRLR	11	0	3492.465340
0	4.491566	1.429419	33.740553	0	161.953171	309.449857	556.801749	159.072987	315.410478	559.273240	RUALLRRRRLL	11	0	3138.453259
0	4.738377	1.367825	21.422382	0	176.400298	316.042170	544.565054	176.041705	323.167287	546.349720	RUALLRRRLRR	11	0	3567.352511
0	3.045551	1.015184	42.830292	0	176.400298	316.042170	544.565054	180.454790	318.116626	545.906156	RUALLRRRLRL	11	0	2981.870992
0	3.270582	1.000201	34.324815	0	173.264246	308.347264	535.646488	174.040577	306.056984	529.916434	RUALLRRRLLR	11	0	3220.148355
0	2.059018	0.686339	74.900000	0	173.264246	308.347264	535.646488	170.161062	308.413471	534.897419	RUALLRRRLLL	11	0	1981.106070
0	4.601441	1.533814	28.567971	0	193.747807	289.691572	566.819241	195.209852	287.200053	575.215048	RUALLRRLRRR	11	0	4663.428378
0	3.649426	1.216475	44.814279	0	193.747807	289.691572	566.819241	199.183155	288.365797	566.826698	RUALLRRLRRL	11	0	3989.443839
0	3.925696	1.308565	42.303772	0	189.163805	296.909464	567.020572	192.838212	301.270060	569.531071	RUALLRRLRLR	11	0	3853.285346
0	3.899895	1.299965	45.678825	0	189.163805	296.909464	567.020572	186.401268	297.191201	573.928015	RUALLRRLRLL	11	0	3649.047607
0	3.710587	1.040954	32.032903	0	187.986129	290.592638	537.241915	186.568359	289.632713	530.164880	RUALLRRLLRR	11	0	3036.334389
0	2.621414	0.873805	74.793356	0	187.986129	290.592638	537.241915	190.915020	287.997082	538.433910	RUALLRRLLRL	11	0	2362.349850
0	3.197520	1.040954	36.357273	0	192.177828	297.613862	545.241351	193.307778	302.342371	546.059405	RUALLRRLLLR	11	0	2518.932117
0	3.749054	1.040954	42.864867	0	192.177828	297.613862	545.241351	197.692151	297.202499	547.285902	RUALLRRLLLL	11	0	1872.179276
0	4.354576	1.371025	31.011318	0	148.370134	279.991693	554.555107	147.560669	283.049788	562.224351	RUALLRLRRRR	11	0	3281.419676
0	3.009440	1.003147	66.441052	0	148.370134	279.991693	554.555107	145.979223	276.169506	555.833064	RUALLRLRRRL	11	0	2668.706459
0	2.958360	0.986120	43.166825	0	146.177758	283.530273	548.788547	145.544127	287.824710	550.502022	RUALLRLRRLR	11	0	3015.910616
0	3.730093	1.243364	43.685772	0	146.177758	283.530273	548.788547	140.542287	282.826210	549.659335	RUALLRLRRLL	11	0	2369.157775
0	4.585905	1.430402	17.662883	0	147.681698	265.777020	533.562203	141.724417	262.080683	532.879437	RUALLRLRLRR	11	0	3669.471381
0	2.590608	0.863536	50.720563	0	147.681698	265.777020	533.562203	148.232548	261.967816	534.839996	RUALLRLRLRL	11	0	2546.163815
0	3.425147	1.089426	15.642680	0	154.747734	272.234217	526.803512	157.575263	272.091313	521.034232	RUALLRLRLLR	11	0	3043.142314
0	1.503962	0.501321	74.900000	0	154.747734	272.234217	526.803512	153.866276	274.199972	525.731860	RUALLRLRLLL	11	0	1804.100030
0	4.654099	1.551366	18.021295	0	176.749154	272.602282	571.734728	180.348756	273.376980	579.707700	RUALLRLLRRR	11	0	4622.580831
0	3.380883	1.126961	38.551103	0	176.749154	272.602282	571.734728	179.387424	268.759645	574.691699	RUALLRLLRRL	11	0	3158.877033
0	3.732419	1.220839	29.431515	0	167.861308	275.002573	567.971169	165.456579	278.230410	573.276722	RUALLRLLRLR	11	0	3301.843450
0	2.704847	0.901616	67.482188	0	167.861308	275.002573	567.971169	166.121279	271.409409	569.433263	RUALLRLLRLL	11	0	2423.621172
0	3.023717	0.835570	36.894176	0	173.768067	272.339427	542.709391	174.236816	272.765818	536.718728	RUALLRLLLRR	11	0	2267.038905
0	2.672401	0.835570	69.177184	0	173.768067	272.339427	542.709391	177.569931	272.180516	544.690098	RUALLRLLLRL	11	0	1647.517763
0	2.796242	0.835570	33.291319	0	168.962869	266.958611	549.128477	165.915499	263.955908	548.774864	RUALLRLLLLR	11	0	1838.139653
0	2.814481	0.835570	45.341754	0	168.962869	266.958611	549.128477	170.606707	263.850529	552.391096	RUALLRLLLLL	11	0	1409.240400
0	4.584959	1.528320	18.880774	0	106.878404	285.944927	493.377762	100.531487	285.738808	489.446657	RUALLLRRRRR	11	0	3676.279306
0	3.828418	1.276139	24.585750	0	106.878404	285.944927	493.377762	101.636386	283.627393	495.026260	RUALLLRRRRL	11	0	3424.386094
0	4.373176	1.457725	19.561421	0	112.278740	293.682958	496.286755	107.742640	297.920847	499.589979	RUALLLRRRLR	11	0	3873.709120
0	2.144478	0.714826	55.751466	0	112.278740	293.682958	496.286755	112.080436	296.109349	493.404393	RUALLLRRRLL	11	0	3199.724581
0	4.026492	1.162442	20.692501	0	135.671352	282.275050	486.706161	141.782849	281.408792	486.766883	RUALLLRRLRR	11	0	3546.928737
0	2.617444	0.872481	43.161815	0	135.671352	282.275050	486.706161	137.675275	283.641358	482.535774	RUALLLRRLRL	11	0	2818.480801
0	3.290213	1.096738	22.575121	0	125.000812	277.075224	487.404866	123.592815	272.241042	487.012740	RUALLLRRLLR	11	0	2661.898534
0	2.501409	0.833803	47.451405	0	125.000812	277.075224	487.404866	121.867651	276.757075	484.550382	RUALLLRRLLL	11	0	1824.523804
0	4.018966	1.339655	36.366070	0	115.887749	282.771506	516.817798	112.382975	287.419086	519.452067	RUALLLRLRRR	11	0	3138.453259
0	3.869518	1.289839	41.435744	0	115.887749	282.771506	516.817798	110.514468	280.270829	517.148954	RUALLLRLRRL	11	0	2920.599671
0	3.641642	1.011615	36.005361	0	123.249879	280.475095	520.655241	120.794475	278.051182	526.381080	RUALLLRLRLR	11	0	2934.215520
0	2.371373	0.790458	68.918199	0	123.249879	280.475095	520.655241	125.811798	282.622707	522.518804	RUALLLRLRLL	11	0	2838.904575
0	4.086443	1.362148	18.466370	0	120.307452	265.055763	505.370108	115.969034	261.156957	502.388446	RUALLLRLLRR	11	0	3969.020065
0	3.606776	1.202259	30.850553	0	120.307452	265.055763	505.370108	117.370746	261.079536	508.602457	RUALLLRLLRL	11	0	2777.633253
0	3.591289	1.072438	43.949330	0	130.791309	268.587842	505.719360	136.050199	269.248213	503.775824	RUALLLRLLLR	11	0	2879.752123
0	2.286959	0.762320	69.947483	0	130.791309	268.587842	505.719360	130.542236	265.963686	508.735146	RUALLLRLLLL	11	0	1736.020783
0	3.959566	1.098584	34.677542	0	134.035804	308.544962	532.059876	131.703705	309.046977	539.341851	RUALLLLRRRR	11	0	3676.279306
0	2.736344	0.912115	74.900000	0	134.035804	308.544962	532.059876	134.714031	304.500173	530.909893	RUALLLLRRRL	11	0	3131.645334
0	4.153460	1.384487	32.742550	0	128.640026	315.393799	528.357825	125.977765	320.722998	531.291257	RUALLLLRRLR	11	0	3485.657416
0	3.801144	1.267048	38.601273	0	128.640026	315.393799	528.357825	122.853294	314.951744	527.672839	RUALLLLRRLL	11	0	3301.843450
0	4.104423	1.368141	37.303045	0	147.071751	328.310660	530.230598	144.188189	332.716951	534.723775	RUALLLLRLRR	11	0	3921.364593
0	4.929314	1.643105	31.644951	0	147.071751	328.310660	530.230598	151.175180	334.649934	530.601896	RUALLLLRLRL	11	0	3771.590251
0	3.001794	0.929590	52.060828	0	150.013986	320.136354	528.999149	154.312430	319.377774	527.097351	RUALLLLRLLR	11	0	2866.136273
0	3.541904	0.929590	62.238453	0	150.013986	320.136354	528.999149	149.685121	322.184957	535.545401	RUALLLLRLLL	11	0	2164.920036
0	5.224613	1.409948	28.644490	0	130.725577	322.505720	509.311269	123.968146	326.692765	510.588362	RUALLLLLRRR	11	0	2552.971740
0	3.585249	1.195083	46.691844	0	130.725577	322.505720	509.311269	132.390902	327.703432	510.156762	RUALLLLLRRL	11	0	2450.852870
0	4.748902	1.246430	20.240720	0	129.307691	314.561424	505.391959	122.096744	315.515291	505.792588	RUALLLLLRLR	11	0	2525.740041
0	1.887610	0.629203	74.900000	0	129.307691	314.561424	505.391959	129.292694	313.308893	501.988757	RUALLLLLRLL	11	0	2198.959659
0	3.417743	1.139248	27.356295	0	151.909289	307.060048	501.446106	155.437881	303.188913	501.281125	RUALLLLLLRR	11	0	2832.096650
0	2.446505	0.815502	47.025460	0	151.909289	307.060048	501.446106	152.246672	306.118446	496.730301	RUALLLLLLRL	11	0	2478.084569
0	4.403696	1.194453	24.099188	0	152.371759	317.590219	507.425583	153.180159	324.197586	508.893233	RUALLLLLLLR	11	0	2444.044946
0	2.935704	0.978568	56.727228	0	152.371759	317.590219	507.425583	156.799481	317.644626	508.475122	RUALLLLLLLL	11	0	1790.484180
0	6.666259	2.222086	22.135088	0	191.529713	176.989137	329.320678	197.081339	172.166632	320.062287	RUCRRRRRRRR	11	0	7910.808432
0	4.589007	1.529669	44.650846	0	191.529713	176.989137	329.320678	187.635176	173.179559	323.513733	RUCRRRRRRRL	11	0	6161.171799
0	6.360287	1.720778	12.575243	0	195.843734	179.308325	341.891109	204.125163	174.594602	339.194636	RUCRRRRRRLR	11	0	4677.044228
0	1.823410	0.607803	74.900000	0	195.843734	179.308325	341.891109	195.591105	177.634388	344.793109	RUCRRRRRRLL	11	0	3683.087230
0	5.940739	1.760145	15.227862	0	170.005516	185.877658	345.265781	165.566071	179.711114	338.715535	RUCRRRRRLRR	11	0	6508.375956
0	3.171947	1.057316	74.900000	0	170.005516	185.877658	345.265781	167.226975	189.408419	342.839293	RUCRRRRRLRL	11	0	3451.617792
0	3.959369	0.999809	43.782438	0	172.110486	187.759423	356.220103	169.393444	182.351680	356.828088	RUCRRRRRLLR	11	0	4111.986483
0	3.089632	0.999809	74.053635	0	172.110486	187.759423	356.220103	171.074550	191.042727	360.463839	RUCRRRRRLLL	11	0	3792.014024
0	6.742280	1.898802	14.129976	0	186.775136	234.842999	373.198293	188.880541	244.279713	377.965353	RUCRRRRLRRR	11	0	4227.721201
0	3.019928	1.006643	74.900000	0	186.775136	234.842999	373.198293	183.557969	234.370550	377.497616	RUCRRRRLRRL	11	0	2546.163815
0	5.842428	1.480196	15.425899	0	186.336416	234.065071	365.750501	188.250095	242.813604	365.553809	RUCRRRRLRLR	11	0	3104.413636
0	2.943593	0.981198	74.900000	0	186.336416	234.065071	365.750501	182.386188	234.867918	363.104052	RUCRRRRLRLL	11	0	1974.298146
0	2.282109	0.760703	74.900000	0	193.936851	207.528823	361.657866	193.650730	207.255789	366.192827	RUCRRRRLLRR	11	0	1776.868331
0	5.108177	1.072097	23.960206	0	193.936851	207.528823	361.657866	199.197242	201.858782	360.058009	RUCRRRRLLRL	11	0	1695.173235
0	1.818699	0.539134	32.621191	0	190.438028	210.823551	356.610459	189.250158	209.213118	354.077668	RUCRRRRLLLR	11	0	1075.652093
0	1.415616	0.471872	74.900000	0	190.438028	210.823551	356.610459	191.729802	212.235567	355.275387	RUCRRRRLLLL	11	0	762.487560
0	5.154219	1.718073	12.805142	0	218.293212	195.743373	393.362108	225.626944	193.245085	395.387531	RUCRRRLRRRR	11	0	4350.263845
0	2.315291	0.771764	56.066717	0	218.293212	195.743373	393.362108	218.248559	192.688129	395.718318	RUCRRRLRRRL	11	0	2587.011363
0	7.230891	1.903073	5.439201	0	217.306178	192.816167	383.352844	223.948670	184.890284	378.144261	RUCRRRLRRLR	11	0	4663.428378
0	2.184168	0.728056	74.900000	0	217.306178	192.816167	383.352844	217.681934	193.925340	379.260391	RUCRRRLRRLL	11	0	2212.575508
0	6.460504	1.903073	11.407054	0	199.416487	228.870631	399.471763	198.688882	238.503304	402.322609	RUCRRRLRLRR	11	0	4854.050268
0	2.269575	0.756525	73.804158	0	199.416487	228.870631	399.471763	196.066160	229.121421	398.291670	RUCRRRLRLRL	11	0	2845.712500
0	2.462470	0.565913	74.900000	0	202.602395	218.069376	400.679870	199.133043	217.455293	402.448340	RUCRRRLRLLR	11	0	2369.157775
0	2.680639	0.565913	55.526101	0	202.602395	218.069376	400.679870	206.055551	216.548098	402.803433	RUCRRRLRLLL	11	0	2348.734001
0	5.809288	1.936429	16.911081	0	199.804398	184.885531	382.056668	205.581394	179.643352	376.451428	RUCRRRLLRRR	11	0	3281.419676
0	2.632078	0.877359	58.227765	0	199.804398	184.885531	382.056668	201.695826	182.826923	385.852682	RUCRRRLLRRL	11	0	2478.084569
0	4.108611	1.285570	19.168392	0	189.636271	186.628773	381.603306	185.206894	182.189829	380.832141	RUCRRRLLRLR	11	0	2600.627212
0	1.893558	0.631186	74.900000	0	189.636271	186.628773	381.603306	190.925796	185.969273	378.321263	RUCRRRLLRLL	11	0	1913.026824
0	4.565033	1.130682	26.417895	0	179.302814	195.665847	392.823381	174.675941	190.418359	393.060465	RUCRRRLLLRR	11	0	2961.447218
0	2.960289	0.986763	74.900000	0	179.302814	195.665847	392.823381	176.560158	199.257528	392.280425	RUCRRRLLLRL	11	0	2035.569467
0	3.280582	0.795184	46.501582	0	185.700010	196.814095	397.623276	187.681253	192.614202	400.142529	RUCRRRLLLLR	11	0	2512.124192
0	2.923265	0.795184	74.900000	0	185.700010	196.814095	397.623276	184.503625	200.249318	401.038117	RUCRRRLLLLL	11	0	2090.032864
0	3.628076	1.209359	21.423285	0	140.324269	192.043853	369.124847	139.541380	189.865790	362.526784	RUCRRLRRRRR	11	0	4173.257804
0	3.361226	1.120409	40.781882	0	140.324269	192.043853	369.124847	141.431318	187.055501	368.256530	RUCRRLRRRRL	11	0	2518.932117
0	3.795881	1.265294	25.847059	0	134.429061	193.699182	373.712702	129.561107	192.948867	369.669823	RUCRRLRRRLR	11	0	2968.255143
0	3.073955	1.024652	43.340238	0	134.429061	193.699182	373.712702	132.425858	189.554012	375.025282	RUCRRLRRRLL	11	0	2328.310227
0	2.341978	0.780659	34.352057	0	147.601304	195.202777	392.500825	146.986545	193.140649	396.250326	RUCRRLRRLRR	11	0	2008.337769
0	3.379787	1.126596	23.963359	0	147.601304	195.202777	392.500825	147.953740	190.038567	392.200495	RUCRRLRRLRL	11	0	1933.450598
0	3.627512	1.105250	14.090580	0	152.185189	203.645326	392.040546	156.148355	205.904437	396.189845	RUCRRLRRLLR	11	0	1974.298146
0	1.327786	0.442595	74.900000	0	152.185189	203.645326	392.040546	153.228605	204.224655	389.889297	RUCRRLRRLLL	11	0	1313.929456
0	4.521894	1.507298	15.573623	0	119.688550	209.987552	385.554928	113.746905	210.296284	380.913531	RUCRRLRLRRR	11	0	3083.989862
0	1.875888	0.625296	66.783841	0	119.688550	209.987552	385.554928	118.042597	211.065885	388.290951	RUCRRLRLRRL	11	0	2171.727960
0	4.701595	1.567198	24.249668	0	120.375358	203.898393	385.912762	115.214249	201.022064	380.527292	RUCRRLRLRLR	11	0	2607.435137
0	2.952654	0.984218	46.206620	0	120.375358	203.898393	385.912762	118.173342	200.705606	388.957456	RUCRRLRLRLL	11	0	2362.349850
0	4.111478	0.882927	21.873191	0	140.471588	214.681414	402.071398	145.857070	216.881790	405.235780	RUCRRLRLLRR	11	0	2314.694378
0	2.024203	0.674734	74.900000	0	140.471588	214.681414	402.071398	138.717373	217.117244	403.097962	RUCRRLRLLRL	11	0	1708.789085
0	3.515413	0.882927	31.344739	0	134.236254	206.682033	401.214636	129.734784	204.575074	403.932963	RUCRRLRLLLR	11	0	1953.874372
0	2.404349	0.801450	53.655813	0	134.236254	206.682033	401.214636	135.769797	203.445382	402.350922	RUCRRLRLLLL	11	0	1844.947577
0	2.471358	0.823786	32.448164	0	166.011039	243.973523	401.680691	168.920118	242.586190	404.279003	RUCRRLLRRRR	11	0	1967.490221
0	2.321452	0.773817	38.188204	0	166.011039	243.973523	401.680691	166.276286	245.732428	405.702047	RUCRRLLRRRL	11	0	1817.715879
0	4.682931	1.089842	17.436750	0	167.169431	251.311048	394.392389	171.821396	256.772155	394.749907	RUCRRLLRRLR	11	0	2069.609091
0	2.671730	0.890577	45.725107	0	167.169431	251.311048	394.392389	166.344708	254.562413	391.326016	RUCRRLLRRLL	11	0	1518.167195
0	4.450409	1.089842	17.452134	0	147.303851	237.538874	391.073608	141.564576	234.349926	388.654017	RUCRRLLRLRR	11	0	1382.008702
0	1.576368	0.525456	74.900000	0	147.303851	237.538874	391.073608	147.271106	236.532359	393.939562	RUCRRLLRLRL	11	0	1170.963038
0	3.856819	1.089842	39.444517	0	148.835888	243.256455	386.317805	143.656777	242.300726	382.811662	RUCRRLLRLLR	11	0	973.533224
0	2.814960	0.938320	64.424215	0	148.835888	243.256455	386.317805	150.145011	247.046626	384.237060	RUCRRLLRLLL	11	0	939.493600
0	3.010485	0.994244	19.447915	0	150.906492	221.800246	372.728827	149.378918	217.870931	370.278771	RUCRRLLLRRR	11	0	1477.319647
0	2.509848	0.836616	34.245420	0	150.906492	221.800246	372.728827	152.050389	220.277550	368.367167	RUCRRLLLRRL	11	0	1048.420395
0	3.359121	0.994244	30.042390	0	147.084675	227.434788	376.168076	142.346980	225.652130	374.933633	RUCRRLLLRLR	11	0	1245.850209
0	2.293339	0.764446	74.900000	0	147.084675	227.434788	376.168076	146.964305	230.837834	375.026682	RUCRRLLLRLL	11	0	939.493600
0	4.281962	0.994244	14.619509	0	162.724292	240.705175	379.718034	166.414373	246.132196	379.523749	RUCRRLLLLRR	11	0	1347.969079
0	1.833436	0.611145	55.279714	0	162.724292	240.705175	379.718034	161.989505	242.313246	376.867440	RUCRRLLLLRL	11	0	966.725299
0	2.106561	0.653940	49.370334	0	162.461755	232.911101	382.412086	163.736172	231.457352	385.786874	RUCRRLLLLLR	11	0	1082.460018
0	1.913246	0.637749	74.051373	0	162.461755	232.911101	382.412086	162.422815	230.533101	380.172676	RUCRRLLLLLL	11	0	803.335108
0	5.172440	1.560134	16.464231	0	220.576546	202.376519	434.200898	228.102841	199.940381	433.489028	RUCRLRRRRRR	11	0	2117.264563
0	1.814124	0.604708	69.674354	0	220.576546	202.376519	434.200898	221.507122	204.225911	436.623524	RUCRLRRRRRL	11	0	1824.523804
0	4.108751	1.108781	23.861931	0	215.468945	198.379099	434.078153	219.584346	193.721927	432.741360	RUCRLRRRRLR	11	0	1599.862290
0	1.907814	0.635938	74.900000	0	215.468945	198.379099	434.078153	214.033949	197.214819	437.035713	RUCRLRRRRLL	11	0	1402.432476
0	5.488926	1.287300	18.935010	0	215.379569	198.771792	423.234719	222.694408	195.129742	420.613729	RUCRLRRRLRR	11	0	2185.343809
0	2.733644	0.911215	69.020416	0	215.379569	198.771792	423.234719	213.479527	195.184504	421.876546	RUCRLRRRLRL	11	0	1524.975119
0	3.500363	0.970679	74.820090	0	211.176638	208.391465	423.436047	207.294507	212.095535	423.527202	RUCRLRRRLLR	11	0	1661.133612
0	2.165452	0.721817	37.483418	0	211.176638	208.391465	423.436047	213.615506	210.642022	423.323533	RUCRLRRRLLL	11	0	1143.731340
0	3.963920	0.909198	28.232355	0	186.644118	197.572465	424.800527	183.423971	192.660146	422.767816	RUCRLRRLRRR	11	0	1307.121531
0	2.518628	0.839543	53.861747	0	186.644118	197.572465	424.800527	189.543533	195.474552	422.909695	RUCRLRRLRRL	11	0	1205.002661
0	3.029013	0.863126	47.657033	0	184.140148	206.156379	426.433358	184.088069	210.764474	425.688870	RUCRLRRLRLR	11	0	1368.392853
0	2.346512	0.782171	62.310343	0	184.140148	206.156379	426.433358	180.784695	204.888979	426.075772	RUCRLRRLRLL	11	0	1123.307566
0	3.325747	1.108582	22.837839	0	185.389605	196.448976	437.160664	182.372944	192.341901	436.949030	RUCRLRRLLRR	11	0	1164.155113
0	1.757559	0.585853	49.564451	0	185.389605	196.448976	437.160664	184.074975	196.310598	440.223671	RUCRLRRLLRL	11	0	1123.307566
0	1.919175	0.639725	48.637697	0	191.845279	196.531842	436.090133	193.724117	196.099896	438.989673	RUCRLRRLLLR	11	0	1205.002661
0	2.979696	0.951857	35.047665	0	191.845279	196.531842	436.090133	193.316564	192.431857	434.295691	RUCRLRRLLLL	11	0	1014.380771
0	3.522988	1.066173	16.751701	0	186.915260	208.860182	454.361807	186.372412	204.561070	458.567472	RUCRLRLRRRR	11	0	1756.444557
0	1.783426	0.594475	72.528003	0	186.915260	208.860182	454.361807	184.860844	207.921304	452.352149	RUCRLRLRRRL	11	0	1048.420395
0	1.808119	0.602706	42.987851	0	187.253232	215.992175	454.008592	187.797456	217.090478	457.252051	RUCRLRLRRLR	11	0	987.149073
0	2.109049	0.687397	56.817571	0	187.253232	215.992175	454.008592	185.486754	218.531602	452.781451	RUCRLRLRRLL	11	0	919.069826
0	4.402471	1.066173	24.884540	0	204.219499	210.029371	451.892795	210.803771	208.572577	452.252794	RUCRLRLRLRR	11	0	1511.359270
0	2.532471	0.844157	67.323525	0	204.219499	210.029371	451.892795	203.261245	206.735804	454.265222	RUCRLRLRLRL	11	0	1198.194737
0	1.813643	0.604548	32.146960	0	201.280754	215.365008	451.364110	203.694166	216.662814	450.749895	RUCRLRLRLLR	11	0	714.832087
0	1.439867	0.479956	52.251703	0	201.280754	215.365008	451.364110	201.671823	215.866196	454.121837	RUCRLRLRLLL	11	0	605.905293
0	3.834427	1.066173	24.136267	0	187.681005	238.531101	435.098615	188.138878	244.153523	432.941738	RUCRLRLLRRR	11	0	1484.127572
0	2.177304	0.725768	74.900000	0	187.681005	238.531101	435.098615	184.958304	237.693182	432.829105	RUCRLRLLRRL	11	0	1068.844168
0	1.999064	0.651683	40.072665	0	188.339510	236.000877	441.696847	189.531706	238.278926	443.872508	RUCRLRLLRLR	11	0	850.990580
0	1.615003	0.538334	54.730409	0	188.339510	236.000877	441.696847	186.275837	235.810362	443.464010	RUCRLRLLRLL	11	0	830.566806
0	3.061938	0.957922	19.264664	0	199.954376	229.390571	440.471015	204.146052	227.307070	440.928763	RUCRLRLLLRR	11	0	973.533224
0	1.449247	0.483082	74.900000	0	199.954376	229.390571	440.471015	200.379854	230.878535	442.550657	RUCRLRLLLRL	11	0	694.408313
0	3.382509	0.849211	14.914872	0	197.018937	233.369950	435.415753	198.818996	237.841817	432.922734	RUCRLRLLLLR	11	0	891.838128
0	1.292893	0.430964	74.900000	0	197.018937	233.369950	435.415753	196.998765	232.604305	433.030827	RUCRLRLLLLL	11	0	673.984539
0	2.807934	0.935978	31.393937	0	135.798044	211.395919	439.012197	131.838652	212.758949	440.313869	RUCRLLRRRRR	11	0	1559.014743
0	2.282293	0.760764	58.032706	0	135.798044	211.395919	439.012197	135.460329	208.814430	442.061654	RUCRLLRRRRL	11	0	1177.770963
0	3.886975	1.295658	20.202675	0	134.015954	208.338208	432.862943	128.386665	207.246097	430.748603	RUCRLLRRRLR	11	0	1545.398893
0	2.420588	0.806863	45.999178	0	134.015954	208.338208	432.862943	133.346715	204.772068	431.848052	RUCRLLRRRLL	11	0	1191.386812
0	3.936085	0.883878	11.358543	0	150.480657	223.851203	431.063080	154.949264	227.758548	429.648717	RUCRLLRRLRR	11	0	1252.658134
0	1.337995	0.445998	74.900000	0	150.480657	223.851203	431.063080	149.506588	225.419779	432.228609	RUCRLLRRLRL	11	0	728.447936
0	1.486015	0.495338	58.709079	0	144.659634	217.777724	429.085841	145.268508	216.004816	427.396959	RUCRLLRRLLR	11	0	748.871710
0	2.227651	0.623244	41.841608	0	144.659634	217.777724	429.085841	141.510674	218.364507	427.540866	RUCRLLRRLLL	11	0	639.944916
0	3.048599	1.016200	26.083437	0	150.809916	198.106685	436.867811	148.234453	194.516706	434.879968	RUCRLLRLRRR	11	0	1136.923415
0	2.145589	0.715196	42.991625	0	150.809916	198.106685	436.867811	148.948695	196.884926	440.026569	RUCRLLRLRRL	11	0	1041.612470
0	3.240747	0.980331	20.950759	0	157.285249	198.492352	437.498478	159.094041	193.866496	437.352099	RUCRLLRLRLR	11	0	1130.115490
0	1.492706	0.497569	74.086740	0	157.285249	198.492352	437.498478	158.741299	199.238695	439.585654	RUCRLLRLRLL	11	0	912.261902
0	3.664752	0.863374	28.509017	0	154.242495	200.194370	426.383729	155.243224	195.023440	423.832510	RUCRLLRLLRR	11	0	1198.194737
0	2.939962	0.863374	45.425585	0	154.242495	200.194370	426.383729	150.289714	198.647234	424.407108	RUCRLLRLLRL	11	0	1000.764922
0	3.017481	0.863374	51.029528	0	159.722194	207.391224	427.198354	161.398634	211.701787	427.084330	RUCRLLRLLLR	11	0	1177.770963
0	1.561217	0.520406	58.118505	0	159.722194	207.391224	427.198354	161.868715	206.339159	427.352641	RUCRLLRLLLL	11	0	769.295484
0	2.836075	0.945358	25.132323	0	143.592524	216.509851	463.126347	140.736848	217.114800	467.330031	RUCRLLLRRRR	11	0	1531.783044
0	2.878891	0.959630	30.226188	0	143.592524	216.509851	463.126347	141.674231	213.264200	466.119659	RUCRLLLRRRL	11	0	1273.081908
0	2.125274	0.708425	36.496646	0	143.016410	216.693005	456.755584	139.892008	217.596343	456.503080	RUCRLLLRRLR	11	0	1259.466058
0	2.593893	0.864631	32.673274	0	143.016410	216.693005	456.755584	140.626612	213.515204	456.680895	RUCRLLLRRLL	11	0	1136.923415
0	2.400736	0.800245	25.343776	0	158.154608	230.723220	449.419828	158.810837	233.737547	446.801295	RUCRLLLRLRR	11	0	1130.115490
0	2.481279	0.827093	26.330323	0	158.154608	230.723220	449.419828	161.199861	231.517803	446.632542	RUCRLLLRLRL	11	0	1055.228319
0	2.938807	0.908662	19.503796	0	158.263365	230.055526	456.172324	162.117203	232.348962	456.734687	RUCRLLLRLLR	11	0	1000.764922
0	1.479281	0.493094	74.900000	0	158.263365	230.055526	456.172324	157.464920	230.673474	458.821501	RUCRLLLRLLL	11	0	667.176615
0	2.571149	0.857050	38.999693	0	156.803708	205.491559	462.296606	157.224493	204.160915	467.105799	RUCRLLLLRRR	11	0	1320.737380
0	3.164635	1.054878	36.953049	0	156.803708	205.491559	462.296606	152.824043	202.819784	463.273721	RUCRLLLLRRL	11	0	1123.307566
0	2.945481	0.948542	23.721821	0	160.999784	204.415147	456.844667	163.806500	200.962900	457.850446	RUCRLLLLRLR	11	0	1232.234360
0	1.613890	0.537963	64.694915	0	160.999784	204.415147	456.844667	159.587626	202.880381	455.108161	RUCRLLLLRLL	11	0	1000.764922
0	2.622311	0.802779	40.386056	0	165.874060	216.171815	460.343048	167.127421	213.741895	464.187918	RUCRLLLLLRR	11	0	912.261902
0	2.205443	0.735148	60.171221	0	165.874060	216.171815	460.343048	166.825276	219.175358	461.943644	RUCRLLLLLRL	11	0	810.143032
0	2.395090	0.684320	26.091397	0	166.358821	217.326863	453.201031	167.960747	220.121738	450.902437	RUCRLLLLLLR	11	0	823.758881
0	1.501655	0.500552	74.900000	0	166.358821	217.326863	453.201031	167.778458	215.596664	452.497666	RUCRLLLLLLL	11	0	578.673594
0	4.048243	1.349414	24.115778	0	91.755913	266.639809	459.222727	85.607505	267.025612	458.242989	RUCLLRRRRRR	11	0	1892.603050
0	2.717403	0.905801	43.907806	0	91.755913	266.639809	459.222727	89.692892	265.570771	463.733636	RUCLLRRRRRL	11	0	1661.133612
0	4.460670	1.426660	12.542451	0	94.314442	272.154353	458.493587	89.131131	276.607680	458.824919	RUCLLRRRRLR	11	0	1987.913995
0	1.463533	0.487844	74.900000	0	94.314442	272.154353	458.493587	95.141310	273.166493	460.872766	RUCLLRRRRLL	11	0	1334.353229
0	2.685446	0.642056	48.762111	0	109.236855	267.656066	447.774078	113.012633	267.030634	445.795083	RUCLLRRRLRR	11	0	1177.770963
0	2.714894	0.642056	64.033797	0	109.236855	267.656066	447.774078	108.047995	271.637757	447.467388	RUCLLRRRLRL	11	0	925.877751
0	2.681353	0.642056	33.032323	0	101.907540	264.664509	449.142416	98.779170	262.036501	448.553166	RUCLLRRRLLR	11	0	864.606429
0	3.455869	0.642056	29.229408	0	101.907540	264.664509	449.142416	97.053615	266.693251	448.325449	RUCLLRRRLLL	11	0	748.871710
0	2.581881	0.860627	33.340992	0	101.354817	249.273126	463.119052	99.254204	250.373265	467.253591	RUCLLRRLRRR	11	0	1450.087948
0	3.218795	1.072932	31.252358	0	101.354817	249.273126	463.119052	96.585266	248.010284	463.016182	RUCLLRRLRRL	11	0	1232.234360
0	1.997829	0.665943	35.710232	0	106.021327	244.803761	463.030765	106.750170	243.262054	466.349772	RUCLLRRLRLR	11	0	1347.969079
0	3.100063	1.033354	30.441495	0	106.021327	244.803761	463.030765	103.803273	240.621032	463.570840	RUCLLRRLRLL	11	0	1000.764922
0	3.728799	1.048642	27.042265	0	102.627833	245.529636	449.937603	99.400104	240.830548	449.388094	RUCLLRRLLRR	11	0	1279.889832
0	3.071079	1.023693	36.861336	0	102.627833	245.529636	449.937603	97.995197	246.233389	449.340597	RUCLLRRLLRL	11	0	1177.770963
0	3.048908	0.766538	65.957644	0	111.128546	247.092975	447.706480	115.169601	249.111699	446.140017	RUCLLRRLLLR	11	0	1266.273983
0	1.751769	0.583923	58.325063	0	111.128546	247.092975	447.706480	111.090351	244.407851	447.671822	RUCLLRRLLLL	11	0	823.758881
0	3.769082	0.921279	7.934444	0	124.243705	252.099912	467.228089	121.192125	248.659947	471.792591	RUCLLRLRRRR	11	0	830.566806
0	1.026516	0.342172	72.046714	0	124.243705	252.099912	467.228089	124.484685	250.712255	466.312238	RUCLLRLRRRL	11	2	442.515102
0	1.821127	0.595389	33.711164	0	130.014949	256.474138	464.423315	132.028387	257.841764	466.207387	RUCLLRLRRLR	11	0	701.216238
0	1.514549	0.504850	74.900000	0	130.014949	256.474138	464.423315	131.521640	256.296806	462.130235	RUCLLRLRRLL	11	0	524.210197
0	3.182369	1.046394	9.036078	0	117.713251	260.089792	466.693479	114.413665	258.096732	470.594659	RUCLLRLRLRR	11	0	762.487560
0	0.894108	0.298036	63.432624	0	117.713251	260.089792	466.693479	116.490808	260.619590	466.273230	RUCLLRLRLRL	11	2	476.554725
0	3.829963	1.046394	13.676307	0	118.906670	265.823426	464.503007	114.482777	269.567525	465.730375	RUCLLRLRLLR	11	0	667.176615
0	1.203030	0.401010	74.900000	0	118.906670	265.823426	464.503007	120.073330	267.127077	465.264613	RUCLLRLRLLL	11	0	510.594348
0	2.507636	0.835879	19.656912	0	141.837247	267.730140	446.444928	144.424976	269.356332	443.402723	RUCLLRLLRRR	11	0	932.685676
0	1.564566	0.521522	74.900000	0	141.837247	267.730140	446.444928	142.108375	265.531094	445.246635	RUCLLRLLRRL	11	0	510.594348
0	1.540205	0.513402	55.009267	0	141.580053	268.915714	453.217098	141.243865	270.861929	454.905259	RUCLLRLLRLR	11	0	653.560765
0	2.427437	0.780303	31.319474	0	141.580053	268.915714	453.217098	145.039699	268.891095	455.005259	RUCLLRLLRLL	11	0	653.560765
0	3.258040	0.849196	16.945180	0	127.354513	272.554383	454.351455	123.078092	275.001860	455.418566	RUCLLRLLLRR	11	0	708.024163
0	1.406298	0.468766	65.783371	0	127.354513	272.554383	454.351455	128.054266	273.792370	456.465419	RUCLLRLLLRL	11	0	524.210197
0	1.757615	0.496242	21.052487	0	130.824422	270.267324	448.948307	131.204653	272.010395	446.313984	RUCLLRLLLLR	11	0	544.633971
0	1.355430	0.451810	74.900000	0	130.824422	270.267324	448.948307	130.521590	268.641778	447.306551	RUCLLRLLLLL	11	0	319.972458
0	3.132661	0.722856	34.527501	0	130.308386	234.067096	465.097877	127.765359	232.686159	470.098071	RUCLLLRRRRR	11	0	830.566806
0	2.024546	0.674849	74.900000	0	130.308386	234.067096	465.097877	133.023554	235.246332	466.314891	RUCLLLRRRRL	11	0	728.447936
0	3.647921	1.129649	10.099440	0	127.663963	229.961410	463.086990	124.253762	226.189154	466.122963	RUCLLLRRRLR	11	0	885.030203
0	1.146288	0.382096	74.900000	0	127.663963	229.961410	463.086990	128.632300	228.571150	462.478413	RUCLLLRRRLL	11	2	517.402273
0	3.200824	1.066941	21.561830	0	119.984550	231.182889	458.052558	115.898422	228.712810	456.576150	RUCLLLRRLRR	11	0	885.030203
0	2.985909	0.995303	25.040528	0	119.984550	231.182889	458.052558	116.747755	229.139486	461.327403	RUCLLLRRLRL	11	0	823.758881
0	2.332434	0.492403	74.900000	0	125.051569	236.535595	458.570500	126.780409	239.614811	457.838029	RUCLLLRRLLR	11	0	551.441896
0	2.197939	0.492403	47.905314	0	125.051569	236.535595	458.570500	123.745835	236.253272	462.606130	RUCLLLRRLLL	11	0	319.972458
0	4.005835	1.253606	5.715710	0	121.569470	230.777393	443.490063	116.464035	227.374671	443.832861	RUCLLLRLRRR	11	0	1157.347189
0	1.476427	0.492142	43.284214	0	121.569470	230.777393	443.490063	120.953622	228.932107	441.980605	RUCLLLRLRRL	11	0	456.130951
0	2.565226	0.707464	71.506167	0	126.108698	237.738090	441.118639	128.443885	240.578854	439.300517	RUCLLLRLRLR	11	0	510.594348
0	1.054412	0.351471	74.900000	0	126.108698	237.738090	441.118639	126.346505	239.235739	441.849001	RUCLLLRLRLL	11	2	333.588307
0	1.884224	0.458118	25.252300	0	138.193094	239.450643	441.174302	139.976726	240.092125	438.330668	RUCLLLRLLRR	11	0	626.329067
0	1.955882	0.458118	37.577544	0	138.193094	239.450643	441.174302	140.515856	241.244579	441.975549	RUCLLLRLLRL	11	0	422.091328
0	2.478032	0.458118	25.930538	0	134.453606	235.000587	444.238093	132.272163	231.900352	443.914285	RUCLLLRLLLR	11	0	381.243780
0	1.222915	0.407638	74.900000	0	134.453606	235.000587	444.238093	135.567694	234.533561	446.108488	RUCLLLRLLLL	11	0	340.396232
0	3.332991	0.847876	16.601853	0	167.958326	260.346030	439.593893	172.353719	261.809746	436.781867	RUCLLLLRRRR	11	0	1279.889832
0	1.922013	0.640671	52.763069	0	167.958326	260.346030	439.593893	168.378414	263.240097	440.064028	RUCLLLLRRRL	11	0	796.527183
0	1.552593	0.517531	53.093065	0	162.302216	258.274742	438.602870	162.015812	257.148753	435.892756	RUCLLLLRRLR	11	0	592.289444
0	2.010379	0.651020	39.760948	0	162.302216	258.274742	438.602870	161.533710	261.007703	437.037912	RUCLLLLRRLL	11	0	571.865670
0	1.667638	0.378887	29.875534	0	158.377047	249.636410	443.428806	158.077076	249.144558	440.179317	RUCLLLLRLRR	11	0	401.667554
0	1.366307	0.378887	61.031962	0	158.377047	249.636410	443.428806	157.016472	248.123309	444.076796	RUCLLLLRLRL	11	0	279.124910
0	1.564006	0.378887	45.048420	0	161.494381	250.563243	447.954639	163.719705	251.414869	448.303553	RUCLLLLRLLR	11	0	354.012081
0	1.506284	0.378887	60.276504	0	161.494381	250.563243	447.954639	161.342083	248.783400	449.863692	RUCLLLLRLLL	11	0	299.548684
0	1.766975	0.588992	39.092208	0	147.902124	247.438643	459.678504	145.946153	248.326600	461.831493	RUCLLLLLRRR	11	0	558.249820
0	1.930683	0.624500	44.100380	0	147.902124	247.438643	459.678504	147.011863	244.780833	460.918867	RUCLLLLLRRL	11	0	462.938876
0	1.886727	0.624500	38.027926	0	152.346235	247.516588	459.407287	152.914884	245.152810	461.451515	RUCLLLLLRLR	11	0	381.243780
0	1.511135	0.503712	54.360659	0	152.346235	247.516588	459.407287	154.200194	248.630707	460.489655	RUCLLLLLRLL	11	0	360.820006
0	2.012358	0.622422	17.450374	0	153.931517	256.729195	454.218804	156.192243	258.824184	454.391283	RUCLLLLLLRR	11	0	408.475478
0	1.298356	0.432785	45.648448	0	153.931517	256.729195	454.218804	153.753782	258.160594	456.008206	RUCLLLLLLRL	11	0	265.509061
0	1.721135	0.502003	26.464858	0	150.424842	254.814461	450.683286	149.847763	255.538676	447.459972	RUCLLLLLLLR	11	0	381.243780
0	1.101417	0.367139	74.900000	0	150.424842	254.814461	450.683286	148.822775	254.477745	451.222890	RUCLLLLLLLL	11	2	265.509061
0	4.277203	1.425734	28.331010	0	81.412386	283.871264	397.915521	79.736566	289.971377	395.664967	RUCLRRRRRRR	11	0	3696.703080
0	3.696560	1.232187	44.955161	0	81.412386	283.871264	397.915521	76.055015	284.627972	400.114242	RUCLRRRRRRL	11	0	2872.944198
0	5.318416	1.772805	9.833238	0	79.569338	277.737761	390.835672	72.708548	276.794243	385.221937	RUCLRRRRRLR	11	0	4077.946859
0	1.858472	0.619491	71.334328	0	79.569338	277.737761	390.835672	79.964257	279.811589	388.339591	RUCLRRRRRLL	11	0	2103.648714
0	4.060168	1.353389	28.305489	0	83.887190	265.311047	408.244461	77.708504	265.404723	409.219058	RUCLRRRRLRR	11	0	2859.328349
0	2.890737	0.963579	50.027434	0	83.887190	265.311047	408.244461	83.289026	262.040327	412.066677	RUCLRRRRLRL	11	0	2484.892494
0	5.408321	1.155855	22.623064	0	86.791548	264.992575	399.493217	79.948246	262.552652	394.281466	RUCLRRRRLLR	11	0	2729.977781
0	2.972395	0.990798	74.900000	0	86.791548	264.992575	399.493217	89.790582	262.545560	396.356133	RUCLRRRRLLL	11	0	2151.304186
0	4.437891	1.110024	26.153399	0	94.549437	270.147845	427.135061	88.650250	272.123021	430.728095	RUCLRRRLRRR	11	0	2777.633253
0	3.607649	1.110024	39.471802	0	94.549437	270.147845	427.135061	91.340007	265.994454	429.408623	RUCLRRRLRRL	11	0	2369.157775
0	3.385444	1.110024	47.835883	0	106.109563	269.078514	426.637972	110.581497	266.704415	425.149546	RUCLRRRLRLR	11	0	2375.965699
0	2.564816	0.854939	60.481874	0	106.109563	269.078514	426.637972	109.203104	271.209386	428.153602	RUCLRRRLRLL	11	0	1913.026824
0	4.626090	1.542030	27.497356	0	89.588508	285.572256	417.914983	83.279310	286.946708	421.741023	RUCLRRRLLRR	11	0	3247.380053
0	4.332218	1.444073	37.422285	0	89.588508	285.572256	417.914983	86.241994	290.606403	414.326251	RUCLRRRLLRL	11	0	2634.666836
0	2.609703	0.869901	67.293522	0	99.887104	284.229203	416.302303	103.574815	284.253266	418.326063	RUCLRRRLLLR	11	0	1599.862290
0	2.221019	0.740340	42.762026	0	99.887104	284.229203	416.302303	101.610834	285.764307	413.036739	RUCLRRRLLLL	11	0	1524.975119
0	4.783064	1.386273	20.596162	0	160.515612	278.953208	400.041438	167.161059	281.935617	398.941786	RUCLRRLRRRR	11	0	2212.575508
0	2.205886	0.735295	60.795880	0	160.515612	278.953208	400.041438	160.557254	279.150798	395.637539	RUCLRRLRRRL	11	0	1933.450598
0	4.295940	1.276145	15.607391	0	160.175706	275.123621	407.563986	166.419149	275.716003	410.186758	RUCLRRLRRLR	11	0	2083.224940
0	1.958709	0.652903	74.900000	0	160.175706	275.123621	407.563986	160.082342	272.305727	408.911837	RUCLRRLRRLL	11	0	1259.466058
0	2.239863	0.502228	41.126149	0	144.516967	274.388801	412.908056	141.949915	272.657122	414.844171	RUCLRRLRLRR	11	0	1027.996621
0	2.070593	0.502228	57.772962	0	144.516967	274.388801	412.908056	146.552700	274.431706	416.084991	RUCLRRLRLRL	11	0	864.606429
0	2.542501	0.502228	38.834978	0	143.611127	279.207191	407.346179	140.166676	281.028588	407.481212	RUCLRRLRLLR	11	0	796.527183
0	2.269317	0.502228	60.092016	0	143.611127	279.207191	407.346179	145.209975	281.322253	404.407707	RUCLRRLRLLL	11	0	660.368690
0	2.843625	0.947875	29.117388	0	123.698365	281.615568	397.379466	121.106292	284.992977	398.602225	RUCLRRLLRRR	11	0	1497.743421
0	2.113876	0.704625	62.065955	0	123.698365	281.615568	397.379466	125.634970	283.509218	395.058355	RUCLRRLLRRL	11	0	1109.691716
0	3.618719	1.167554	10.471561	0	118.680586	276.588664	394.988937	113.800599	276.784206	391.556153	RUCLRRLLRLR	11	0	1756.444557
0	1.454932	0.484977	72.932855	0	118.680586	276.588664	394.988937	117.552614	275.333526	396.891723	RUCLRRLLRLL	11	0	830.566806
0	2.410521	0.803507	33.768090	0	137.622662	272.947431	390.874669	139.022828	274.865894	387.181212	RUCLRRLLLRR	11	0	1327.545305
0	3.047236	0.879446	26.824761	0	137.622662	272.947431	390.874669	141.822018	271.800037	388.663749	RUCLRRLLLRL	11	0	1293.505682
0	2.015335	0.671778	74.900000	0	130.886980	269.198649	393.988635	130.451299	267.348105	397.165864	RUCLRRLLLLR	11	0	1021.188696
0	3.067051	0.821162	32.512825	0	130.886980	269.198649	393.988635	126.870855	267.687189	391.481181	RUCLRRLLLLL	11	0	1021.188696
0	6.534073	1.438684	17.476239	0	92.397302	243.688771	386.918252	83.241280	242.951813	381.705734	RUCLRLRRRRR	11	0	2348.734001
0	3.394286	1.131429	74.900000	0	92.397302	243.688771	386.918252	93.945359	247.078508	382.180146	RUCLRLRRRRL	11	0	1715.597009
0	5.041835	1.174164	17.361754	0	92.443184	243.700368	393.909788	84.720647	243.399168	393.754996	RUCLRLRRRLR	11	0	1940.258522
0	2.595134	0.865045	74.900000	0	92.443184	243.700368	393.909788	92.453578	246.264767	397.877941	RUCLRLRRRLL	11	0	1361.584928
0	5.335615	1.778538	12.563630	0	92.753831	229.942240	385.427272	85.904151	227.077443	380.949203	RUCLRLRRLRR	11	0	2757.209479
0	1.998648	0.666216	73.727349	0	92.753831	229.942240	385.427272	94.197605	227.661671	383.535547	RUCLRLRRLRL	11	0	1667.941537
0	2.125450	0.708483	50.729659	0	96.087515	230.446168	392.832991	96.947663	227.363736	393.632834	RUCLRLRRLLR	11	0	1545.398893
0	3.254796	1.031420	35.421908	0	96.087515	230.446168	392.832991	91.402004	228.952549	393.934138	RUCLRLRRLLL	11	0	1347.969079
0	4.315257	0.953167	9.688543	0	136.827786	251.317787	399.182381	143.169775	252.894120	400.524601	RUCLRLRLRRR	11	0	1974.298146
0	1.669725	0.556575	74.900000	0	136.827786	251.317787	399.182381	136.388269	252.740065	401.899042	RUCLRLRLRRL	11	0	878.222279
0	2.736534	0.898168	19.522478	0	131.368228	251.081615	391.887017	134.010077	252.487883	388.051667	RUCLRLRLRLR	11	0	1504.551345
0	1.623802	0.541267	74.900000	0	131.368228	251.081615	391.887017	129.510235	252.596281	391.011376	RUCLRLRLRLL	11	0	850.990580
0	3.012267	0.745897	33.271424	0	120.838328	237.921269	397.733268	117.778521	234.531782	398.631569	RUCLRLRLLRR	11	0	973.533224
0	1.767202	0.589067	74.900000	0	120.838328	237.921269	397.733268	123.081178	237.332247	399.560812	RUCLRLRLLRL	11	0	919.069826
0	2.655561	0.749391	28.805344	0	119.995445	239.426623	391.906493	117.270344	236.848282	389.843896	RUCLRLRLLLR	11	0	708.024163
0	1.464371	0.488124	73.050768	0	119.995445	239.426623	391.906493	121.033056	240.186500	389.506001	RUCLRLRLLLL	11	0	646.752841
0	4.270247	1.423416	12.572070	0	95.384819	237.872366	415.814201	88.901389	238.320354	416.841777	RUCLRLLRRRR	11	0	1776.868331
0	1.861423	0.620474	39.021354	0	95.384819	237.872366	415.814201	93.408669	238.578492	413.291419	RUCLRLLRRRL	11	0	1409.240400
0	2.828903	0.942968	27.087405	0	99.496282	231.256277	416.186951	97.607171	228.037527	413.305333	RUCLRLLRRLR	11	0	1593.054366
0	3.037849	1.012616	28.491851	0	99.496282	231.256277	416.186951	97.322769	227.636459	418.750632	RUCLRLLRRLL	11	0	1416.048325
0	3.182069	0.671770	48.161812	0	106.013650	243.754968	423.655657	101.350658	244.494703	425.256871	RUCLRLLRLRR	11	0	1184.578887
0	2.804543	0.671770	74.900000	0	106.013650	243.754968	423.655657	108.964106	246.882305	423.658250	RUCLRLLRLRL	11	0	1184.578887
0	3.990285	1.099323	15.511993	0	103.880638	238.727247	426.658111	98.668383	236.846348	430.038867	RUCLRLLRLLR	11	0	1361.584928
0	1.657422	0.552474	74.900000	0	103.880638	238.727247	426.658111	105.226193	237.459890	428.932536	RUCLRLLRLLL	11	0	905.453977
0	4.736676	0.901818	9.136176	0	118.024816	228.062518	414.742721	113.480216	222.616405	412.714979	RUCLRLLLRRR	11	0	1354.777003
0	1.442452	0.480817	74.900000	0	118.024816	228.062518	414.742721	119.416974	226.973788	413.008753	RUCLRLLLRRL	11	0	850.990580
0	4.297001	0.901818	10.654984	0	118.145018	227.891250	420.326559	114.130727	222.876826	422.233094	RUCLRLLLRLR	11	0	1245.850209
0	1.277673	0.425891	74.900000	0	118.145018	227.891250	420.326559	119.352775	227.112918	422.063247	RUCLRLLLRLL	11	0	776.103409
0	4.030792	0.901818	16.195727	0	138.224619	243.030352	419.457325	142.750701	247.235910	419.601829	RUCLRLLLLRR	11	0	1538.590969
0	2.013782	0.671261	56.107272	0	138.224619	243.030352	419.457325	140.913719	241.518211	419.308606	RUCLRLLLLRL	11	0	1034.804545
0	1.843830	0.389253	54.179180	0	131.995311	240.956750	421.402712	131.348054	243.706864	421.518960	RUCLRLLLLLR	11	0	810.143032
0	1.648575	0.389253	74.900000	0	131.995311	240.956750	421.402712	131.350328	239.460084	423.922775	RUCLRLLLLLL	11	0	728.447936
0	5.180618	1.623827	11.849779	0	101.828369	306.178705	463.620495	94.233809	304.050228	464.836545	RUBLLRRRRRR	11	0	2627.858911
0	1.858661	0.619554	62.532357	0	101.828369	306.178705	463.620495	101.763688	304.579512	466.695991	RUBLLRRRRRL	11	0	1695.173235
0	5.206409	1.623827	7.061813	0	102.528553	312.987118	461.802055	95.174657	316.073207	462.219694	RUBLLRRRRLR	11	0	2035.569467
0	1.312531	0.437510	74.900000	0	102.528553	312.987118	461.802055	102.801279	314.200629	463.865548	RUBLLRRRRLL	11	0	1116.499641
0	5.866186	1.623827	9.219503	0	104.963092	314.581629	451.199790	96.321200	316.729865	449.560829	RUBLLRRRLRR	11	0	1994.721920
0	2.392783	0.797594	74.900000	0	104.963092	314.581629	451.199790	105.588195	318.022879	449.757092	RUBLLRRRLRL	11	0	1027.996621
0	3.900651	0.823471	24.930812	0	109.351752	309.358441	451.648340	103.486209	308.265146	451.128760	RUBLLRRRLLR	11	0	1293.505682
0	2.736930	0.823471	74.900000	0	109.351752	309.358441	451.648340	110.829677	306.195485	448.612148	RUBLLRRRLLL	11	0	1211.810586
0	3.477786	0.844402	15.784794	0	130.798994	299.473476	461.487989	125.906847	298.246177	463.742467	RUBLLRRLRRR	11	0	1041.612470
0	1.458365	0.486122	64.460127	0	130.798994	299.473476	461.487989	130.755760	297.294995	460.834612	RUBLLRRLRRL	11	0	748.871710
0	2.005435	0.423370	41.761221	0	136.195373	301.611921	462.193989	138.257832	299.702567	463.819565	RUBLLRRLRLR	11	0	646.752841
0	1.608122	0.423370	74.900000	0	136.195373	301.611921	462.193989	134.803291	302.911240	464.236691	RUBLLRRLRLL	11	0	612.713218
0	3.030416	0.844402	19.033266	0	151.568895	300.182446	455.388036	155.245632	297.353639	455.713803	RUBLLRRLLRR	11	0	1109.691716
0	2.492777	0.830926	36.360340	0	151.568895	300.182446	455.388036	155.194548	301.287449	454.752087	RUBLLRRLLRL	11	0	742.063786
0	1.191738	0.397246	53.838622	0	146.149819	302.773538	452.756405	145.796220	301.805895	450.788020	RUBLLRRLLLR	11	2	537.826047
0	1.950799	0.466079	71.467953	0	146.149819	302.773538	452.756405	145.125789	305.494892	451.843587	RUBLLRRLLLL	11	0	531.018122
0	3.975313	1.325104	23.350649	0	109.851843	326.402261	475.267075	104.188125	324.527071	476.889438	RUBLLRLRRRR	11	0	2192.151734
0	3.633392	1.211131	27.942285	0	109.851843	326.402261	475.267075	106.064126	328.742028	479.634071	RUBLLRLRRRL	11	0	2028.761543
0	4.883496	1.308365	11.430047	0	112.358341	329.084731	468.507445	105.960824	332.965220	468.181390	RUBLLRLRRLR	11	0	2035.569467
0	1.624180	0.541393	74.900000	0	112.358341	329.084731	468.507445	111.974804	328.604499	465.359594	RUBLLRLRRLL	11	0	1416.048325
0	4.327851	1.442617	13.159793	0	120.613943	335.768539	479.853424	116.095701	339.710258	483.559114	RUBLLRLRLRR	11	0	1967.490221
0	2.389729	0.796576	34.759533	0	120.613943	335.768539	479.853424	120.538701	337.482176	484.076648	RUBLLRLRLRL	11	0	1422.856250
0	2.119428	0.645586	74.900000	0	125.574122	333.773501	472.508186	128.613800	333.874378	471.016581	RUBLLRLRLLR	11	0	1205.002661
0	3.058039	0.645586	45.288835	0	125.574122	333.773501	472.508186	123.067631	337.716672	473.008488	RUBLLRLRLLL	11	0	1014.380771
0	3.171808	0.924492	30.085681	0	130.456967	316.474228	475.652231	125.871127	315.319651	477.128743	RUBLLRLLRRR	11	0	891.838128
0	2.809571	0.924492	37.065979	0	130.456967	316.474228	475.652231	128.879059	318.856894	479.856379	RUBLLRLLRRL	11	0	837.374731
0	2.316284	0.605624	42.257006	0	135.914014	312.812544	472.344975	138.496028	310.454193	473.149842	RUBLLRLLRLR	11	0	571.865670
0	1.099176	0.366392	74.900000	0	135.914014	312.812544	472.344975	134.573632	311.991675	471.552453	RUBLLRLLRLL	11	2	428.899252
0	2.893956	0.529113	26.450308	0	145.938083	315.025206	466.397664	149.336924	312.185494	466.734895	RUBLLRLLLRR	11	0	735.255861
0	1.891484	0.529113	49.356242	0	145.938083	315.025206	466.397664	147.542231	315.621309	463.343753	RUBLLRLLLRL	11	0	660.368690
0	2.916346	0.529113	16.869174	0	141.306326	319.689574	471.268750	139.540785	322.024497	475.677379	RUBLLRLLLLR	11	0	633.136992
0	1.264792	0.421597	74.900000	0	141.306326	319.689574	471.268750	141.907562	321.307676	470.116651	RUBLLRLLLLL	11	0	428.899252
0	5.310419	1.587113	9.918937	0	108.791359	327.119821	436.289055	100.803847	328.653613	436.748702	RUBLLLRRRRR	11	0	2532.547966
0	2.158053	0.719351	74.900000	0	108.791359	327.119821	436.289055	108.016342	324.310000	438.330913	RUBLLLRRRRL	11	0	1320.737380
0	5.624492	1.395505	12.939998	0	110.926061	328.059942	430.152352	103.392623	330.692130	425.891411	RUBLLLRRRLR	11	0	1987.913995
0	2.754378	0.918126	74.900000	0	110.926061	328.059942	430.152352	111.534241	325.890583	425.493260	RUBLLLRRRLL	11	0	1245.850209
0	4.554538	1.168209	20.781587	0	116.996796	336.017174	431.491525	111.611411	339.475402	427.850209	RUBLLLRRLRR	11	0	1736.020783
0	2.072869	0.690956	74.900000	0	116.996796	336.017174	431.491525	119.251212	337.817532	429.753597	RUBLLLRRLRL	11	0	1375.200777
0	5.157773	1.623827	7.865385	0	113.090211	336.083059	437.206746	106.185725	339.926415	437.571632	RUBLLLRRLLR	11	0	1831.331728
0	1.945199	0.648400	74.900000	0	113.090211	336.083059	437.206746	113.076170	336.616939	441.034246	RUBLLLRRLLL	11	0	857.798505
0	4.190145	1.127425	17.740917	0	159.212066	314.271057	431.245343	165.347060	313.083355	429.303963	RUBLLLRLRRR	11	0	1511.359270
0	2.625823	0.875274	45.249012	0	159.212066	314.271057	431.245343	161.195661	311.678424	434.318258	RUBLLLRLRRL	11	0	1034.804545
0	2.415099	0.542102	64.156018	0	151.717985	314.725015	432.210124	148.958881	313.918155	435.254164	RUBLLLRLRLR	11	0	605.905293
0	1.064658	0.354886	74.900000	0	151.717985	314.725015	432.210124	151.027002	313.875602	430.631080	RUBLLLRLRLL	11	2	374.435855
0	1.585340	0.446670	74.900000	0	145.388408	324.314350	432.745642	144.628587	325.787182	435.064826	RUBLLLRLLRR	11	0	578.673594
0	2.115807	0.446670	39.457721	0	145.388408	324.314350	432.745642	148.405741	324.908378	431.400042	RUBLLLRLLRL	11	0	544.633971
0	1.966868	0.521235	32.263467	0	141.692377	324.441193	429.692191	139.180426	326.079716	429.285315	RUBLLLRLLLR	11	0	544.633971
0	1.377448	0.459149	54.395161	0	141.692377	324.441193	429.692191	141.847426	324.504716	426.945981	RUBLLLRLLLL	11	0	510.594348
0	3.268938	1.089646	22.950791	0	124.200846	348.716778	446.277293	120.565308	351.138867	443.073576	RUBLLLLRRRR	11	0	1701.981160
0	3.263241	1.087747	28.001621	0	124.200846	348.716778	446.277293	123.166661	353.610836	446.181761	RUBLLLLRRRL	11	0	1416.048325
0	4.441837	1.418001	11.528290	0	121.765321	344.154335	451.419588	115.714390	346.789375	453.607309	RUBLLLLRRLR	11	0	1899.410975
0	1.701539	0.567180	74.900000	0	121.765321	344.154335	451.419588	120.579569	341.831111	451.461182	RUBLLLLRRLL	11	0	1021.188696
0	4.314957	0.962929	17.200795	0	131.564635	345.266489	458.429395	127.340624	349.329479	462.430909	RUBLLLLRLRR	11	0	1477.319647
0	2.309050	0.769683	74.900000	0	131.564635	345.266489	458.429395	132.129648	343.408407	462.290413	RUBLLLLRLRL	11	0	1041.612470
0	3.961420	1.298990	10.559476	0	133.652464	349.482310	454.525434	132.005071	355.322396	454.847299	RUBLLLLRLLR	11	0	1402.432476
0	1.573983	0.524661	74.900000	0	133.652464	349.482310	454.525434	135.915655	350.319204	454.530221	RUBLLLLRLLL	11	0	680.792464
0	2.832546	0.935898	27.367437	0	145.719852	341.695883	440.628847	146.016986	346.026485	440.783278	RUBLLLLLRRR	11	0	912.261902
0	2.902297	0.935898	33.824770	0	145.719852	341.695883	440.628847	142.254133	344.121234	438.829160	RUBLLLLLRRL	11	0	735.255861
0	2.688918	0.601896	22.593445	0	149.856345	336.040073	438.875786	153.477072	336.032207	436.305064	RUBLLLLLRLR	11	0	667.176615
0	1.321524	0.440508	74.900000	0	149.856345	336.040073	438.875786	148.673576	335.974047	436.731651	RUBLLLLLRLL	11	0	531.018122
0	2.323279	0.756428	38.470046	0	156.696279	326.219397	443.697913	157.672940	322.986811	445.175069	RUBLLLLLLRR	11	0	592.289444
0	2.895452	0.756428	31.978966	0	156.696279	326.219397	443.697913	160.564109	325.097492	441.262650	RUBLLLLLLRL	11	0	558.249820
0	1.732966	0.452089	74.900000	0	153.631282	331.034774	446.540131	152.722067	329.886649	449.431873	RUBLLLLLLLR	11	0	442.515102
0	2.141472	0.452089	64.998090	0	153.631282	331.034774	446.540131	152.577371	334.130526	446.916864	RUBLLLLLLLL	11	0	428.899252
0	3.704420	1.102600	17.056391	0	195.814794	337.150243	460.958866	198.575192	341.441725	464.211109	RUBLRRRRRRR	11	0	1293.505682
0	2.038668	0.679556	74.900000	0	195.814794	337.150243	460.958866	193.175188	337.814770	462.962487	RUBLRRRRRRL	11	0	714.832087
0	2.895279	0.670844	34.611307	0	196.259744	335.240513	454.933252	200.136402	337.366530	454.423840	RUBLRRRRRLR	11	0	980.341148
0	1.850214	0.616738	74.900000	0	196.259744	335.240513	454.933252	194.408782	336.293695	452.489024	RUBLRRRRRLL	11	0	871.414354
0	2.553129	0.851043	38.048944	0	204.500724	325.551415	456.478591	206.886938	322.476861	455.936235	RUBLRRRRLRR	11	0	1109.691716
0	2.945731	0.981910	33.928689	0	204.500724	325.551415	456.478591	208.746588	327.084695	456.317924	RUBLRRRRLRL	11	0	1062.036244
0	3.439143	0.726041	18.291084	0	201.043782	328.096109	460.480143	204.806302	330.678884	463.924443	RUBLRRRRLLR	11	0	898.646052
0	1.798854	0.599618	74.900000	0	201.043782	328.096109	460.480143	200.071041	326.875704	463.446308	RUBLRRRRLLL	11	0	708.024163
0	3.614771	1.204924	19.521207	0	195.886149	310.081554	439.727440	198.629081	306.661106	435.306029	RUBLRRRLRRR	11	0	1565.822667
0	2.122300	0.707433	63.714475	0	195.886149	310.081554	439.727440	198.849498	310.616055	441.335094	RUBLRRRLRRL	11	0	993.956997
0	2.543145	0.799762	26.366727	0	189.288133	309.841952	443.336351	188.293932	306.349908	441.483389	RUBLRRRLRLR	11	0	1034.804545
0	1.586038	0.528679	71.712256	0	189.288133	309.841952	443.336351	187.976388	309.764820	446.005319	RUBLRRRLRLL	11	0	776.103409
0	1.901279	0.602065	45.562361	0	184.779849	320.096050	441.248233	182.252758	321.236418	442.421667	RUBLRRRLLRR	11	0	898.646052
0	2.240894	0.602065	63.960639	0	184.779849	320.096050	441.248233	184.387011	318.772237	437.144446	RUBLRRRLLRL	11	0	605.905293
0	1.817954	0.602065	65.373142	0	189.999726	321.080267	440.036502	190.608844	323.776088	440.504784	RUBLRRRLLLR	11	0	755.679635
0	2.622513	0.602065	40.822220	0	189.999726	321.080267	440.036502	192.351237	319.788347	436.130312	RUBLRRRLLLL	11	0	728.447936
0	3.290730	1.038723	34.994280	0	162.631399	355.169828	468.322402	157.769315	356.132849	469.548203	RUBLRRLRRRR	11	0	1143.731340
0	2.480918	0.826973	63.339467	0	162.631399	355.169828	468.322402	164.166252	357.627771	471.536098	RUBLRRLRRRL	11	0	973.533224
0	4.207416	1.402472	19.685563	0	162.817598	358.700024	465.302116	158.254845	363.217634	466.102698	RUBLRRLRRLR	11	0	1143.731340
0	2.125494	0.708498	54.854682	0	162.817598	358.700024	465.302116	164.385450	361.549942	465.049883	RUBLRRLRRLL	11	0	932.685676
0	3.341892	0.770082	26.595553	0	178.339733	349.182926	466.325982	181.172983	352.355470	470.051589	RUBLRRLRLRR	11	0	1191.386812
0	2.202738	0.734246	74.900000	0	178.339733	349.182926	466.325982	179.701204	346.189474	467.327181	RUBLRRLRLRL	11	0	850.990580
0	2.684519	0.894840	37.434175	0	178.436835	351.965419	462.008823	178.613180	356.077093	462.022560	RUBLRRLRLLR	11	0	946.301525
0	2.216573	0.738858	48.324387	0	178.436835	351.965419	462.008823	181.660641	352.081441	460.615512	RUBLRRLRLLL	11	0	932.685676
0	4.824355	1.341131	12.795701	0	155.477816	353.416860	455.733930	150.212578	358.431842	457.497211	RUBLRRLLRRR	11	0	1341.161154
0	1.903777	0.634592	48.335994	0	155.477816	353.416860	455.733930	155.435338	355.874440	453.680898	RUBLRRLLRRL	11	0	1007.572847
0	1.726015	0.575338	24.871113	0	158.048357	345.278875	456.501748	155.900278	344.707555	458.374612	RUBLRRLLRLR	11	0	592.289444
0	2.075160	0.628322	74.900000	0	158.048357	345.278875	456.501748	158.783404	342.261160	455.603796	RUBLRRLLRLL	11	0	558.249820
0	2.263954	0.579646	40.934957	0	168.624363	338.391756	448.789873	169.589769	335.147175	449.789075	RUBLRRLLLRR	11	0	898.646052
0	1.686276	0.562092	43.265189	0	168.624363	338.391756	448.789873	168.385833	337.446268	445.666447	RUBLRRLLLRL	11	0	728.447936
0	2.301771	0.579646	44.512006	0	169.240731	344.798695	449.041487	167.947772	347.779217	447.244892	RUBLRRLLLLR	11	0	816.950957
0	2.227567	0.579646	53.600828	0	169.240731	344.798695	449.041487	172.555550	345.416254	448.336003	RUBLRRLLLLL	11	0	735.255861
0	3.465440	1.155147	34.763992	0	161.470161	353.440507	494.257563	164.691188	355.609759	498.987265	RUBLRLRRRRR	11	0	1497.743421
0	3.102734	1.034245	43.915917	0	161.470161	353.440507	494.257563	158.664275	356.808859	496.665429	RUBLRLRRRRL	11	0	1375.200777
0	2.801801	0.740976	34.661921	0	163.232581	351.561689	487.615163	163.750235	355.825563	487.650014	RUBLRLRRRLR	11	0	891.838128
0	1.680724	0.560241	72.820229	0	163.232581	351.561689	487.615163	165.508779	350.509321	486.842944	RUBLRLRRRLL	11	0	885.030203
0	3.452752	1.150917	17.359538	0	147.161910	351.339380	484.349833	142.480886	353.283303	486.339981	RUBLRLRRLRR	11	0	1674.749461
0	3.026672	1.008891	32.001555	0	147.161910	351.339380	484.349833	145.535121	355.684641	484.293444	RUBLRLRRLRL	11	0	1075.652093
0	2.525609	0.609866	56.670893	0	151.740409	346.089373	478.915169	152.544899	343.031401	476.000082	RUBLRLRRLLR	11	0	1041.612470
0	1.234162	0.411387	74.900000	0	151.740409	346.089373	478.915169	152.046343	347.689808	477.660624	RUBLRLRRLLL	11	0	619.521142
0	3.955135	1.203293	10.666990	0	143.410712	339.865198	491.159380	138.919619	342.199970	495.514351	RUBLRLRLRRR	11	0	1599.862290
0	2.878664	0.959555	21.509497	0	143.410712	339.865198	491.159380	139.560538	342.019733	491.287039	RUBLRLRLRRL	11	0	1109.691716
0	2.611167	0.870389	37.127061	0	148.715864	331.680395	485.051524	149.606127	327.777828	485.000505	RUBLRLRLRLR	11	0	1164.155113
0	2.479553	0.826518	68.874563	0	148.715864	331.680395	485.051524	150.625697	330.294861	481.163398	RUBLRLRLRLL	11	0	1068.844168
0	3.426410	1.142137	36.823589	0	155.548598	343.572296	498.989209	151.768239	346.092803	502.428008	RUBLRLRLLRR	11	0	1184.578887
0	3.391125	1.130375	39.979673	0	155.548598	343.572296	498.989209	158.185256	346.221426	503.703282	RUBLRLRLLRL	11	0	1116.499641
0	2.014270	0.649105	68.251504	0	158.993055	337.902649	494.317432	159.338175	334.936184	493.293162	RUBLRLRLLLR	11	0	755.679635
0	1.845405	0.615135	38.631159	0	158.993055	337.902649	494.317432	161.723106	338.250680	495.172277	RUBLRLRLLLL	11	0	599.097368
0	3.273940	0.787887	27.664793	0	181.989932	339.695653	488.821595	184.285317	342.454429	493.399130	RUBLRLLRRRR	11	0	1102.883792
0	1.962334	0.654111	74.900000	0	181.989932	339.695653	488.821595	179.970132	338.146446	490.913198	RUBLRLLRRRL	11	0	864.606429
0	3.723686	1.214225	14.997691	0	182.229023	344.109771	486.436210	184.176544	348.931080	489.509552	RUBLRLLRRLR	11	0	1252.658134
0	1.775060	0.591687	74.900000	0	182.229023	344.109771	486.436210	180.100587	345.469932	485.115511	RUBLRLLRRLL	11	0	680.792464
0	2.607049	0.869016	24.867647	0	192.173460	333.235371	478.826155	195.424355	331.309055	477.127861	RUBLRLLRLRR	11	0	973.533224
0	2.334356	0.778119	43.259424	0	192.173460	333.235371	478.826155	195.124484	334.275916	481.091611	RUBLRLLRLRL	11	0	667.176615
0	3.913307	0.894837	16.734875	0	189.094893	338.087086	480.184432	193.163867	342.008687	482.811649	RUBLRLLRLLR	11	0	687.600389
0	1.818433	0.606144	74.900000	0	189.094893	338.087086	480.184432	187.527665	340.135149	478.803380	RUBLRLLRLLL	11	0	517.402273
0	3.057175	1.002471	13.935272	0	178.945594	313.898276	464.823610	178.546768	309.662495	462.258872	RUBLRLLLRRR	11	0	925.877751
0	1.414305	0.471435	74.900000	0	178.945594	313.898276	464.823610	177.390235	314.613492	463.087786	RUBLRLLLRRL	11	0	483.362649
0	2.149716	0.716572	15.334108	0	184.411843	316.720224	467.665277	187.565918	316.558867	466.436790	RUBLRLLLRLR	11	0	687.600389
0	1.455486	0.485162	31.734479	0	184.411843	316.720224	467.665277	186.039106	315.242801	468.167166	RUBLRLLLRLL	11	0	510.594348
0	3.044210	0.814090	31.590592	0	172.273455	317.458089	471.513449	169.693045	313.600087	470.878163	RUBLRLLLLRR	11	0	728.447936
0	1.974076	0.658025	74.900000	0	172.273455	317.458089	471.513449	170.596485	319.750688	470.151132	RUBLRLLLLRL	11	0	599.097368
0	1.647753	0.510027	35.177272	0	174.703851	319.240467	475.975920	173.848817	320.763557	478.356636	RUBLRLLLLLR	11	0	565.057745
0	1.384949	0.461650	71.473484	0	174.703851	319.240467	475.975920	174.368977	317.250947	476.838885	RUBLRLLLLLL	11	0	408.475478
0	3.925282	1.308427	25.054885	0	200.871148	256.329346	560.293063	204.726402	258.717502	565.453292	RUARRLRRRRRR	12	0	2566.587589
0	3.550885	1.183628	41.566466	0	200.871148	256.329346	560.293063	199.226448	255.866781	567.035988	RUARRLRRRRRL	12	0	1810.907954
0	2.243709	0.552962	40.033021	0	199.234384	252.079008	552.015744	198.437084	249.721164	555.112993	RUARRLRRRRLR	12	0	959.917374
0	1.537318	0.512439	74.900000	0	199.234384	252.079008	552.015744	201.291221	251.729216	550.585787	RUARRLRRRRLL	12	0	925.877751
0	2.749243	0.838745	27.067623	0	187.757020	249.232953	545.794704	185.967032	248.352592	550.638361	RUARRLRRRLRR	12	0	1062.036244
0	2.235701	0.745234	35.587661	0	187.757020	249.232953	545.794704	185.318212	246.825105	545.847489	RUARRLRRRLRL	12	0	1021.188696
0	1.905806	0.582943	74.900000	0	189.482582	254.123019	541.381484	190.005882	255.305769	537.963675	RUARRLRRRLLR	12	0	796.527183
0	1.812674	0.582943	73.384746	0	189.482582	254.123019	541.381484	190.933994	256.404675	542.216545	RUARRLRRRLLL	12	0	551.441896
0	1.937961	0.645987	39.262383	0	180.325694	243.460667	526.523651	178.672836	243.018336	529.692255	RUARRLRRLRRR	12	0	1055.228319
0	3.190693	0.969211	24.084863	0	180.325694	243.460667	526.523651	176.683088	240.218866	526.021040	RUARRLRRLRRL	12	0	993.956997
0	1.847046	0.615682	30.413390	0	183.270338	248.220516	520.548047	182.070975	248.163889	517.202512	RUARRLRRLRLR	12	0	776.103409
0	2.271498	0.744472	62.765489	0	183.270338	248.220516	520.548047	184.612203	251.340643	519.545495	RUARRLRRLRLL	12	0	653.560765
0	1.551597	0.517199	61.855987	0	190.923279	241.069559	520.700101	192.364682	241.402450	518.270060	RUARRLRRLLRR	12	0	762.487560
0	2.564298	0.765462	32.244625	0	190.923279	241.069559	520.700101	190.086111	237.348878	519.455775	RUARRLRRLLRL	12	0	762.487560
0	2.380181	0.605694	40.182586	0	191.174768	241.887714	526.373910	189.991989	238.708866	528.129297	RUARRLRRLLLR	12	0	687.600389
0	1.751535	0.583845	74.900000	0	191.174768	241.887714	526.373910	193.447657	242.810787	527.798275	RUARRLRRLLLL	12	0	619.521142
0	3.143174	1.047725	36.289788	0	217.381459	264.985048	548.833180	218.684981	262.943504	554.267565	RUARRLRLRRRR	12	0	2062.801166
0	3.080817	1.026939	38.332553	0	217.381459	264.985048	548.833180	218.122435	268.576113	552.716857	RUARRLRLRRRL	12	0	2008.337769
0	3.784586	1.261529	20.814694	0	221.864982	264.772532	544.590975	226.452322	267.614137	547.371869	RUARRLRLRRLR	12	0	1654.325688
0	2.356482	0.785494	49.638732	0	221.864982	264.772532	544.590975	224.417890	262.401981	545.838101	RUARRLRLRRLL	12	0	1239.042284
0	2.400242	0.707651	28.942470	0	207.839594	267.154742	528.177329	205.867645	268.095623	524.314731	RUARRLRLRLRR	12	0	980.341148
0	1.673723	0.557908	74.900000	0	207.839594	267.154742	528.177329	206.794150	268.530895	530.651598	RUARRLRLRLRL	12	0	694.408313
0	1.519211	0.506404	49.768926	0	214.236613	267.713459	531.271232	216.397823	267.438886	530.196973	RUARRLRLRLLR	12	0	755.679635
0	2.925146	0.707651	24.781736	0	214.236613	267.713459	531.271232	216.671491	270.944266	533.795120	RUARRLRLRLLL	12	0	714.832087
0	2.350377	0.638534	47.452335	0	203.246084	253.848930	508.827512	204.357174	250.982374	506.375872	RUARRLRLLRRR	12	0	857.798505
0	2.582685	0.638534	48.960305	0	203.246084	253.848930	508.827512	200.029793	254.591501	505.975079	RUARRLRLLRRL	12	0	762.487560
0	2.312701	0.531627	50.124228	0	205.264894	258.006794	511.625645	203.051529	260.167039	509.364276	RUARRLRLLRLR	12	0	735.255861
0	2.174144	0.531627	74.900000	0	205.264894	258.006794	511.625645	208.541210	258.507247	512.085920	RUARRLRLLRLL	12	0	612.713218
0	2.935788	0.638534	27.124458	0	214.249745	254.129094	525.326327	216.841320	253.441797	530.042308	RUARRLRLLLRR	12	0	878.222279
0	2.281440	0.638534	38.717413	0	214.249745	254.129094	525.326327	217.637450	254.831175	524.656953	RUARRLRLLLRL	12	0	823.758881
0	2.951752	0.638534	36.928843	0	208.577920	250.704817	522.083413	206.904777	247.208075	519.037702	RUARRLRLLLLR	12	0	551.441896
0	1.206309	0.402103	74.900000	0	208.577920	250.704817	522.083413	207.684566	250.493424	524.177774	RUARRLRLLLLL	12	0	531.018122
0	3.500313	1.166771	17.201955	0	158.942848	221.287017	488.207162	153.885940	219.551401	487.608690	RUARRLLRRRRR	12	0	1177.770963
0	2.951602	0.983867	22.432863	0	158.942848	221.287017	488.207162	156.306589	217.848940	489.910461	RUARRLLRRRRL	12	0	1082.460018
0	3.369986	0.926063	18.005000	0	166.825512	221.422071	485.920051	167.567203	216.309452	485.975560	RUARRLLRRRLR	12	0	1041.612470
0	1.307923	0.435974	74.900000	0	166.825512	221.422071	485.920051	167.930157	221.671237	483.761310	RUARRLLRRRLL	12	0	830.566806
0	3.193776	0.895066	27.733999	0	169.538367	239.372072	480.461662	171.865486	243.672558	480.134531	RUARRLLRRLRR	12	0	993.956997
0	1.957427	0.652476	50.826036	0	169.538367	239.372072	480.461662	169.006936	240.171495	476.752521	RUARRLLRRLRL	12	0	973.533224
0	2.647186	0.685700	21.047497	0	164.759472	234.638932	484.381625	161.024755	233.162740	483.618666	RUARRLLRRLLR	12	0	660.368690
0	1.229108	0.409703	74.900000	0	164.759472	234.638932	484.381625	164.299947	235.769496	486.254590	RUARRLLRRLLL	12	0	517.402273
0	2.873922	0.864855	30.965745	0	164.122554	230.766741	503.742420	161.960057	229.719619	508.560346	RUARRLLRLRRR	12	0	959.917374
0	3.218167	0.864855	27.565937	0	164.122554	230.766741	503.742420	159.716390	228.551473	503.565452	RUARRLLRLRRL	12	0	953.109450
0	2.929044	0.846561	49.859278	0	170.117083	237.082680	502.167534	172.439081	240.600257	500.147274	RUARRLLRLRLR	12	0	1048.420395
0	1.400092	0.466697	65.429288	0	170.117083	237.082680	502.167534	170.798963	237.017925	504.821313	RUARRLLRLRLL	12	0	687.600389
0	3.010993	1.003664	29.535548	0	169.686868	222.304784	499.328455	166.056092	219.675069	500.763030	RUARRLLRLLRR	12	0	959.917374
0	2.726318	0.908773	44.770767	0	169.686868	222.304784	499.328455	170.865332	218.370026	498.320009	RUARRLLRLLRL	12	0	742.063786
0	2.255671	0.688677	26.142498	0	174.737617	226.990973	501.473664	176.078934	225.715245	505.284198	RUARRLLRLLLR	12	0	823.758881
0	1.355236	0.451745	74.690270	0	174.737617	226.990973	501.473664	176.438222	227.772845	500.297242	RUARRLLRLLLL	12	0	626.329067
0	2.160833	0.679558	43.392992	0	189.464316	237.642598	476.978183	187.383554	238.650807	473.883364	RUARRLLLRRRR	12	0	959.917374
0	2.967545	0.679558	31.382916	0	189.464316	237.642598	476.978183	188.631108	242.024408	478.146622	RUARRLLLRRRL	12	0	946.301525
0	3.875786	0.679558	9.962484	0	195.855194	230.379779	477.219636	200.010414	226.638678	474.596646	RUARRLLLRRLR	12	0	1007.572847
0	2.136840	0.679558	31.453866	0	195.855194	230.379779	477.219636	199.081656	229.899777	477.612680	RUARRLLLRRLL	12	0	605.905293
0	3.089422	1.029807	31.849923	0	192.822950	218.901872	478.503920	196.639977	216.474917	476.672007	RUARRLLLRLRR	12	0	987.149073
0	3.427200	1.106968	37.618102	0	192.822950	218.901872	478.503920	191.895540	213.734044	478.758989	RUARRLLLRLRL	12	0	769.295484
0	2.871017	0.752387	33.777138	0	186.871714	223.070426	479.184350	184.704160	219.287539	479.970987	RUARRLLLRLLR	12	0	721.640012
0	1.662463	0.554154	73.766613	0	186.871714	223.070426	479.184350	185.375859	224.600746	477.378535	RUARRLLLRLLL	12	0	721.640012
0	3.241224	0.997700	38.343731	0	193.319891	221.583393	491.095893	191.390335	217.004436	491.083136	RUARRLLLLRRR	12	0	850.990580
0	2.693077	0.897692	49.907820	0	193.319891	221.583393	491.095893	197.037836	219.881183	490.352618	RUARRLLLLRRL	12	0	830.566806
0	1.978698	0.659566	33.968538	0	191.637697	225.406202	495.644324	192.986037	224.912097	499.130184	RUARRLLLLRLR	12	0	796.527183
0	1.632676	0.544225	56.508552	0	191.637697	225.406202	495.644324	189.643671	224.085827	496.607647	RUARRLLLLRLL	12	0	646.752841
0	2.828762	0.773059	14.929888	0	193.634639	238.731402	491.287847	193.333326	243.052401	491.013386	RUARRLLLLLRR	12	0	803.335108
0	1.116958	0.372319	74.900000	0	193.634639	238.731402	491.287847	193.288521	238.793961	493.474128	RUARRLLLLLRL	12	2	524.210197
0	2.225941	0.741980	16.672694	0	198.436364	233.425645	489.550598	201.458247	232.537530	487.837502	RUARRLLLLLLR	12	0	762.487560
0	1.570958	0.523653	45.350229	0	198.436364	233.425645	489.550598	200.243069	232.974137	491.542859	RUARRLLLLLLL	12	0	435.707177
0	4.005424	1.161173	14.156531	0	227.777535	274.316793	519.184932	231.222771	276.096326	525.396376	RUARRRRRRRRR	12	0	1307.121531
0	1.843994	0.614665	74.900000	0	227.777535	274.316793	519.184932	228.518832	271.639651	519.868838	RUARRRRRRRRL	12	0	694.408313
0	2.777967	0.641293	74.231790	0	221.542753	275.186682	514.698223	217.968951	274.431597	511.841614	RUARRRRRRRLR	12	0	660.368690
0	1.406183	0.468728	52.913528	0	221.542753	275.186682	514.698223	221.520096	277.089787	516.018934	RUARRRRRRRLL	12	0	490.170574
0	3.555006	1.046300	14.179852	0	230.511251	279.990197	511.048123	234.287238	282.836394	514.583345	RUARRRRRRLRR	12	0	837.374731
0	1.344192	0.448064	74.900000	0	230.511251	279.990197	511.048123	230.124588	281.658205	509.552257	RUARRRRRRLRL	12	0	551.441896
0	3.068725	0.860999	21.322266	0	231.333724	276.312670	510.391411	235.035235	276.607602	514.159846	RUARRRRRRLLR	12	0	544.633971
0	1.222629	0.407543	73.879812	0	231.333724	276.312670	510.391411	232.337077	275.856023	508.413794	RUARRRRRRLLL	12	0	517.402273
0	2.023168	0.628381	30.892466	0	221.486733	262.727779	500.175493	222.469183	260.396668	502.516724	RUARRRRRLRRR	12	0	476.554725
0	1.737569	0.579190	58.652428	0	221.486733	262.727779	500.175493	223.871632	263.889729	500.488969	RUARRRRRLRRL	12	0	333.588307
0	2.297640	0.547850	27.706494	0	219.472652	262.475406	495.168392	218.857784	259.530405	492.778454	RUARRRRRLRLR	12	0	422.091328
0	1.369866	0.456622	74.900000	0	219.472652	262.475406	495.168392	221.207462	263.229041	493.977917	RUARRRRRLRLL	12	0	333.588307
0	2.156321	0.628381	48.674444	0	209.942050	263.183275	494.123631	209.358564	260.336632	492.067512	RUARRRRRLLRR	12	0	408.475478
0	2.504257	0.628381	45.929079	0	209.942050	263.183275	494.123631	206.461527	264.643298	493.207512	RUARRRRRLLRL	12	0	367.627931
0	3.740239	0.996611	11.578644	0	225.547202	283.611829	492.230083	230.310930	285.949706	495.064137	RUARRRRLRRRR	12	0	626.329067
0	1.380566	0.460189	74.900000	0	225.547202	283.611829	492.230083	224.705370	283.855961	494.743299	RUARRRRLRRRL	12	0	415.283403
0	3.020770	1.006923	7.542531	0	225.826810	285.094901	487.049430	229.470769	287.851877	486.067632	RUARRRRLRRLR	12	0	537.826047
0	0.825494	0.275165	67.747043	0	225.826810	285.094901	487.049430	225.427793	285.925233	485.917463	RUARRRRLRRLL	12	2	279.124910
0	2.668760	0.721305	16.387838	0	209.419591	278.353323	485.907128	206.056818	276.029715	485.675922	RUARRRRLRLRR	12	0	537.826047
0	1.102836	0.367612	50.296642	0	209.419591	278.353323	485.907128	208.318421	278.503660	487.569277	RUARRRRLRLRL	12	2	326.780383
0	1.672824	0.557608	28.912961	0	214.008352	281.407688	481.702239	213.077352	281.772272	478.621343	RUARRRRLRLLR	12	0	319.972458
0	1.473855	0.491285	49.337932	0	214.008352	281.407688	481.702239	215.428541	282.962260	480.633108	RUARRRRLRLLL	12	4	231.469438
0	1.689418	0.487666	50.529792	0	213.583673	268.258772	480.632526	214.533183	266.044625	479.392282	RUARRRRLLRRR	12	0	319.972458
0	2.008423	0.487666	46.605906	0	213.583673	268.258772	480.632526	210.683537	267.298120	481.131897	RUARRRRLLRRL	12	0	285.932835
0	1.664102	0.487666	36.725172	0	216.017381	272.680576	478.512332	218.140429	273.488346	476.997399	RUARRRRLLRLR	12	0	272.316986
0	1.494061	0.487666	51.588544	0	216.017381	272.680576	478.512332	214.810429	273.973051	476.613281	RUARRRRLLRLL	12	4	231.469438
0	2.510802	0.598662	25.365255	0	223.828942	275.337814	485.322966	227.004342	276.486410	487.733314	RUARRRRLLLRR	12	0	292.740760
0	1.893490	0.598662	36.566761	0	223.828942	275.337814	485.322966	225.536390	277.290493	483.623048	RUARRRRLLLRL	12	0	279.124910
0	1.527392	0.509131	21.512240	0	220.752925	270.483653	484.621216	221.262281	268.332297	483.614835	RUARRRRLLLLR	12	0	258.701136
0	0.943470	0.314490	74.900000	0	220.752925	270.483653	484.621216	219.939406	269.698572	485.798133	RUARRRRLLLLL	12	24	177.006041
0	2.839400	0.873110	26.937422	0	198.996802	265.029082	446.228827	200.557456	266.270574	441.181046	RUARRRLRRRRR	12	0	871.414354
0	1.653474	0.551158	68.530854	0	198.996802	265.029082	446.228827	196.556960	265.342683	445.430754	RUARRRLRRRRL	12	0	728.447936
0	2.032175	0.675690	38.944036	0	201.014358	261.558444	448.886675	203.400452	261.428944	446.278944	RUARRRLRRRLR	12	0	667.176615
0	1.857275	0.619092	61.083066	0	201.014358	261.558444	448.886675	200.135888	258.851949	448.755382	RUARRRLRRRLL	12	0	524.210197
0	1.764962	0.588321	34.290854	0	201.431113	269.458373	459.054601	202.277418	271.593774	457.189011	RUARRRLRRLRR	12	0	435.707177
0	1.455853	0.485284	44.833398	0	201.431113	269.458373	459.054601	200.987700	271.120185	460.910180	RUARRRLRRLRL	12	0	422.091328
0	1.218722	0.406241	53.034570	0	203.495767	265.964528	460.738844	203.813589	265.920652	463.140081	RUARRRLRRLLR	12	0	422.091328
0	1.728296	0.565816	34.935691	0	203.495767	265.964528	460.738844	206.097460	265.618061	460.266257	RUARRRLRRLLL	12	0	415.283403
0	1.610891	0.536964	52.414029	0	184.117714	263.789153	457.534429	184.031024	263.489333	454.338479	RUARRRLRLRRR	12	0	687.600389
0	2.771639	0.831136	34.087085	0	184.117714	263.789153	457.534429	180.152556	265.285540	457.137525	RUARRRLRLRRL	12	0	565.057745
0	1.610009	0.536670	63.074521	0	185.239239	260.833488	460.721600	186.022416	258.601501	459.801974	RUARRRLRLRLR	12	0	483.362649
0	2.084261	0.591165	43.529097	0	185.239239	260.833488	460.721600	182.129459	260.539529	461.599157	RUARRRLRLRLL	12	0	483.362649
0	1.476922	0.492307	64.163117	0	189.117106	266.487296	469.995051	190.655264	266.187378	472.127031	RUARRRLRLLRR	12	0	544.633971
0	2.245221	0.551218	46.775762	0	189.117106	266.487296	469.995051	186.073341	267.393916	471.726261	RUARRRLRLLRL	12	0	442.515102
0	1.927975	0.598429	42.598090	0	189.043699	268.827705	466.658266	186.483846	270.245776	466.116993	RUARRRLRLLLR	12	0	401.667554
0	1.556557	0.518852	56.967178	0	189.043699	268.827705	466.658266	190.483846	270.700013	467.100044	RUARRRLRLLLL	12	0	401.667554
0	5.330246	1.060843	8.349124	0	215.194697	230.389299	466.681239	219.539218	223.535979	465.423144	RUARRRLLRRRR	12	0	850.990580
0	3.268970	1.060843	74.900000	0	215.194697	230.389299	466.681239	216.614650	229.914068	472.920521	RUARRRLLRRRL	12	0	354.012081
0	2.739176	0.697813	20.980578	0	210.440867	233.416440	465.195160	211.243830	229.546416	463.344682	RUARRRLLRRLR	12	0	394.859629
0	1.407737	0.469246	74.900000	0	210.440867	233.416440	465.195160	208.321388	233.116165	465.552675	RUARRRLLRRLL	12	0	285.932835
0	1.626580	0.533307	27.300169	0	209.891058	249.694609	466.052110	209.442327	251.893688	467.469727	RUARRRLLRLRR	12	0	354.012081
0	2.058659	0.533307	24.183263	0	209.891058	249.694609	466.052110	211.769418	252.225461	466.266049	RUARRRLLRLRL	12	0	313.164533
0	1.580526	0.526842	21.860500	0	207.948774	245.236383	460.919616	207.729265	245.483648	457.788133	RUARRRLLRLLR	12	0	374.435855
0	1.411060	0.470353	61.915688	0	207.948774	245.236383	460.919616	206.723111	243.480291	460.521001	RUARRRLLRLLL	12	4	177.006041
0	1.969971	0.438833	36.480686	0	196.595028	248.993017	463.256951	193.635277	248.630593	462.632432	RUARRRLLLRRR	12	0	313.164533
0	1.297344	0.432448	74.970542	0	196.595028	248.993017	463.256951	197.538412	249.544648	461.089055	RUARRRLLLRRL	12	0	292.740760
0	1.791088	0.438833	20.220819	0	197.973840	245.659470	464.438653	198.427547	243.233520	462.868597	RUARRRLLLRLR	12	0	251.893212
0	1.125174	0.375058	38.089409	0	197.973840	245.659470	464.438653	196.941880	244.304773	464.796525	RUARRRLLLRLL	12	24	224.661513
0	1.521342	0.438833	46.197688	0	197.942150	254.069492	472.984231	196.089099	255.013124	474.361967	RUARRRLLLLRR	12	0	285.932835
0	1.723460	0.438833	49.863407	0	197.942150	254.069492	472.984231	199.542433	256.144552	473.424824	RUARRRLLLLRL	12	0	238.277362
0	1.332858	0.438833	27.292687	0	199.233828	251.398592	474.142480	200.740297	251.032704	475.879036	RUARRRLLLLLR	12	4	211.045664
0	0.958403	0.319468	59.259896	0	199.233828	251.398592	474.142480	198.357688	251.552199	475.668097	RUARRRLLLLLL	12	24	156.582267
0	4.247178	1.261035	14.484736	0	91.430782	317.812893	409.536483	85.878271	319.996647	406.135751	RUBRRRRRRRR	11	0	1375.200777
0	2.135237	0.711746	50.629660	0	91.430782	317.812893	409.536483	91.156930	321.072351	409.371121	RUBRRRRRRRL	11	0	885.030203
0	2.839955	0.713115	74.062746	0	98.569607	313.187180	408.953007	102.661764	311.801539	409.654881	RUBRRRRRRLR	11	0	885.030203
0	1.363141	0.454380	51.160020	0	98.569607	313.187180	408.953007	98.035381	311.869755	406.954783	RUBRRRRRRLL	11	0	639.944916
0	3.446946	1.148982	24.452890	0	85.268532	312.622700	417.998651	80.831708	314.905385	415.728602	RUBRRRRRLRR	11	0	1157.347189
0	3.070943	1.023648	31.308755	0	85.268532	312.622700	417.998651	81.045330	312.076252	420.617611	RUBRRRRRLRL	11	0	1034.804545
0	1.383514	0.435394	65.213354	0	91.743057	309.094602	417.573910	92.889312	307.561109	418.764636	RUBRRRRRLLR	11	0	469.746800
0	1.370796	0.435394	43.050265	0	91.743057	309.094602	417.573910	90.632041	308.070554	415.668484	RUBRRRRRLLL	11	0	394.859629
0	3.955980	0.902101	14.879008	0	94.128699	312.380490	427.088155	88.239124	312.842579	428.876702	RUBRRRRLRRR	11	0	571.865670
0	1.930971	0.643657	73.870428	0	94.128699	312.380490	427.088155	93.964176	315.028294	425.374632	RUBRRRRLRRL	11	0	313.164533
0	1.066509	0.355503	74.900000	0	99.028857	309.430180	428.223166	99.953991	308.790142	429.771026	RUBRRRRLRLR	11	2	367.627931
0	2.322617	0.490330	24.520261	0	99.028857	309.430180	428.223166	95.803251	308.663485	429.917101	RUBRRRRLRLL	11	0	360.820006
0	1.814276	0.604759	48.201275	0	112.417009	312.073307	423.827043	114.280975	310.093215	423.065457	RUBRRRRLLRR	11	0	442.515102
0	1.871212	0.623737	23.235228	0	112.417009	312.073307	423.827043	114.912706	312.025234	425.671226	RUBRRRRLLRL	11	0	435.707177
0	2.307957	0.640896	19.708902	0	108.350386	315.437246	420.647673	107.128264	318.488577	418.939423	RUBRRRRLLLR	11	0	415.283403
0	1.208168	0.402723	63.270262	0	108.350386	315.437246	420.647673	109.819322	315.835075	419.270422	RUBRRRRLLLL	11	0	299.548684
0	3.096180	1.032060	27.517403	0	92.633851	298.162901	441.151627	89.060583	297.118149	444.993017	RUBRRRLRRRR	11	0	1000.764922
0	3.315944	1.105315	26.325164	0	92.633851	298.162901	441.151627	87.781709	299.574663	440.430836	RUBRRRLRRRL	11	0	973.533224
0	1.490263	0.469607	45.834030	0	97.739034	297.250531	437.099213	96.643421	297.984122	434.665161	RUBRRRLRRLR	11	0	483.362649
0	1.589965	0.469607	64.248451	0	97.739034	297.250531	437.099213	96.537760	295.376734	438.395377	RUBRRRLRRLL	11	0	360.820006
0	1.947633	0.598888	32.062379	0	108.651810	294.314402	442.353862	107.036869	293.340448	445.373763	RUBRRRLRLRR	11	0	565.057745
0	1.443713	0.481238	62.516779	0	108.651810	294.314402	442.353862	109.949295	292.522969	442.254108	RUBRRRLRLRL	11	0	456.130951
0	2.471973	0.598888	15.398473	0	112.186352	297.353495	440.811137	115.941948	297.480590	441.451066	RUBRRRLRLLR	11	0	496.978499
0	1.167830	0.389277	74.900000	0	112.186352	297.353495	440.811137	112.205958	299.143689	440.823534	RUBRRRLRLLL	11	2	347.204157
0	2.197258	0.482336	17.901375	0	124.283590	296.476352	432.057606	127.167169	297.784318	433.556952	RUBRRRLLRRR	11	0	456.130951
0	1.239561	0.413187	56.065764	0	124.283590	296.476352	432.057606	125.370154	296.776720	430.061837	RUBRRRLLRRL	11	0	299.548684
0	2.212538	0.482336	25.631926	0	122.950256	292.353829	432.219769	125.620154	290.512297	430.924718	RUBRRRLLRLR	11	0	381.243780
0	1.209506	0.403169	53.679582	0	122.950256	292.353829	432.219769	122.999245	291.070479	433.964588	RUBRRRLLRLL	11	0	374.435855
0	1.826979	0.482336	40.129210	0	115.500629	295.920175	425.384038	117.361247	295.360800	422.752162	RUBRRRLLLRR	11	0	313.164533
0	1.458350	0.482336	68.208717	0	115.500629	295.920175	425.384038	113.850378	297.142105	424.230423	RUBRRRLLLRL	11	0	272.316986
0	1.053602	0.351201	74.900000	0	112.179572	294.926801	428.478846	112.021149	293.380227	429.050372	RUBRRRLLLLR	11	2	285.932835
0	2.929227	0.482336	26.062887	0	112.179572	294.926801	428.478846	107.893163	296.052514	427.533503	RUBRRRLLLLL	11	4	211.045664
0	2.852445	0.817514	13.050931	0	159.811689	297.282310	407.479748	163.910543	298.290954	405.989809	RUBRRLRRRRR	11	0	694.408313
0	1.479609	0.493203	47.737840	0	159.811689	297.282310	407.479748	161.487013	295.836053	408.127849	RUBRRLRRRRL	11	0	408.475478
0	1.811331	0.603777	21.699301	0	153.730539	297.162501	404.944129	153.504990	296.279723	401.522033	RUBRRLRRRLR	11	0	612.713218
0	1.370874	0.456958	74.900000	0	153.730539	297.162501	404.944129	152.740260	298.995497	404.584002	RUBRRLRRRLL	11	0	299.548684
0	1.306240	0.435413	58.910352	0	151.760347	292.563790	415.050025	150.724501	291.782176	417.039771	RUBRRLRRLRR	11	0	279.124910
0	1.776974	0.495233	45.802005	0	151.760347	292.563790	415.050025	154.133986	291.227163	415.074460	RUBRRLRRLRL	11	0	245.085287
0	2.227117	0.742372	22.336991	0	131.856067	300.963161	408.588741	128.680307	300.711230	406.986578	RUBRRLRLRRR	11	0	571.865670
0	1.991754	0.663918	30.660938	0	131.856067	300.963161	408.588741	129.685069	303.109325	408.673245	RUBRRLRLRRL	11	0	476.554725
0	1.656603	0.552201	26.868742	0	137.316701	299.687264	406.580297	138.147164	298.640930	403.762464	RUBRRLRLRLR	11	0	381.243780
0	1.158635	0.386212	66.359401	0	137.316701	299.687264	406.580297	138.410534	301.053384	406.184075	RUBRRLRLRLL	11	2	265.509061
0	1.738893	0.531501	36.429861	0	137.869846	294.505236	417.673313	138.652342	292.868359	420.221379	RUBRRLRLLRR	11	0	313.164533
0	1.413202	0.471067	69.013896	0	137.869846	294.505236	417.673313	135.744130	294.792030	418.070654	RUBRRLRLLRL	11	0	245.085287
0	2.344365	0.766450	20.653395	0	132.781290	311.956951	416.253954	130.074744	314.320439	416.349388	RUBRRLLRRRR	11	0	456.130951
0	1.878507	0.626169	27.913162	0	132.781290	311.956951	416.253954	130.271949	312.024964	414.412690	RUBRRLLRRRL	11	0	428.899252
0	1.277513	0.425838	54.531637	0	138.411656	311.733920	416.136870	139.826993	311.480352	414.402122	RUBRRLLRRLR	11	0	272.316986
0	1.606461	0.525173	38.046602	0	138.411656	311.733920	416.136870	138.921279	314.137495	416.356408	RUBRRLLRRLL	11	0	238.277362
0	1.446228	0.384462	26.816633	0	139.551948	305.343644	424.491147	139.997835	303.636956	426.243406	RUBRRLLRLRR	11	0	265.509061
0	1.161406	0.384462	72.283030	0	139.551948	305.343644	424.491147	137.818125	305.536621	424.955558	RUBRRLLRLRL	11	24	156.582267
0	1.209072	0.384462	50.574417	0	140.388620	308.980090	423.237723	141.942263	309.933509	423.675967	RUBRRLLRLLR	11	4	224.661513
0	1.560477	0.384462	55.380142	0	140.388620	308.980090	423.237723	138.583172	310.471387	423.875967	RUBRRLLRLLL	11	4	163.390191
0	2.234082	0.744694	16.383616	0	161.112989	305.248426	417.187628	164.214062	304.558011	415.518547	RUBRRLLLRRR	11	0	456.130951
0	2.124948	0.708316	20.400519	0	161.112989	305.248426	417.187628	164.281828	305.928003	417.617840	RUBRRLLLRRL	11	0	388.051704
0	1.502720	0.431223	36.322050	0	155.826341	307.190895	417.080762	156.506331	309.388221	417.248457	RUBRRLLLRLR	11	0	258.701136
0	1.079112	0.359704	68.352155	0	155.826341	307.190895	417.080762	154.818027	307.147870	415.370679	RUBRRLLLRLL	11	2	245.085287
0	1.425086	0.367375	24.507179	0	150.368065	303.282501	424.900004	148.894009	302.301208	426.569271	RUBRRLLLLRR	11	0	279.124910
0	1.089730	0.363243	74.900000	0	150.368065	303.282501	424.900004	151.763302	302.607810	425.713679	RUBRRLLLLRL	11	24	156.582267
0	1.194048	0.367375	33.261529	0	151.323353	306.777212	423.204331	150.563709	308.442085	423.146841	RUBRRLLLLLR	11	24	224.661513
0	1.250260	0.367375	65.472525	0	151.323353	306.777212	423.204331	153.004538	307.245275	424.238388	RUBRRLLLLLL	11	4	129.350568
0	2.996455	0.503988	12.445769	0	192.429442	290.897184	412.769157	196.122929	290.837258	409.206757	RUBRLRRRRRR	11	0	646.752841
0	1.744066	0.503988	35.892552	0	192.429442	290.897184	412.769157	194.984332	290.271644	413.394827	RUBRLRRRRRL	11	0	408.475478
0	1.684882	0.503988	29.782964	0	189.554926	293.721730	415.702705	190.576434	295.815647	414.247710	RUBRLRRRRLR	11	0	313.164533
0	1.551513	0.503988	36.212853	0	189.554926	293.721730	415.702705	191.637718	294.394943	416.916861	RUBRLRRRRLL	11	0	285.932835
0	2.459362	0.390265	13.146805	0	181.103201	292.011883	414.566304	183.848128	292.986440	411.443231	RUBRLRRRLRR	11	4	197.429815
0	0.839852	0.279951	66.892272	0	181.103201	292.011883	414.566304	180.700016	293.188082	414.130259	RUBRLRRRLRL	11	24	142.966417
0	2.575012	0.390265	21.285476	0	176.502398	289.651194	416.691054	173.138939	287.790716	417.864632	RUBRLRRRLLR	11	4	217.853588
0	0.814777	0.271592	40.847098	0	176.502398	289.651194	416.691054	175.368105	290.084050	416.307966	RUBRLRRRLLL	11	24	102.118870
0	1.861494	0.503988	25.148796	0	175.962972	297.200035	422.558348	177.311116	299.253354	420.663214	RUBRLRRLRRR	11	0	265.509061
0	1.401607	0.467202	41.838192	0	175.962972	297.200035	422.558348	178.098995	297.120021	422.844100	RUBRLRRLRRL	11	4	224.661513
0	1.705227	0.503988	7.012066	0	171.374910	297.431713	425.630570	169.672005	299.247263	426.672460	RUBRLRRLRLR	11	4	231.469438
0	0.612048	0.204016	74.900000	0	171.374910	297.431713	425.630570	171.692650	297.534087	426.774573	RUBRLRRLRLL	11	24	88.503020
0	0.785030	0.261677	50.888174	0	166.528118	291.341005	423.456802	165.631156	291.433175	422.416938	RUBRLRRLLRR	11	24	142.966417
0	1.632155	0.503988	23.070160	0	166.528118	291.341005	423.456802	165.296871	289.164603	423.574081	RUBRLRRLLRL	11	4	136.158493
0	2.757381	0.503988	18.526862	0	194.637567	284.346344	423.148491	198.298669	282.717484	421.392320	RUBRLRLRRRR	11	0	422.091328
0	2.394976	0.503988	33.587335	0	194.637567	284.346344	423.148491	197.797174	286.110245	422.337875	RUBRLRLRRRL	11	0	279.124910
0	1.823728	0.503988	22.451145	0	191.039372	285.618544	426.508316	193.653623	285.461126	427.784989	RUBRLRLRRLR	11	0	272.316986
0	0.899044	0.299681	74.900000	0	191.039372	285.618544	426.508316	190.946555	286.993244	426.462994	RUBRLRLRRLL	11	24	211.045664
0	2.791101	0.503988	9.114557	0	188.803542	279.729851	424.259603	192.329184	277.426146	423.273409	RUBRLRLRLLR	11	4	231.469438
0	1.097659	0.365886	58.864463	0	188.803542	279.729851	424.259603	189.482125	280.087910	422.305762	RUBRLRLRLLL	11	24	108.926794
0	1.532732	0.367378	31.424862	0	178.336179	288.269611	433.504138	180.201707	287.691178	435.208365	RUBRLRLLRRR	11	4	231.469438
0	1.482769	0.367378	44.811676	0	178.336179	288.269611	433.504138	180.001707	289.577151	432.425560	RUBRLRLLRRL	11	4	177.006041
0	1.363476	0.367378	27.062002	0	174.533371	289.655317	433.525701	173.311327	290.784495	435.176290	RUBRLRLLRLR	11	4	156.582267
0	0.785527	0.261842	70.411457	0	174.533371	289.655317	433.525701	174.320022	290.370968	432.293198	RUBRLRLLRLL	11	24	122.542644
0	1.098745	0.366248	43.490018	0	172.405187	283.571395	435.378414	172.820890	281.950244	435.627049	RUBRLRLLLRR	11	24	183.813965
0	1.348801	0.367378	39.102993	0	172.405187	283.571395	435.378414	172.626446	283.592837	438.060382	RUBRLRLLLRL	11	4	163.390191
0	1.532269	0.367378	25.652974	0	169.403357	284.768780	432.277761	167.538311	283.690898	431.055545	RUBRLRLLLLR	11	4	183.813965
0	1.078193	0.359398	67.348181	0	169.403357	284.768780	432.277761	168.508681	286.061268	432.944434	RUBRLRLLLLL	11	24	122.542644
0	3.249769	0.503988	5.769373	0	132.520453	288.605768	448.510222	127.939669	288.210036	451.012983	RUBRLLRRRRR	11	0	496.978499
0	0.925999	0.308666	74.900000	0	132.520453	288.605768	448.510222	132.029542	289.901885	448.109556	RUBRLLRRRRL	11	24	177.006041
0	1.846916	0.400084	21.321358	0	137.748948	288.208532	448.043662	136.745921	286.828568	450.991714	RUBRLLRRRLR	11	4	197.429815
0	0.735363	0.245121	74.900000	0	137.748948	288.208532	448.043662	137.940378	289.185679	448.733291	RUBRLLRRRLL	11	24	190.621890
0	1.542387	0.503988	18.022474	0	146.594204	293.711478	440.716533	147.744023	295.751887	440.292420	RUBRLLRRLRR	11	4	217.853588
0	0.924322	0.308107	66.608330	0	146.594204	293.711478	440.716533	147.889856	293.137998	440.741031	RUBRLLRRLRL	11	24	122.542644
0	2.300304	0.490653	17.125839	0	146.005486	292.573632	438.836123	148.841387	293.220370	436.235007	RUBRLLRRLLR	11	4	142.966417
0	0.963069	0.321023	74.900000	0	146.005486	292.573632	438.836123	145.097891	293.150889	437.516695	RUBRLLRRLLL	11	24	122.542644
0	1.255229	0.418410	36.478441	0	150.060022	283.394448	431.232198	151.894837	283.236669	430.504024	RUBRLLRLRRR	11	4	231.469438
0	1.309790	0.436597	48.164614	0	150.060022	283.394448	431.232198	149.697552	282.067438	429.323934	RUBRLLRLRRL	11	4	177.006041
0	2.595202	0.503988	9.833401	0	139.591485	283.980191	439.148829	135.912467	283.575993	441.052934	RUBRLLRLLRR	11	4	224.661513
0	0.802530	0.267510	60.211328	0	139.591485	283.980191	439.148829	138.783462	283.873829	437.946440	RUBRLLRLLRL	11	24	142.966417
0	2.198987	0.503988	21.021699	0	151.824370	282.752617	450.861349	149.482857	282.851570	454.022692	RUBRLLLRRRR	11	4	231.469438
0	0.983030	0.327677	74.900000	0	151.824370	282.752617	450.861349	152.918004	282.179203	451.988357	RUBRLLLRRRL	11	24	190.621890
0	1.687351	0.498112	20.471770	0	150.855578	282.488401	447.927965	148.559500	282.554579	449.479856	RUBRLLLRRLR	11	4	177.006041
0	0.903086	0.301029	74.900000	0	150.855578	282.488401	447.927965	150.553808	281.402394	446.879190	RUBRLLLRRLL	11	24	115.734719
0	1.317496	0.439165	29.471715	0	160.780146	281.149321	444.431001	162.068087	279.889592	445.622237	RUBRLLLRLRR	11	4	149.774342
0	1.304214	0.434738	33.141215	0	160.780146	281.149321	444.431001	162.688087	281.729592	444.618601	RUBRLLLRLRL	11	4	136.158493
0	1.180261	0.393420	25.260473	0	158.572712	280.526789	441.037970	159.247975	280.159552	438.901043	RUBRLLLRLLR	11	24	156.582267
0	0.849725	0.283242	49.233544	0	158.572712	280.526789	441.037970	158.299183	279.271629	440.756115	RUBRLLLRLLL	11	24	122.542644
0	1.588455	0.446847	23.426226	0	154.126742	288.408455	447.527297	152.145611	288.523334	449.368552	RUBRLLLLLRR	11	4	156.582267
0	1.065970	0.355323	65.285365	0	154.126742	288.408455	447.527297	155.036045	288.271740	449.289712	RUBRLLLLLRL	11	24	102.118870
0	3.250594	0.977261	15.588620	0	129.727748	241.885154	487.634853	126.285133	238.282607	487.708184	RUARLRRRRRRR	12	0	449.323026
0	2.077826	0.692609	26.585154	0	129.727748	241.885154	487.634853	126.572132	241.640770	488.103492	RUARLRRRRRRL	12	0	422.091328
0	1.367021	0.449762	20.429339	0	134.073162	246.667193	485.777887	132.799453	247.493649	483.893399	RUARLRRRRRLR	12	0	306.356609
0	1.536450	0.449762	74.900000	0	134.073162	246.667193	485.777887	135.154118	248.716477	486.331443	RUARLRRRRRLL	12	4	163.390191
0	3.248752	0.596722	6.411872	0	137.714883	241.482534	486.516441	134.581871	237.618932	486.192218	RUARLRRRRLLR	12	4	231.469438
0	0.958549	0.319516	74.900000	0	137.714883	241.482534	486.516441	138.093107	240.809268	488.147485	RUARLRRRRLLL	12	24	122.542644
0	2.447927	0.815976	7.972826	0	155.726441	259.814058	479.105847	158.629413	262.088435	478.198992	RUARLRRRLRRR	12	0	422.091328
0	0.876515	0.292172	74.900000	0	155.726441	259.814058	479.105847	156.678769	258.866367	479.074914	RUARLRRRLRRL	12	24	183.813965
0	2.220781	0.583736	28.026398	0	152.407967	259.234022	476.850138	153.412127	261.842454	474.314164	RUARLRRRLRLR	12	0	333.588307
0	1.382161	0.460720	74.900000	0	152.407967	259.234022	476.850138	151.267484	258.054921	475.100428	RUARLRRRLRLL	12	0	251.893212
0	2.036118	0.379186	22.562547	0	152.350048	257.739316	486.386524	154.724314	259.672161	487.180486	RUARLRRRLLRR	12	0	238.277362
0	0.965804	0.321935	74.900000	0	152.350048	257.739316	486.386524	152.469096	256.900251	487.970427	RUARLRRRLLRL	12	24	197.429815
0	1.258906	0.379186	41.323840	0	148.705645	258.094789	484.207217	147.564128	258.812429	482.405812	RUARLRRRLLLR	12	4	183.813965
0	1.154026	0.379186	74.900000	0	148.705645	258.094789	484.207217	147.199378	257.346462	484.923096	RUARLRRRLLLL	12	24	142.966417
0	2.116557	0.705519	19.217706	0	134.175105	237.988059	506.423712	132.016174	236.890613	509.240894	RUARLRRLRRRR	12	0	306.356609
0	1.175671	0.391890	43.137375	0	134.175105	237.988059	506.423712	134.792242	237.480015	508.531150	RUARLRRLRRRL	12	2	265.509061
0	2.798540	0.873333	10.651133	0	133.077669	236.196118	500.751185	130.115832	233.133055	500.096865	RUARLRRLRRLR	12	0	354.012081
0	1.165315	0.388438	74.900000	0	133.077669	236.196118	500.751185	133.713684	235.645057	498.695335	RUARLRRLRRLL	12	24	177.006041
0	2.403608	0.801203	14.352740	0	127.691090	238.703819	499.027301	124.393964	237.532636	497.519829	RUARLRRLRLRR	12	0	394.859629
0	2.401090	0.800363	22.256686	0	127.691090	238.703819	499.027301	124.667286	236.885449	500.395328	RUARLRRLRLRL	12	0	258.701136
0	2.415466	0.743686	12.207138	0	144.111086	244.898702	513.108229	142.755024	243.078756	516.925402	RUARLRRLLRRR	12	0	292.740760
0	0.922138	0.307379	74.900000	0	144.111086	244.898702	513.108229	142.790877	244.925732	512.449717	RUARLRRLLRRL	12	24	163.390191
0	2.363581	0.729908	30.914757	0	147.909044	247.220776	513.603856	148.048652	246.526014	518.239733	RUARLRRLLRLR	12	4	211.045664
0	1.572721	0.524240	67.013475	0	147.909044	247.220776	513.603856	149.853118	248.640158	513.423852	RUARLRRLLRLL	12	4	177.006041
0	1.870656	0.517750	21.361205	0	151.675530	252.055679	503.066850	153.633889	253.633407	501.268681	RUARLRRLLLRR	12	4	190.621890
0	1.222491	0.407497	35.310908	0	151.675530	252.055679	503.066850	153.094207	252.922296	504.195665	RUARLRRLLLRL	12	4	183.813965
0	0.981358	0.327119	71.184682	0	148.508513	251.258173	501.931246	147.932694	250.548007	500.372541	RUARLRRLLLLR	12	24	197.429815
0	1.439005	0.384010	74.900000	0	148.508513	251.258173	501.931246	146.311397	251.300671	501.678533	RUARLRRLLLLL	12	4	108.926794
0	2.225932	0.741977	21.813527	0	142.847952	232.805067	506.611760	140.375438	230.816373	504.973723	RUARLRLRRRRR	12	0	408.475478
0	2.179211	0.726404	25.972942	0	142.847952	232.805067	506.611760	140.670310	230.736886	508.520902	RUARLRLRRRRL	12	0	354.012081
0	2.546997	0.835164	18.718098	0	150.325411	237.966218	518.527820	151.149792	238.188822	523.498510	RUARLRLRRLRR	12	0	299.548684
0	1.207427	0.402476	68.559845	0	150.325411	237.966218	518.527820	149.982746	236.167231	518.879192	RUARLRLRRLRL	12	4	217.853588
0	1.861898	0.547166	30.271794	0	148.186890	238.643106	516.212717	146.023245	237.252530	517.827630	RUARLRLRRLLR	12	0	245.085287
0	1.104263	0.368088	68.008103	0	148.186890	238.643106	516.212717	148.560619	239.694955	517.873085	RUARLRLRRLLL	12	24	224.661513
0	2.319755	0.713149	10.709724	0	157.661984	244.111667	517.651839	157.654968	243.995889	522.288881	RUARLRLRLRRR	12	0	306.356609
0	0.810039	0.270013	73.320758	0	157.661984	244.111667	517.651839	158.229191	243.011000	517.775103	RUARLRLRLRRL	12	24	170.198116
0	1.346189	0.388040	31.490088	0	160.165257	246.953753	504.438405	160.599154	248.500823	502.748757	RUARLRLRLLRR	12	4	190.621890
0	1.173654	0.388040	46.835110	0	160.165257	246.953753	504.438405	161.960024	247.024426	504.576086	RUARLRLRLLRL	12	24	156.582267
0	3.328932	1.008442	9.817423	0	139.213012	230.994022	489.012127	135.947807	227.076413	488.767276	RUARLRLLRRRR	12	0	408.475478
0	1.822610	0.607537	23.967070	0	139.213012	230.994022	489.012127	136.771285	229.961631	490.163798	RUARLRLLRRRL	12	0	313.164533
0	1.355570	0.451857	24.792365	0	143.742643	235.406973	485.512198	143.705045	234.541481	483.047859	RUARLRLLRRLR	12	0	251.893212
0	1.284690	0.428230	73.473835	0	143.742643	235.406973	485.512198	144.245586	237.192571	484.649254	RUARLRLLRRLL	12	4	211.045664
0	2.597562	0.522825	9.877085	0	146.096745	234.539016	492.147469	143.825789	231.368571	493.198159	RUARLRLLRLRR	12	4	211.045664
0	1.049616	0.349872	74.900000	0	146.096745	234.539016	492.147469	146.187098	234.696460	494.233301	RUARLRLLRLRL	12	24	115.734719
0	1.660010	0.482363	41.738064	0	158.419696	248.344019	478.184490	159.880389	248.758792	475.520218	RUARLRLLLRRR	12	0	285.932835
0	1.458275	0.482363	69.411947	0	158.419696	248.344019	478.184490	156.463582	247.429941	477.428341	RUARLRLLLRRL	12	4	231.469438
0	2.394519	0.798173	5.895792	0	161.299978	251.755138	479.538233	163.909398	254.127593	478.209214	RUARLRLLLRLR	12	0	347.204157
0	0.627625	0.209208	74.900000	0	161.299978	251.755138	479.538233	160.746546	252.516814	479.279476	RUARLRLLLRLL	12	24	136.158493
0	2.070103	0.498768	27.610095	0	160.432656	249.005003	487.473313	162.977241	250.873590	487.895753	RUARLRLLLLRR	12	4	231.469438
0	1.084315	0.361438	74.900000	0	160.432656	249.005003	487.473313	159.858062	248.906173	489.504177	RUARLRLLLLRL	12	24	211.045664
0	2.583871	0.861290	10.076047	0	171.345507	252.304876	538.284686	170.048330	249.988054	542.119530	RUARLLRRRRRR	12	0	265.509061
0	1.660450	0.553483	23.157085	0	171.345507	252.304876	538.284686	171.073971	252.005148	541.563404	RUARLLRRRRRL	12	4	183.813965
0	2.300646	0.689745	22.245334	0	175.507123	256.284097	533.941252	177.796582	257.329432	537.164751	RUARLLRRRRLR	12	0	265.509061
0	1.415627	0.471876	74.900000	0	175.507123	256.284097	533.941252	176.511919	257.187190	531.725501	RUARLLRRRRLL	12	4	163.390191
0	2.410923	0.803641	9.388886	0	166.467205	250.995140	531.736604	164.543481	249.081294	535.010383	RUARLLRRRLRR	12	0	258.701136
0	0.903734	0.301245	33.453016	0	166.467205	250.995140	531.736604	165.520323	249.983751	531.735296	RUARLLRRRLRL	12	24	204.237739
0	1.463997	0.481851	17.144890	0	168.698695	252.273372	519.715597	167.080087	250.859675	520.559793	RUARLLRRLRRR	12	4	156.582267
0	0.953856	0.317952	53.176417	0	168.698695	252.273372	519.715597	169.126909	251.548638	521.275512	RUARLLRRLRRL	12	24	88.503020
0	2.422796	0.585667	8.973724	0	188.752013	270.185948	515.816596	191.687571	272.093387	517.435412	RUARLLRLRRRR	12	4	149.774342
0	1.084268	0.361423	74.900000	0	188.752013	270.185948	515.816596	187.881841	271.428646	516.702847	RUARLLRLRRRL	12	24	95.310945
0	2.265918	0.702427	14.071337	0	187.021969	266.738323	522.624122	189.309478	267.924475	525.663362	RUARLLRLRLRR	12	4	183.813965
0	0.887509	0.295836	74.900000	0	187.021969	266.738323	522.624122	186.650347	265.778614	523.785175	RUARLLRLRLRL	12	24	115.734719
0	1.589394	0.427155	14.387439	0	172.451339	270.120326	484.889228	171.470803	269.887580	481.995075	RUARLLLLRRRR	12	4	177.006041
0	0.765234	0.255078	63.451225	0	172.451339	270.120326	484.889228	173.257470	270.632196	484.000204	RUARLLLLRRRL	12	24	102.118870
0	3.045036	1.015012	15.628699	0	195.236738	332.050429	519.272747	195.605535	333.884225	524.852537	RUALRRRRRRRR	12	0	857.798505
0	1.816697	0.605566	39.210984	0	195.236738	332.050429	519.272747	193.750932	334.203590	520.519204	RUALRRRRRRRL	12	0	612.713218
0	2.181523	0.727174	34.809424	0	196.827868	332.376842	512.516899	195.674499	335.457216	511.727917	RUALRRRRRRLR	12	0	612.713218
0	1.765915	0.588638	51.587074	0	196.827868	332.376842	512.516899	199.272030	333.519932	512.803967	RUALRRRRRRLL	12	0	551.441896
0	2.869475	0.605778	48.518501	0	196.592795	321.793268	515.284135	196.697879	322.980130	520.808561	RUALRRRRRLRR	12	0	599.097368
0	2.241605	0.605778	74.900000	0	196.592795	321.793268	515.284135	195.318309	318.795337	513.856585	RUALRRRRRLRL	12	0	599.097368
0	2.824109	0.768361	21.411290	0	200.886912	325.107573	514.411676	203.221621	327.275070	518.236479	RUALRRRRRLLR	12	0	517.402273
0	1.388987	0.462996	70.081514	0	200.886912	325.107573	514.411676	202.552147	324.991210	512.687005	RUALRRRRRLLL	12	0	408.475478
0	2.395802	0.558061	53.190634	0	202.857046	320.038112	493.019271	201.114228	316.805089	493.020451	RUALRRRRLRRR	12	0	612.713218
0	2.064342	0.558061	71.809027	0	202.857046	320.038112	493.019271	204.702179	321.102385	489.965779	RUALRRRRLRRL	12	0	565.057745
0	2.886029	0.763155	20.864747	0	207.197200	324.156590	495.992890	210.986502	326.062136	494.350279	RUALRRRRLRLR	12	0	599.097368
0	1.624115	0.541372	47.124016	0	207.197200	324.156590	495.992890	208.607794	324.804480	498.532576	RUALRRRRLRLL	12	0	517.402273
0	2.520772	0.840257	31.781762	0	202.319177	331.478783	498.154131	205.309032	333.926445	498.075984	RUALRRRRLLRR	12	0	660.368690
0	2.206978	0.735659	39.883961	0	202.319177	331.478783	498.154131	201.281616	334.456500	499.754017	RUALRRRRLLRL	12	0	619.521142
0	1.446056	0.455007	72.301133	0	200.071315	327.640661	494.275958	198.027974	326.910322	493.684093	RUALRRRRLLLR	12	0	367.627931
0	1.891549	0.455007	45.837796	0	200.071315	327.640661	494.275958	201.544830	328.943580	491.496187	RUALRRRRLLLL	12	0	333.588307
0	4.044199	1.169570	11.593055	0	180.844033	333.285477	508.077391	180.629296	338.522920	512.396761	RUALRRRLRRRR	12	0	1041.612470
0	1.595616	0.531872	74.900000	0	180.844033	333.285477	508.077391	178.399614	333.374998	508.051352	RUALRRRLRRRL	12	0	531.018122
0	1.882973	0.416094	24.512075	0	183.400036	329.370691	502.751873	184.868593	331.829557	503.222553	RUALRRRLRRLR	12	0	381.243780
0	0.846763	0.282254	74.900000	0	183.400036	329.370691	502.751873	183.347740	329.342976	501.060109	RUALRRRLRRLL	12	2	360.820006
0	2.825759	0.824199	17.454709	0	177.284397	317.618986	493.433795	175.593365	314.135028	490.901186	RUALRRRLRLRR	12	0	599.097368
0	1.486772	0.495591	74.900000	0	177.284397	317.618986	493.433795	175.224282	318.472816	494.048488	RUALRRRLRLRL	12	0	347.204157
0	2.092427	0.677695	34.449864	0	181.256156	319.673569	491.799701	183.342265	317.849856	489.691249	RUALRRRLRLLR	12	0	476.554725
0	1.131781	0.377260	74.900000	0	181.256156	319.673569	491.799701	182.379029	320.880911	491.094830	RUALRRRLRLLL	12	2	258.701136
0	2.232237	0.539195	19.430805	0	182.496859	306.867553	497.383925	180.384782	304.313865	496.270355	RUALRRRLLRRR	12	0	408.475478
0	1.522650	0.507550	39.503724	0	182.496859	306.867553	497.383925	183.002463	305.424880	495.082529	RUALRRRLLRRL	12	0	313.164533
0	1.306413	0.435471	48.466494	0	185.156036	308.123900	500.068488	186.364733	307.238784	498.334426	RUALRRRLLRLR	12	0	306.356609
0	1.457201	0.485734	44.613597	0	185.156036	308.123900	500.068488	185.158738	306.353410	501.845744	RUALRRRLLRLL	12	0	292.740760
0	3.863132	0.539195	7.058544	0	184.254185	322.406183	509.848429	184.306728	326.976240	514.762069	RUALRRRLLLRR	12	0	565.057745
0	1.201934	0.400645	74.900000	0	184.254185	322.406183	509.848429	182.440134	322.508427	510.248359	RUALRRRLLLRL	12	4	231.469438
0	1.576245	0.383052	23.180494	0	185.548532	316.864332	506.579603	185.367829	315.731502	509.354214	RUALRRRLLLLR	12	4	211.045664
0	0.828066	0.276022	74.900000	0	185.548532	316.864332	506.579603	186.737888	317.290122	506.742819	RUALRRRLLLLL	12	24	163.390191
0	2.805818	0.898706	21.374711	0	187.476016	286.835102	453.446474	188.566911	284.146589	449.303657	RUALRRLRRRRR	12	0	837.374731
0	1.690249	0.563416	74.900000	0	187.476016	286.835102	453.446474	189.294169	288.613175	452.797877	RUALRRLRRRRL	12	0	510.594348
0	2.908858	0.884114	12.471201	0	181.953056	286.214116	455.845027	179.058892	283.187293	453.845840	RUALRRLRRRLR	12	0	578.673594
0	1.143244	0.381081	74.900000	0	181.953056	286.214116	455.845027	180.727245	287.426759	455.435343	RUALRRLRRRLL	12	2	333.588307
0	2.548480	0.838802	16.207695	0	178.756551	284.750134	463.931445	176.218314	282.066519	462.271196	RUALRRLRRLRR	12	0	496.978499
0	1.728000	0.576000	35.302537	0	178.756551	284.750134	463.931445	176.684700	283.703927	465.597328	RUALRRLRRLRL	12	0	354.012081
0	1.390176	0.454944	54.378957	0	183.568455	286.838380	466.443408	184.603295	287.560806	468.683823	RUALRRLRRLLR	12	0	306.356609
0	1.335473	0.445158	74.900000	0	183.568455	286.838380	466.443408	185.587337	286.961400	466.029741	RUALRRLRRLLL	12	0	265.509061
0	2.590608	0.689485	13.501260	0	175.436292	294.286628	469.189442	171.741775	292.830438	469.119819	RUALRRLRLRRR	12	0	442.515102
0	1.099094	0.366365	66.513012	0	175.436292	294.286628	469.189442	175.272032	293.966849	467.041871	RUALRRLRLRRL	12	2	265.509061
0	1.771038	0.522799	38.047820	0	178.832336	298.413383	471.306021	177.104053	299.941053	473.174310	RUALRRLRLRLR	12	0	292.740760
0	1.924487	0.522799	74.900000	0	178.832336	298.413383	471.306021	181.323763	299.908523	470.638667	RUALRRLRLRLL	12	0	292.740760
0	1.473865	0.491288	40.576050	0	178.915815	292.168217	476.399031	178.830340	290.364760	478.171333	RUALRRLRLLRR	12	0	319.972458
0	1.964064	0.645320	29.216634	0	178.915815	292.168217	476.399031	176.089915	291.147739	476.656440	RUALRRLRLLRL	12	0	319.972458
0	1.339312	0.446437	44.147838	0	182.310440	295.807635	477.266668	183.842078	295.521790	479.011164	RUALRRLRLLLR	12	0	292.740760
0	1.596563	0.524189	49.582517	0	182.310440	295.807635	477.266668	181.652931	297.957308	478.529698	RUALRRLRLLLL	12	4	224.661513
0	2.713607	0.826410	12.218962	0	203.678240	298.741845	452.692511	204.196418	296.276686	448.373402	RUALRRLLRRRR	12	0	517.402273
0	0.796258	0.265419	74.900000	0	203.678240	298.741845	452.692511	202.494823	298.786986	452.306436	RUALRRLLRRRL	12	2	374.435855
0	2.699795	0.899932	5.007273	0	208.341643	302.446015	453.193906	211.756097	303.205387	450.307454	RUALRRLLRRLR	12	0	612.713218
0	0.815460	0.271820	57.029169	0	208.341643	302.446015	453.193906	208.553373	303.622448	452.716343	RUALRRLLRRLL	12	24	211.045664
0	2.897233	0.965744	22.270855	0	210.721498	313.822792	472.622448	213.517830	317.121072	473.946072	RUALRRLLLRRR	12	0	496.978499
0	1.991812	0.663937	39.699660	0	210.721498	313.822792	472.622448	213.245597	314.134945	470.417913	RUALRRLLLRRL	12	0	428.899252
0	1.959895	0.511352	23.397048	0	199.907437	311.584811	475.508330	201.118375	314.220452	476.531085	RUALRRLLLLRR	12	0	313.164533
0	1.292088	0.430696	74.900000	0	199.907437	311.584811	475.508330	198.113470	312.239613	474.822251	RUALRRLLLLRL	12	4	190.621890
0	1.874829	0.511352	23.857908	0	197.103523	307.045948	477.008609	195.837114	305.427569	479.630166	RUALRRLLLLLR	12	4	217.853588
0	1.431197	0.477066	40.701339	0	197.103523	307.045948	477.008609	195.015960	306.504492	476.482089	RUALRRLLLLLL	12	4	177.006041
0	2.761685	0.920562	20.859564	0	215.376577	294.819316	530.408784	217.791084	296.741131	534.190224	RUALRLRRRRRR	12	0	742.063786
0	1.627724	0.542575	40.210904	0	215.376577	294.819316	530.408784	214.641632	294.805315	533.519780	RUALRLRRRRRL	12	0	694.408313
0	2.610596	0.870199	21.681438	0	217.369217	291.558514	529.129107	220.869394	291.341946	531.644986	RUALRLRRRRLR	12	0	796.527183
0	1.956150	0.652050	41.533897	0	217.369217	291.558514	529.129107	217.557162	289.574189	532.052177	RUALRLRRRRLL	12	0	592.289444
0	2.075408	0.691803	23.378417	0	202.880476	289.271262	513.865949	199.863351	288.664056	512.813076	RUALRLRRRLRR	12	0	524.210197
0	2.101462	0.700487	23.724094	0	202.880476	289.271262	513.865949	201.146952	289.904091	510.420903	RUALRLRRRLRL	12	0	510.594348
0	1.966613	0.655538	19.566803	0	206.102219	286.935153	514.805250	205.319998	285.595759	511.432484	RUALRLRRRLLR	12	0	510.594348
0	1.104789	0.368263	72.048444	0	206.102219	286.935153	514.805250	206.180480	285.446198	515.853363	RUALRLRRRLLL	12	2	319.972458
0	2.506809	0.835603	22.020827	0	223.538484	295.516712	517.135493	225.723090	296.087805	521.192407	RUALRLRRLRRR	12	0	612.713218
0	1.935761	0.645254	36.195034	0	223.538484	295.516712	517.135493	226.360928	294.607324	517.286701	RUALRLRRLRRL	12	0	503.786423
0	2.293499	0.542290	20.621500	0	221.382547	297.147615	512.092207	224.351268	297.984221	509.890107	RUALRLRRLRLR	12	0	313.164533
0	0.833871	0.277957	74.900000	0	221.382547	297.147615	512.092207	221.127467	298.335849	512.609503	RUALRLRRLRLL	12	2	306.356609
0	2.554996	0.509937	23.844086	0	217.009861	295.454334	504.435458	220.704277	295.895551	502.838324	RUALRLRRLLRR	12	0	415.283403
0	1.146810	0.382270	74.900000	0	217.009861	295.454334	504.435458	216.198295	296.365874	502.784546	RUALRLRRLLRL	12	2	374.435855
0	2.087714	0.500711	34.856927	0	213.402262	292.694006	505.599569	210.596913	291.979367	503.819001	RUALRLRRLLLR	12	0	367.627931
0	1.319232	0.439744	74.900000	0	213.402262	292.694006	505.599569	214.534487	291.024923	505.795077	RUALRLRRLLLL	12	0	333.588307
0	3.195291	1.065097	15.668811	0	208.967643	313.934237	530.506093	208.683150	317.173363	535.285707	RUALRLRLRRRR	12	0	1062.036244
0	1.822281	0.607427	60.358313	0	208.967643	313.934237	530.506093	211.126468	315.649954	529.922479	RUALRLRLRRRL	12	0	578.673594
0	2.172698	0.724233	24.654222	0	209.739913	308.402133	529.768807	210.050297	307.968264	534.058110	RUALRLRLRRLR	12	0	857.798505
0	1.575779	0.525260	66.540312	0	209.739913	308.402133	529.768807	211.945214	307.491913	529.273943	RUALRLRLRRLL	12	0	537.826047
0	2.263064	0.552604	11.502513	0	200.573463	304.684733	517.294157	198.316171	302.875956	514.795099	RUALRLRLRLRR	12	0	585.481519
0	0.771113	0.257038	71.735755	0	200.573463	304.684733	517.294157	200.110116	304.056123	518.451966	RUALRLRLRLRL	12	2	360.820006
0	2.058337	0.552604	30.683847	0	202.759904	310.569358	521.917764	201.286712	312.243153	524.830658	RUALRLRLRLLR	12	0	442.515102
0	2.187891	0.552604	46.527749	0	202.759904	310.569358	521.917764	204.325710	313.532313	521.736705	RUALRLRLRLLL	12	0	292.740760
0	1.622331	0.540777	47.090458	0	213.900546	312.359793	509.862609	215.210916	312.992347	512.494036	RUALRLRLLRRR	12	0	462.938876
0	2.585467	0.829652	29.739700	0	213.900546	312.359793	509.862609	215.000645	316.088892	508.857248	RUALRLRLLRRL	12	0	428.899252
0	2.236478	0.651975	23.467738	0	214.787221	308.981864	506.786005	217.289980	310.189118	504.165721	RUALRLRLLRLR	12	0	462.938876
0	1.316911	0.438970	74.900000	0	214.787221	308.981864	506.786005	215.825998	307.509966	507.974776	RUALRLRLLRLL	12	0	313.164533
0	2.474376	0.534335	20.377680	0	204.533574	304.564590	502.953466	201.499092	302.422964	501.947518	RUALRLRLLLRR	12	0	388.051704
0	1.199478	0.399826	74.900000	0	204.533574	304.564590	502.953466	205.250171	304.457326	500.748604	RUALRLRLLLRL	12	2	279.124910
0	1.030304	0.343435	53.733351	0	206.374518	308.511018	505.704614	205.316602	309.106611	507.022768	RUALRLRLLLLR	12	2	251.893212
0	1.536903	0.415868	47.790588	0	206.374518	308.511018	505.704614	207.246933	310.469574	504.430176	RUALRLRLLLLL	12	4	183.813965
0	1.934338	0.644779	40.274332	0	217.754810	302.137611	466.558618	217.255418	301.100288	462.993399	RUALRLLRRRRR	12	0	537.826047
0	2.418017	0.806006	41.218638	0	217.754810	302.137611	466.558618	220.220628	304.211599	464.167429	RUALRLLRRRRL	12	0	422.091328
0	2.219460	0.491756	23.313059	0	218.774514	301.703969	471.266759	221.782355	303.187087	470.516918	RUALRLLRRRLR	12	0	347.204157
0	1.179606	0.393202	74.900000	0	218.774514	301.703969	471.266759	219.358763	300.004458	471.529473	RUALRLLRRRLL	12	2	279.124910
0	2.079865	0.693288	26.024153	0	219.373080	308.278942	479.111271	221.020339	310.490172	481.200096	RUALRLLRRLRR	12	0	388.051704
0	2.098367	0.699456	27.325269	0	219.373080	308.278942	479.111271	221.831255	310.026624	477.651948	RUALRLLRRLRL	12	0	367.627931
0	1.597022	0.502134	25.842461	0	214.395280	306.345386	480.123539	213.772652	308.000780	482.332188	RUALRLLRRLLR	12	4	211.045664
0	1.687669	0.502134	74.900000	0	214.395280	306.345386	480.123539	212.085588	305.248580	479.607857	RUALRLLRRLLL	12	4	204.237739
0	2.401920	0.773579	20.026894	0	220.636605	298.251312	483.960276	224.117447	299.157239	484.989069	RUALRLLRLRRR	12	0	422.091328
0	1.151552	0.383851	67.316596	0	220.636605	298.251312	483.960276	221.231963	297.642454	481.942832	RUALRLLRLRRL	12	2	326.780383
0	1.384962	0.452116	70.076384	0	217.481294	296.342699	486.413482	216.048776	294.775619	486.428089	RUALRLLRLRLR	12	0	272.316986
0	1.934403	0.452116	48.408957	0	217.481294	296.342699	486.413482	219.766554	296.183397	488.870311	RUALRLLRLRLL	12	0	245.085287
0	1.710779	0.555221	26.896404	0	210.572581	300.628926	487.804446	207.960570	300.411398	487.925221	RUALRLLRLLRR	12	0	319.972458
0	1.080139	0.360046	74.900000	0	210.572581	300.628926	487.804446	210.514183	299.193817	488.879480	RUALRLLRLLRL	12	24	163.390191
0	2.183026	0.555221	23.381269	0	215.792057	303.615616	487.698757	218.730789	304.902703	488.941477	RUALRLLRLLLR	12	0	245.085287
0	1.894525	0.555221	28.056728	0	215.792057	303.615616	487.698757	216.412377	306.352227	488.676397	RUALRLLRLLLL	12	0	238.277362
0	3.607878	1.064828	5.212239	0	204.883032	284.391401	451.681639	204.729819	282.309259	444.999681	RUALRLLLRRRR	12	0	585.481519
0	0.741976	0.247325	74.900000	0	204.883032	284.391401	451.681639	205.836357	283.771029	451.698270	RUALRLLLRRRL	12	2	258.701136
0	2.263780	0.594839	31.957218	0	206.856790	288.567716	458.077018	208.740741	289.780630	454.619544	RUALRLLLRRLR	12	0	408.475478
0	1.422835	0.474278	74.900000	0	206.856790	288.567716	458.077018	207.838265	289.233440	460.465330	RUALRLLLRRLL	12	0	347.204157
0	2.462587	0.648706	23.189721	0	197.475280	284.056209	461.772146	196.422010	282.138989	457.758024	RUALRLLLRLRR	12	0	258.701136
0	1.720388	0.573463	63.183809	0	197.475280	284.056209	461.772146	195.285168	283.117059	463.246621	RUALRLLLRLRL	12	4	163.390191
0	1.769804	0.589935	24.565602	0	192.618040	285.081162	481.459541	190.066476	284.213914	481.049638	RUALRLLLLRRR	12	0	313.164533
0	1.617471	0.539157	30.688008	0	192.618040	285.081162	481.459541	191.453751	283.526746	483.470847	RUALRLLLLRRL	12	0	279.124910
0	1.371649	0.457216	21.804439	0	195.142461	288.615167	482.655368	194.593169	289.220382	485.182964	RUALRLLLLRLR	12	0	265.509061
0	0.931314	0.310438	55.143906	0	195.142461	288.615167	482.655368	195.008553	290.030639	482.485528	RUALRLLLLRLL	12	24	177.006041
0	1.583431	0.486169	46.776676	0	202.259113	287.677250	481.791334	202.745944	287.682541	484.893848	RUALRLLLLLRR	12	0	285.932835
0	1.603013	0.486169	52.707758	0	202.259113	287.677250	481.791334	204.250205	288.858982	480.716906	RUALRLLLLLRL	12	0	258.701136
0	3.617658	1.205886	23.921543	0	166.540577	307.745037	571.506808	163.628929	308.554300	577.573627	RUALLRRRRRRR	12	0	2525.740041
0	2.219862	0.739954	51.792055	0	166.540577	307.745037	571.506808	167.837167	305.499586	574.382290	RUALLRRRRRRL	12	0	2124.072488
0	2.518078	0.839359	47.001069	0	170.910578	313.480214	566.848059	174.495789	314.092589	568.535601	RUALLRRRRRLR	12	0	1831.331728
0	3.559072	1.186357	33.230385	0	170.910578	313.480214	566.848059	170.475481	318.710176	568.795449	RUALLRRRRRLL	12	0	1729.212859
0	2.261066	0.753689	74.900000	0	157.904846	307.789992	557.328613	157.589366	305.533478	553.920674	RUALLRRRRLRR	12	0	1763.252482
0	3.682802	0.907631	37.445372	0	157.904846	307.789992	557.328613	153.245270	308.061397	561.472758	RUALLRRRRLRL	12	0	1729.212859
0	3.667036	1.222345	17.472797	0	159.072987	315.410478	559.273240	156.058944	319.272045	562.871520	RUALLRRRRLLR	12	0	1797.292105
0	2.190477	0.730159	42.345443	0	159.072987	315.410478	559.273240	159.068158	318.604663	557.921305	RUALLRRRRLLL	12	0	1341.161154
0	3.119927	1.039976	24.075029	0	176.041705	323.167287	546.349720	175.175525	327.072278	549.771036	RUALLRRRLRRR	12	0	2035.569467
0	3.301781	1.100594	30.813134	0	176.041705	323.167287	546.349720	176.691690	327.934150	544.296943	RUALLRRRLRRL	12	0	1531.783044
0	2.581577	0.860526	34.329995	0	180.454790	318.116626	545.906156	182.870321	319.315933	549.684970	RUALLRRRLRLR	12	0	1599.862290
0	2.239545	0.746515	48.813086	0	180.454790	318.116626	545.906156	182.907357	319.413818	543.267831	RUALLRRRLRLL	12	0	1382.008702
0	3.495519	0.950191	29.113298	0	174.040577	306.056984	529.916434	173.202641	301.967524	525.532806	RUALLRRRLLRR	12	0	1756.444557
0	2.142615	0.714205	72.269931	0	174.040577	306.056984	529.916434	176.070858	307.941167	527.613116	RUALLRRRLLRL	12	0	1463.703798
0	2.363187	0.652022	57.847458	0	170.161062	308.413471	534.897419	168.077590	305.467130	535.316682	RUALLRRRLLLR	12	0	1000.764922
0	2.269990	0.652022	60.920428	0	170.161062	308.413471	534.897419	168.424415	311.398083	535.460673	RUALLRRRLLLL	12	0	980.341148
0	4.062161	1.354054	9.124575	0	195.209852	287.200053	575.215048	196.989224	285.852107	582.799469	RUALLRRLRRRR	12	0	3247.380053
0	1.481048	0.493683	74.900000	0	195.209852	287.200053	575.215048	194.211462	285.162669	575.327736	RUALLRRLRRRL	12	0	1416.048325
0	3.752694	1.155652	22.737700	0	199.183155	288.365797	566.826698	204.752179	288.812621	568.617162	RUALLRRLRRLR	12	0	2382.773624
0	2.172504	0.724168	74.900000	0	199.183155	288.365797	566.826698	199.427037	285.695832	564.248922	RUALLRRLRRLL	12	0	1606.670215
0	3.337815	1.112605	24.752848	0	192.838212	301.270060	569.531071	196.937479	303.168680	572.666151	RUALLRRLRLRR	12	0	2049.185317
0	2.245283	0.748428	44.991390	0	192.838212	301.270060	569.531071	192.890852	304.701659	569.187322	RUALLRRLRLRL	12	0	1804.100030
0	3.774142	1.234967	17.977867	0	186.401268	297.191201	573.928015	185.430416	297.710123	581.338418	RUALLRRLRLLR	12	0	2369.157775
0	2.156440	0.718813	74.900000	0	186.401268	297.191201	573.928015	183.193589	296.767837	573.042658	RUALLRRLRLLL	12	0	1279.889832
0	3.004280	0.988906	23.217487	0	186.568359	289.632713	530.164880	184.342655	287.637005	525.594010	RUALLRRLLRRR	12	0	1661.133612
0	2.131859	0.710620	42.148964	0	186.568359	289.632713	530.164880	187.378639	290.771707	526.310809	RUALLRRLLRRL	12	0	1375.200777
0	2.950554	0.830114	24.102529	0	190.915020	287.997082	538.433910	195.118166	286.326607	538.357858	RUALLRRLLRLR	12	0	1368.392853
0	1.659105	0.553035	74.900000	0	190.915020	287.997082	538.433910	189.810721	286.244695	540.359643	RUALLRRLLRLL	12	0	993.956997
0	3.316964	0.988906	19.652906	0	193.307778	302.342371	546.059405	194.835371	306.644859	548.980244	RUALLRRLLLRR	12	0	1450.087948
0	1.539778	0.513259	74.900000	0	193.307778	302.342371	546.059405	192.884880	303.357876	543.334684	RUALLRRLLLRL	12	0	1068.844168
0	2.702627	0.900876	19.116161	0	197.692151	297.202499	547.285902	201.177316	297.615170	550.158883	RUALLRRLLLLR	12	0	1075.652093
0	2.193014	0.731005	33.025524	0	197.692151	297.202499	547.285902	200.762299	296.065089	546.289490	RUALLRRLLLLL	12	0	796.527183
0	3.849698	1.283233	13.097567	0	147.560669	283.049788	562.224351	145.697241	286.183719	568.278666	RUALLRLRRRRR	12	0	1947.066447
0	1.590733	0.530244	53.152670	0	147.560669	283.049788	562.224351	149.085381	282.989056	564.706039	RUALLRLRRRRL	12	0	1334.353229
0	3.104088	0.952989	31.285131	0	145.979223	276.169506	555.833064	141.820544	274.152189	557.309547	RUALLRLRRRLR	12	0	1402.432476
0	1.984886	0.661629	64.083636	0	145.979223	276.169506	555.833064	147.561727	273.570521	555.813817	RUALLRLRRRLL	12	0	1266.273983
0	4.263634	0.936814	31.226954	0	145.544127	287.824710	550.502022	142.399980	292.094826	555.487538	RUALLRLRRLRR	12	0	1593.054366
0	2.495356	0.831785	74.900000	0	145.544127	287.824710	550.502022	147.980701	289.882702	547.746250	RUALLRLRRLRL	12	0	1422.856250
0	3.716584	1.181196	16.882579	0	140.542287	282.826210	549.659335	135.234825	282.985278	552.354805	RUALLRLRRLLR	12	0	1368.392853
0	1.538719	0.512906	73.562387	0	140.542287	282.826210	549.659335	139.794760	281.608651	547.210567	RUALLRLRRLLL	12	0	1000.764922
0	4.216639	1.358882	26.246183	0	141.724417	262.080683	532.879437	138.046925	257.313392	529.809973	RUALLRLRLRRR	12	0	1885.795125
0	2.578678	0.859559	49.865256	0	141.724417	262.080683	532.879437	138.259078	262.558333	535.281861	RUALLRLRLRRL	12	0	1783.676256
0	2.109516	0.703172	45.008806	0	148.232548	261.967816	534.839996	148.569232	260.347026	538.464394	RUALLRLRLRLR	12	0	1375.200777
0	2.391891	0.797297	47.097581	0	148.232548	261.967816	534.839996	148.555808	258.901620	532.250509	RUALLRLRLRLL	12	0	1170.963038
0	3.145760	1.034955	32.559013	0	157.575263	272.091313	521.034232	160.938883	274.192827	517.455049	RUALLRLRLLRR	12	0	1736.020783
0	2.578968	0.859656	60.673080	0	157.575263	272.091313	521.034232	157.057658	269.100621	517.728873	RUALLRLRLLRL	12	0	1307.121531
0	1.938624	0.476255	74.900000	0	153.866276	274.199972	525.731860	150.987219	273.624439	525.130511	RUALLRLRLLLR	12	0	919.069826
0	2.255943	0.476255	58.901827	0	153.866276	274.199972	525.731860	155.212318	277.263666	526.871267	RUALLRLRLLLL	12	0	885.030203
0	3.724174	1.241391	27.204147	0	180.348756	273.376980	579.707700	180.667122	274.338879	587.037818	RUALLRLLRRRR	12	0	2682.322308
0	3.137044	1.045681	48.615807	0	180.348756	273.376980	579.707700	185.054166	273.154609	580.971286	RUALLRLLRRRL	12	0	1940.258522
0	3.169451	1.056484	26.993685	0	179.387424	268.759645	574.691699	180.013545	265.369242	579.158292	RUALLRLLRRLR	12	0	1872.179276
0	2.267120	0.755707	67.410325	0	179.387424	268.759645	574.691699	182.362613	268.032507	572.548353	RUALLRLLRRLL	12	0	1286.697757
0	3.515140	1.159797	16.865151	0	165.456579	278.230410	573.276722	163.662697	280.065746	579.458533	RUALLRLLRLRR	12	0	2178.535885
0	1.978687	0.659562	74.900000	0	165.456579	278.230410	573.276722	164.424907	280.687773	571.386837	RUALLRLLRLRL	12	0	1123.307566
0	2.515966	0.838655	29.408768	0	166.121279	271.409409	569.433263	166.217666	268.104829	572.025264	RUALLRLLRLLR	12	0	1334.353229
0	1.774261	0.591420	58.537026	0	166.121279	271.409409	569.433263	163.680268	270.660645	568.209958	RUALLRLLRLLL	12	0	1089.267942
0	2.738399	0.793792	18.604119	0	174.236816	272.765818	536.718728	175.202467	271.917982	531.504822	RUALLRLLLRRR	12	0	1443.280024
0	1.594228	0.531409	73.764086	0	174.236816	272.765818	536.718728	173.318949	274.955359	535.961815	RUALLRLLLRRL	12	0	823.758881
0	2.599972	0.793792	17.427539	0	177.569931	272.180516	544.690098	181.258298	270.965826	545.862425	RUALLRLLLRLR	12	0	1041.612470
0	1.342047	0.447349	74.900000	0	177.569931	272.180516	544.690098	177.802177	273.935476	546.057815	RUALLRLLLRLL	12	0	605.905293
0	2.003160	0.667720	42.199837	0	165.915499	263.955908	548.774864	165.016947	261.800015	546.173742	RUALLRLLLLRR	12	0	925.877751
0	2.319152	0.773051	36.075756	0	165.915499	263.955908	548.774864	163.143329	262.513843	550.987307	RUALLRLLLLRL	12	0	912.261902
0	2.353838	0.784613	28.450024	0	170.606707	263.850529	552.391096	173.364024	261.819408	553.874658	RUALLRLLLLLR	12	0	748.871710
0	1.787875	0.595958	45.337070	0	170.606707	263.850529	552.391096	169.584643	262.174235	554.886204	RUALLRLLLLLL	12	0	660.368690
0	4.299868	1.433289	21.693314	0	100.531487	285.738808	489.446657	94.335941	287.532465	487.671929	RUALLLRRRRRR	12	0	2076.417015
0	2.354927	0.784976	61.159356	0	100.531487	285.738808	489.446657	99.821871	283.126689	486.330122	RUALLLRRRRRL	12	0	1599.862290
0	3.260784	1.086928	47.689657	0	101.636386	283.627393	495.026260	97.443847	285.607444	497.463818	RUALLLRRRRLR	12	0	1756.444557
0	3.497140	1.165713	46.561831	0	101.636386	283.627393	495.026260	99.594077	278.687456	494.490042	RUALLLRRRRLL	12	0	1667.941537
0	4.691916	1.384839	14.426420	0	107.742640	297.920847	499.589979	101.915247	301.937901	501.261853	RUALLLRRRLRR	12	0	2423.621172
0	2.039467	0.679822	74.900000	0	107.742640	297.920847	499.589979	109.068305	299.086500	502.956595	RUALLLRRRLRL	12	0	1450.087948
0	3.078561	0.679085	48.566752	0	112.080436	296.109349	493.404393	108.363614	298.362705	491.005292	RUALLLRRRLLR	12	0	1640.709838
0	2.479315	0.679085	74.900000	0	112.080436	296.109349	493.404393	115.680050	296.893734	492.184596	RUALLLRRRLLL	12	0	1559.014743
0	3.848614	1.104320	20.036727	0	141.782849	281.408792	486.766883	147.077527	279.191855	484.986514	RUALLLRRLRRR	12	0	2090.032864
0	2.015203	0.671734	69.834007	0	141.782849	281.408792	486.766883	143.114569	283.323780	489.409662	RUALLLRRLRRL	12	0	1456.895873
0	3.095699	0.828857	36.484977	0	137.675275	283.641358	482.535774	140.794545	282.413134	478.153323	RUALLLRRLRLR	12	0	1538.590969
0	2.261400	0.753800	74.900000	0	137.675275	283.641358	482.535774	136.686715	286.946737	482.091454	RUALLLRRLRLL	12	0	1279.889832
0	2.435816	0.811939	69.672604	0	123.592815	272.241042	487.012740	126.547525	270.071156	486.085195	RUALLLRRLLRR	12	0	1334.353229
0	3.863903	1.041901	36.453828	0	123.592815	272.241042	487.012740	118.929022	268.606164	487.473285	RUALLLRRLLRL	12	0	1327.545305
0	1.507343	0.502448	73.659242	0	121.867651	276.757075	484.550382	122.341029	277.855705	481.971105	RUALLLRRLLLR	12	0	932.685676
0	3.031331	0.792113	29.935388	0	121.867651	276.757075	484.550382	117.526698	275.217604	483.743970	RUALLLRRLLLL	12	0	891.838128
0	3.254048	1.084683	19.661494	0	112.382975	287.419086	519.452067	109.598206	290.224731	523.421848	RUALLLRLRRRR	12	0	1681.557386
0	2.084479	0.694826	37.318283	0	112.382975	287.419086	519.452067	111.067168	290.187900	518.274979	RUALLLRLRRRL	12	0	1456.895873
0	2.473612	0.824537	34.533770	0	110.514468	280.270829	517.148954	107.144395	279.928569	514.925087	RUALLLRLRRLR	12	0	1524.975119
0	3.045515	1.015172	30.206139	0	110.514468	280.270829	517.148954	107.450144	277.504936	519.994738	RUALLLRLRRLL	12	0	1395.624551
0	3.282309	0.961034	28.124800	0	120.794475	278.051182	526.381080	118.494718	278.255300	532.213894	RUALLLRLRLRR	12	0	1661.133612
0	2.379219	0.793073	58.054230	0	120.794475	278.051182	526.381080	120.399680	274.432848	526.688541	RUALLLRLRLRL	12	0	1273.081908
0	2.695640	0.750935	55.968811	0	125.811798	282.622707	522.518804	129.678532	282.879607	520.646325	RUALLLRLRLLR	12	0	1593.054366
0	3.143916	0.750935	65.311932	0	125.811798	282.622707	522.518804	124.370139	285.230455	527.461009	RUALLLRLRLLL	12	0	1245.850209
0	3.154595	1.051532	43.328917	0	115.969034	261.156957	502.388446	115.901420	256.762561	499.755648	RUALLLRLLRRR	12	0	2110.456638
0	3.600037	1.200012	43.060835	0	115.969034	261.156957	502.388446	110.486915	261.151317	501.557610	RUALLLRLLRRL	12	0	1858.563427
0	3.351651	1.117217	32.937059	0	117.370746	261.079536	508.602457	117.226100	256.213018	510.745036	RUALLLRLLRLR	12	0	1490.935496
0	2.540320	0.846773	56.226237	0	117.370746	261.079536	508.602457	113.734617	261.568357	510.306448	RUALLLRLLRLL	12	0	1286.697757
0	3.423572	1.018816	28.119735	0	136.050199	269.248213	503.775824	140.517005	272.001387	503.621232	RUALLLRLLLRR	12	0	1661.133612
0	2.406372	0.802124	66.069798	0	136.050199	269.248213	503.775824	137.417829	266.431610	501.230858	RUALLLRLLLRL	12	0	1218.618511
0	1.408303	0.469434	65.097927	0	130.542236	265.963686	508.735146	130.256685	266.581196	511.408252	RUALLLRLLLLR	12	0	912.261902
0	2.645122	0.724204	32.330319	0	130.542236	265.963686	508.735146	130.543524	261.961682	509.588195	RUALLLRLLLLL	12	0	823.758881
0	3.728284	1.043655	30.938395	0	131.703705	309.046977	539.341851	127.849759	307.367317	544.393517	RUALLLLRRRRR	12	0	1878.987201
0	2.512912	0.837637	52.886355	0	131.703705	309.046977	539.341851	132.870708	311.419095	542.997535	RUALLLLRRRRL	12	0	1797.292105
0	2.912342	0.866509	42.424292	0	134.714031	304.500173	530.909893	137.750091	302.068925	528.050118	RUALLLLRRRLR	12	0	1790.484180
0	2.775636	0.866509	69.686714	0	134.714031	304.500173	530.909893	131.624357	302.088936	533.071824	RUALLLLRRRLL	12	0	1341.161154
0	2.944468	0.981489	29.709249	0	125.977765	320.722998	531.291257	124.374938	323.150283	535.794535	RUALLLLRRLRR	12	0	1858.563427
0	2.936400	0.978800	34.587070	0	125.977765	320.722998	531.291257	124.386659	324.800326	529.917851	RUALLLLRRLRL	12	0	1627.093989
0	1.985231	0.661744	36.347294	0	122.853294	314.951744	527.672839	120.524476	315.391359	525.181829	RUALLLLRRLLR	12	0	1742.828708
0	3.314892	1.104964	23.377908	0	122.853294	314.951744	527.672839	118.103243	313.898557	529.587110	RUALLLLRRLLL	12	0	1559.014743
0	3.433323	1.144441	27.878026	0	144.188189	332.716951	534.723775	143.749818	335.703980	540.348551	RUALLLLRLRRR	12	0	2287.462679
0	2.795035	0.931678	53.525447	0	144.188189	332.716951	534.723775	140.649580	334.880171	533.319265	RUALLLLRLRRL	12	0	1633.901914
0	4.275396	1.425132	15.174378	0	151.175180	334.649934	530.601896	155.878747	339.100562	531.924462	RUALLLLRLRLR	12	0	2375.965699
0	2.136981	0.712327	63.068861	0	151.175180	334.649934	530.601896	149.821206	337.351911	528.952357	RUALLLLRLRLL	12	0	1395.624551
0	3.058513	0.883111	70.420228	0	154.312430	319.377774	527.097351	154.640426	315.033057	524.837406	RUALLLLRLLRR	12	0	1490.935496
0	4.091856	0.883111	49.774622	0	154.312430	319.377774	527.097351	159.332012	323.139536	527.169302	RUALLLLRLLRL	12	0	1375.200777
0	3.519079	0.883111	19.417554	0	149.685121	322.184957	535.545401	150.288078	325.554824	540.984995	RUALLLLRLLLR	12	0	1273.081908
0	1.722296	0.574099	74.900000	0	149.685121	322.184957	535.545401	148.348472	320.383206	537.361785	RUALLLLRLLLL	12	0	891.838128
0	4.162282	1.339450	8.103139	0	123.968146	326.692765	510.588362	118.420722	329.844705	510.474179	RUALLLLLRRRR	12	0	1640.709838
0	1.722534	0.574178	37.775779	0	123.968146	326.692765	510.588362	122.598798	328.054465	512.938092	RUALLLLLRRRL	12	0	912.261902
0	3.715816	1.135329	11.819125	0	132.390902	327.703432	510.156762	133.416108	333.069985	512.259956	RUALLLLLRRLR	12	0	1477.319647
0	1.159574	0.386525	74.900000	0	132.390902	327.703432	510.156762	133.508198	328.003443	508.395913	RUALLLLLRRLL	12	2	973.533224
0	4.685353	1.184109	11.125810	0	122.096744	315.515291	505.792588	115.249748	317.657722	505.337793	RUALLLLLRLRR	12	0	1640.709838
0	1.721096	0.573699	74.900000	0	122.096744	315.515291	505.792588	121.170131	313.364895	507.379104	RUALLLLLRLRL	12	0	885.030203
0	1.761335	0.587112	56.281340	0	129.292694	313.308893	501.988757	128.610184	314.592743	499.020415	RUALLLLLRLLR	12	0	1102.883792
[truncated: 51,035 more rows]
