# Supplementary material for: The Creation and Statistical Evaluation of a Deterministic Model of the Human Bronchial Tree from HRCT Images
Source: PLoS One. 2016 Dec 15;11(12):e0168026. doi: 10.1371/journal.pone.0168026 (PMC5157997; doi:10.1371/journal.pone.0168026)
Supplement: S1 File — A set of two files per subject containing the morphology and connectivity information of the airway tree (both “real” and “model” data). The _morphology.txt file includes the total lung volume of the subject lung in cm3 and the %volume per lobe. It also includes the following fields in each row (one row per airway): (i) Vida_Name: The name assigned to each airway by the Vida PW2 software (0 if none exists), (ii) CenterLineLength: The distance between airway start and end coordinates in mm, (iii) Diameter: The airway average diameter in mm, (iv) Branching_Angle: the airway branching angle in degrees, (v) VidaGeneration: The generation assigned to each airway by the Vida PW2 software, vi) xs, ys, zs, xe, ye, ze: The coordinates of the start and end node of each airway in voxels, (vii) Adept_Names: The individualized naming scheme for each airway; in-house terminology is used, (viii) Generation: The airway generation assigned to each airway using a Boyden-based scheme, (ix) RootFlag: A flag indicating whether the airway is a “leaf” in the tree (1) or just a tree branch (0), (x) SpaceVolume: The volume of the space in the lung supplied by each airway in mm3. The translation.dico file contains information on airway connectivity, explicitly stating the parent-child relationships in the tree. (ZIP) [file pone.0168026.s001.zip › H04_T24reTrif_v6_VNR_translation.dico]

Translation
ID	parentID	Child1	Child2	Generation	RootFlag
T	0	L	R	0	0
R	T	RU	RMI	1	0
L	T	LL	LU	1	0
RU	R	RUC	RU9	2	0
RMI	R	RM	RL	2	0
LL	L	LL6	LLR	2	0
LU	L	LUL	LUR	2	0
RUC	RU	RUCL	RUCR	3	0
RU9	RU	RUA	RUB	3	0
RUB	RU9	RUBL	RUBR	3	0
RUA	RU9	RUAL	RUAR	3	0
LL6	LL	LL6R	LL69	3	0
LLR	LL	LLB	LLRR	3	0
LUR	LU	LURL	LUC	3	0
LUL	LU	LUD	LUE	3	0
RUAR	RUA	RUARL	RUARR	4	0
RUAL	RUA	RUALL	RUALR	4	0
RUCR	RUC	RUCRL	RUCRR	4	0
RUCL	RUC	RUCLL	RUCLR	4	0
RM	RMI	RMR	RM9	2	0
RL	RMI	RL6	RLR	2	0
LL6R	LL6	LL6RL	LL6RR	4	0
LL69	LL6	LL69L	LL69R	4	0
LLB	LLR	LLBL	LLBR	4	0
LLRR	LLR	LLRRR	LLRRL	4	0
LURL	LUR	LUA	LUB	4	0
LUC	LUR	LUCL	LUCR	3	0
LUD	LUL	LUDL	LUDR	4	0
LUE	LUL	LUEL	LUER	4	0
RUBL	RUB	RUBLL	RUBLR	4	0
RUBR	RUB	RUBRL	RUBRR	4	0
RUARL	RUAR	RUARLL	RUARLR	5	0
RUARR	RUAR	RUARRL	RUARRR	5	0
RUALR	RUAL	RUALRR	RUALRL	5	0
RUALL	RUAL	RUALLR	RUALLL	5	0
RUCRR	RUCR	RUCRRL	RUCRRR	5	0
RUCRL	RUCR	RUCRLL	RUCRLR	5	0
RUCLL	RUCL	RUCLLL	RUCLLR	5	0
RUCLR	RUCL	RUCLRR	RUCLRL	5	0
RM9	RM	RMB	RMA	3	0
RMR	RM	RMRL	RMRR	3	0
RLR	RL	RLA	RLRR	3	0
RL6	RL	RL6L	RL6R	3	0
LL69L	LL69	LL69LL	LL69LR	4	0
LL69R	LL69	LL69RL	LL69RR	4	0
LUB	LURL	LUBL	LUBR	4	0
LUA	LURL	LUAR	LUAL	4	0
LUCL	LUC	LUCLL	LUCLR	4	0
LUCR	LUC	LUCRL	LUCRR	4	0
LUDL	LUD	LUDLR	LUDLL	5	0
LUDR	LUD	LUDRL	LUDRR	5	0
RUBLL	RUBL	RUBLLR	RUBLLL	5	0
RUBLR	RUBL	RUBLRR	RUBLRL	5	0
RUARRL	RUARR	RUARRLL	RUARRLR	6	0
RUARRR	RUARR	RUARRRL	RUARRRR	6	0
RMA	RM9	RMAL	RMAR	3	0
RMB	RM9	RMBL	RMBR	3	0
RLRR	RLR	RLD	RLRRR	4	0
RLA	RLR	RLAL	RLAR	4	0
RL6L	RL6	RL6LL	RL6LR	4	0
RL6R	RL6	RL6RL	RL6RR	4	0
LUCRR	LUCR	LUCRRL	LUCRRR	5	0
LUCRL	LUCR	LUCRLR	LUCRLL	5	0
RMAR	RMA	RMARL	RMARR	4	0
RMAL	RMA	RMALR	RMALL	4	0
RMBR	RMB	RMBRR	RMBRL	4	0
RMBL	RMB	RMBLR	RMBLL	4	0
RLRRR	RLRR	RLB	RLC	5	0
RLD	RLRR	RLDL	RLDR	5	0
RLAL	RLA	RLALL	RLALR	5	0
RLAR	RLA	RLARL	RLARR	5	0
RL6LL	RL6L	RL6LLL	RL6LLR	5	0
RL6LR	RL6L	RL6LRL	RL6LRR	5	0
RL6RL	RL6R	RL6RLL	RL6RLR	5	0
RL6RR	RL6R	RL6RRR	RL6RRL	5	0
RLC	RLRRR	RLCL	RLCR	5	0
RLB	RLRRR	RLBL	RLBR	5	0
RLCL	RLC	RLCLL	RLCLR	6	0
RLCR	RLC	RLCRL	RLCRR	6	0
RLBR	RLB	RLBRL	RLBRR	6	0
RLBL	RLB	RLBLL	RLBLR	6	0
RLCLR	RLCL	RLCLRR	RLCLRL	7	0
RLCLL	RLCL	RLCLLL	RLCLLR	7	0
RLCRR	RLCR	RLCRRR	RLCRRL	7	0
RLCRL	RLCR	RLCRLL	RLCRLR	7	0
RUBRR	RUBR	RUBRRL	RUBRRR	5	0
RUBRL	RUBR	RUBRLR	RUBRLL	5	0
RUARLR	RUARL	RUARLRL	RUARLRR	6	0
RUARLL	RUARL	RUARLLL	RUARLLR	6	0
RUALRR	RUALR	RUALRRL	RUALRRR	6	0
RUALRL	RUALR	RUALRLL	RUALRLR	6	0
RUALLR	RUALL	RUALLRR	RUALLRL	6	0
RUALLL	RUALL	RUALLLR	RUALLLL	6	0
RUCRRR	RUCRR	RUCRRRL	RUCRRRR	6	0
RUCRRL	RUCRR	RUCRRLL	RUCRRLR	6	0
RUCRLR	RUCRL	RUCRLRL	RUCRLRR	6	0
RUCRLL	RUCRL	RUCRLLL	RUCRLLR	6	0
RUCLLR	RUCLL	RUCLLRL	RUCLLRR	6	0
RUCLLL	RUCLL	RUCLLLL	RUCLLLR	6	0
RUCLRR	RUCLR	RUCLRRL	RUCLRRR	6	0
RUCLRL	RUCLR	RUCLRLL	RUCLRLR	6	0
RUBLLR	RUBLL	RUBLLRR	RUBLLRL	6	0
RUBLLL	RUBLL	RUBLLLR	RUBLLLL	6	0
RUBLRR	RUBLR	RUBLRRR	RUBLRRL	6	0
RUBLRL	RUBLR	RUBLRLL	RUBLRLR	6	0
RUARRLR	RUARRL	RUARRLRR	RUARRLRL	7	0
RUARRLL	RUARRL	RUARRLLL	RUARRLLR	7	0
RUARRRR	RUARRR	RUARRRRL	RUARRRRR	7	0
RUARRRL	RUARRR	RUARRRLR	RUARRRLL	7	0
RUBRRR	RUBRR	RUBRRRL	RUBRRRR	6	0
RUBRRL	RUBRR	RUBRRLL	RUBRRLR	6	0
RUBRLR	RUBRL	RUBRLRR	RUBRLRL	6	0
RUBRLL	RUBRL	RUBRLLR	RUBRLLL	6	0
RUARLRR	RUARLR	RUARLRRR	RUARLRRL	7	0
RUARLRL	RUARLR	RUARLRLL	RUARLRLR	7	0
RUARLLR	RUARLL	RUARLLRL	RUARLLRR	7	0
RUARLLL	RUARLL	RUARLLLR	RUARLLLL	7	0
RUALRRR	RUALRR	RUALRRRL	RUALRRRR	7	0
RUALRRL	RUALRR	RUALRRLR	RUALRRLL	7	0
RUALRLR	RUALRL	RUALRLRR	RUALRLRL	7	0
RUALRLL	RUALRL	RUALRLLL	RUALRLLR	7	0
RUALLRR	RUALLR	RUALLRRR	RUALLRRL	7	0
RUALLRL	RUALLR	RUALLRLR	RUALLRLL	7	0
RUALLLR	RUALLL	RUALLLRR	RUALLLRL	7	0
RUALLLL	RUALLL	RUALLLLL	RUALLLLR	7	0
RUCRRRR	RUCRRR	RUCRRRRL	RUCRRRRR	7	0
RUCRRRL	RUCRRR	RUCRRRLR	RUCRRRLL	7	0
RUCRRLR	RUCRRL	RUCRRLRL	RUCRRLRR	7	0
RUCRRLL	RUCRRL	RUCRRLLL	RUCRRLLR	7	0
RUCRLRR	RUCRLR	RUCRLRRL	RUCRLRRR	7	0
RUCRLRL	RUCRLR	RUCRLRLR	RUCRLRLL	7	0
RUCRLLR	RUCRLL	RUCRLLRR	RUCRLLRL	7	0
RUCRLLL	RUCRLL	RUCRLLLR	RUCRLLLL	7	0
RUCLLRR	RUCLLR	RUCLLRRL	RUCLLRRR	7	0
RUCLLRL	RUCLLR	RUCLLRLL	RUCLLRLR	7	0
RUCLLLR	RUCLLL	RUCLLLRL	RUCLLLRR	7	0
RUCLLLL	RUCLLL	RUCLLLLL	RUCLLLLR	7	0
RUCLRRR	RUCLRR	RUCLRRRL	RUCLRRRR	7	0
RUCLRRL	RUCLRR	RUCLRRLL	RUCLRRLR	7	0
RUCLRLR	RUCLRL	RUCLRLRL	RUCLRLRR	7	0
RUCLRLL	RUCLRL	RUCLRLLL	RUCLRLLR	7	0
RUBLLRR	RUBLLR	RUBLLRRL	RUBLLRRR	7	0
RUBLLRL	RUBLLR	RUBLLRLL	RUBLLRLR	7	0
RUBLLLR	RUBLLL	RUBLLLRL	RUBLLLRR	7	0
RUBLLLL	RUBLLL	RUBLLLLL	RUBLLLLR	7	0
RUBLRRR	RUBLRR	RUBLRRRL	RUBLRRRR	7	0
RUBLRRL	RUBLRR	RUBLRRLL	RUBLRRLR	7	0
RUBLRLR	RUBLRL	RUBLRLRL	RUBLRLRR	7	0
RUBLRLL	RUBLRL	RUBLRLLL	RUBLRLLR	7	0
RUARRLRR	RUARRLR	RUARRLRRL	RUARRLRRR	8	0
RUARRLRL	RUARRLR	RUARRLRLL	RUARRLRLR	8	0
RUARRLLR	RUARRLL	RUARRLLRL	RUARRLLRR	8	0
RUARRLLL	RUARRLL	RUARRLLLL	RUARRLLLR	8	0
RUARRRRR	RUARRRR	RUARRRRRL	RUARRRRRR	8	0
RUARRRRL	RUARRRR	RUARRRRLL	RUARRRRLR	8	0
RUARRRLR	RUARRRL	RUARRRLRR	RUARRRLRL	8	0
RUARRRLL	RUARRRL	RUARRRLLL	RUARRRLLR	8	0
RUBRRRR	RUBRRR	RUBRRRRL	RUBRRRRR	7	0
RUBRRRL	RUBRRR	RUBRRRLL	RUBRRRLR	7	0
RUBRRLR	RUBRRL	RUBRRLRR	RUBRRLRL	7	0
RUBRRLL	RUBRRL	RUBRRLLR	RUBRRLLL	7	0
RUBRLRR	RUBRLR	RUBRLRRR	RUBRLRRL	7	0
RUBRLRL	RUBRLR	RUBRLRLL	RUBRLRLR	7	0
RUBRLLR	RUBRLL	RUBRLLRR	RUBRLLRL	7	0
RUBRLLL	RUBRLL	RUBRLLLL	RUBRLLLR	7	0
RUARLRRR	RUARLRR	RUARLRRRL	RUARLRRRR	8	0
RUARLRRL	RUARLRR	RUARLRRLL	RUARLRRLR	8	0
RUARLRLR	RUARLRL	RUARLRLRL	RUARLRLRR	8	0
RUARLRLL	RUARLRL	RUARLRLLL	RUARLRLLR	8	0
RUARLLRR	RUARLLR	RUARLLRRL	RUARLLRRR	8	0
RUARLLRL	RUARLLR	RUARLLRLL	RUARLLRLR	8	0
RUARLLLR	RUARLLL	RUARLLLRR	RUARLLLRL	8	0
RUARLLLL	RUARLLL	RUARLLLLL	RUARLLLLR	8	0
RUALRRRR	RUALRRR	RUALRRRRL	RUALRRRRR	8	0
RUALRRRL	RUALRRR	RUALRRRLL	RUALRRRLR	8	0
RUALRRLR	RUALRRL	RUALRRLRL	RUALRRLRR	8	0
RUALRRLL	RUALRRL	RUALRRLLL	RUALRRLLR	8	0
RUALRLRR	RUALRLR	RUALRLRRR	RUALRLRRL	8	0
RUALRLRL	RUALRLR	RUALRLRLL	RUALRLRLR	8	0
RUALRLLR	RUALRLL	RUALRLLRL	RUALRLLRR	8	0
RUALRLLL	RUALRLL	RUALRLLLL	RUALRLLLR	8	0
RUALLRRR	RUALLRR	RUALLRRRL	RUALLRRRR	8	0
RUALLRRL	RUALLRR	RUALLRRLL	RUALLRRLR	8	0
RUALLRLR	RUALLRL	RUALLRLRL	RUALLRLRR	8	0
RUALLRLL	RUALLRL	RUALLRLLL	RUALLRLLR	8	0
RUALLLRR	RUALLLR	RUALLLRRL	RUALLLRRR	8	0
RUALLLRL	RUALLLR	RUALLLRLL	RUALLLRLR	8	0
RUALLLLR	RUALLLL	RUALLLLRR	RUALLLLRL	8	0
RUALLLLL	RUALLLL	RUALLLLLL	RUALLLLLR	8	0
RUCRRRRR	RUCRRRR	RUCRRRRRL	RUCRRRRRR	8	0
RUCRRRRL	RUCRRRR	RUCRRRRLL	RUCRRRRLR	8	0
RUCRRRLR	RUCRRRL	RUCRRRLRR	RUCRRRLRL	8	0
RUCRRRLL	RUCRRRL	RUCRRRLLL	RUCRRRLLR	8	0
RUCRRLRR	RUCRRLR	RUCRRLRRL	RUCRRLRRR	8	0
RUCRRLRL	RUCRRLR	RUCRRLRLL	RUCRRLRLR	8	0
RUCRRLLR	RUCRRLL	RUCRRLLRR	RUCRRLLRL	8	0
RUCRRLLL	RUCRRLL	RUCRRLLLR	RUCRRLLLL	8	0
RUCRLRRR	RUCRLRR	RUCRLRRRL	RUCRLRRRR	8	0
RUCRLRRL	RUCRLRR	RUCRLRRLR	RUCRLRRLL	8	0
RUCRLRLR	RUCRLRL	RUCRLRLRR	RUCRLRLRL	8	0
RUCRLRLL	RUCRLRL	RUCRLRLLL	RUCRLRLLR	8	0
RUCRLLRR	RUCRLLR	RUCRLLRRL	RUCRLLRRR	8	0
RUCRLLRL	RUCRLLR	RUCRLLRLL	RUCRLLRLR	8	0
RUCRLLLR	RUCRLLL	RUCRLLLRR	RUCRLLLRL	8	0
RUCRLLLL	RUCRLLL	RUCRLLLLL	RUCRLLLLR	8	0
RUCLLRRR	RUCLLRR	RUCLLRRRL	RUCLLRRRR	8	0
RUCLLRRL	RUCLLRR	RUCLLRRLL	RUCLLRRLR	8	0
RUCLLRLR	RUCLLRL	RUCLLRLRR	RUCLLRLRL	8	0
RUCLLRLL	RUCLLRL	RUCLLRLLR	RUCLLRLLL	8	0
RUCLLLRR	RUCLLLR	RUCLLLRRR	RUCLLLRRL	8	0
RUCLLLRL	RUCLLLR	RUCLLLRLL	RUCLLLRLR	8	0
RUCLLLLR	RUCLLLL	RUCLLLLRL	RUCLLLLRR	8	0
RUCLLLLL	RUCLLLL	RUCLLLLLL	RUCLLLLLR	8	0
RUCLRRRR	RUCLRRR	RUCLRRRRL	RUCLRRRRR	8	0
RUCLRRRL	RUCLRRR	RUCLRRRLR	RUCLRRRLL	8	0
RUCLRRLR	RUCLRRL	RUCLRRLRL	RUCLRRLRR	8	0
RUCLRRLL	RUCLRRL	RUCLRRLLL	RUCLRRLLR	8	0
RUCLRLRR	RUCLRLR	RUCLRLRRR	RUCLRLRRL	8	0
RUCLRLRL	RUCLRLR	RUCLRLRLL	RUCLRLRLR	8	0
RUCLRLLR	RUCLRLL	RUCLRLLRL	RUCLRLLRR	8	0
RUCLRLLL	RUCLRLL	RUCLRLLLR	RUCLRLLLL	8	0
RUBLLRRR	RUBLLRR	RUBLLRRRR	RUBLLRRRL	8	0
RUBLLRRL	RUBLLRR	RUBLLRRLR	RUBLLRRLL	8	0
RUBLLRLR	RUBLLRL	RUBLLRLRR	RUBLLRLRL	8	0
RUBLLRLL	RUBLLRL	RUBLLRLLL	RUBLLRLLR	8	0
RUBLLLRR	RUBLLLR	RUBLLLRRR	RUBLLLRRL	8	0
RUBLLLRL	RUBLLLR	RUBLLLRLL	RUBLLLRLR	8	0
RUBLLLLR	RUBLLLL	RUBLLLLRL	RUBLLLLRR	8	0
RUBLLLLL	RUBLLLL	RUBLLLLLL	RUBLLLLLR	8	0
RUBLRRRR	RUBLRRR	RUBLRRRRR	RUBLRRRRL	8	0
RUBLRRRL	RUBLRRR	RUBLRRRLL	RUBLRRRLR	8	0
RUBLRRLR	RUBLRRL	RUBLRRLRL	RUBLRRLRR	8	0
RUBLRRLL	RUBLRRL	RUBLRRLLL	RUBLRRLLR	8	0
RUBLRLRR	RUBLRLR	RUBLRLRRL	RUBLRLRRR	8	0
RUBLRLRL	RUBLRLR	RUBLRLRLR	RUBLRLRLL	8	0
RUBLRLLR	RUBLRLL	RUBLRLLRL	RUBLRLLRR	8	0
RUBLRLLL	RUBLRLL	RUBLRLLLL	RUBLRLLLR	8	0
RUARRLRRR	RUARRLRR	RUARRLRRRL	RUARRLRRRR	9	0
RUARRLRRL	RUARRLRR	RUARRLRRLL	RUARRLRRLR	9	0
RUARRLRLR	RUARRLRL	RUARRLRLRL	RUARRLRLRR	9	0
RUARRLRLL	RUARRLRL	RUARRLRLLR	RUARRLRLLL	9	0
RUARRLLRR	RUARRLLR	RUARRLLRRL	RUARRLLRRR	9	0
RUARRLLRL	RUARRLLR	RUARRLLRLR	RUARRLLRLL	9	0
RUARRLLLR	RUARRLLL	RUARRLLLRR	RUARRLLLRL	9	0
RUARRLLLL	RUARRLLL	RUARRLLLLL	RUARRLLLLR	9	0
RUARRRRRR	RUARRRRR	RUARRRRRRR	RUARRRRRRL	9	0
RUARRRRRL	RUARRRRR	RUARRRRRLR	RUARRRRRLL	9	0
RUARRRRLR	RUARRRRL	RUARRRRLRL	RUARRRRLRR	9	0
RUARRRRLL	RUARRRRL	RUARRRRLLR	RUARRRRLLL	9	0
RUARRRLRR	RUARRRLR	RUARRRLRRL	RUARRRLRRR	9	0
RUARRRLRL	RUARRRLR	RUARRRLRLL	RUARRRLRLR	9	0
RUARRRLLR	RUARRRLL	RUARRRLLRL	RUARRRLLRR	9	0
RUARRRLLL	RUARRRLL	RUARRRLLLR	RUARRRLLLL	9	0
RUBRRRRR	RUBRRRR	RUBRRRRRR	RUBRRRRRL	8	0
RUBRRRRL	RUBRRRR	RUBRRRRLL	RUBRRRRLR	8	0
RUBRRRLR	RUBRRRL	RUBRRRLRL	RUBRRRLRR	8	0
RUBRRRLL	RUBRRRL	RUBRRRLLR	RUBRRRLLL	8	0
RUBRRLRR	RUBRRLR	RUBRRLRRL	RUBRRLRRR	8	0
RUBRRLRL	RUBRRLR	RUBRRLRLL	RUBRRLRLR	8	0
RUBRRLLR	RUBRRLL	RUBRRLLRL	RUBRRLLRR	8	0
RUBRRLLL	RUBRRLL	RUBRRLLLL	RUBRRLLLR	8	0
RUBRLRRR	RUBRLRR	RUBRLRRRL	RUBRLRRRR	8	0
RUBRLRRL	RUBRLRR	RUBRLRRLR	RUBRLRRLL	8	0
RUBRLRLR	RUBRLRL	RUBRLRLRR	RUBRLRLRL	8	0
RUBRLRLL	RUBRLRL	RUBRLRLLR	RUBRLRLLL	8	0
RUBRLLRR	RUBRLLR	RUBRLLRRR	RUBRLLRRL	8	0
RUBRLLRL	RUBRLLR	RUBRLLRLR	RUBRLLRLL	8	0
RUBRLLLR	RUBRLLL	RUBRLLLRR	RUBRLLLRL	8	0
RUBRLLLL	RUBRLLL	RUBRLLLLR	RUBRLLLLL	8	0
RUARLRRRR	RUARLRRR	RUARLRRRRL	RUARLRRRRR	9	0
RUARLRRRL	RUARLRRR	RUARLRRRLL	RUARLRRRLR	9	0
RUARLRRLR	RUARLRRL	RUARLRRLRR	RUARLRRLRL	9	0
RUARLRRLL	RUARLRRL	RUARLRRLLL	RUARLRRLLR	9	0
RUARLRLRR	RUARLRLR	RUARLRLRRL	RUARLRLRRR	9	0
RUARLRLRL	RUARLRLR	RUARLRLRLL	RUARLRLRLR	9	0
RUARLRLLR	RUARLRLL	RUARLRLLRL	RUARLRLLRR	9	0
RUARLRLLL	RUARLRLL	RUARLRLLLL	RUARLRLLLR	9	0
RUARLLRRR	RUARLLRR	RUARLLRRRL	RUARLLRRRR	9	0
RUARLLRRL	RUARLLRR	RUARLLRRLL	RUARLLRRLR	9	0
RUARLLRLR	RUARLLRL	RUARLLRLRL	RUARLLRLRR	9	0
RUARLLRLL	RUARLLRL	RUARLLRLLR	RUARLLRLLL	9	0
RUARLLLRR	RUARLLLR	RUARLLLRRR	RUARLLLRRL	9	0
RUARLLLRL	RUARLLLR	RUARLLLRLL	RUARLLLRLR	9	0
RUARLLLLR	RUARLLLL	RUARLLLLRR	RUARLLLLRL	9	0
RUARLLLLL	RUARLLLL	RUARLLLLLL	RUARLLLLLR	9	0
RUALRRRRR	RUALRRRR	RUALRRRRRL	RUALRRRRRR	9	0
RUALRRRRL	RUALRRRR	RUALRRRRLR	RUALRRRRLL	9	0
RUALRRRLR	RUALRRRL	RUALRRRLRL	RUALRRRLRR	9	0
RUALRRRLL	RUALRRRL	RUALRRRLLR	RUALRRRLLL	9	0
RUALRRLRR	RUALRRLR	RUALRRLRRL	RUALRRLRRR	9	0
RUALRRLRL	RUALRRLR	RUALRRLRLL	RUALRRLRLR	9	0
RUALRRLLR	RUALRRLL	RUALRRLLRL	RUALRRLLRR	9	0
RUALRRLLL	RUALRRLL	RUALRRLLLL	RUALRRLLLR	9	0
RUALRLRRR	RUALRLRR	RUALRLRRRL	RUALRLRRRR	9	0
RUALRLRRL	RUALRLRR	RUALRLRRLL	RUALRLRRLR	9	0
RUALRLRLR	RUALRLRL	RUALRLRLRL	RUALRLRLRR	9	0
RUALRLRLL	RUALRLRL	RUALRLRLLL	RUALRLRLLR	9	0
RUALRLLRR	RUALRLLR	RUALRLLRRL	RUALRLLRRR	9	0
RUALRLLRL	RUALRLLR	RUALRLLRLL	RUALRLLRLR	9	0
RUALRLLLR	RUALRLLL	RUALRLLLRL	RUALRLLLRR	9	0
RUALRLLLL	RUALRLLL	RUALRLLLLL	RUALRLLLLR	9	0
RUALLRRRR	RUALLRRR	RUALLRRRRL	RUALLRRRRR	9	0
RUALLRRRL	RUALLRRR	RUALLRRRLL	RUALLRRRLR	9	0
RUALLRRLR	RUALLRRL	RUALLRRLRL	RUALLRRLRR	9	0
RUALLRRLL	RUALLRRL	RUALLRRLLR	RUALLRRLLL	9	0
RUALLRLRR	RUALLRLR	RUALLRLRRL	RUALLRLRRR	9	0
RUALLRLRL	RUALLRLR	RUALLRLRLL	RUALLRLRLR	9	0
RUALLRLLR	RUALLRLL	RUALLRLLRL	RUALLRLLRR	9	0
RUALLRLLL	RUALLRLL	RUALLRLLLR	RUALLRLLLL	9	0
RUALLLRRR	RUALLLRR	RUALLLRRRL	RUALLLRRRR	9	0
RUALLLRRL	RUALLLRR	RUALLLRRLR	RUALLLRRLL	9	0
RUALLLRLR	RUALLLRL	RUALLLRLRL	RUALLLRLRR	9	0
RUALLLRLL	RUALLLRL	RUALLLRLLL	RUALLLRLLR	9	0
RUALLLLRR	RUALLLLR	RUALLLLRRR	RUALLLLRRL	9	0
RUALLLLRL	RUALLLLR	RUALLLLRLL	RUALLLLRLR	9	0
RUALLLLLR	RUALLLLL	RUALLLLLRL	RUALLLLLRR	9	0
RUALLLLLL	RUALLLLL	RUALLLLLLR	RUALLLLLLL	9	0
RUCRRRRRR	RUCRRRRR	RUCRRRRRRL	RUCRRRRRRR	9	0
RUCRRRRRL	RUCRRRRR	RUCRRRRRLL	RUCRRRRRLR	9	0
RUCRRRRLR	RUCRRRRL	RUCRRRRLRL	RUCRRRRLRR	9	0
RUCRRRRLL	RUCRRRRL	RUCRRRRLLL	RUCRRRRLLR	9	0
RUCRRRLRR	RUCRRRLR	RUCRRRLRRR	RUCRRRLRRL	9	0
RUCRRRLRL	RUCRRRLR	RUCRRRLRLL	RUCRRRLRLR	9	0
RUCRRRLLR	RUCRRRLL	RUCRRRLLRL	RUCRRRLLRR	9	0
RUCRRRLLL	RUCRRRLL	RUCRRRLLLL	RUCRRRLLLR	9	0
RUCRRLRRR	RUCRRLRR	RUCRRLRRRL	RUCRRLRRRR	9	0
RUCRRLRRL	RUCRRLRR	RUCRRLRRLL	RUCRRLRRLR	9	0
RUCRRLRLR	RUCRRLRL	RUCRRLRLRR	RUCRRLRLRL	9	0
RUCRRLRLL	RUCRRLRL	RUCRRLRLLR	RUCRRLRLLL	9	0
RUCRRLLRR	RUCRRLLR	RUCRRLLRRR	RUCRRLLRRL	9	0
RUCRRLLRL	RUCRRLLR	RUCRRLLRLR	RUCRRLLRLL	9	0
RUCRRLLLR	RUCRRLLL	RUCRRLLLRR	RUCRRLLLRL	9	0
RUCRRLLLL	RUCRRLLL	RUCRRLLLLL	RUCRRLLLLR	9	0
RUCRLRRRR	RUCRLRRR	RUCRLRRRRL	RUCRLRRRRR	9	0
RUCRLRRRL	RUCRLRRR	RUCRLRRRLL	RUCRLRRRLR	9	0
RUCRLRRLR	RUCRLRRL	RUCRLRRLRL	RUCRLRRLRR	9	0
RUCRLRRLL	RUCRLRRL	RUCRLRRLLL	RUCRLRRLLR	9	0
RUCRLRLRR	RUCRLRLR	RUCRLRLRRL	RUCRLRLRRR	9	0
RUCRLRLRL	RUCRLRLR	RUCRLRLRLL	RUCRLRLRLR	9	0
RUCRLRLLR	RUCRLRLL	RUCRLRLLRL	RUCRLRLLRR	9	0
RUCRLRLLL	RUCRLRLL	RUCRLRLLLL	RUCRLRLLLR	9	0
RUCRLLRRR	RUCRLLRR	RUCRLLRRRR	RUCRLLRRRL	9	0
RUCRLLRRL	RUCRLLRR	RUCRLLRRLL	RUCRLLRRLR	9	0
RUCRLLRLR	RUCRLLRL	RUCRLLRLRL	RUCRLLRLRR	9	0
RUCRLLRLL	RUCRLLRL	RUCRLLRLLR	RUCRLLRLLL	9	0
RUCRLLLRR	RUCRLLLR	RUCRLLLRRL	RUCRLLLRRR	9	0
RUCRLLLRL	RUCRLLLR	RUCRLLLRLL	RUCRLLLRLR	9	0
RUCRLLLLR	RUCRLLLL	RUCRLLLLRL	RUCRLLLLRR	9	0
RUCRLLLLL	RUCRLLLL	RUCRLLLLLL	RUCRLLLLLR	9	0
RUCLLRRRR	RUCLLRRR	RUCLLRRRRL	RUCLLRRRRR	9	0
RUCLLRRRL	RUCLLRRR	RUCLLRRRLR	RUCLLRRRLL	9	0
RUCLLRRLR	RUCLLRRL	RUCLLRRLRL	RUCLLRRLRR	9	0
RUCLLRRLL	RUCLLRRL	RUCLLRRLLL	RUCLLRRLLR	9	0
RUCLLRLRR	RUCLLRLR	RUCLLRLRRL	RUCLLRLRRR	9	0
RUCLLRLRL	RUCLLRLR	RUCLLRLRLR	RUCLLRLRLL	9	0
RUCLLRLLR	RUCLLRLL	RUCLLRLLRL	RUCLLRLLRR	9	0
RUCLLRLLL	RUCLLRLL	RUCLLRLLLL	RUCLLRLLLR	9	0
RUCLLLRRR	RUCLLLRR	RUCLLLRRRR	RUCLLLRRRL	9	0
RUCLLLRRL	RUCLLLRR	RUCLLLRRLL	RUCLLLRRLR	9	0
RUCLLLRLR	RUCLLLRL	RUCLLLRLRL	RUCLLLRLRR	9	0
RUCLLLRLL	RUCLLLRL	RUCLLLRLLR	RUCLLLRLLL	9	0
RUCLLLLRR	RUCLLLLR	RUCLLLLRRL	RUCLLLLRRR	9	0
RUCLLLLRL	RUCLLLLR	RUCLLLLRLR	RUCLLLLRLL	9	0
RUCLLLLLR	RUCLLLLL	RUCLLLLLRR	RUCLLLLLRL	9	0
RUCLLLLLL	RUCLLLLL	RUCLLLLLLL	RUCLLLLLLR	9	0
RUCLRRRRR	RUCLRRRR	RUCLRRRRRR	RUCLRRRRRL	9	0
RUCLRRRRL	RUCLRRRR	RUCLRRRRLL	RUCLRRRRLR	9	0
RUCLRRRLR	RUCLRRRL	RUCLRRRLRR	RUCLRRRLRL	9	0
RUCLRRRLL	RUCLRRRL	RUCLRRRLLL	RUCLRRRLLR	9	0
RUCLRRLRR	RUCLRRLR	RUCLRRLRRL	RUCLRRLRRR	9	0
RUCLRRLRL	RUCLRRLR	RUCLRRLRLR	RUCLRRLRLL	9	0
RUCLRRLLR	RUCLRRLL	RUCLRRLLRR	RUCLRRLLRL	9	0
RUCLRRLLL	RUCLRRLL	RUCLRRLLLL	RUCLRRLLLR	9	0
RUCLRLRRR	RUCLRLRR	RUCLRLRRRL	RUCLRLRRRR	9	0
RUCLRLRRL	RUCLRLRR	RUCLRLRRLL	RUCLRLRRLR	9	0
RUCLRLRLR	RUCLRLRL	RUCLRLRLRL	RUCLRLRLRR	9	0
RUCLRLRLL	RUCLRLRL	RUCLRLRLLR	RUCLRLRLLL	9	0
RUCLRLLRR	RUCLRLLR	RUCLRLLRRL	RUCLRLLRRR	9	0
RUCLRLLRL	RUCLRLLR	RUCLRLLRLR	RUCLRLLRLL	9	0
RUCLRLLLR	RUCLRLLL	RUCLRLLLRR	RUCLRLLLRL	9	0
RUCLRLLLL	RUCLRLLL	RUCLRLLLLL	RUCLRLLLLR	9	0
RUBLLRRRR	RUBLLRRR	RUBLLRRRRR	RUBLLRRRRL	9	0
RUBLLRRRL	RUBLLRRR	RUBLLRRRLL	RUBLLRRRLR	9	0
RUBLLRRLR	RUBLLRRL	RUBLLRRLRL	RUBLLRRLRR	9	0
RUBLLRRLL	RUBLLRRL	RUBLLRRLLL	RUBLLRRLLR	9	0
RUBLLRLRR	RUBLLRLR	RUBLLRLRRL	RUBLLRLRRR	9	0
RUBLLRLRL	RUBLLRLR	RUBLLRLRLL	RUBLLRLRLR	9	0
RUBLLRLLR	RUBLLRLL	RUBLLRLLRL	RUBLLRLLRR	9	0
RUBLLRLLL	RUBLLRLL	RUBLLRLLLR	RUBLLRLLLL	9	0
RUBLLLRRR	RUBLLLRR	RUBLLLRRRL	RUBLLLRRRR	9	0
RUBLLLRRL	RUBLLLRR	RUBLLLRRLR	RUBLLLRRLL	9	0
RUBLLLRLR	RUBLLLRL	RUBLLLRLRL	RUBLLLRLRR	9	0
RUBLLLRLL	RUBLLLRL	RUBLLLRLLR	RUBLLLRLLL	9	0
RUBLLLLRR	RUBLLLLR	RUBLLLLRRL	RUBLLLLRRR	9	0
RUBLLLLRL	RUBLLLLR	RUBLLLLRLR	RUBLLLLRLL	9	0
RUBLLLLLR	RUBLLLLL	RUBLLLLLRL	RUBLLLLLRR	9	0
RUBLLLLLL	RUBLLLLL	RUBLLLLLLL	RUBLLLLLLR	9	0
RUBLRRRRR	RUBLRRRR	RUBLRRRRRL	RUBLRRRRRR	9	0
RUBLRRRRL	RUBLRRRR	RUBLRRRRLL	RUBLRRRRLR	9	0
RUBLRRRLR	RUBLRRRL	RUBLRRRLRL	RUBLRRRLRR	9	0
RUBLRRRLL	RUBLRRRL	RUBLRRRLLR	RUBLRRRLLL	9	0
RUBLRRLRR	RUBLRRLR	RUBLRRLRRR	RUBLRRLRRL	9	0
RUBLRRLRL	RUBLRRLR	RUBLRRLRLR	RUBLRRLRLL	9	0
RUBLRRLLR	RUBLRRLL	RUBLRRLLRL	RUBLRRLLRR	9	0
RUBLRRLLL	RUBLRRLL	RUBLRRLLLR	RUBLRRLLLL	9	0
RUBLRLRRR	RUBLRLRR	RUBLRLRRRL	RUBLRLRRRR	9	0
RUBLRLRRL	RUBLRLRR	RUBLRLRRLL	RUBLRLRRLR	9	0
RUBLRLRLR	RUBLRLRL	RUBLRLRLRL	RUBLRLRLRR	9	0
RUBLRLRLL	RUBLRLRL	RUBLRLRLLL	RUBLRLRLLR	9	0
RUBLRLLRR	RUBLRLLR	RUBLRLLRRR	RUBLRLLRRL	9	0
RUBLRLLRL	RUBLRLLR	RUBLRLLRLL	RUBLRLLRLR	9	0
RUBLRLLLR	RUBLRLLL	RUBLRLLLRL	RUBLRLLLRR	9	0
RUBLRLLLL	RUBLRLLL	RUBLRLLLLL	RUBLRLLLLR	9	0
RUARRLRRRR	RUARRLRRR	RUARRLRRRRL	RUARRLRRRRR	10	0
RUARRLRRRL	RUARRLRRR	RUARRLRRRLL	RUARRLRRRLR	10	0
RUARRLRRLR	RUARRLRRL	RUARRLRRLRL	RUARRLRRLRR	10	0
RUARRLRRLL	RUARRLRRL	RUARRLRRLLL	RUARRLRRLLR	10	0
RUARRLRLRR	RUARRLRLR	RUARRLRLRRR	RUARRLRLRRL	10	0
RUARRLRLRL	RUARRLRLR	RUARRLRLRLR	RUARRLRLRLL	10	0
RUARRLRLLR	RUARRLRLL	RUARRLRLLRL	RUARRLRLLRR	10	0
RUARRLRLLL	RUARRLRLL	RUARRLRLLLR	RUARRLRLLLL	10	0
RUARRLLRRR	RUARRLLRR	RUARRLLRRRL	RUARRLLRRRR	10	0
RUARRLLRRL	RUARRLLRR	RUARRLLRRLL	RUARRLLRRLR	10	0
RUARRLLRLR	RUARRLLRL	RUARRLLRLRL	RUARRLLRLRR	10	0
RUARRLLRLL	RUARRLLRL	RUARRLLRLLL	RUARRLLRLLR	10	0
RUARRLLLRR	RUARRLLLR	RUARRLLLRRR	RUARRLLLRRL	10	0
RUARRLLLRL	RUARRLLLR	RUARRLLLRLL	RUARRLLLRLR	10	0
RUARRLLLLR	RUARRLLLL	RUARRLLLLRL	RUARRLLLLRR	10	0
RUARRLLLLL	RUARRLLLL	RUARRLLLLLR	RUARRLLLLLL	10	0
RUARRRRRRR	RUARRRRRR	RUARRRRRRRL	RUARRRRRRRR	10	0
RUARRRRRRL	RUARRRRRR	RUARRRRRRLL	RUARRRRRRLR	10	0
RUARRRRRLR	RUARRRRRL	RUARRRRRLRL	RUARRRRRLRR	10	0
RUARRRRRLL	RUARRRRRL	RUARRRRRLLL	RUARRRRRLLR	10	0
RUARRRRLRR	RUARRRRLR	RUARRRRLRRR	RUARRRRLRRL	10	0
RUARRRRLRL	RUARRRRLR	RUARRRRLRLL	RUARRRRLRLR	10	0
RUARRRRLLR	RUARRRRLL	RUARRRRLLRR	RUARRRRLLRL	10	0
RUARRRRLLL	RUARRRRLL	RUARRRRLLLL	RUARRRRLLLR	10	0
RUARRRLRRR	RUARRRLRR	RUARRRLRRRL	RUARRRLRRRR	10	0
RUARRRLRRL	RUARRRLRR	RUARRRLRRLL	RUARRRLRRLR	10	0
RUARRRLRLR	RUARRRLRL	RUARRRLRLRL	RUARRRLRLRR	10	0
RUARRRLRLL	RUARRRLRL	RUARRRLRLLR	RUARRRLRLLL	10	0
RUARRRLLRR	RUARRRLLR	RUARRRLLRRL	RUARRRLLRRR	10	0
RUARRRLLRL	RUARRRLLR	RUARRRLLRLR	RUARRRLLRLL	10	0
RUARRRLLLR	RUARRRLLL	RUARRRLLLRR	RUARRRLLLRL	10	0
RUARRRLLLL	RUARRRLLL	RUARRRLLLLR	RUARRRLLLLL	10	0
RUBRRRRRR	RUBRRRRR	RUBRRRRRRL	RUBRRRRRRR	9	0
RUBRRRRRL	RUBRRRRR	RUBRRRRRLL	RUBRRRRRLR	9	0
RUBRRRRLR	RUBRRRRL	RUBRRRRLRL	RUBRRRRLRR	9	0
RUBRRRRLL	RUBRRRRL	RUBRRRRLLR	RUBRRRRLLL	9	0
RUBRRRLRR	RUBRRRLR	RUBRRRLRRL	RUBRRRLRRR	9	0
RUBRRRLRL	RUBRRRLR	RUBRRRLRLR	RUBRRRLRLL	9	0
RUBRRRLLR	RUBRRRLL	RUBRRRLLRR	RUBRRRLLRL	9	0
RUBRRRLLL	RUBRRRLL	RUBRRRLLLR	RUBRRRLLLL	9	0
RUBRRLRRR	RUBRRLRR	RUBRRLRRRL	RUBRRLRRRR	9	0
RUBRRLRRL	RUBRRLRR	RUBRRLRRLL	RUBRRLRRLR	9	0
RUBRRLRLR	RUBRRLRL	RUBRRLRLRL	RUBRRLRLRR	9	0
RUBRRLRLL	RUBRRLRL	RUBRRLRLLL	RUBRRLRLLR	9	0
RUBRRLLRR	RUBRRLLR	RUBRRLLRRL	RUBRRLLRRR	9	0
RUBRRLLRL	RUBRRLLR	RUBRRLLRLR	RUBRRLLRLL	9	0
RUBRRLLLR	RUBRRLLL	RUBRRLLLRL	RUBRRLLLRR	9	0
RUBRRLLLL	RUBRRLLL	RUBRRLLLLR	RUBRRLLLLL	9	0
RUBRLRRRR	RUBRLRRR	RUBRLRRRRR	RUBRLRRRRL	9	0
RUBRLRRRL	RUBRLRRR	RUBRLRRRLR	RUBRLRRRLL	9	0
RUBRLRRLR	RUBRLRRL	RUBRLRRLRR	RUBRLRRLRL	9	0
RUBRLRRLL	RUBRLRRL	RUBRLRRLLR	RUBRLRRLLL	9	0
RUBRLRLRR	RUBRLRLR	RUBRLRLRRR	RUBRLRLRRL	9	0
RUBRLRLRL	RUBRLRLR	RUBRLRLRLR	RUBRLRLRLL	9	0
RUBRLRLLR	RUBRLRLL	RUBRLRLLRR	RUBRLRLLRL	9	0
RUBRLRLLL	RUBRLRLL	RUBRLRLLLR	RUBRLRLLLL	9	0
RUBRLLRRR	RUBRLLRR	RUBRLLRRRL	RUBRLLRRRR	9	0
RUBRLLRRL	RUBRLLRR	RUBRLLRRLL	RUBRLLRRLR	9	0
RUBRLLRLR	RUBRLLRL	RUBRLLRLRL	RUBRLLRLRR	9	0
RUBRLLRLL	RUBRLLRL	RUBRLLRLLL	RUBRLLRLLR	9	0
RUBRLLLRR	RUBRLLLR	RUBRLLLRRL	RUBRLLLRRR	9	0
RUBRLLLRL	RUBRLLLR	RUBRLLLRLL	RUBRLLLRLR	9	0
RUBRLLLLR	RUBRLLLL	RUBRLLLLRR	RUBRLLLLRL	9	0
RUBRLLLLL	RUBRLLLL	RUBRLLLLLL	RUBRLLLLLR	9	0
RUARLRRRRR	RUARLRRRR	RUARLRRRRRL	RUARLRRRRRR	10	0
RUARLRRRRL	RUARLRRRR	RUARLRRRRLR	RUARLRRRRLL	10	0
RUARLRRRLR	RUARLRRRL	RUARLRRRLRL	RUARLRRRLRR	10	0
RUARLRRRLL	RUARLRRRL	RUARLRRRLLR	RUARLRRRLLL	10	0
RUARLRRLRR	RUARLRRLR	RUARLRRLRRR	RUARLRRLRRL	10	0
RUARLRRLRL	RUARLRRLR	RUARLRRLRLL	RUARLRRLRLR	10	0
RUARLRRLLR	RUARLRRLL	RUARLRRLLRL	RUARLRRLLRR	10	0
RUARLRRLLL	RUARLRRLL	RUARLRRLLLL	RUARLRRLLLR	10	0
RUARLRLRRR	RUARLRLRR	RUARLRLRRRL	RUARLRLRRRR	10	0
RUARLRLRRL	RUARLRLRR	RUARLRLRRLL	RUARLRLRRLR	10	0
RUARLRLRLR	RUARLRLRL	RUARLRLRLRL	RUARLRLRLRR	10	0
RUARLRLRLL	RUARLRLRL	RUARLRLRLLL	RUARLRLRLLR	10	0
RUARLRLLRR	RUARLRLLR	RUARLRLLRRL	RUARLRLLRRR	10	0
RUARLRLLRL	RUARLRLLR	RUARLRLLRLL	RUARLRLLRLR	10	0
RUARLRLLLR	RUARLRLLL	RUARLRLLLRR	RUARLRLLLRL	10	0
RUARLRLLLL	RUARLRLLL	RUARLRLLLLL	RUARLRLLLLR	10	0
RUARLLRRRR	RUARLLRRR	RUARLLRRRRL	RUARLLRRRRR	10	0
RUARLLRRRL	RUARLLRRR	RUARLLRRRLL	RUARLLRRRLR	10	0
RUARLLRRLR	RUARLLRRL	RUARLLRRLRL	RUARLLRRLRR	10	0
RUARLLRRLL	RUARLLRRL	RUARLLRRLLL	RUARLLRRLLR	10	0
RUARLLRLRR	RUARLLRLR	RUARLLRLRRL	RUARLLRLRRR	10	0
RUARLLRLRL	RUARLLRLR	RUARLLRLRLL	RUARLLRLRLR	10	0
RUARLLRLLR	RUARLLRLL	RUARLLRLLRL	RUARLLRLLRR	10	0
RUARLLRLLL	RUARLLRLL	RUARLLRLLLL	RUARLLRLLLR	10	4
RUARLLLRRR	RUARLLLRR	RUARLLLRRRL	RUARLLLRRRR	10	0
RUARLLLRRL	RUARLLLRR	RUARLLLRRLL	RUARLLLRRLR	10	4
RUARLLLRLR	RUARLLLRL	RUARLLLRLRL	RUARLLLRLRR	10	0
RUARLLLRLL	RUARLLLRL	RUARLLLRLLL	RUARLLLRLLR	10	24
RUARLLLLRR	RUARLLLLR	RUARLLLLRRL	RUARLLLLRRR	10	0
RUARLLLLRL	RUARLLLLR	RUARLLLLRLL	RUARLLLLRLR	10	0
RUARLLLLLR	RUARLLLLL	RUARLLLLLRR	RUARLLLLLRL	10	0
RUARLLLLLL	RUARLLLLL	RUARLLLLLLL	RUARLLLLLLR	10	24
RUALRRRRRR	RUALRRRRR	RUALRRRRRRL	RUALRRRRRRR	10	0
RUALRRRRRL	RUALRRRRR	RUALRRRRRLR	RUALRRRRRLL	10	0
RUALRRRRLR	RUALRRRRL	RUALRRRRLRR	RUALRRRRLRL	10	0
RUALRRRRLL	RUALRRRRL	RUALRRRRLLL	RUALRRRRLLR	10	0
RUALRRRLRR	RUALRRRLR	RUALRRRLRRL	RUALRRRLRRR	10	0
RUALRRRLRL	RUALRRRLR	RUALRRRLRLL	RUALRRRLRLR	10	0
RUALRRRLLR	RUALRRRLL	RUALRRRLLRL	RUALRRRLLRR	10	0
RUALRRRLLL	RUALRRRLL	RUALRRRLLLL	RUALRRRLLLR	10	0
RUALRRLRRR	RUALRRLRR	RUALRRLRRRL	RUALRRLRRRR	10	0
RUALRRLRRL	RUALRRLRR	RUALRRLRRLL	RUALRRLRRLR	10	0
RUALRRLRLR	RUALRRLRL	RUALRRLRLRL	RUALRRLRLRR	10	0
RUALRRLRLL	RUALRRLRL	RUALRRLRLLL	RUALRRLRLLR	10	0
RUALRRLLRR	RUALRRLLR	RUALRRLLRRR	RUALRRLLRRL	10	0
RUALRRLLRL	RUALRRLLR	RUALRRLLRLL	RUALRRLLRLR	10	2
RUALRRLLLR	RUALRRLLL	RUALRRLLLRL	RUALRRLLLRR	10	0
RUALRRLLLL	RUALRRLLL	RUALRRLLLLR	RUALRRLLLLL	10	0
RUALRLRRRR	RUALRLRRR	RUALRLRRRRR	RUALRLRRRRL	10	0
RUALRLRRRL	RUALRLRRR	RUALRLRRRLL	RUALRLRRRLR	10	0
RUALRLRRLR	RUALRLRRL	RUALRLRRLRL	RUALRLRRLRR	10	0
RUALRLRRLL	RUALRLRRL	RUALRLRRLLL	RUALRLRRLLR	10	0
RUALRLRLRR	RUALRLRLR	RUALRLRLRRL	RUALRLRLRRR	10	0
RUALRLRLRL	RUALRLRLR	RUALRLRLRLR	RUALRLRLRLL	10	0
RUALRLRLLR	RUALRLRLL	RUALRLRLLRL	RUALRLRLLRR	10	0
RUALRLRLLL	RUALRLRLL	RUALRLRLLLL	RUALRLRLLLR	10	0
RUALRLLRRR	RUALRLLRR	RUALRLLRRRL	RUALRLLRRRR	10	0
RUALRLLRRL	RUALRLLRR	RUALRLLRRLL	RUALRLLRRLR	10	0
RUALRLLRLR	RUALRLLRL	RUALRLLRLRL	RUALRLLRLRR	10	0
RUALRLLRLL	RUALRLLRL	RUALRLLRLLR	RUALRLLRLLL	10	0
RUALRLLLRR	RUALRLLLR	RUALRLLLRRL	RUALRLLLRRR	10	0
RUALRLLLRL	RUALRLLLR	RUALRLLLRLL	RUALRLLLRLR	10	0
RUALRLLLLR	RUALRLLLL	RUALRLLLLRL	RUALRLLLLRR	10	0
RUALRLLLLL	RUALRLLLL	RUALRLLLLLL	RUALRLLLLLR	10	0
RUALLRRRRR	RUALLRRRR	RUALLRRRRRL	RUALLRRRRRR	10	0
RUALLRRRRL	RUALLRRRR	RUALLRRRRLR	RUALLRRRRLL	10	0
RUALLRRRLR	RUALLRRRL	RUALLRRRLRL	RUALLRRRLRR	10	0
RUALLRRRLL	RUALLRRRL	RUALLRRRLLL	RUALLRRRLLR	10	0
RUALLRRLRR	RUALLRRLR	RUALLRRLRRL	RUALLRRLRRR	10	0
RUALLRRLRL	RUALLRRLR	RUALLRRLRLL	RUALLRRLRLR	10	0
RUALLRRLLR	RUALLRRLL	RUALLRRLLRL	RUALLRRLLRR	10	0
RUALLRRLLL	RUALLRRLL	RUALLRRLLLR	RUALLRRLLLL	10	0
RUALLRLRRR	RUALLRLRR	RUALLRLRRRL	RUALLRLRRRR	10	0
RUALLRLRRL	RUALLRLRR	RUALLRLRRLR	RUALLRLRRLL	10	0
RUALLRLRLR	RUALLRLRL	RUALLRLRLRL	RUALLRLRLRR	10	0
RUALLRLRLL	RUALLRLRL	RUALLRLRLLL	RUALLRLRLLR	10	0
RUALLRLLRR	RUALLRLLR	RUALLRLLRRL	RUALLRLLRRR	10	0
RUALLRLLRL	RUALLRLLR	RUALLRLLRLL	RUALLRLLRLR	10	0
RUALLRLLLR	RUALLRLLL	RUALLRLLLRR	RUALLRLLLRL	10	0
RUALLRLLLL	RUALLRLLL	RUALLRLLLLR	RUALLRLLLLL	10	0
RUALLLRRRR	RUALLLRRR	RUALLLRRRRL	RUALLLRRRRR	10	0
RUALLLRRRL	RUALLLRRR	RUALLLRRRLL	RUALLLRRRLR	10	0
RUALLLRRLR	RUALLLRRL	RUALLLRRLRL	RUALLLRRLRR	10	0
RUALLLRRLL	RUALLLRRL	RUALLLRRLLL	RUALLLRRLLR	10	0
RUALLLRLRR	RUALLLRLR	RUALLLRLRRL	RUALLLRLRRR	10	0
RUALLLRLRL	RUALLLRLR	RUALLLRLRLL	RUALLLRLRLR	10	0
RUALLLRLLR	RUALLLRLL	RUALLLRLLRL	RUALLLRLLRR	10	0
RUALLLRLLL	RUALLLRLL	RUALLLRLLLL	RUALLLRLLLR	10	0
RUALLLLRRR	RUALLLLRR	RUALLLLRRRL	RUALLLLRRRR	10	0
RUALLLLRRL	RUALLLLRR	RUALLLLRRLL	RUALLLLRRLR	10	0
RUALLLLRLR	RUALLLLRL	RUALLLLRLRR	RUALLLLRLRL	10	0
RUALLLLRLL	RUALLLLRL	RUALLLLRLLR	RUALLLLRLLL	10	0
RUALLLLLRR	RUALLLLLR	RUALLLLLRRL	RUALLLLLRRR	10	0
RUALLLLLRL	RUALLLLLR	RUALLLLLRLL	RUALLLLLRLR	10	0
RUALLLLLLR	RUALLLLLL	RUALLLLLLRL	RUALLLLLLRR	10	0
RUALLLLLLL	RUALLLLLL	RUALLLLLLLL	RUALLLLLLLR	10	0
RUCRRRRRRR	RUCRRRRRR	RUCRRRRRRRL	RUCRRRRRRRR	10	0
RUCRRRRRRL	RUCRRRRRR	RUCRRRRRRLL	RUCRRRRRRLR	10	0
RUCRRRRRLR	RUCRRRRRL	RUCRRRRRLRL	RUCRRRRRLRR	10	0
RUCRRRRRLL	RUCRRRRRL	RUCRRRRRLLR	RUCRRRRRLLL	10	0
RUCRRRRLRR	RUCRRRRLR	RUCRRRRLRRL	RUCRRRRLRRR	10	0
RUCRRRRLRL	RUCRRRRLR	RUCRRRRLRLL	RUCRRRRLRLR	10	0
RUCRRRRLLR	RUCRRRRLL	RUCRRRRLLRR	RUCRRRRLLRL	10	0
RUCRRRRLLL	RUCRRRRLL	RUCRRRRLLLL	RUCRRRRLLLR	10	0
RUCRRRLRRR	RUCRRRLRR	RUCRRRLRRRL	RUCRRRLRRRR	10	0
RUCRRRLRRL	RUCRRRLRR	RUCRRRLRRLL	RUCRRRLRRLR	10	0
RUCRRRLRLR	RUCRRRLRL	RUCRRRLRLRL	RUCRRRLRLRR	10	0
RUCRRRLRLL	RUCRRRLRL	RUCRRRLRLLR	RUCRRRLRLLL	10	0
RUCRRRLLRR	RUCRRRLLR	RUCRRRLLRRL	RUCRRRLLRRR	10	0
RUCRRRLLRL	RUCRRRLLR	RUCRRRLLRLL	RUCRRRLLRLR	10	0
RUCRRRLLLR	RUCRRRLLL	RUCRRRLLLRL	RUCRRRLLLRR	10	0
RUCRRRLLLL	RUCRRRLLL	RUCRRRLLLLR	RUCRRRLLLLL	10	0
RUCRRLRRRR	RUCRRLRRR	RUCRRLRRRRL	RUCRRLRRRRR	10	0
RUCRRLRRRL	RUCRRLRRR	RUCRRLRRRLL	RUCRRLRRRLR	10	0
RUCRRLRRLR	RUCRRLRRL	RUCRRLRRLRR	RUCRRLRRLRL	10	0
RUCRRLRRLL	RUCRRLRRL	RUCRRLRRLLL	RUCRRLRRLLR	10	0
RUCRRLRLRR	RUCRRLRLR	RUCRRLRLRRL	RUCRRLRLRRR	10	0
RUCRRLRLRL	RUCRRLRLR	RUCRRLRLRLL	RUCRRLRLRLR	10	0
RUCRRLRLLR	RUCRRLRLL	RUCRRLRLLRL	RUCRRLRLLRR	10	0
RUCRRLRLLL	RUCRRLRLL	RUCRRLRLLLL	RUCRRLRLLLR	10	0
RUCRRLLRRR	RUCRRLLRR	RUCRRLLRRRL	RUCRRLLRRRR	10	0
RUCRRLLRRL	RUCRRLLRR	RUCRRLLRRLL	RUCRRLLRRLR	10	0
RUCRRLLRLR	RUCRRLLRL	RUCRRLLRLRL	RUCRRLLRLRR	10	0
RUCRRLLRLL	RUCRRLLRL	RUCRRLLRLLL	RUCRRLLRLLR	10	0
RUCRRLLLRR	RUCRRLLLR	RUCRRLLLRRL	RUCRRLLLRRR	10	0
RUCRRLLLRL	RUCRRLLLR	RUCRRLLLRLL	RUCRRLLLRLR	10	0
RUCRRLLLLR	RUCRRLLLL	RUCRRLLLLRL	RUCRRLLLLRR	10	0
RUCRRLLLLL	RUCRRLLLL	RUCRRLLLLLL	RUCRRLLLLLR	10	0
RUCRLRRRRR	RUCRLRRRR	RUCRLRRRRRL	RUCRLRRRRRR	10	0
RUCRLRRRRL	RUCRLRRRR	RUCRLRRRRLL	RUCRLRRRRLR	10	0
RUCRLRRRLR	RUCRLRRRL	RUCRLRRRLRL	RUCRLRRRLRR	10	0
RUCRLRRRLL	RUCRLRRRL	RUCRLRRRLLL	RUCRLRRRLLR	10	0
RUCRLRRLRR	RUCRLRRLR	RUCRLRRLRRL	RUCRLRRLRRR	10	0
RUCRLRRLRL	RUCRLRRLR	RUCRLRRLRLL	RUCRLRRLRLR	10	0
RUCRLRRLLR	RUCRLRRLL	RUCRLRRLLRL	RUCRLRRLLRR	10	0
RUCRLRRLLL	RUCRLRRLL	RUCRLRRLLLR	RUCRLRRLLLL	10	0
RUCRLRLRRR	RUCRLRLRR	RUCRLRLRRRL	RUCRLRLRRRR	10	0
RUCRLRLRRL	RUCRLRLRR	RUCRLRLRRLR	RUCRLRLRRLL	10	0
RUCRLRLRLR	RUCRLRLRL	RUCRLRLRLRL	RUCRLRLRLRR	10	0
RUCRLRLRLL	RUCRLRLRL	RUCRLRLRLLL	RUCRLRLRLLR	10	0
RUCRLRLLRR	RUCRLRLLR	RUCRLRLLRRL	RUCRLRLLRRR	10	0
RUCRLRLLRL	RUCRLRLLR	RUCRLRLLRLL	RUCRLRLLRLR	10	0
RUCRLRLLLR	RUCRLRLLL	RUCRLRLLLRL	RUCRLRLLLRR	10	0
RUCRLRLLLL	RUCRLRLLL	RUCRLRLLLLL	RUCRLRLLLLR	10	0
RUCRLLRRRR	RUCRLLRRR	RUCRLLRRRRL	RUCRLLRRRRR	10	0
RUCRLLRRRL	RUCRLLRRR	RUCRLLRRRLL	RUCRLLRRRLR	10	0
RUCRLLRRLR	RUCRLLRRL	RUCRLLRRLRL	RUCRLLRRLRR	10	0
RUCRLLRRLL	RUCRLLRRL	RUCRLLRRLLR	RUCRLLRRLLL	10	0
RUCRLLRLRR	RUCRLLRLR	RUCRLLRLRRL	RUCRLLRLRRR	10	0
RUCRLLRLRL	RUCRLLRLR	RUCRLLRLRLL	RUCRLLRLRLR	10	0
RUCRLLRLLR	RUCRLLRLL	RUCRLLRLLRR	RUCRLLRLLRL	10	0
RUCRLLRLLL	RUCRLLRLL	RUCRLLRLLLL	RUCRLLRLLLR	10	0
RUCRLLLRRR	RUCRLLLRR	RUCRLLLRRRR	RUCRLLLRRRL	10	0
RUCRLLLRRL	RUCRLLLRR	RUCRLLLRRLR	RUCRLLLRRLL	10	0
RUCRLLLRLR	RUCRLLLRL	RUCRLLLRLRR	RUCRLLLRLRL	10	0
RUCRLLLRLL	RUCRLLLRL	RUCRLLLRLLL	RUCRLLLRLLR	10	0
RUCRLLLLRR	RUCRLLLLR	RUCRLLLLRRR	RUCRLLLLRRL	10	0
RUCRLLLLRL	RUCRLLLLR	RUCRLLLLRLL	RUCRLLLLRLR	10	0
RUCRLLLLLR	RUCRLLLLL	RUCRLLLLLRL	RUCRLLLLLRR	10	0
RUCRLLLLLL	RUCRLLLLL	RUCRLLLLLLL	RUCRLLLLLLR	10	0
RUCLLRRRRR	RUCLLRRRR	RUCLLRRRRRL	RUCLLRRRRRR	10	0
RUCLLRRRRL	RUCLLRRRR	RUCLLRRRRLL	RUCLLRRRRLR	10	0
RUCLLRRRLR	RUCLLRRRL	RUCLLRRRLRR	RUCLLRRRLRL	10	0
RUCLLRRRLL	RUCLLRRRL	RUCLLRRRLLR	RUCLLRRRLLL	10	0
RUCLLRRLRR	RUCLLRRLR	RUCLLRRLRRR	RUCLLRRLRRL	10	0
RUCLLRRLRL	RUCLLRRLR	RUCLLRRLRLR	RUCLLRRLRLL	10	0
RUCLLRRLLR	RUCLLRRLL	RUCLLRRLLRL	RUCLLRRLLRR	10	0
RUCLLRRLLL	RUCLLRRLL	RUCLLRRLLLL	RUCLLRRLLLR	10	0
RUCLLRLRRR	RUCLLRLRR	RUCLLRLRRRL	RUCLLRLRRRR	10	0
RUCLLRLRRL	RUCLLRLRR	RUCLLRLRRLL	RUCLLRLRRLR	10	0
RUCLLRLRLR	RUCLLRLRL	RUCLLRLRLRL	RUCLLRLRLRR	10	0
RUCLLRLRLL	RUCLLRLRL	RUCLLRLRLLL	RUCLLRLRLLR	10	0
RUCLLRLLRR	RUCLLRLLR	RUCLLRLLRRL	RUCLLRLLRRR	10	0
RUCLLRLLRL	RUCLLRLLR	RUCLLRLLRLR	RUCLLRLLRLL	10	0
RUCLLRLLLR	RUCLLRLLL	RUCLLRLLLRL	RUCLLRLLLRR	10	0
RUCLLRLLLL	RUCLLRLLL	RUCLLRLLLLL	RUCLLRLLLLR	10	0
RUCLLLRRRR	RUCLLLRRR	RUCLLLRRRRL	RUCLLLRRRRR	10	0
RUCLLLRRRL	RUCLLLRRR	RUCLLLRRRLL	RUCLLLRRRLR	10	0
RUCLLLRRLR	RUCLLLRRL	RUCLLLRRLRL	RUCLLLRRLRR	10	0
RUCLLLRRLL	RUCLLLRRL	RUCLLLRRLLR	RUCLLLRRLLL	10	0
RUCLLLRLRR	RUCLLLRLR	RUCLLLRLRRL	RUCLLLRLRRR	10	0
RUCLLLRLRL	RUCLLLRLR	RUCLLLRLRLL	RUCLLLRLRLR	10	0
RUCLLLRLLR	RUCLLLRLL	RUCLLLRLLRR	RUCLLLRLLRL	10	0
RUCLLLRLLL	RUCLLLRLL	RUCLLLRLLLL	RUCLLLRLLLR	10	0
RUCLLLLRRR	RUCLLLLRR	RUCLLLLRRRL	RUCLLLLRRRR	10	0
RUCLLLLRRL	RUCLLLLRR	RUCLLLLRRLR	RUCLLLLRRLL	10	0
RUCLLLLRLR	RUCLLLLRL	RUCLLLLRLRR	RUCLLLLRLRL	10	0
RUCLLLLRLL	RUCLLLLRL	RUCLLLLRLLR	RUCLLLLRLLL	10	0
RUCLLLLLRR	RUCLLLLLR	RUCLLLLLRRR	RUCLLLLLRRL	10	0
RUCLLLLLRL	RUCLLLLLR	RUCLLLLLRLL	RUCLLLLLRLR	10	0
RUCLLLLLLR	RUCLLLLLL	RUCLLLLLLRL	RUCLLLLLLRR	10	0
RUCLLLLLLL	RUCLLLLLL	RUCLLLLLLLL	RUCLLLLLLLR	10	0
RUCLRRRRRR	RUCLRRRRR	RUCLRRRRRRL	RUCLRRRRRRR	10	0
RUCLRRRRRL	RUCLRRRRR	RUCLRRRRRLL	RUCLRRRRRLR	10	0
RUCLRRRRLR	RUCLRRRRL	RUCLRRRRLRL	RUCLRRRRLRR	10	0
RUCLRRRRLL	RUCLRRRRL	RUCLRRRRLLL	RUCLRRRRLLR	10	0
RUCLRRRLRR	RUCLRRRLR	RUCLRRRLRRR	RUCLRRRLRRL	10	0
RUCLRRRLRL	RUCLRRRLR	RUCLRRRLRLL	RUCLRRRLRLR	10	0
RUCLRRRLLR	RUCLRRRLL	RUCLRRRLLRL	RUCLRRRLLRR	10	0
RUCLRRRLLL	RUCLRRRLL	RUCLRRRLLLL	RUCLRRRLLLR	10	0
RUCLRRLRRR	RUCLRRLRR	RUCLRRLRRRL	RUCLRRLRRRR	10	0
RUCLRRLRRL	RUCLRRLRR	RUCLRRLRRLL	RUCLRRLRRLR	10	0
RUCLRRLRLR	RUCLRRLRL	RUCLRRLRLRR	RUCLRRLRLRL	10	0
RUCLRRLRLL	RUCLRRLRL	RUCLRRLRLLR	RUCLRRLRLLL	10	0
RUCLRRLLRR	RUCLRRLLR	RUCLRRLLRRL	RUCLRRLLRRR	10	0
RUCLRRLLRL	RUCLRRLLR	RUCLRRLLRLL	RUCLRRLLRLR	10	0
RUCLRRLLLR	RUCLRRLLL	RUCLRRLLLRR	RUCLRRLLLRL	10	0
RUCLRRLLLL	RUCLRRLLL	RUCLRRLLLLR	RUCLRRLLLLL	10	0
RUCLRLRRRR	RUCLRLRRR	RUCLRLRRRRL	RUCLRLRRRRR	10	0
RUCLRLRRRL	RUCLRLRRR	RUCLRLRRRLL	RUCLRLRRRLR	10	0
RUCLRLRRLR	RUCLRLRRL	RUCLRLRRLRL	RUCLRLRRLRR	10	0
RUCLRLRRLL	RUCLRLRRL	RUCLRLRRLLR	RUCLRLRRLLL	10	0
RUCLRLRLRR	RUCLRLRLR	RUCLRLRLRRL	RUCLRLRLRRR	10	0
RUCLRLRLRL	RUCLRLRLR	RUCLRLRLRLL	RUCLRLRLRLR	10	0
RUCLRLRLLR	RUCLRLRLL	RUCLRLRLLRL	RUCLRLRLLRR	10	0
RUCLRLRLLL	RUCLRLRLL	RUCLRLRLLLL	RUCLRLRLLLR	10	0
RUCLRLLRRR	RUCLRLLRR	RUCLRLLRRRL	RUCLRLLRRRR	10	0
RUCLRLLRRL	RUCLRLLRR	RUCLRLLRRLR	RUCLRLLRRLL	10	0
RUCLRLLRLR	RUCLRLLRL	RUCLRLLRLRR	RUCLRLLRLRL	10	0
RUCLRLLRLL	RUCLRLLRL	RUCLRLLRLLL	RUCLRLLRLLR	10	0
RUCLRLLLRR	RUCLRLLLR	RUCLRLLLRRL	RUCLRLLLRRR	10	0
RUCLRLLLRL	RUCLRLLLR	RUCLRLLLRLL	RUCLRLLLRLR	10	0
RUCLRLLLLR	RUCLRLLLL	RUCLRLLLLRL	RUCLRLLLLRR	10	0
RUCLRLLLLL	RUCLRLLLL	RUCLRLLLLLR	RUCLRLLLLLL	10	0
RUBLLRRRRR	RUBLLRRRR	RUBLLRRRRRL	RUBLLRRRRRR	10	0
RUBLLRRRRL	RUBLLRRRR	RUBLLRRRRLL	RUBLLRRRRLR	10	0
RUBLLRRRLR	RUBLLRRRL	RUBLLRRRLRL	RUBLLRRRLRR	10	0
RUBLLRRRLL	RUBLLRRRL	RUBLLRRRLLR	RUBLLRRRLLL	10	0
RUBLLRRLRR	RUBLLRRLR	RUBLLRRLRRL	RUBLLRRLRRR	10	0
RUBLLRRLRL	RUBLLRRLR	RUBLLRRLRLR	RUBLLRRLRLL	10	0
RUBLLRRLLR	RUBLLRRLL	RUBLLRRLLRL	RUBLLRRLLRR	10	0
RUBLLRRLLL	RUBLLRRLL	RUBLLRRLLLR	RUBLLRRLLLL	10	0
RUBLLRLRRR	RUBLLRLRR	RUBLLRLRRRL	RUBLLRLRRRR	10	0
RUBLLRLRRL	RUBLLRLRR	RUBLLRLRRLL	RUBLLRLRRLR	10	0
RUBLLRLRLR	RUBLLRLRL	RUBLLRLRLRL	RUBLLRLRLRR	10	0
RUBLLRLRLL	RUBLLRLRL	RUBLLRLRLLR	RUBLLRLRLLL	10	0
RUBLLRLLRR	RUBLLRLLR	RUBLLRLLRRR	RUBLLRLLRRL	10	0
RUBLLRLLRL	RUBLLRLLR	RUBLLRLLRLL	RUBLLRLLRLR	10	0
RUBLLRLLLR	RUBLLRLLL	RUBLLRLLLRR	RUBLLRLLLRL	10	0
RUBLLRLLLL	RUBLLRLLL	RUBLLRLLLLL	RUBLLRLLLLR	10	0
RUBLLLRRRR	RUBLLLRRR	RUBLLLRRRRL	RUBLLLRRRRR	10	0
RUBLLLRRRL	RUBLLLRRR	RUBLLLRRRLL	RUBLLLRRRLR	10	0
RUBLLLRRLR	RUBLLLRRL	RUBLLLRRLRL	RUBLLLRRLRR	10	0
RUBLLLRRLL	RUBLLLRRL	RUBLLLRRLLL	RUBLLLRRLLR	10	0
RUBLLLRLRR	RUBLLLRLR	RUBLLLRLRRL	RUBLLLRLRRR	10	0
RUBLLLRLRL	RUBLLLRLR	RUBLLLRLRLL	RUBLLLRLRLR	10	0
RUBLLLRLLR	RUBLLLRLL	RUBLLLRLLRR	RUBLLLRLLRL	10	0
RUBLLLRLLL	RUBLLLRLL	RUBLLLRLLLL	RUBLLLRLLLR	10	0
RUBLLLLRRR	RUBLLLLRR	RUBLLLLRRRL	RUBLLLLRRRR	10	0
RUBLLLLRRL	RUBLLLLRR	RUBLLLLRRLL	RUBLLLLRRLR	10	0
RUBLLLLRLR	RUBLLLLRL	RUBLLLLRLRL	RUBLLLLRLRR	10	0
RUBLLLLRLL	RUBLLLLRL	RUBLLLLRLLL	RUBLLLLRLLR	10	0
RUBLLLLLRR	RUBLLLLLR	RUBLLLLLRRR	RUBLLLLLRRL	10	0
RUBLLLLLRL	RUBLLLLLR	RUBLLLLLRLL	RUBLLLLLRLR	10	0
RUBLLLLLLR	RUBLLLLLL	RUBLLLLLLRR	RUBLLLLLLRL	10	0
RUBLLLLLLL	RUBLLLLLL	RUBLLLLLLLR	RUBLLLLLLLL	10	0
RUBLRRRRRR	RUBLRRRRR	RUBLRRRRRRL	RUBLRRRRRRR	10	0
RUBLRRRRRL	RUBLRRRRR	RUBLRRRRRLL	RUBLRRRRRLR	10	0
RUBLRRRRLR	RUBLRRRRL	RUBLRRRRLRR	RUBLRRRRLRL	10	0
RUBLRRRRLL	RUBLRRRRL	RUBLRRRRLLL	RUBLRRRRLLR	10	0
RUBLRRRLRR	RUBLRRRLR	RUBLRRRLRRL	RUBLRRRLRRR	10	0
RUBLRRRLRL	RUBLRRRLR	RUBLRRRLRLL	RUBLRRRLRLR	10	0
RUBLRRRLLR	RUBLRRRLL	RUBLRRRLLRR	RUBLRRRLLRL	10	0
RUBLRRRLLL	RUBLRRRLL	RUBLRRRLLLR	RUBLRRRLLLL	10	0
RUBLRRLRRR	RUBLRRLRR	RUBLRRLRRRL	RUBLRRLRRRR	10	0
RUBLRRLRRL	RUBLRRLRR	RUBLRRLRRLL	RUBLRRLRRLR	10	0
RUBLRRLRLR	RUBLRRLRL	RUBLRRLRLRL	RUBLRRLRLRR	10	0
RUBLRRLRLL	RUBLRRLRL	RUBLRRLRLLL	RUBLRRLRLLR	10	0
RUBLRRLLRR	RUBLRRLLR	RUBLRRLLRRL	RUBLRRLLRRR	10	0
RUBLRRLLRL	RUBLRRLLR	RUBLRRLLRLR	RUBLRRLLRLL	10	0
RUBLRRLLLR	RUBLRRLLL	RUBLRRLLLRL	RUBLRRLLLRR	10	0
RUBLRRLLLL	RUBLRRLLL	RUBLRRLLLLR	RUBLRRLLLLL	10	0
RUBLRLRRRR	RUBLRLRRR	RUBLRLRRRRL	RUBLRLRRRRR	10	0
RUBLRLRRRL	RUBLRLRRR	RUBLRLRRRLL	RUBLRLRRRLR	10	0
RUBLRLRRLR	RUBLRLRRL	RUBLRLRRLRL	RUBLRLRRLRR	10	0
RUBLRLRRLL	RUBLRLRRL	RUBLRLRRLLL	RUBLRLRRLLR	10	0
RUBLRLRLRR	RUBLRLRLR	RUBLRLRLRRL	RUBLRLRLRRR	10	0
RUBLRLRLRL	RUBLRLRLR	RUBLRLRLRLL	RUBLRLRLRLR	10	0
RUBLRLRLLR	RUBLRLRLL	RUBLRLRLLRL	RUBLRLRLLRR	10	0
RUBLRLRLLL	RUBLRLRLL	RUBLRLRLLLL	RUBLRLRLLLR	10	0
RUBLRLLRRR	RUBLRLLRR	RUBLRLLRRRL	RUBLRLLRRRR	10	0
RUBLRLLRRL	RUBLRLLRR	RUBLRLLRRLL	RUBLRLLRRLR	10	0
RUBLRLLRLR	RUBLRLLRL	RUBLRLLRLRL	RUBLRLLRLRR	10	0
RUBLRLLRLL	RUBLRLLRL	RUBLRLLRLLL	RUBLRLLRLLR	10	0
RUBLRLLLRR	RUBLRLLLR	RUBLRLLLRRL	RUBLRLLLRRR	10	0
RUBLRLLLRL	RUBLRLLLR	RUBLRLLLRLL	RUBLRLLLRLR	10	0
RUBLRLLLLR	RUBLRLLLL	RUBLRLLLLRL	RUBLRLLLLRR	10	0
RUBLRLLLLL	RUBLRLLLL	RUBLRLLLLLL	RUBLRLLLLLR	10	0
RUARRLRRRRR	RUARRLRRRR	RUARRLRRRRRL	RUARRLRRRRRR	11	0
RUARRLRRRRL	RUARRLRRRR	RUARRLRRRRLL	RUARRLRRRRLR	11	0
RUARRLRRRLR	RUARRLRRRL	RUARRLRRRLRL	RUARRLRRRLRR	11	0
RUARRLRRRLL	RUARRLRRRL	RUARRLRRRLLR	RUARRLRRRLLL	11	0
RUARRLRRLRR	RUARRLRRLR	RUARRLRRLRRR	RUARRLRRLRRL	11	0
RUARRLRRLRL	RUARRLRRLR	RUARRLRRLRLR	RUARRLRRLRLL	11	0
RUARRLRRLLR	RUARRLRRLL	RUARRLRRLLRR	RUARRLRRLLRL	11	0
RUARRLRRLLL	RUARRLRRLL	RUARRLRRLLLL	RUARRLRRLLLR	11	0
RUARRLRLRRR	RUARRLRLRR	RUARRLRLRRRL	RUARRLRLRRRR	11	0
RUARRLRLRRL	RUARRLRLRR	RUARRLRLRRLL	RUARRLRLRRLR	11	0
RUARRLRLRLR	RUARRLRLRL	RUARRLRLRLRL	RUARRLRLRLRR	11	0
RUARRLRLRLL	RUARRLRLRL	RUARRLRLRLLR	RUARRLRLRLLL	11	0
RUARRLRLLRR	RUARRLRLLR	RUARRLRLLRRR	RUARRLRLLRRL	11	0
RUARRLRLLRL	RUARRLRLLR	RUARRLRLLRLR	RUARRLRLLRLL	11	0
RUARRLRLLLR	RUARRLRLLL	RUARRLRLLLRR	RUARRLRLLLRL	11	0
RUARRLRLLLL	RUARRLRLLL	RUARRLRLLLLL	RUARRLRLLLLR	11	0
RUARRLLRRRR	RUARRLLRRR	RUARRLLRRRRL	RUARRLLRRRRR	11	0
RUARRLLRRRL	RUARRLLRRR	RUARRLLRRRLL	RUARRLLRRRLR	11	0
RUARRLLRRLR	RUARRLLRRL	RUARRLLRRLRL	RUARRLLRRLRR	11	0
RUARRLLRRLL	RUARRLLRRL	RUARRLLRRLLL	RUARRLLRRLLR	11	0
RUARRLLRLRR	RUARRLLRLR	RUARRLLRLRRR	RUARRLLRLRRL	11	0
RUARRLLRLRL	RUARRLLRLR	RUARRLLRLRLL	RUARRLLRLRLR	11	0
RUARRLLRLLR	RUARRLLRLL	RUARRLLRLLRL	RUARRLLRLLRR	11	0
RUARRLLRLLL	RUARRLLRLL	RUARRLLRLLLL	RUARRLLRLLLR	11	0
RUARRLLLRRR	RUARRLLLRR	RUARRLLLRRRR	RUARRLLLRRRL	11	0
RUARRLLLRRL	RUARRLLLRR	RUARRLLLRRLR	RUARRLLLRRLL	11	0
RUARRLLLRLR	RUARRLLLRL	RUARRLLLRLRR	RUARRLLLRLRL	11	0
RUARRLLLRLL	RUARRLLLRL	RUARRLLLRLLL	RUARRLLLRLLR	11	0
RUARRLLLLRR	RUARRLLLLR	RUARRLLLLRRL	RUARRLLLLRRR	11	0
RUARRLLLLRL	RUARRLLLLR	RUARRLLLLRLL	RUARRLLLLRLR	11	0
RUARRLLLLLR	RUARRLLLLL	RUARRLLLLLRL	RUARRLLLLLRR	11	0
RUARRLLLLLL	RUARRLLLLL	RUARRLLLLLLL	RUARRLLLLLLR	11	0
RUARRRRRRRR	RUARRRRRRR	RUARRRRRRRRL	RUARRRRRRRRR	11	0
RUARRRRRRRL	RUARRRRRRR	RUARRRRRRRLL	RUARRRRRRRLR	11	0
RUARRRRRRLR	RUARRRRRRL	RUARRRRRRLRL	RUARRRRRRLRR	11	0
RUARRRRRRLL	RUARRRRRRL	RUARRRRRRLLL	RUARRRRRRLLR	11	0
RUARRRRRLRR	RUARRRRRLR	RUARRRRRLRRL	RUARRRRRLRRR	11	0
RUARRRRRLRL	RUARRRRRLR	RUARRRRRLRLL	RUARRRRRLRLR	11	0
RUARRRRRLLR	RUARRRRRLL	RUARRRRRLLRR	RUARRRRRLLRL	11	0
RUARRRRRLLL	RUARRRRRLL	RUARRRRRLLLL	RUARRRRRLLLR	11	2
RUARRRRLRRR	RUARRRRLRR	RUARRRRLRRRL	RUARRRRLRRRR	11	0
RUARRRRLRRL	RUARRRRLRR	RUARRRRLRRLL	RUARRRRLRRLR	11	0
RUARRRRLRLR	RUARRRRLRL	RUARRRRLRLRL	RUARRRRLRLRR	11	0
RUARRRRLRLL	RUARRRRLRL	RUARRRRLRLLL	RUARRRRLRLLR	11	0
RUARRRRLLRR	RUARRRRLLR	RUARRRRLLRRR	RUARRRRLLRRL	11	0
RUARRRRLLRL	RUARRRRLLR	RUARRRRLLRLR	RUARRRRLLRLL	11	0
RUARRRRLLLR	RUARRRRLLL	RUARRRRLLLRR	RUARRRRLLLRL	11	0
RUARRRRLLLL	RUARRRRLLL	RUARRRRLLLLL	RUARRRRLLLLR	11	0
RUARRRLRRRR	RUARRRLRRR	RUARRRLRRRRL	RUARRRLRRRRR	11	0
RUARRRLRRRL	RUARRRLRRR	RUARRRLRRRLL	RUARRRLRRRLR	11	0
RUARRRLRRLR	RUARRRLRRL	RUARRRLRRLRL	RUARRRLRRLRR	11	0
RUARRRLRRLL	RUARRRLRRL	RUARRRLRRLLR	RUARRRLRRLLL	11	0
RUARRRLRLRR	RUARRRLRLR	RUARRRLRLRRR	RUARRRLRLRRL	11	0
RUARRRLRLRL	RUARRRLRLR	RUARRRLRLRLR	RUARRRLRLRLL	11	0
RUARRRLRLLR	RUARRRLRLL	RUARRRLRLLRR	RUARRRLRLLRL	11	0
RUARRRLRLLL	RUARRRLRLL	RUARRRLRLLLL	RUARRRLRLLLR	11	0
RUARRRLLRRR	RUARRRLLRR	RUARRRLLRRRR	RUARRRLLRRRL	11	0
RUARRRLLRRL	RUARRRLLRR	RUARRRLLRRLL	RUARRRLLRRLR	11	0
RUARRRLLRLR	RUARRRLLRL	RUARRRLLRLRR	RUARRRLLRLRL	11	0
RUARRRLLRLL	RUARRRLLRL	RUARRRLLRLLL	RUARRRLLRLLR	11	0
RUARRRLLLRR	RUARRRLLLR	RUARRRLLLRRL	RUARRRLLLRRR	11	0
RUARRRLLLRL	RUARRRLLLR	RUARRRLLLRLL	RUARRRLLLRLR	11	0
RUARRRLLLLR	RUARRRLLLL	RUARRRLLLLRR	RUARRRLLLLRL	11	0
RUARRRLLLLL	RUARRRLLLL	RUARRRLLLLLL	RUARRRLLLLLR	11	0
RUBRRRRRRR	RUBRRRRRR	RUBRRRRRRRL	RUBRRRRRRRR	10	0
RUBRRRRRRL	RUBRRRRRR	RUBRRRRRRLL	RUBRRRRRRLR	10	0
RUBRRRRRLR	RUBRRRRRL	RUBRRRRRLRL	RUBRRRRRLRR	10	0
RUBRRRRRLL	RUBRRRRRL	RUBRRRRRLLR	RUBRRRRRLLL	10	0
RUBRRRRLRR	RUBRRRRLR	RUBRRRRLRRL	RUBRRRRLRRR	10	0
RUBRRRRLRL	RUBRRRRLR	RUBRRRRLRLR	RUBRRRRLRLL	10	0
RUBRRRRLLR	RUBRRRRLL	RUBRRRRLLRR	RUBRRRRLLRL	10	0
RUBRRRRLLL	RUBRRRRLL	RUBRRRRLLLL	RUBRRRRLLLR	10	0
RUBRRRLRRR	RUBRRRLRR	RUBRRRLRRRR	RUBRRRLRRRL	10	0
RUBRRRLRRL	RUBRRRLRR	RUBRRRLRRLR	RUBRRRLRRLL	10	0
RUBRRRLRLR	RUBRRRLRL	RUBRRRLRLRL	RUBRRRLRLRR	10	0
RUBRRRLRLL	RUBRRRLRL	RUBRRRLRLLL	RUBRRRLRLLR	10	0
RUBRRRLLRR	RUBRRRLLR	RUBRRRLLRRL	RUBRRRLLRRR	10	0
RUBRRRLLRL	RUBRRRLLR	RUBRRRLLRLL	RUBRRRLLRLR	10	0
RUBRRRLLLR	RUBRRRLLL	RUBRRRLLLRR	RUBRRRLLLRL	10	0
RUBRRRLLLL	RUBRRRLLL	RUBRRRLLLLR	RUBRRRLLLLL	10	0
RUBRRLRRRR	RUBRRLRRR	RUBRRLRRRRL	RUBRRLRRRRR	10	0
RUBRRLRRRL	RUBRRLRRR	RUBRRLRRRLL	RUBRRLRRRLR	10	0
RUBRRLRRLR	RUBRRLRRL	RUBRRLRRLRR	RUBRRLRRLRL	10	0
RUBRRLRRLL	RUBRRLRRL	RUBRRLRRLLL	RUBRRLRRLLR	10	2
RUBRRLRLRR	RUBRRLRLR	RUBRRLRLRRL	RUBRRLRLRRR	10	0
RUBRRLRLRL	RUBRRLRLR	RUBRRLRLRLL	RUBRRLRLRLR	10	0
RUBRRLRLLR	RUBRRLRLL	RUBRRLRLLRL	RUBRRLRLLRR	10	0
RUBRRLRLLL	RUBRRLRLL	RUBRRLRLLLL	RUBRRLRLLLR	10	2
RUBRRLLRRR	RUBRRLLRR	RUBRRLLRRRL	RUBRRLLRRRR	10	0
RUBRRLLRRL	RUBRRLLRR	RUBRRLLRRLR	RUBRRLLRRLL	10	0
RUBRRLLRLR	RUBRRLLRL	RUBRRLLRLRR	RUBRRLLRLRL	10	0
RUBRRLLRLL	RUBRRLLRL	RUBRRLLRLLR	RUBRRLLRLLL	10	0
RUBRRLLLRR	RUBRRLLLR	RUBRRLLLRRL	RUBRRLLLRRR	10	0
RUBRRLLLRL	RUBRRLLLR	RUBRRLLLRLL	RUBRRLLLRLR	10	0
RUBRRLLLLR	RUBRRLLLL	RUBRRLLLLRL	RUBRRLLLLRR	10	0
RUBRRLLLLL	RUBRRLLLL	RUBRRLLLLLR	RUBRRLLLLLL	10	0
RUBRLRRRRR	RUBRLRRRR	RUBRLRRRRRR	RUBRLRRRRRL	10	0
RUBRLRRRRL	RUBRLRRRR	RUBRLRRRRLR	RUBRLRRRRLL	10	0
RUBRLRRRLR	RUBRLRRRL	RUBRLRRRLRL	RUBRLRRRLRR	10	0
RUBRLRRRLL	RUBRLRRRL	RUBRLRRRLLL	RUBRLRRRLLR	10	0
RUBRLRRLRR	RUBRLRRLR	RUBRLRRLRRL	RUBRLRRLRRR	10	0
RUBRLRRLRL	RUBRLRRLR	RUBRLRRLRLL	RUBRLRRLRLR	10	0
RUBRLRRLLR	RUBRLRRLL	RUBRLRRLLRR	RUBRLRRLLRL	10	0
RUBRLRRLLL	RUBRLRRLL	RUBRLRRLLLL	RUBRLRRLLLR	10	4
RUBRLRLRRR	RUBRLRLRR	RUBRLRLRRRR	RUBRLRLRRRL	10	0
RUBRLRLRRL	RUBRLRLRR	RUBRLRLRRLL	RUBRLRLRRLR	10	0
RUBRLRLRLR	RUBRLRLRL	RUBRLRLRLRL	RUBRLRLRLRR	10	2
RUBRLRLRLL	RUBRLRLRL	RUBRLRLRLLL	RUBRLRLRLLR	10	0
RUBRLRLLRR	RUBRLRLLR	RUBRLRLLRRR	RUBRLRLLRRL	10	0
RUBRLRLLRL	RUBRLRLLR	RUBRLRLLRLL	RUBRLRLLRLR	10	0
RUBRLRLLLR	RUBRLRLLL	RUBRLRLLLRR	RUBRLRLLLRL	10	0
RUBRLRLLLL	RUBRLRLLL	RUBRLRLLLLL	RUBRLRLLLLR	10	0
RUBRLLRRRR	RUBRLLRRR	RUBRLLRRRRL	RUBRLLRRRRR	10	0
RUBRLLRRRL	RUBRLLRRR	RUBRLLRRRLL	RUBRLLRRRLR	10	0
RUBRLLRRLR	RUBRLLRRL	RUBRLLRRLRL	RUBRLLRRLRR	10	0
RUBRLLRRLL	RUBRLLRRL	RUBRLLRRLLL	RUBRLLRRLLR	10	0
RUBRLLRLRR	RUBRLLRLR	RUBRLLRLRRR	RUBRLLRLRRL	10	0
RUBRLLRLRL	RUBRLLRLR	RUBRLLRLRLL	RUBRLLRLRLR	10	2
RUBRLLRLLR	RUBRLLRLL	RUBRLLRLLRL	RUBRLLRLLRR	10	0
RUBRLLRLLL	RUBRLLRLL	RUBRLLRLLLL	RUBRLLRLLLR	10	24
RUBRLLLRRR	RUBRLLLRR	RUBRLLLRRRL	RUBRLLLRRRR	10	0
RUBRLLLRRL	RUBRLLLRR	RUBRLLLRRLL	RUBRLLLRRLR	10	0
RUBRLLLRLR	RUBRLLLRL	RUBRLLLRLRL	RUBRLLLRLRR	10	0
RUBRLLLRLL	RUBRLLLRL	RUBRLLLRLLL	RUBRLLLRLLR	10	0
RUBRLLLLRR	RUBRLLLLR	RUBRLLLLRRL	RUBRLLLLRRR	10	2
RUBRLLLLRL	RUBRLLLLR	RUBRLLLLRLL	RUBRLLLLRLR	10	4
RUBRLLLLLR	RUBRLLLLL	RUBRLLLLLRL	RUBRLLLLLRR	10	0
RUBRLLLLLL	RUBRLLLLL	RUBRLLLLLLL	RUBRLLLLLLR	10	24
RUARLRRRRRR	RUARLRRRRR	RUARLRRRRRRL	RUARLRRRRRRR	11	0
RUARLRRRRRL	RUARLRRRRR	RUARLRRRRRLR	RUARLRRRRRLL	11	0
RUARLRRRRLR	RUARLRRRRL	RUARLRRRRLRL	RUARLRRRRLRR	11	2
RUARLRRRRLL	RUARLRRRRL	RUARLRRRRLLL	RUARLRRRRLLR	11	0
RUARLRRRLRR	RUARLRRRLR	RUARLRRRLRRL	RUARLRRRLRRR	11	0
RUARLRRRLRL	RUARLRRRLR	RUARLRRRLRLL	RUARLRRRLRLR	11	0
RUARLRRRLLR	RUARLRRRLL	RUARLRRRLLRL	RUARLRRRLLRR	11	0
RUARLRRRLLL	RUARLRRRLL	RUARLRRRLLLR	RUARLRRRLLLL	11	0
RUARLRRLRRR	RUARLRRLRR	RUARLRRLRRRL	RUARLRRLRRRR	11	0
RUARLRRLRRL	RUARLRRLRR	RUARLRRLRRLL	RUARLRRLRRLR	11	0
RUARLRRLRLR	RUARLRRLRL	RUARLRRLRLRL	RUARLRRLRLRR	11	0
RUARLRRLRLL	RUARLRRLRL	RUARLRRLRLLL	RUARLRRLRLLR	11	2
RUARLRRLLRR	RUARLRRLLR	RUARLRRLLRRL	RUARLRRLLRRR	11	0
RUARLRRLLRL	RUARLRRLLR	RUARLRRLLRLL	RUARLRRLLRLR	11	0
RUARLRRLLLR	RUARLRRLLL	RUARLRRLLLRL	RUARLRRLLLRR	11	0
RUARLRRLLLL	RUARLRRLLL	RUARLRRLLLLR	RUARLRRLLLLL	11	0
RUARLRLRRRR	RUARLRLRRR	RUARLRLRRRRL	RUARLRLRRRRR	11	0
RUARLRLRRRL	RUARLRLRRR	RUARLRLRRRLL	RUARLRLRRRLR	11	2
RUARLRLRRLR	RUARLRLRRL	RUARLRLRRLRL	RUARLRLRRLRR	11	0
RUARLRLRRLL	RUARLRLRRL	RUARLRLRRLLL	RUARLRLRRLLR	11	0
RUARLRLRLRR	RUARLRLRLR	RUARLRLRLRRL	RUARLRLRLRRR	11	0
RUARLRLRLRL	RUARLRLRLR	RUARLRLRLRLL	RUARLRLRLRLR	11	24
RUARLRLRLLR	RUARLRLRLL	RUARLRLRLLRR	RUARLRLRLLRL	11	0
RUARLRLRLLL	RUARLRLRLL	RUARLRLRLLLL	RUARLRLRLLLR	11	2
RUARLRLLRRR	RUARLRLLRR	RUARLRLLRRRL	RUARLRLLRRRR	11	0
RUARLRLLRRL	RUARLRLLRR	RUARLRLLRRLL	RUARLRLLRRLR	11	0
RUARLRLLRLR	RUARLRLLRL	RUARLRLLRLRL	RUARLRLLRLRR	11	0
RUARLRLLRLL	RUARLRLLRL	RUARLRLLRLLL	RUARLRLLRLLR	11	2
RUARLRLLLRR	RUARLRLLLR	RUARLRLLLRRR	RUARLRLLLRRL	11	0
RUARLRLLLRL	RUARLRLLLR	RUARLRLLLRLL	RUARLRLLLRLR	11	0
RUARLRLLLLR	RUARLRLLLL	RUARLRLLLLRL	RUARLRLLLLRR	11	0
RUARLRLLLLL	RUARLRLLLL	RUARLRLLLLLL	RUARLRLLLLLR	11	24
RUARLLRRRRR	RUARLLRRRR	RUARLLRRRRRL	RUARLLRRRRRR	11	0
RUARLLRRRRL	RUARLLRRRR	RUARLLRRRRLL	RUARLLRRRRLR	11	0
RUARLLRRRLR	RUARLLRRRL	RUARLLRRRLRL	RUARLLRRRLRR	11	0
RUARLLRRRLL	RUARLLRRRL	RUARLLRRRLLL	RUARLLRRRLLR	11	24
RUARLLRRLRR	RUARLLRRLR	RUARLLRRLRRL	RUARLLRRLRRR	11	0
RUARLLRRLRL	RUARLLRRLR	RUARLLRRLRLL	RUARLLRRLRLR	11	24
RUARLLRRLLR	RUARLLRRLL	RUARLLRRLLRL	RUARLLRRLLRR	11	4
RUARLLRRLLL	RUARLLRRLL	RUARLLRRLLLL	RUARLLRRLLLR	11	24
RUARLLRLRRR	RUARLLRLRR	RUARLLRLRRRL	RUARLLRLRRRR	11	0
RUARLLRLRRL	RUARLLRLRR	RUARLLRLRRLL	RUARLLRLRRLR	11	4
RUARLLRLRLR	RUARLLRLRL	RUARLLRLRLRL	RUARLLRLRLRR	11	0
RUARLLRLRLL	RUARLLRLRL	RUARLLRLRLLL	RUARLLRLRLLR	11	24
RUARLLRLLRR	RUARLLRLLR	RUARLLRLLRRL	RUARLLRLLRRR	11	4
RUARLLRLLRL	RUARLLRLLR	RUARLLRLLRLL	RUARLLRLLRLR	11	24
RUARLLLRRRR	RUARLLLRRR	RUARLLLRRRRL	RUARLLLRRRRR	11	4
RUARLLLRRRL	RUARLLLRRR	RUARLLLRRRLL	RUARLLLRRRLR	11	24
RUARLLLRLRR	RUARLLLRLR	RUARLLLRLRRL	RUARLLLRLRRR	11	4
RUARLLLRLRL	RUARLLLRLR	RUARLLLRLRLL	RUARLLLRLRLR	11	4
RUARLLLLRRR	RUARLLLLRR	RUARLLLLRRRL	RUARLLLLRRRR	11	0
RUARLLLLRRL	RUARLLLLRR	RUARLLLLRRLL	RUARLLLLRRLR	11	24
RUARLLLLRLR	RUARLLLLRL	RUARLLLLRLRL	RUARLLLLRLRR	11	4
RUARLLLLRLL	RUARLLLLRL	RUARLLLLRLLL	RUARLLLLRLLR	11	4
RUARLLLLLRR	RUARLLLLLR	RUARLLLLLRRL	RUARLLLLLRRR	11	24
RUARLLLLLRL	RUARLLLLLR	RUARLLLLLRLL	RUARLLLLLRLR	11	4
RUALRRRRRRR	RUALRRRRRR	RUALRRRRRRRL	RUALRRRRRRRR	11	0
RUALRRRRRRL	RUALRRRRRR	RUALRRRRRRLL	RUALRRRRRRLR	11	0
RUALRRRRRLR	RUALRRRRRL	RUALRRRRRLRR	RUALRRRRRLRL	11	0
RUALRRRRRLL	RUALRRRRRL	RUALRRRRRLLL	RUALRRRRRLLR	11	0
RUALRRRRLRR	RUALRRRRLR	RUALRRRRLRRR	RUALRRRRLRRL	11	0
RUALRRRRLRL	RUALRRRRLR	RUALRRRRLRLL	RUALRRRRLRLR	11	0
RUALRRRRLLR	RUALRRRRLL	RUALRRRRLLRL	RUALRRRRLLRR	11	0
RUALRRRRLLL	RUALRRRRLL	RUALRRRRLLLR	RUALRRRRLLLL	11	0
RUALRRRLRRR	RUALRRRLRR	RUALRRRLRRRL	RUALRRRLRRRR	11	0
RUALRRRLRRL	RUALRRRLRR	RUALRRRLRRLL	RUALRRRLRRLR	11	0
RUALRRRLRLR	RUALRRRLRL	RUALRRRLRLRL	RUALRRRLRLRR	11	0
RUALRRRLRLL	RUALRRRLRL	RUALRRRLRLLL	RUALRRRLRLLR	11	0
RUALRRRLLRR	RUALRRRLLR	RUALRRRLLRRL	RUALRRRLLRRR	11	0
RUALRRRLLRL	RUALRRRLLR	RUALRRRLLRLR	RUALRRRLLRLL	11	0
RUALRRRLLLR	RUALRRRLLL	RUALRRRLLLRL	RUALRRRLLLRR	11	0
RUALRRRLLLL	RUALRRRLLL	RUALRRRLLLLL	RUALRRRLLLLR	11	0
RUALRRLRRRR	RUALRRLRRR	RUALRRLRRRRL	RUALRRLRRRRR	11	0
RUALRRLRRRL	RUALRRLRRR	RUALRRLRRRLL	RUALRRLRRRLR	11	0
RUALRRLRRLR	RUALRRLRRL	RUALRRLRRLRL	RUALRRLRRLRR	11	0
RUALRRLRRLL	RUALRRLRRL	RUALRRLRRLLL	RUALRRLRRLLR	11	0
RUALRRLRLRR	RUALRRLRLR	RUALRRLRLRRL	RUALRRLRLRRR	11	0
RUALRRLRLRL	RUALRRLRLR	RUALRRLRLRLR	RUALRRLRLRLL	11	0
RUALRRLRLLR	RUALRRLRLL	RUALRRLRLLRR	RUALRRLRLLRL	11	0
RUALRRLRLLL	RUALRRLRLL	RUALRRLRLLLR	RUALRRLRLLLL	11	0
RUALRRLLRRR	RUALRRLLRR	RUALRRLLRRRL	RUALRRLLRRRR	11	0
RUALRRLLRRL	RUALRRLLRR	RUALRRLLRRLL	RUALRRLLRRLR	11	0
RUALRRLLLRR	RUALRRLLLR	RUALRRLLLRRL	RUALRRLLLRRR	11	0
RUALRRLLLRL	RUALRRLLLR	RUALRRLLLRLL	RUALRRLLLRLR	11	2
RUALRRLLLLR	RUALRRLLLL	RUALRRLLLLRL	RUALRRLLLLRR	11	0
RUALRRLLLLL	RUALRRLLLL	RUALRRLLLLLL	RUALRRLLLLLR	11	0
RUALRLRRRRR	RUALRLRRRR	RUALRLRRRRRL	RUALRLRRRRRR	11	0
RUALRLRRRRL	RUALRLRRRR	RUALRLRRRRLL	RUALRLRRRRLR	11	0
RUALRLRRRLR	RUALRLRRRL	RUALRLRRRLRR	RUALRLRRRLRL	11	0
RUALRLRRRLL	RUALRLRRRL	RUALRLRRRLLL	RUALRLRRRLLR	11	0
RUALRLRRLRR	RUALRLRRLR	RUALRLRRLRRL	RUALRLRRLRRR	11	0
RUALRLRRLRL	RUALRLRRLR	RUALRLRRLRLL	RUALRLRRLRLR	11	0
RUALRLRRLLR	RUALRLRRLL	RUALRLRRLLRL	RUALRLRRLLRR	11	0
RUALRLRRLLL	RUALRLRRLL	RUALRLRRLLLL	RUALRLRRLLLR	11	0
RUALRLRLRRR	RUALRLRLRR	RUALRLRLRRRL	RUALRLRLRRRR	11	0
RUALRLRLRRL	RUALRLRLRR	RUALRLRLRRLL	RUALRLRLRRLR	11	0
RUALRLRLRLR	RUALRLRLRL	RUALRLRLRLRL	RUALRLRLRLRR	11	0
RUALRLRLRLL	RUALRLRLRL	RUALRLRLRLLR	RUALRLRLRLLL	11	0
RUALRLRLLRR	RUALRLRLLR	RUALRLRLLRRR	RUALRLRLLRRL	11	0
RUALRLRLLRL	RUALRLRLLR	RUALRLRLLRLL	RUALRLRLLRLR	11	0
RUALRLRLLLR	RUALRLRLLL	RUALRLRLLLRL	RUALRLRLLLRR	11	0
RUALRLRLLLL	RUALRLRLLL	RUALRLRLLLLR	RUALRLRLLLLL	11	0
RUALRLLRRRR	RUALRLLRRR	RUALRLLRRRRR	RUALRLLRRRRL	11	0
RUALRLLRRRL	RUALRLLRRR	RUALRLLRRRLL	RUALRLLRRRLR	11	0
RUALRLLRRLR	RUALRLLRRL	RUALRLLRRLRR	RUALRLLRRLRL	11	0
RUALRLLRRLL	RUALRLLRRL	RUALRLLRRLLR	RUALRLLRRLLL	11	0
RUALRLLRLRR	RUALRLLRLR	RUALRLLRLRRL	RUALRLLRLRRR	11	0
RUALRLLRLRL	RUALRLLRLR	RUALRLLRLRLR	RUALRLLRLRLL	11	0
RUALRLLRLLR	RUALRLLRLL	RUALRLLRLLRL	RUALRLLRLLRR	11	0
RUALRLLRLLL	RUALRLLRLL	RUALRLLRLLLR	RUALRLLRLLLL	11	0
RUALRLLLRRR	RUALRLLLRR	RUALRLLLRRRL	RUALRLLLRRRR	11	0
RUALRLLLRRL	RUALRLLLRR	RUALRLLLRRLL	RUALRLLLRRLR	11	0
RUALRLLLRLR	RUALRLLLRL	RUALRLLLRLRL	RUALRLLLRLRR	11	0
RUALRLLLRLL	RUALRLLLRL	RUALRLLLRLLL	RUALRLLLRLLR	11	2
RUALRLLLLRR	RUALRLLLLR	RUALRLLLLRRL	RUALRLLLLRRR	11	0
RUALRLLLLRL	RUALRLLLLR	RUALRLLLLRLL	RUALRLLLLRLR	11	0
RUALRLLLLLR	RUALRLLLLL	RUALRLLLLLRR	RUALRLLLLLRL	11	0
RUALRLLLLLL	RUALRLLLLL	RUALRLLLLLLL	RUALRLLLLLLR	11	2
RUALLRRRRRR	RUALLRRRRR	RUALLRRRRRRL	RUALLRRRRRRR	11	0
RUALLRRRRRL	RUALLRRRRR	RUALLRRRRRLR	RUALLRRRRRLL	11	0
RUALLRRRRLR	RUALLRRRRL	RUALLRRRRLRR	RUALLRRRRLRL	11	0
RUALLRRRRLL	RUALLRRRRL	RUALLRRRRLLL	RUALLRRRRLLR	11	0
RUALLRRRLRR	RUALLRRRLR	RUALLRRRLRRR	RUALLRRRLRRL	11	0
RUALLRRRLRL	RUALLRRRLR	RUALLRRRLRLL	RUALLRRRLRLR	11	0
RUALLRRRLLR	RUALLRRRLL	RUALLRRRLLRL	RUALLRRRLLRR	11	0
RUALLRRRLLL	RUALLRRRLL	RUALLRRRLLLR	RUALLRRRLLLL	11	0
RUALLRRLRRR	RUALLRRLRR	RUALLRRLRRRL	RUALLRRLRRRR	11	0
RUALLRRLRRL	RUALLRRLRR	RUALLRRLRRLL	RUALLRRLRRLR	11	0
RUALLRRLRLR	RUALLRRLRL	RUALLRRLRLRL	RUALLRRLRLRR	11	0
RUALLRRLRLL	RUALLRRLRL	RUALLRRLRLLL	RUALLRRLRLLR	11	0
RUALLRRLLRR	RUALLRRLLR	RUALLRRLLRRL	RUALLRRLLRRR	11	0
RUALLRRLLRL	RUALLRRLLR	RUALLRRLLRLL	RUALLRRLLRLR	11	0
RUALLRRLLLR	RUALLRRLLL	RUALLRRLLLRL	RUALLRRLLLRR	11	0
RUALLRRLLLL	RUALLRRLLL	RUALLRRLLLLL	RUALLRRLLLLR	11	0
RUALLRLRRRR	RUALLRLRRR	RUALLRLRRRRL	RUALLRLRRRRR	11	0
RUALLRLRRRL	RUALLRLRRR	RUALLRLRRRLL	RUALLRLRRRLR	11	0
RUALLRLRRLR	RUALLRLRRL	RUALLRLRRLRL	RUALLRLRRLRR	11	0
RUALLRLRRLL	RUALLRLRRL	RUALLRLRRLLL	RUALLRLRRLLR	11	0
RUALLRLRLRR	RUALLRLRLR	RUALLRLRLRRL	RUALLRLRLRRR	11	0
RUALLRLRLRL	RUALLRLRLR	RUALLRLRLRLR	RUALLRLRLRLL	11	0
RUALLRLRLLR	RUALLRLRLL	RUALLRLRLLRL	RUALLRLRLLRR	11	0
RUALLRLRLLL	RUALLRLRLL	RUALLRLRLLLR	RUALLRLRLLLL	11	0
RUALLRLLRRR	RUALLRLLRR	RUALLRLLRRRL	RUALLRLLRRRR	11	0
RUALLRLLRRL	RUALLRLLRR	RUALLRLLRRLL	RUALLRLLRRLR	11	0
RUALLRLLRLR	RUALLRLLRL	RUALLRLLRLRL	RUALLRLLRLRR	11	0
RUALLRLLRLL	RUALLRLLRL	RUALLRLLRLLL	RUALLRLLRLLR	11	0
RUALLRLLLRR	RUALLRLLLR	RUALLRLLLRRL	RUALLRLLLRRR	11	0
RUALLRLLLRL	RUALLRLLLR	RUALLRLLLRLL	RUALLRLLLRLR	11	0
RUALLRLLLLR	RUALLRLLLL	RUALLRLLLLRR	RUALLRLLLLRL	11	0
RUALLRLLLLL	RUALLRLLLL	RUALLRLLLLLL	RUALLRLLLLLR	11	0
RUALLLRRRRR	RUALLLRRRR	RUALLLRRRRRL	RUALLLRRRRRR	11	0
RUALLLRRRRL	RUALLLRRRR	RUALLLRRRRLR	RUALLLRRRRLL	11	0
RUALLLRRRLR	RUALLLRRRL	RUALLLRRRLRL	RUALLLRRRLRR	11	0
RUALLLRRRLL	RUALLLRRRL	RUALLLRRRLLR	RUALLLRRRLLL	11	0
RUALLLRRLRR	RUALLLRRLR	RUALLLRRLRRL	RUALLLRRLRRR	11	0
RUALLLRRLRL	RUALLLRRLR	RUALLLRRLRLL	RUALLLRRLRLR	11	0
RUALLLRRLLR	RUALLLRRLL	RUALLLRRLLRR	RUALLLRRLLRL	11	0
RUALLLRRLLL	RUALLLRRLL	RUALLLRRLLLR	RUALLLRRLLLL	11	0
RUALLLRLRRR	RUALLLRLRR	RUALLLRLRRRL	RUALLLRLRRRR	11	0
RUALLLRLRRL	RUALLLRLRR	RUALLLRLRRLR	RUALLLRLRRLL	11	0
RUALLLRLRLR	RUALLLRLRL	RUALLLRLRLRL	RUALLLRLRLRR	11	0
RUALLLRLRLL	RUALLLRLRL	RUALLLRLRLLR	RUALLLRLRLLL	11	0
RUALLLRLLRR	RUALLLRLLR	RUALLLRLLRRR	RUALLLRLLRRL	11	0
RUALLLRLLRL	RUALLLRLLR	RUALLLRLLRLL	RUALLLRLLRLR	11	0
RUALLLRLLLR	RUALLLRLLL	RUALLLRLLLRL	RUALLLRLLLRR	11	0
RUALLLRLLLL	RUALLLRLLL	RUALLLRLLLLR	RUALLLRLLLLL	11	0
RUALLLLRRRR	RUALLLLRRR	RUALLLLRRRRL	RUALLLLRRRRR	11	0
RUALLLLRRRL	RUALLLLRRR	RUALLLLRRRLR	RUALLLLRRRLL	11	0
RUALLLLRRLR	RUALLLLRRL	RUALLLLRRLRL	RUALLLLRRLRR	11	0
RUALLLLRRLL	RUALLLLRRL	RUALLLLRRLLR	RUALLLLRRLLL	11	0
RUALLLLRLRR	RUALLLLRLR	RUALLLLRLRRL	RUALLLLRLRRR	11	0
RUALLLLRLRL	RUALLLLRLR	RUALLLLRLRLL	RUALLLLRLRLR	11	0
RUALLLLRLLR	RUALLLLRLL	RUALLLLRLLRR	RUALLLLRLLRL	11	0
RUALLLLRLLL	RUALLLLRLL	RUALLLLRLLLL	RUALLLLRLLLR	11	0
RUALLLLLRRR	RUALLLLLRR	RUALLLLLRRRL	RUALLLLLRRRR	11	0
RUALLLLLRRL	RUALLLLLRR	RUALLLLLRRLL	RUALLLLLRRLR	11	0
RUALLLLLRLR	RUALLLLLRL	RUALLLLLRLRL	RUALLLLLRLRR	11	0
RUALLLLLRLL	RUALLLLLRL	RUALLLLLRLLR	RUALLLLLRLLL	11	0
RUALLLLLLRR	RUALLLLLLR	RUALLLLLLRRL	RUALLLLLLRRR	11	0
RUALLLLLLRL	RUALLLLLLR	RUALLLLLLRLL	RUALLLLLLRLR	11	0
RUALLLLLLLR	RUALLLLLLL	RUALLLLLLLRL	RUALLLLLLLRR	11	0
RUALLLLLLLL	RUALLLLLLL	RUALLLLLLLLL	RUALLLLLLLLR	11	0
RUCRRRRRRRR	RUCRRRRRRR	RUCRRRRRRRRL	RUCRRRRRRRRR	11	0
RUCRRRRRRRL	RUCRRRRRRR	RUCRRRRRRRLL	RUCRRRRRRRLR	11	0
RUCRRRRRRLR	RUCRRRRRRL	RUCRRRRRRLRL	RUCRRRRRRLRR	11	0
RUCRRRRRRLL	RUCRRRRRRL	RUCRRRRRRLLR	RUCRRRRRRLLL	11	0
RUCRRRRRLRR	RUCRRRRRLR	RUCRRRRRLRRR	RUCRRRRRLRRL	11	0
RUCRRRRRLRL	RUCRRRRRLR	RUCRRRRRLRLL	RUCRRRRRLRLR	11	0
RUCRRRRRLLR	RUCRRRRRLL	RUCRRRRRLLRL	RUCRRRRRLLRR	11	0
RUCRRRRRLLL	RUCRRRRRLL	RUCRRRRRLLLL	RUCRRRRRLLLR	11	0
RUCRRRRLRRR	RUCRRRRLRR	RUCRRRRLRRRL	RUCRRRRLRRRR	11	0
RUCRRRRLRRL	RUCRRRRLRR	RUCRRRRLRRLL	RUCRRRRLRRLR	11	0
RUCRRRRLRLR	RUCRRRRLRL	RUCRRRRLRLRL	RUCRRRRLRLRR	11	0
RUCRRRRLRLL	RUCRRRRLRL	RUCRRRRLRLLL	RUCRRRRLRLLR	11	0
RUCRRRRLLRR	RUCRRRRLLR	RUCRRRRLLRRR	RUCRRRRLLRRL	11	0
RUCRRRRLLRL	RUCRRRRLLR	RUCRRRRLLRLL	RUCRRRRLLRLR	11	0
RUCRRRRLLLR	RUCRRRRLLL	RUCRRRRLLLRR	RUCRRRRLLLRL	11	0
RUCRRRRLLLL	RUCRRRRLLL	RUCRRRRLLLLR	RUCRRRRLLLLL	11	0
RUCRRRLRRRR	RUCRRRLRRR	RUCRRRLRRRRL	RUCRRRLRRRRR	11	0
RUCRRRLRRRL	RUCRRRLRRR	RUCRRRLRRRLR	RUCRRRLRRRLL	11	0
RUCRRRLRRLR	RUCRRRLRRL	RUCRRRLRRLRL	RUCRRRLRRLRR	11	0
RUCRRRLRRLL	RUCRRRLRRL	RUCRRRLRRLLR	RUCRRRLRRLLL	11	0
RUCRRRLRLRR	RUCRRRLRLR	RUCRRRLRLRRL	RUCRRRLRLRRR	11	0
RUCRRRLRLRL	RUCRRRLRLR	RUCRRRLRLRLL	RUCRRRLRLRLR	11	0
RUCRRRLRLLR	RUCRRRLRLL	RUCRRRLRLLRR	RUCRRRLRLLRL	11	0
RUCRRRLRLLL	RUCRRRLRLL	RUCRRRLRLLLR	RUCRRRLRLLLL	11	0
RUCRRRLLRRR	RUCRRRLLRR	RUCRRRLLRRRL	RUCRRRLLRRRR	11	0
RUCRRRLLRRL	RUCRRRLLRR	RUCRRRLLRRLL	RUCRRRLLRRLR	11	0
RUCRRRLLRLR	RUCRRRLLRL	RUCRRRLLRLRL	RUCRRRLLRLRR	11	0
RUCRRRLLRLL	RUCRRRLLRL	RUCRRRLLRLLR	RUCRRRLLRLLL	11	0
RUCRRRLLLRR	RUCRRRLLLR	RUCRRRLLLRRL	RUCRRRLLLRRR	11	0
RUCRRRLLLRL	RUCRRRLLLR	RUCRRRLLLRLR	RUCRRRLLLRLL	11	0
RUCRRRLLLLR	RUCRRRLLLL	RUCRRRLLLLRR	RUCRRRLLLLRL	11	0
RUCRRRLLLLL	RUCRRRLLLL	RUCRRRLLLLLL	RUCRRRLLLLLR	11	0
RUCRRLRRRRR	RUCRRLRRRR	RUCRRLRRRRRL	RUCRRLRRRRRR	11	0
RUCRRLRRRRL	RUCRRLRRRR	RUCRRLRRRRLL	RUCRRLRRRRLR	11	0
RUCRRLRRRLR	RUCRRLRRRL	RUCRRLRRRLRL	RUCRRLRRRLRR	11	0
RUCRRLRRRLL	RUCRRLRRRL	RUCRRLRRRLLL	RUCRRLRRRLLR	11	0
RUCRRLRRLRR	RUCRRLRRLR	RUCRRLRRLRRR	RUCRRLRRLRRL	11	0
RUCRRLRRLRL	RUCRRLRRLR	RUCRRLRRLRLR	RUCRRLRRLRLL	11	0
RUCRRLRRLLR	RUCRRLRRLL	RUCRRLRRLLRL	RUCRRLRRLLRR	11	0
RUCRRLRRLLL	RUCRRLRRLL	RUCRRLRRLLLR	RUCRRLRRLLLL	11	0
RUCRRLRLRRR	RUCRRLRLRR	RUCRRLRLRRRL	RUCRRLRLRRRR	11	0
RUCRRLRLRRL	RUCRRLRLRR	RUCRRLRLRRLR	RUCRRLRLRRLL	11	0
RUCRRLRLRLR	RUCRRLRLRL	RUCRRLRLRLRL	RUCRRLRLRLRR	11	0
RUCRRLRLRLL	RUCRRLRLRL	RUCRRLRLRLLL	RUCRRLRLRLLR	11	0
RUCRRLRLLRR	RUCRRLRLLR	RUCRRLRLLRRL	RUCRRLRLLRRR	11	0
RUCRRLRLLRL	RUCRRLRLLR	RUCRRLRLLRLL	RUCRRLRLLRLR	11	0
RUCRRLRLLLR	RUCRRLRLLL	RUCRRLRLLLRL	RUCRRLRLLLRR	11	0
RUCRRLRLLLL	RUCRRLRLLL	RUCRRLRLLLLR	RUCRRLRLLLLL	11	0
RUCRRLLRRRR	RUCRRLLRRR	RUCRRLLRRRRR	RUCRRLLRRRRL	11	0
RUCRRLLRRRL	RUCRRLLRRR	RUCRRLLRRRLR	RUCRRLLRRRLL	11	0
RUCRRLLRRLR	RUCRRLLRRL	RUCRRLLRRLRL	RUCRRLLRRLRR	11	0
RUCRRLLRRLL	RUCRRLLRRL	RUCRRLLRRLLL	RUCRRLLRRLLR	11	0
RUCRRLLRLRR	RUCRRLLRLR	RUCRRLLRLRRL	RUCRRLLRLRRR	11	0
RUCRRLLRLRL	RUCRRLLRLR	RUCRRLLRLRLR	RUCRRLLRLRLL	11	0
RUCRRLLRLLR	RUCRRLLRLL	RUCRRLLRLLRL	RUCRRLLRLLRR	11	0
RUCRRLLRLLL	RUCRRLLRLL	RUCRRLLRLLLL	RUCRRLLRLLLR	11	0
RUCRRLLLRRR	RUCRRLLLRR	RUCRRLLLRRRL	RUCRRLLLRRRR	11	0
RUCRRLLLRRL	RUCRRLLLRR	RUCRRLLLRRLL	RUCRRLLLRRLR	11	0
RUCRRLLLRLR	RUCRRLLLRL	RUCRRLLLRLRL	RUCRRLLLRLRR	11	0
RUCRRLLLRLL	RUCRRLLLRL	RUCRRLLLRLLL	RUCRRLLLRLLR	11	0
RUCRRLLLLRR	RUCRRLLLLR	RUCRRLLLLRRL	RUCRRLLLLRRR	11	0
RUCRRLLLLRL	RUCRRLLLLR	RUCRRLLLLRLL	RUCRRLLLLRLR	11	0
RUCRRLLLLLR	RUCRRLLLLL	RUCRRLLLLLRR	RUCRRLLLLLRL	11	0
RUCRRLLLLLL	RUCRRLLLLL	RUCRRLLLLLLR	RUCRRLLLLLLL	11	0
RUCRLRRRRRR	RUCRLRRRRR	RUCRLRRRRRRL	RUCRLRRRRRRR	11	0
RUCRLRRRRRL	RUCRLRRRRR	RUCRLRRRRRLR	RUCRLRRRRRLL	11	0
RUCRLRRRRLR	RUCRLRRRRL	RUCRLRRRRLRL	RUCRLRRRRLRR	11	0
RUCRLRRRRLL	RUCRLRRRRL	RUCRLRRRRLLR	RUCRLRRRRLLL	11	0
RUCRLRRRLRR	RUCRLRRRLR	RUCRLRRRLRRL	RUCRLRRRLRRR	11	0
RUCRLRRRLRL	RUCRLRRRLR	RUCRLRRRLRLL	RUCRLRRRLRLR	11	0
RUCRLRRRLLR	RUCRLRRRLL	RUCRLRRRLLRL	RUCRLRRRLLRR	11	0
RUCRLRRRLLL	RUCRLRRRLL	RUCRLRRRLLLR	RUCRLRRRLLLL	11	0
RUCRLRRLRRR	RUCRLRRLRR	RUCRLRRLRRRL	RUCRLRRLRRRR	11	0
RUCRLRRLRRL	RUCRLRRLRR	RUCRLRRLRRLL	RUCRLRRLRRLR	11	0
RUCRLRRLRLR	RUCRLRRLRL	RUCRLRRLRLRL	RUCRLRRLRLRR	11	0
RUCRLRRLRLL	RUCRLRRLRL	RUCRLRRLRLLL	RUCRLRRLRLLR	11	0
RUCRLRRLLRR	RUCRLRRLLR	RUCRLRRLLRRL	RUCRLRRLLRRR	11	0
RUCRLRRLLRL	RUCRLRRLLR	RUCRLRRLLRLR	RUCRLRRLLRLL	11	0
RUCRLRRLLLR	RUCRLRRLLL	RUCRLRRLLLRL	RUCRLRRLLLRR	11	0
RUCRLRRLLLL	RUCRLRRLLL	RUCRLRRLLLLL	RUCRLRRLLLLR	11	0
RUCRLRLRRRR	RUCRLRLRRR	RUCRLRLRRRRL	RUCRLRLRRRRR	11	0
RUCRLRLRRRL	RUCRLRLRRR	RUCRLRLRRRLL	RUCRLRLRRRLR	11	0
RUCRLRLRRLR	RUCRLRLRRL	RUCRLRLRRLRR	RUCRLRLRRLRL	11	0
RUCRLRLRRLL	RUCRLRLRRL	RUCRLRLRRLLL	RUCRLRLRRLLR	11	0
RUCRLRLRLRR	RUCRLRLRLR	RUCRLRLRLRRL	RUCRLRLRLRRR	11	0
RUCRLRLRLRL	RUCRLRLRLR	RUCRLRLRLRLL	RUCRLRLRLRLR	11	0
RUCRLRLRLLR	RUCRLRLRLL	RUCRLRLRLLRL	RUCRLRLRLLRR	11	0
RUCRLRLRLLL	RUCRLRLRLL	RUCRLRLRLLLL	RUCRLRLRLLLR	11	0
RUCRLRLLRRR	RUCRLRLLRR	RUCRLRLLRRRL	RUCRLRLLRRRR	11	0
RUCRLRLLRRL	RUCRLRLLRR	RUCRLRLLRRLL	RUCRLRLLRRLR	11	0
RUCRLRLLRLR	RUCRLRLLRL	RUCRLRLLRLRR	RUCRLRLLRLRL	11	0
RUCRLRLLRLL	RUCRLRLLRL	RUCRLRLLRLLR	RUCRLRLLRLLL	11	0
RUCRLRLLLRR	RUCRLRLLLR	RUCRLRLLLRRL	RUCRLRLLLRRR	11	0
RUCRLRLLLRL	RUCRLRLLLR	RUCRLRLLLRLR	RUCRLRLLLRLL	11	0
RUCRLRLLLLR	RUCRLRLLLL	RUCRLRLLLLRL	RUCRLRLLLLRR	11	0
RUCRLRLLLLL	RUCRLRLLLL	RUCRLRLLLLLR	RUCRLRLLLLLL	11	0
RUCRLLRRRRR	RUCRLLRRRR	RUCRLLRRRRRL	RUCRLLRRRRRR	11	0
RUCRLLRRRRL	RUCRLLRRRR	RUCRLLRRRRLL	RUCRLLRRRRLR	11	0
RUCRLLRRRLR	RUCRLLRRRL	RUCRLLRRRLRL	RUCRLLRRRLRR	11	0
RUCRLLRRRLL	RUCRLLRRRL	RUCRLLRRRLLL	RUCRLLRRRLLR	11	0
RUCRLLRRLRR	RUCRLLRRLR	RUCRLLRRLRRL	RUCRLLRRLRRR	11	0
RUCRLLRRLRL	RUCRLLRRLR	RUCRLLRRLRLR	RUCRLLRRLRLL	11	0
RUCRLLRRLLR	RUCRLLRRLL	RUCRLLRRLLRL	RUCRLLRRLLRR	11	0
RUCRLLRRLLL	RUCRLLRRLL	RUCRLLRRLLLL	RUCRLLRRLLLR	11	0
RUCRLLRLRRR	RUCRLLRLRR	RUCRLLRLRRRL	RUCRLLRLRRRR	11	0
RUCRLLRLRRL	RUCRLLRLRR	RUCRLLRLRRLL	RUCRLLRLRRLR	11	0
RUCRLLRLRLR	RUCRLLRLRL	RUCRLLRLRLRL	RUCRLLRLRLRR	11	0
RUCRLLRLRLL	RUCRLLRLRL	RUCRLLRLRLLR	RUCRLLRLRLLL	11	0
RUCRLLRLLRR	RUCRLLRLLR	RUCRLLRLLRRL	RUCRLLRLLRRR	11	0
RUCRLLRLLRL	RUCRLLRLLR	RUCRLLRLLRLL	RUCRLLRLLRLR	11	0
RUCRLLRLLLR	RUCRLLRLLL	RUCRLLRLLLRL	RUCRLLRLLLRR	11	0
RUCRLLRLLLL	RUCRLLRLLL	RUCRLLRLLLLR	RUCRLLRLLLLL	11	0
RUCRLLLRRRR	RUCRLLLRRR	RUCRLLLRRRRL	RUCRLLLRRRRR	11	0
RUCRLLLRRRL	RUCRLLLRRR	RUCRLLLRRRLL	RUCRLLLRRRLR	11	0
RUCRLLLRRLR	RUCRLLLRRL	RUCRLLLRRLRR	RUCRLLLRRLRL	11	0
RUCRLLLRRLL	RUCRLLLRRL	RUCRLLLRRLLL	RUCRLLLRRLLR	11	0
RUCRLLLRLRR	RUCRLLLRLR	RUCRLLLRLRRL	RUCRLLLRLRRR	11	0
RUCRLLLRLRL	RUCRLLLRLR	RUCRLLLRLRLL	RUCRLLLRLRLR	11	0
RUCRLLLRLLR	RUCRLLLRLL	RUCRLLLRLLRL	RUCRLLLRLLRR	11	0
RUCRLLLRLLL	RUCRLLLRLL	RUCRLLLRLLLL	RUCRLLLRLLLR	11	0
RUCRLLLLRRR	RUCRLLLLRR	RUCRLLLLRRRL	RUCRLLLLRRRR	11	0
RUCRLLLLRRL	RUCRLLLLRR	RUCRLLLLRRLL	RUCRLLLLRRLR	11	0
RUCRLLLLRLR	RUCRLLLLRL	RUCRLLLLRLRL	RUCRLLLLRLRR	11	0
RUCRLLLLRLL	RUCRLLLLRL	RUCRLLLLRLLR	RUCRLLLLRLLL	11	0
RUCRLLLLLRR	RUCRLLLLLR	RUCRLLLLLRRL	RUCRLLLLLRRR	11	0
RUCRLLLLLRL	RUCRLLLLLR	RUCRLLLLLRLL	RUCRLLLLLRLR	11	0
RUCRLLLLLLR	RUCRLLLLLL	RUCRLLLLLLRR	RUCRLLLLLLRL	11	0
RUCRLLLLLLL	RUCRLLLLLL	RUCRLLLLLLLL	RUCRLLLLLLLR	11	0
RUCLLRRRRRR	RUCLLRRRRR	RUCLLRRRRRRL	RUCLLRRRRRRR	11	0
RUCLLRRRRRL	RUCLLRRRRR	RUCLLRRRRRLL	RUCLLRRRRRLR	11	0
RUCLLRRRRLR	RUCLLRRRRL	RUCLLRRRRLRL	RUCLLRRRRLRR	11	0
RUCLLRRRRLL	RUCLLRRRRL	RUCLLRRRRLLR	RUCLLRRRRLLL	11	0
RUCLLRRRLRR	RUCLLRRRLR	RUCLLRRRLRRL	RUCLLRRRLRRR	11	0
RUCLLRRRLRL	RUCLLRRRLR	RUCLLRRRLRLL	RUCLLRRRLRLR	11	0
RUCLLRRRLLR	RUCLLRRRLL	RUCLLRRRLLRL	RUCLLRRRLLRR	11	0
RUCLLRRRLLL	RUCLLRRRLL	RUCLLRRRLLLR	RUCLLRRRLLLL	11	0
RUCLLRRLRRR	RUCLLRRLRR	RUCLLRRLRRRL	RUCLLRRLRRRR	11	0
RUCLLRRLRRL	RUCLLRRLRR	RUCLLRRLRRLL	RUCLLRRLRRLR	11	0
RUCLLRRLRLR	RUCLLRRLRL	RUCLLRRLRLRR	RUCLLRRLRLRL	11	0
RUCLLRRLRLL	RUCLLRRLRL	RUCLLRRLRLLR	RUCLLRRLRLLL	11	0
RUCLLRRLLRR	RUCLLRRLLR	RUCLLRRLLRRL	RUCLLRRLLRRR	11	0
RUCLLRRLLRL	RUCLLRRLLR	RUCLLRRLLRLL	RUCLLRRLLRLR	11	0
RUCLLRRLLLR	RUCLLRRLLL	RUCLLRRLLLRL	RUCLLRRLLLRR	11	0
RUCLLRRLLLL	RUCLLRRLLL	RUCLLRRLLLLR	RUCLLRRLLLLL	11	0
RUCLLRLRRRR	RUCLLRLRRR	RUCLLRLRRRRL	RUCLLRLRRRRR	11	0
RUCLLRLRRRL	RUCLLRLRRR	RUCLLRLRRRLL	RUCLLRLRRRLR	11	2
RUCLLRLRRLR	RUCLLRLRRL	RUCLLRLRRLRL	RUCLLRLRRLRR	11	0
RUCLLRLRRLL	RUCLLRLRRL	RUCLLRLRRLLR	RUCLLRLRRLLL	11	0
RUCLLRLRLRR	RUCLLRLRLR	RUCLLRLRLRRL	RUCLLRLRLRRR	11	0
RUCLLRLRLRL	RUCLLRLRLR	RUCLLRLRLRLL	RUCLLRLRLRLR	11	2
RUCLLRLRLLR	RUCLLRLRLL	RUCLLRLRLLRL	RUCLLRLRLLRR	11	0
RUCLLRLRLLL	RUCLLRLRLL	RUCLLRLRLLLL	RUCLLRLRLLLR	11	0
RUCLLRLLRRR	RUCLLRLLRR	RUCLLRLLRRRL	RUCLLRLLRRRR	11	0
RUCLLRLLRRL	RUCLLRLLRR	RUCLLRLLRRLL	RUCLLRLLRRLR	11	0
RUCLLRLLRLR	RUCLLRLLRL	RUCLLRLLRLRR	RUCLLRLLRLRL	11	0
RUCLLRLLRLL	RUCLLRLLRL	RUCLLRLLRLLL	RUCLLRLLRLLR	11	0
RUCLLRLLLRR	RUCLLRLLLR	RUCLLRLLLRRL	RUCLLRLLLRRR	11	0
RUCLLRLLLRL	RUCLLRLLLR	RUCLLRLLLRLR	RUCLLRLLLRLL	11	0
RUCLLRLLLLR	RUCLLRLLLL	RUCLLRLLLLRR	RUCLLRLLLLRL	11	0
RUCLLRLLLLL	RUCLLRLLLL	RUCLLRLLLLLL	RUCLLRLLLLLR	11	0
RUCLLLRRRRR	RUCLLLRRRR	RUCLLLRRRRRL	RUCLLLRRRRRR	11	0
RUCLLLRRRRL	RUCLLLRRRR	RUCLLLRRRRLL	RUCLLLRRRRLR	11	0
RUCLLLRRRLR	RUCLLLRRRL	RUCLLLRRRLRL	RUCLLLRRRLRR	11	0
RUCLLLRRRLL	RUCLLLRRRL	RUCLLLRRRLLL	RUCLLLRRRLLR	11	2
RUCLLLRRLRR	RUCLLLRRLR	RUCLLLRRLRRR	RUCLLLRRLRRL	11	0
RUCLLLRRLRL	RUCLLLRRLR	RUCLLLRRLRLR	RUCLLLRRLRLL	11	0
RUCLLLRRLLR	RUCLLLRRLL	RUCLLLRRLLRL	RUCLLLRRLLRR	11	0
RUCLLLRRLLL	RUCLLLRRLL	RUCLLLRRLLLL	RUCLLLRRLLLR	11	0
RUCLLLRLRRR	RUCLLLRLRR	RUCLLLRLRRRR	RUCLLLRLRRRL	11	0
RUCLLLRLRRL	RUCLLLRLRR	RUCLLLRLRRLR	RUCLLLRLRRLL	11	0
RUCLLLRLRLR	RUCLLLRLRL	RUCLLLRLRLRL	RUCLLLRLRLRR	11	0
RUCLLLRLRLL	RUCLLLRLRL	RUCLLLRLRLLL	RUCLLLRLRLLR	11	2
RUCLLLRLLRR	RUCLLLRLLR	RUCLLLRLLRRR	RUCLLLRLLRRL	11	0
RUCLLLRLLRL	RUCLLLRLLR	RUCLLLRLLRLR	RUCLLLRLLRLL	11	0
RUCLLLRLLLR	RUCLLLRLLL	RUCLLLRLLLRR	RUCLLLRLLLRL	11	0
RUCLLLRLLLL	RUCLLLRLLL	RUCLLLRLLLLL	RUCLLLRLLLLR	11	0
RUCLLLLRRRR	RUCLLLLRRR	RUCLLLLRRRRL	RUCLLLLRRRRR	11	0
RUCLLLLRRRL	RUCLLLLRRR	RUCLLLLRRRLL	RUCLLLLRRRLR	11	0
RUCLLLLRRLR	RUCLLLLRRL	RUCLLLLRRLRR	RUCLLLLRRLRL	11	0
RUCLLLLRRLL	RUCLLLLRRL	RUCLLLLRRLLL	RUCLLLLRRLLR	11	0
RUCLLLLRLRR	RUCLLLLRLR	RUCLLLLRLRRR	RUCLLLLRLRRL	11	0
RUCLLLLRLRL	RUCLLLLRLR	RUCLLLLRLRLL	RUCLLLLRLRLR	11	0
RUCLLLLRLLR	RUCLLLLRLL	RUCLLLLRLLRR	RUCLLLLRLLRL	11	0
RUCLLLLRLLL	RUCLLLLRLL	RUCLLLLRLLLL	RUCLLLLRLLLR	11	0
RUCLLLLLRRR	RUCLLLLLRR	RUCLLLLLRRRL	RUCLLLLLRRRR	11	0
RUCLLLLLRRL	RUCLLLLLRR	RUCLLLLLRRLL	RUCLLLLLRRLR	11	0
RUCLLLLLRLR	RUCLLLLLRL	RUCLLLLLRLRL	RUCLLLLLRLRR	11	0
RUCLLLLLRLL	RUCLLLLLRL	RUCLLLLLRLLL	RUCLLLLLRLLR	11	0
RUCLLLLLLRR	RUCLLLLLLR	RUCLLLLLLRRL	RUCLLLLLLRRR	11	0
RUCLLLLLLRL	RUCLLLLLLR	RUCLLLLLLRLR	RUCLLLLLLRLL	11	0
RUCLLLLLLLR	RUCLLLLLLL	RUCLLLLLLLRL	RUCLLLLLLLRR	11	0
RUCLLLLLLLL	RUCLLLLLLL	RUCLLLLLLLLL	RUCLLLLLLLLR	11	2
RUCLRRRRRRR	RUCLRRRRRR	RUCLRRRRRRRL	RUCLRRRRRRRR	11	0
RUCLRRRRRRL	RUCLRRRRRR	RUCLRRRRRRLR	RUCLRRRRRRLL	11	0
RUCLRRRRRLR	RUCLRRRRRL	RUCLRRRRRLRL	RUCLRRRRRLRR	11	0
RUCLRRRRRLL	RUCLRRRRRL	RUCLRRRRRLLR	RUCLRRRRRLLL	11	0
RUCLRRRRLRR	RUCLRRRRLR	RUCLRRRRLRRL	RUCLRRRRLRRR	11	0
RUCLRRRRLRL	RUCLRRRRLR	RUCLRRRRLRLR	RUCLRRRRLRLL	11	0
RUCLRRRRLLR	RUCLRRRRLL	RUCLRRRRLLRR	RUCLRRRRLLRL	11	0
RUCLRRRRLLL	RUCLRRRRLL	RUCLRRRRLLLL	RUCLRRRRLLLR	11	0
RUCLRRRLRRR	RUCLRRRLRR	RUCLRRRLRRRL	RUCLRRRLRRRR	11	0
RUCLRRRLRRL	RUCLRRRLRR	RUCLRRRLRRLR	RUCLRRRLRRLL	11	0
RUCLRRRLRLR	RUCLRRRLRL	RUCLRRRLRLRL	RUCLRRRLRLRR	11	0
RUCLRRRLRLL	RUCLRRRLRL	RUCLRRRLRLLL	RUCLRRRLRLLR	11	0
RUCLRRRLLRR	RUCLRRRLLR	RUCLRRRLLRRL	RUCLRRRLLRRR	11	0
RUCLRRRLLRL	RUCLRRRLLR	RUCLRRRLLRLR	RUCLRRRLLRLL	11	0
RUCLRRRLLLR	RUCLRRRLLL	RUCLRRRLLLRL	RUCLRRRLLLRR	11	0
RUCLRRRLLLL	RUCLRRRLLL	RUCLRRRLLLLL	RUCLRRRLLLLR	11	0
RUCLRRLRRRR	RUCLRRLRRR	RUCLRRLRRRRL	RUCLRRLRRRRR	11	0
RUCLRRLRRRL	RUCLRRLRRR	RUCLRRLRRRLL	RUCLRRLRRRLR	11	0
RUCLRRLRRLR	RUCLRRLRRL	RUCLRRLRRLRL	RUCLRRLRRLRR	11	0
RUCLRRLRRLL	RUCLRRLRRL	RUCLRRLRRLLL	RUCLRRLRRLLR	11	0
RUCLRRLRLRR	RUCLRRLRLR	RUCLRRLRLRRR	RUCLRRLRLRRL	11	0
RUCLRRLRLRL	RUCLRRLRLR	RUCLRRLRLRLL	RUCLRRLRLRLR	11	0
RUCLRRLRLLR	RUCLRRLRLL	RUCLRRLRLLRL	RUCLRRLRLLRR	11	0
RUCLRRLRLLL	RUCLRRLRLL	RUCLRRLRLLLL	RUCLRRLRLLLR	11	0
RUCLRRLLRRR	RUCLRRLLRR	RUCLRRLLRRRL	RUCLRRLLRRRR	11	0
RUCLRRLLRRL	RUCLRRLLRR	RUCLRRLLRRLL	RUCLRRLLRRLR	11	0
RUCLRRLLRLR	RUCLRRLLRL	RUCLRRLLRLRR	RUCLRRLLRLRL	11	0
RUCLRRLLRLL	RUCLRRLLRL	RUCLRRLLRLLR	RUCLRRLLRLLL	11	0
RUCLRRLLLRR	RUCLRRLLLR	RUCLRRLLLRRL	RUCLRRLLLRRR	11	0
RUCLRRLLLRL	RUCLRRLLLR	RUCLRRLLLRLR	RUCLRRLLLRLL	11	0
RUCLRRLLLLR	RUCLRRLLLL	RUCLRRLLLLRL	RUCLRRLLLLRR	11	0
RUCLRRLLLLL	RUCLRRLLLL	RUCLRRLLLLLL	RUCLRRLLLLLR	11	0
RUCLRLRRRRR	RUCLRLRRRR	RUCLRLRRRRRL	RUCLRLRRRRRR	11	0
RUCLRLRRRRL	RUCLRLRRRR	RUCLRLRRRRLL	RUCLRLRRRRLR	11	0
RUCLRLRRRLR	RUCLRLRRRL	RUCLRLRRRLRL	RUCLRLRRRLRR	11	0
RUCLRLRRRLL	RUCLRLRRRL	RUCLRLRRRLLL	RUCLRLRRRLLR	11	0
RUCLRLRRLRR	RUCLRLRRLR	RUCLRLRRLRRL	RUCLRLRRLRRR	11	0
RUCLRLRRLRL	RUCLRLRRLR	RUCLRLRRLRLR	RUCLRLRRLRLL	11	0
RUCLRLRRLLR	RUCLRLRRLL	RUCLRLRRLLRR	RUCLRLRRLLRL	11	0
RUCLRLRRLLL	RUCLRLRRLL	RUCLRLRRLLLL	RUCLRLRRLLLR	11	0
RUCLRLRLRRR	RUCLRLRLRR	RUCLRLRLRRRL	RUCLRLRLRRRR	11	0
RUCLRLRLRRL	RUCLRLRLRR	RUCLRLRLRRLL	RUCLRLRLRRLR	11	0
RUCLRLRLRLR	RUCLRLRLRL	RUCLRLRLRLRL	RUCLRLRLRLRR	11	0
RUCLRLRLRLL	RUCLRLRLRL	RUCLRLRLRLLR	RUCLRLRLRLLL	11	0
RUCLRLRLLRR	RUCLRLRLLR	RUCLRLRLLRRL	RUCLRLRLLRRR	11	0
RUCLRLRLLRL	RUCLRLRLLR	RUCLRLRLLRLL	RUCLRLRLLRLR	11	0
RUCLRLRLLLR	RUCLRLRLLL	RUCLRLRLLLRL	RUCLRLRLLLRR	11	0
RUCLRLRLLLL	RUCLRLRLLL	RUCLRLRLLLLL	RUCLRLRLLLLR	11	0
RUCLRLLRRRR	RUCLRLLRRR	RUCLRLLRRRRL	RUCLRLLRRRRR	11	0
RUCLRLLRRRL	RUCLRLLRRR	RUCLRLLRRRLR	RUCLRLLRRRLL	11	0
RUCLRLLRRLR	RUCLRLLRRL	RUCLRLLRRLRL	RUCLRLLRRLRR	11	0
RUCLRLLRRLL	RUCLRLLRRL	RUCLRLLRRLLR	RUCLRLLRRLLL	11	0
RUCLRLLRLRR	RUCLRLLRLR	RUCLRLLRLRRL	RUCLRLLRLRRR	11	0
RUCLRLLRLRL	RUCLRLLRLR	RUCLRLLRLRLR	RUCLRLLRLRLL	11	0
RUCLRLLRLLR	RUCLRLLRLL	RUCLRLLRLLRL	RUCLRLLRLLRR	11	0
RUCLRLLRLLL	RUCLRLLRLL	RUCLRLLRLLLR	RUCLRLLRLLLL	11	0
RUCLRLLLRRR	RUCLRLLLRR	RUCLRLLLRRRL	RUCLRLLLRRRR	11	0
RUCLRLLLRRL	RUCLRLLLRR	RUCLRLLLRRLR	RUCLRLLLRRLL	11	0
RUCLRLLLRLR	RUCLRLLLRL	RUCLRLLLRLRL	RUCLRLLLRLRR	11	0
RUCLRLLLRLL	RUCLRLLLRL	RUCLRLLLRLLR	RUCLRLLLRLLL	11	0
RUCLRLLLLRR	RUCLRLLLLR	RUCLRLLLLRRL	RUCLRLLLLRRR	11	0
RUCLRLLLLRL	RUCLRLLLLR	RUCLRLLLLRLL	RUCLRLLLLRLR	11	0
RUCLRLLLLLR	RUCLRLLLLL	RUCLRLLLLLRR	RUCLRLLLLLRL	11	0
RUCLRLLLLLL	RUCLRLLLLL	RUCLRLLLLLLR	RUCLRLLLLLLL	11	0
RUBLLRRRRRR	RUBLLRRRRR	RUBLLRRRRRRL	RUBLLRRRRRRR	11	0
RUBLLRRRRRL	RUBLLRRRRR	RUBLLRRRRRLR	RUBLLRRRRRLL	11	0
RUBLLRRRRLR	RUBLLRRRRL	RUBLLRRRRLRL	RUBLLRRRRLRR	11	0
RUBLLRRRRLL	RUBLLRRRRL	RUBLLRRRRLLR	RUBLLRRRRLLL	11	0
RUBLLRRRLRR	RUBLLRRRLR	RUBLLRRRLRRL	RUBLLRRRLRRR	11	0
RUBLLRRRLRL	RUBLLRRRLR	RUBLLRRRLRLL	RUBLLRRRLRLR	11	0
RUBLLRRRLLR	RUBLLRRRLL	RUBLLRRRLLRL	RUBLLRRRLLRR	11	0
RUBLLRRRLLL	RUBLLRRRLL	RUBLLRRRLLLL	RUBLLRRRLLLR	11	0
RUBLLRRLRRR	RUBLLRRLRR	RUBLLRRLRRRL	RUBLLRRLRRRR	11	0
RUBLLRRLRRL	RUBLLRRLRR	RUBLLRRLRRLL	RUBLLRRLRRLR	11	0
RUBLLRRLRLR	RUBLLRRLRL	RUBLLRRLRLRR	RUBLLRRLRLRL	11	0
RUBLLRRLRLL	RUBLLRRLRL	RUBLLRRLRLLR	RUBLLRRLRLLL	11	0
RUBLLRRLLRR	RUBLLRRLLR	RUBLLRRLLRRL	RUBLLRRLLRRR	11	0
RUBLLRRLLRL	RUBLLRRLLR	RUBLLRRLLRLL	RUBLLRRLLRLR	11	0
RUBLLRRLLLR	RUBLLRRLLL	RUBLLRRLLLRL	RUBLLRRLLLRR	11	2
RUBLLRRLLLL	RUBLLRRLLL	RUBLLRRLLLLR	RUBLLRRLLLLL	11	0
RUBLLRLRRRR	RUBLLRLRRR	RUBLLRLRRRRL	RUBLLRLRRRRR	11	0
RUBLLRLRRRL	RUBLLRLRRR	RUBLLRLRRRLL	RUBLLRLRRRLR	11	0
RUBLLRLRRLR	RUBLLRLRRL	RUBLLRLRRLRL	RUBLLRLRRLRR	11	0
RUBLLRLRRLL	RUBLLRLRRL	RUBLLRLRRLLL	RUBLLRLRRLLR	11	0
RUBLLRLRLRR	RUBLLRLRLR	RUBLLRLRLRRL	RUBLLRLRLRRR	11	0
RUBLLRLRLRL	RUBLLRLRLR	RUBLLRLRLRLR	RUBLLRLRLRLL	11	0
RUBLLRLRLLR	RUBLLRLRLL	RUBLLRLRLLRL	RUBLLRLRLLRR	11	0
RUBLLRLRLLL	RUBLLRLRLL	RUBLLRLRLLLR	RUBLLRLRLLLL	11	0
RUBLLRLLRRR	RUBLLRLLRR	RUBLLRLLRRRL	RUBLLRLLRRRR	11	0
RUBLLRLLRRL	RUBLLRLLRR	RUBLLRLLRRLL	RUBLLRLLRRLR	11	0
RUBLLRLLRLR	RUBLLRLLRL	RUBLLRLLRLRL	RUBLLRLLRLRR	11	0
RUBLLRLLRLL	RUBLLRLLRL	RUBLLRLLRLLL	RUBLLRLLRLLR	11	2
RUBLLRLLLRR	RUBLLRLLLR	RUBLLRLLLRRL	RUBLLRLLLRRR	11	0
RUBLLRLLLRL	RUBLLRLLLR	RUBLLRLLLRLL	RUBLLRLLLRLR	11	0
RUBLLRLLLLR	RUBLLRLLLL	RUBLLRLLLLRL	RUBLLRLLLLRR	11	0
RUBLLRLLLLL	RUBLLRLLLL	RUBLLRLLLLLL	RUBLLRLLLLLR	11	0
RUBLLLRRRRR	RUBLLLRRRR	RUBLLLRRRRRL	RUBLLLRRRRRR	11	0
RUBLLLRRRRL	RUBLLLRRRR	RUBLLLRRRRLL	RUBLLLRRRRLR	11	0
RUBLLLRRRLR	RUBLLLRRRL	RUBLLLRRRLRL	RUBLLLRRRLRR	11	0
RUBLLLRRRLL	RUBLLLRRRL	RUBLLLRRRLLL	RUBLLLRRRLLR	11	0
RUBLLLRRLRR	RUBLLLRRLR	RUBLLLRRLRRL	RUBLLLRRLRRR	11	0
RUBLLLRRLRL	RUBLLLRRLR	RUBLLLRRLRLR	RUBLLLRRLRLL	11	0
RUBLLLRRLLR	RUBLLLRRLL	RUBLLLRRLLRR	RUBLLLRRLLRL	11	0
RUBLLLRRLLL	RUBLLLRRLL	RUBLLLRRLLLL	RUBLLLRRLLLR	11	0
RUBLLLRLRRR	RUBLLLRLRR	RUBLLLRLRRRL	RUBLLLRLRRRR	11	0
RUBLLLRLRRL	RUBLLLRLRR	RUBLLLRLRRLL	RUBLLLRLRRLR	11	0
RUBLLLRLRLR	RUBLLLRLRL	RUBLLLRLRLRL	RUBLLLRLRLRR	11	0
RUBLLLRLRLL	RUBLLLRLRL	RUBLLLRLRLLL	RUBLLLRLRLLR	11	2
RUBLLLRLLRR	RUBLLLRLLR	RUBLLLRLLRRR	RUBLLLRLLRRL	11	0
RUBLLLRLLRL	RUBLLLRLLR	RUBLLLRLLRLR	RUBLLLRLLRLL	11	0
RUBLLLRLLLR	RUBLLLRLLL	RUBLLLRLLLRR	RUBLLLRLLLRL	11	0
RUBLLLRLLLL	RUBLLLRLLL	RUBLLLRLLLLL	RUBLLLRLLLLR	11	0
RUBLLLLRRRR	RUBLLLLRRR	RUBLLLLRRRRL	RUBLLLLRRRRR	11	0
RUBLLLLRRRL	RUBLLLLRRR	RUBLLLLRRRLL	RUBLLLLRRRLR	11	0
RUBLLLLRRLR	RUBLLLLRRL	RUBLLLLRRLRL	RUBLLLLRRLRR	11	0
RUBLLLLRRLL	RUBLLLLRRL	RUBLLLLRRLLL	RUBLLLLRRLLR	11	0
RUBLLLLRLRR	RUBLLLLRLR	RUBLLLLRLRRL	RUBLLLLRLRRR	11	0
RUBLLLLRLRL	RUBLLLLRLR	RUBLLLLRLRLL	RUBLLLLRLRLR	11	0
RUBLLLLRLLR	RUBLLLLRLL	RUBLLLLRLLRL	RUBLLLLRLLRR	11	0
RUBLLLLRLLL	RUBLLLLRLL	RUBLLLLRLLLL	RUBLLLLRLLLR	11	0
RUBLLLLLRRR	RUBLLLLLRR	RUBLLLLLRRRL	RUBLLLLLRRRR	11	0
RUBLLLLLRRL	RUBLLLLLRR	RUBLLLLLRRLL	RUBLLLLLRRLR	11	0
RUBLLLLLRLR	RUBLLLLLRL	RUBLLLLLRLRL	RUBLLLLLRLRR	11	0
RUBLLLLLRLL	RUBLLLLLRL	RUBLLLLLRLLR	RUBLLLLLRLLL	11	0
RUBLLLLLLRR	RUBLLLLLLR	RUBLLLLLLRRL	RUBLLLLLLRRR	11	0
RUBLLLLLLRL	RUBLLLLLLR	RUBLLLLLLRLL	RUBLLLLLLRLR	11	0
RUBLLLLLLLR	RUBLLLLLLL	RUBLLLLLLLRR	RUBLLLLLLLRL	11	0
RUBLLLLLLLL	RUBLLLLLLL	RUBLLLLLLLLL	RUBLLLLLLLLR	11	0
RUBLRRRRRRR	RUBLRRRRRR	RUBLRRRRRRRL	RUBLRRRRRRRR	11	0
RUBLRRRRRRL	RUBLRRRRRR	RUBLRRRRRRLL	RUBLRRRRRRLR	11	0
RUBLRRRRRLR	RUBLRRRRRL	RUBLRRRRRLRL	RUBLRRRRRLRR	11	0
RUBLRRRRRLL	RUBLRRRRRL	RUBLRRRRRLLR	RUBLRRRRRLLL	11	0
RUBLRRRRLRR	RUBLRRRRLR	RUBLRRRRLRRL	RUBLRRRRLRRR	11	0
RUBLRRRRLRL	RUBLRRRRLR	RUBLRRRRLRLL	RUBLRRRRLRLR	11	0
RUBLRRRRLLR	RUBLRRRRLL	RUBLRRRRLLRR	RUBLRRRRLLRL	11	0
RUBLRRRRLLL	RUBLRRRRLL	RUBLRRRRLLLL	RUBLRRRRLLLR	11	0
RUBLRRRLRRR	RUBLRRRLRR	RUBLRRRLRRRL	RUBLRRRLRRRR	11	0
RUBLRRRLRRL	RUBLRRRLRR	RUBLRRRLRRLL	RUBLRRRLRRLR	11	0
RUBLRRRLRLR	RUBLRRRLRL	RUBLRRRLRLRL	RUBLRRRLRLRR	11	0
RUBLRRRLRLL	RUBLRRRLRL	RUBLRRRLRLLL	RUBLRRRLRLLR	11	0
RUBLRRRLLRR	RUBLRRRLLR	RUBLRRRLLRRR	RUBLRRRLLRRL	11	0
RUBLRRRLLRL	RUBLRRRLLR	RUBLRRRLLRLL	RUBLRRRLLRLR	11	0
RUBLRRRLLLR	RUBLRRRLLL	RUBLRRRLLLRL	RUBLRRRLLLRR	11	0
RUBLRRRLLLL	RUBLRRRLLL	RUBLRRRLLLLR	RUBLRRRLLLLL	11	0
RUBLRRLRRRR	RUBLRRLRRR	RUBLRRLRRRRL	RUBLRRLRRRRR	11	0
RUBLRRLRRRL	RUBLRRLRRR	RUBLRRLRRRLL	RUBLRRLRRRLR	11	0
RUBLRRLRRLR	RUBLRRLRRL	RUBLRRLRRLRL	RUBLRRLRRLRR	11	0
RUBLRRLRRLL	RUBLRRLRRL	RUBLRRLRRLLL	RUBLRRLRRLLR	11	0
RUBLRRLRLRR	RUBLRRLRLR	RUBLRRLRLRRL	RUBLRRLRLRRR	11	0
RUBLRRLRLRL	RUBLRRLRLR	RUBLRRLRLRLL	RUBLRRLRLRLR	11	0
RUBLRRLRLLR	RUBLRRLRLL	RUBLRRLRLLRL	RUBLRRLRLLRR	11	0
RUBLRRLRLLL	RUBLRRLRLL	RUBLRRLRLLLR	RUBLRRLRLLLL	11	0
RUBLRRLLRRR	RUBLRRLLRR	RUBLRRLLRRRR	RUBLRRLLRRRL	11	0
RUBLRRLLRRL	RUBLRRLLRR	RUBLRRLLRRLR	RUBLRRLLRRLL	11	0
RUBLRRLLRLR	RUBLRRLLRL	RUBLRRLLRLRL	RUBLRRLLRLRR	11	0
RUBLRRLLRLL	RUBLRRLLRL	RUBLRRLLRLLL	RUBLRRLLRLLR	11	0
RUBLRRLLLRR	RUBLRRLLLR	RUBLRRLLLRRL	RUBLRRLLLRRR	11	0
RUBLRRLLLRL	RUBLRRLLLR	RUBLRRLLLRLL	RUBLRRLLLRLR	11	0
RUBLRRLLLLR	RUBLRRLLLL	RUBLRRLLLLRR	RUBLRRLLLLRL	11	0
RUBLRRLLLLL	RUBLRRLLLL	RUBLRRLLLLLL	RUBLRRLLLLLR	11	0
RUBLRLRRRRR	RUBLRLRRRR	RUBLRLRRRRRL	RUBLRLRRRRRR	11	0
RUBLRLRRRRL	RUBLRLRRRR	RUBLRLRRRRLR	RUBLRLRRRRLL	11	0
RUBLRLRRRLR	RUBLRLRRRL	RUBLRLRRRLRL	RUBLRLRRRLRR	11	0
RUBLRLRRRLL	RUBLRLRRRL	RUBLRLRRRLLR	RUBLRLRRRLLL	11	0
RUBLRLRRLRR	RUBLRLRRLR	RUBLRLRRLRRL	RUBLRLRRLRRR	11	0
RUBLRLRRLRL	RUBLRLRRLR	RUBLRLRRLRLR	RUBLRLRRLRLL	11	0
RUBLRLRRLLR	RUBLRLRRLL	RUBLRLRRLLRL	RUBLRLRRLLRR	11	0
RUBLRLRRLLL	RUBLRLRRLL	RUBLRLRRLLLR	RUBLRLRRLLLL	11	0
RUBLRLRLRRR	RUBLRLRLRR	RUBLRLRLRRRL	RUBLRLRLRRRR	11	0
RUBLRLRLRRL	RUBLRLRLRR	RUBLRLRLRRLL	RUBLRLRLRRLR	11	0
RUBLRLRLRLR	RUBLRLRLRL	RUBLRLRLRLRL	RUBLRLRLRLRR	11	0
RUBLRLRLRLL	RUBLRLRLRL	RUBLRLRLRLLL	RUBLRLRLRLLR	11	0
RUBLRLRLLRR	RUBLRLRLLR	RUBLRLRLLRRL	RUBLRLRLLRRR	11	0
RUBLRLRLLRL	RUBLRLRLLR	RUBLRLRLLRLL	RUBLRLRLLRLR	11	0
RUBLRLRLLLR	RUBLRLRLLL	RUBLRLRLLLRL	RUBLRLRLLLRR	11	0
RUBLRLRLLLL	RUBLRLRLLL	RUBLRLRLLLLL	RUBLRLRLLLLR	11	0
RUBLRLLRRRR	RUBLRLLRRR	RUBLRLLRRRRL	RUBLRLLRRRRR	11	0
RUBLRLLRRRL	RUBLRLLRRR	RUBLRLLRRRLL	RUBLRLLRRRLR	11	0
RUBLRLLRRLR	RUBLRLLRRL	RUBLRLLRRLRL	RUBLRLLRRLRR	11	0
RUBLRLLRRLL	RUBLRLLRRL	RUBLRLLRRLLL	RUBLRLLRRLLR	11	0
RUBLRLLRLRR	RUBLRLLRLR	RUBLRLLRLRRL	RUBLRLLRLRRR	11	0
RUBLRLLRLRL	RUBLRLLRLR	RUBLRLLRLRLL	RUBLRLLRLRLR	11	0
RUBLRLLRLLR	RUBLRLLRLL	RUBLRLLRLLRR	RUBLRLLRLLRL	11	0
RUBLRLLRLLL	RUBLRLLRLL	RUBLRLLRLLLL	RUBLRLLRLLLR	11	0
RUBLRLLLRRR	RUBLRLLLRR	RUBLRLLLRRRL	RUBLRLLLRRRR	11	0
RUBLRLLLRRL	RUBLRLLLRR	RUBLRLLLRRLL	RUBLRLLLRRLR	11	0
RUBLRLLLRLR	RUBLRLLLRL	RUBLRLLLRLRL	RUBLRLLLRLRR	11	0
RUBLRLLLRLL	RUBLRLLLRL	RUBLRLLLRLLL	RUBLRLLLRLLR	11	0
RUBLRLLLLRR	RUBLRLLLLR	RUBLRLLLLRRL	RUBLRLLLLRRR	11	0
RUBLRLLLLRL	RUBLRLLLLR	RUBLRLLLLRLR	RUBLRLLLLRLL	11	0
RUBLRLLLLLR	RUBLRLLLLL	RUBLRLLLLLRL	RUBLRLLLLLRR	11	0
RUBLRLLLLLL	RUBLRLLLLL	RUBLRLLLLLLR	RUBLRLLLLLLL	11	0
RUARRLRRRRRR	RUARRLRRRRR	RUARRLRRRRRRL	RUARRLRRRRRRR	12	0
RUARRLRRRRRL	RUARRLRRRRR	RUARRLRRRRRLL	RUARRLRRRRRLR	12	0
RUARRLRRRRLR	RUARRLRRRRL	RUARRLRRRRLRL	RUARRLRRRRLRR	12	0
RUARRLRRRRLL	RUARRLRRRRL	RUARRLRRRRLLR	RUARRLRRRRLLL	12	0
RUARRLRRRLRR	RUARRLRRRLR	RUARRLRRRLRRL	RUARRLRRRLRRR	12	0
RUARRLRRRLRL	RUARRLRRRLR	RUARRLRRRLRLL	RUARRLRRRLRLR	12	0
RUARRLRRRLLR	RUARRLRRRLL	RUARRLRRRLLRR	RUARRLRRRLLRL	12	0
RUARRLRRRLLL	RUARRLRRRLL	RUARRLRRRLLLL	RUARRLRRRLLLR	12	0
RUARRLRRLRRR	RUARRLRRLRR	RUARRLRRLRRRL	RUARRLRRLRRRR	12	0
RUARRLRRLRRL	RUARRLRRLRR	RUARRLRRLRRLL	RUARRLRRLRRLR	12	0
RUARRLRRLRLR	RUARRLRRLRL	RUARRLRRLRLRL	RUARRLRRLRLRR	12	0
RUARRLRRLRLL	RUARRLRRLRL	RUARRLRRLRLLL	RUARRLRRLRLLR	12	0
RUARRLRRLLRR	RUARRLRRLLR	RUARRLRRLLRRR	RUARRLRRLLRRL	12	0
RUARRLRRLLRL	RUARRLRRLLR	RUARRLRRLLRLL	RUARRLRRLLRLR	12	0
RUARRLRRLLLR	RUARRLRRLLL	RUARRLRRLLLRL	RUARRLRRLLLRR	12	0
RUARRLRRLLLL	RUARRLRRLLL	RUARRLRRLLLLL	RUARRLRRLLLLR	12	0
RUARRLRLRRRR	RUARRLRLRRR	RUARRLRLRRRRL	RUARRLRLRRRRR	12	0
RUARRLRLRRRL	RUARRLRLRRR	RUARRLRLRRRLL	RUARRLRLRRRLR	12	0
RUARRLRLRRLR	RUARRLRLRRL	RUARRLRLRRLRL	RUARRLRLRRLRR	12	0
RUARRLRLRRLL	RUARRLRLRRL	RUARRLRLRRLLL	RUARRLRLRRLLR	12	0
RUARRLRLRLRR	RUARRLRLRLR	RUARRLRLRLRRR	RUARRLRLRLRRL	12	0
RUARRLRLRLRL	RUARRLRLRLR	RUARRLRLRLRLL	RUARRLRLRLRLR	12	0
RUARRLRLRLLR	RUARRLRLRLL	RUARRLRLRLLRL	RUARRLRLRLLRR	12	0
RUARRLRLRLLL	RUARRLRLRLL	RUARRLRLRLLLL	RUARRLRLRLLLR	12	0
RUARRLRLLRRR	RUARRLRLLRR	RUARRLRLLRRRR	RUARRLRLLRRRL	12	0
RUARRLRLLRRL	RUARRLRLLRR	RUARRLRLLRRLL	RUARRLRLLRRLR	12	0
RUARRLRLLRLR	RUARRLRLLRL	RUARRLRLLRLRL	RUARRLRLLRLRR	12	0
RUARRLRLLRLL	RUARRLRLLRL	RUARRLRLLRLLR	RUARRLRLLRLLL	12	0
RUARRLRLLLRR	RUARRLRLLLR	RUARRLRLLLRRL	RUARRLRLLLRRR	12	0
RUARRLRLLLRL	RUARRLRLLLR	RUARRLRLLLRLL	RUARRLRLLLRLR	12	0
RUARRLRLLLLR	RUARRLRLLLL	RUARRLRLLLLRL	RUARRLRLLLLRR	12	0
RUARRLRLLLLL	RUARRLRLLLL	RUARRLRLLLLLR	RUARRLRLLLLLL	12	0
RUARRLLRRRRR	RUARRLLRRRR	RUARRLLRRRRRL	RUARRLLRRRRRR	12	0
RUARRLLRRRRL	RUARRLLRRRR	RUARRLLRRRRLL	RUARRLLRRRRLR	12	0
RUARRLLRRRLR	RUARRLLRRRL	RUARRLLRRRLRL	RUARRLLRRRLRR	12	0
RUARRLLRRRLL	RUARRLLRRRL	RUARRLLRRRLLR	RUARRLLRRRLLL	12	0
RUARRLLRRLRR	RUARRLLRRLR	RUARRLLRRLRRL	RUARRLLRRLRRR	12	0
RUARRLLRRLRL	RUARRLLRRLR	RUARRLLRRLRLL	RUARRLLRRLRLR	12	0
RUARRLLRRLLR	RUARRLLRRLL	RUARRLLRRLLRL	RUARRLLRRLLRR	12	0
RUARRLLRRLLL	RUARRLLRRLL	RUARRLLRRLLLL	RUARRLLRRLLLR	12	0
RUARRLLRLRRR	RUARRLLRLRR	RUARRLLRLRRRR	RUARRLLRLRRRL	12	0
RUARRLLRLRRL	RUARRLLRLRR	RUARRLLRLRRLL	RUARRLLRLRRLR	12	0
RUARRLLRLRLR	RUARRLLRLRL	RUARRLLRLRLRL	RUARRLLRLRLRR	12	0
RUARRLLRLRLL	RUARRLLRLRL	RUARRLLRLRLLR	RUARRLLRLRLLL	12	0
RUARRLLRLLRR	RUARRLLRLLR	RUARRLLRLLRRL	RUARRLLRLLRRR	12	0
RUARRLLRLLRL	RUARRLLRLLR	RUARRLLRLLRLL	RUARRLLRLLRLR	12	0
RUARRLLRLLLR	RUARRLLRLLL	RUARRLLRLLLRL	RUARRLLRLLLRR	12	0
RUARRLLRLLLL	RUARRLLRLLL	RUARRLLRLLLLR	RUARRLLRLLLLL	12	0
RUARRLLLRRRR	RUARRLLLRRR	RUARRLLLRRRRL	RUARRLLLRRRRR	12	0
RUARRLLLRRRL	RUARRLLLRRR	RUARRLLLRRRLL	RUARRLLLRRRLR	12	0
RUARRLLLRRLR	RUARRLLLRRL	RUARRLLLRRLRL	RUARRLLLRRLRR	12	0
RUARRLLLRRLL	RUARRLLLRRL	RUARRLLLRRLLR	RUARRLLLRRLLL	12	0
RUARRLLLRLRR	RUARRLLLRLR	RUARRLLLRLRRL	RUARRLLLRLRRR	12	0
RUARRLLLRLRL	RUARRLLLRLR	RUARRLLLRLRLL	RUARRLLLRLRLR	12	0
RUARRLLLRLLR	RUARRLLLRLL	RUARRLLLRLLRL	RUARRLLLRLLRR	12	0
RUARRLLLRLLL	RUARRLLLRLL	RUARRLLLRLLLR	RUARRLLLRLLLL	12	0
RUARRLLLLRRR	RUARRLLLLRR	RUARRLLLLRRRL	RUARRLLLLRRRR	12	0
RUARRLLLLRRL	RUARRLLLLRR	RUARRLLLLRRLL	RUARRLLLLRRLR	12	0
RUARRLLLLRLR	RUARRLLLLRL	RUARRLLLLRLRL	RUARRLLLLRLRR	12	0
RUARRLLLLRLL	RUARRLLLLRL	RUARRLLLLRLLR	RUARRLLLLRLLL	12	0
RUARRLLLLLRR	RUARRLLLLLR	RUARRLLLLLRRL	RUARRLLLLLRRR	12	0
RUARRLLLLLRL	RUARRLLLLLR	RUARRLLLLLRLL	RUARRLLLLLRLR	12	2
RUARRLLLLLLR	RUARRLLLLLL	RUARRLLLLLLRL	RUARRLLLLLLRR	12	0
RUARRLLLLLLL	RUARRLLLLLL	RUARRLLLLLLLR	RUARRLLLLLLLL	12	0
RUARRRRRRRRR	RUARRRRRRRR	RUARRRRRRRRRL	RUARRRRRRRRRR	12	0
RUARRRRRRRRL	RUARRRRRRRR	RUARRRRRRRRLL	RUARRRRRRRRLR	12	0
RUARRRRRRRLR	RUARRRRRRRL	RUARRRRRRRLRL	RUARRRRRRRLRR	12	0
RUARRRRRRRLL	RUARRRRRRRL	RUARRRRRRRLLL	RUARRRRRRRLLR	12	0
RUARRRRRRLRR	RUARRRRRRLR	RUARRRRRRLRRR	RUARRRRRRLRRL	12	0
RUARRRRRRLRL	RUARRRRRRLR	RUARRRRRRLRLR	RUARRRRRRLRLL	12	0
RUARRRRRRLLR	RUARRRRRRLL	RUARRRRRRLLRL	RUARRRRRRLLRR	12	0
RUARRRRRRLLL	RUARRRRRRLL	RUARRRRRRLLLR	RUARRRRRRLLLL	12	0
RUARRRRRLRRR	RUARRRRRLRR	RUARRRRRLRRRL	RUARRRRRLRRRR	12	0
RUARRRRRLRRL	RUARRRRRLRR	RUARRRRRLRRLL	RUARRRRRLRRLR	12	0
RUARRRRRLRLR	RUARRRRRLRL	RUARRRRRLRLRL	RUARRRRRLRLRR	12	0
RUARRRRRLRLL	RUARRRRRLRL	RUARRRRRLRLLR	RUARRRRRLRLLL	12	0
RUARRRRRLLRR	RUARRRRRLLR	RUARRRRRLLRRL	RUARRRRRLLRRR	12	0
RUARRRRRLLRL	RUARRRRRLLR	RUARRRRRLLRLL	RUARRRRRLLRLR	12	0
RUARRRRLRRRR	RUARRRRLRRR	RUARRRRLRRRRL	RUARRRRLRRRRR	12	0
RUARRRRLRRRL	RUARRRRLRRR	RUARRRRLRRRLR	RUARRRRLRRRLL	12	0
RUARRRRLRRLR	RUARRRRLRRL	RUARRRRLRRLRL	RUARRRRLRRLRR	12	0
RUARRRRLRRLL	RUARRRRLRRL	RUARRRRLRRLLL	RUARRRRLRRLLR	12	2
RUARRRRLRLRR	RUARRRRLRLR	RUARRRRLRLRRL	RUARRRRLRLRRR	12	0
RUARRRRLRLRL	RUARRRRLRLR	RUARRRRLRLRLL	RUARRRRLRLRLR	12	2
RUARRRRLRLLR	RUARRRRLRLL	RUARRRRLRLLRR	RUARRRRLRLLRL	12	0
RUARRRRLRLLL	RUARRRRLRLL	RUARRRRLRLLLL	RUARRRRLRLLLR	12	4
RUARRRRLLRRR	RUARRRRLLRR	RUARRRRLLRRRL	RUARRRRLLRRRR	12	0
RUARRRRLLRRL	RUARRRRLLRR	RUARRRRLLRRLL	RUARRRRLLRRLR	12	0
RUARRRRLLRLR	RUARRRRLLRL	RUARRRRLLRLRL	RUARRRRLLRLRR	12	0
RUARRRRLLRLL	RUARRRRLLRL	RUARRRRLLRLLL	RUARRRRLLRLLR	12	4
RUARRRRLLLRR	RUARRRRLLLR	RUARRRRLLLRRL	RUARRRRLLLRRR	12	0
RUARRRRLLLRL	RUARRRRLLLR	RUARRRRLLLRLL	RUARRRRLLLRLR	12	0
RUARRRRLLLLR	RUARRRRLLLL	RUARRRRLLLLRL	RUARRRRLLLLRR	12	0
RUARRRRLLLLL	RUARRRRLLLL	RUARRRRLLLLLL	RUARRRRLLLLLR	12	24
RUARRRLRRRRR	RUARRRLRRRR	RUARRRLRRRRRL	RUARRRLRRRRRR	12	0
RUARRRLRRRRL	RUARRRLRRRR	RUARRRLRRRRLL	RUARRRLRRRRLR	12	0
RUARRRLRRRLR	RUARRRLRRRL	RUARRRLRRRLRL	RUARRRLRRRLRR	12	0
RUARRRLRRRLL	RUARRRLRRRL	RUARRRLRRRLLL	RUARRRLRRRLLR	12	0
RUARRRLRRLRR	RUARRRLRRLR	RUARRRLRRLRRL	RUARRRLRRLRRR	12	0
RUARRRLRRLRL	RUARRRLRRLR	RUARRRLRRLRLL	RUARRRLRRLRLR	12	0
RUARRRLRRLLR	RUARRRLRRLL	RUARRRLRRLLRR	RUARRRLRRLLRL	12	0
RUARRRLRRLLL	RUARRRLRRLL	RUARRRLRRLLLR	RUARRRLRRLLLL	12	0
RUARRRLRLRRR	RUARRRLRLRR	RUARRRLRLRRRR	RUARRRLRLRRRL	12	0
RUARRRLRLRRL	RUARRRLRLRR	RUARRRLRLRRLL	RUARRRLRLRRLR	12	0
RUARRRLRLRLR	RUARRRLRLRL	RUARRRLRLRLRL	RUARRRLRLRLRR	12	0
RUARRRLRLRLL	RUARRRLRLRL	RUARRRLRLRLLL	RUARRRLRLRLLR	12	0
RUARRRLRLLRR	RUARRRLRLLR	RUARRRLRLLRRL	RUARRRLRLLRRR	12	0
RUARRRLRLLRL	RUARRRLRLLR	RUARRRLRLLRLL	RUARRRLRLLRLR	12	0
RUARRRLRLLLR	RUARRRLRLLL	RUARRRLRLLLRL	RUARRRLRLLLRR	12	0
RUARRRLRLLLL	RUARRRLRLLL	RUARRRLRLLLLL	RUARRRLRLLLLR	12	0
RUARRRLLRRRR	RUARRRLLRRR	RUARRRLLRRRRL	RUARRRLLRRRRR	12	0
RUARRRLLRRRL	RUARRRLLRRR	RUARRRLLRRRLL	RUARRRLLRRRLR	12	0
RUARRRLLRRLR	RUARRRLLRRL	RUARRRLLRRLRL	RUARRRLLRRLRR	12	0
RUARRRLLRRLL	RUARRRLLRRL	RUARRRLLRRLLL	RUARRRLLRRLLR	12	0
RUARRRLLRLRR	RUARRRLLRLR	RUARRRLLRLRRL	RUARRRLLRLRRR	12	0
RUARRRLLRLRL	RUARRRLLRLR	RUARRRLLRLRLR	RUARRRLLRLRLL	12	0
RUARRRLLRLLR	RUARRRLLRLL	RUARRRLLRLLRR	RUARRRLLRLLRL	12	0
RUARRRLLRLLL	RUARRRLLRLL	RUARRRLLRLLLL	RUARRRLLRLLLR	12	4
RUARRRLLLRRR	RUARRRLLLRR	RUARRRLLLRRRL	RUARRRLLLRRRR	12	0
RUARRRLLLRRL	RUARRRLLLRR	RUARRRLLLRRLR	RUARRRLLLRRLL	12	0
RUARRRLLLRLR	RUARRRLLLRL	RUARRRLLLRLRR	RUARRRLLLRLRL	12	0
RUARRRLLLRLL	RUARRRLLLRL	RUARRRLLLRLLL	RUARRRLLLRLLR	12	24
RUARRRLLLLRR	RUARRRLLLLR	RUARRRLLLLRRL	RUARRRLLLLRRR	12	0
RUARRRLLLLRL	RUARRRLLLLR	RUARRRLLLLRLR	RUARRRLLLLRLL	12	0
RUARRRLLLLLR	RUARRRLLLLL	RUARRRLLLLLRL	RUARRRLLLLLRR	12	4
RUARRRLLLLLL	RUARRRLLLLL	RUARRRLLLLLLL	RUARRRLLLLLLR	12	24
RUBRRRRRRRR	RUBRRRRRRR	RUBRRRRRRRRL	RUBRRRRRRRRR	11	0
RUBRRRRRRRL	RUBRRRRRRR	RUBRRRRRRRLR	RUBRRRRRRRLL	11	0
RUBRRRRRRLR	RUBRRRRRRL	RUBRRRRRRLRL	RUBRRRRRRLRR	11	0
RUBRRRRRRLL	RUBRRRRRRL	RUBRRRRRRLLR	RUBRRRRRRLLL	11	0
RUBRRRRRLRR	RUBRRRRRLR	RUBRRRRRLRRL	RUBRRRRRLRRR	11	0
RUBRRRRRLRL	RUBRRRRRLR	RUBRRRRRLRLL	RUBRRRRRLRLR	11	0
RUBRRRRRLLR	RUBRRRRRLL	RUBRRRRRLLRR	RUBRRRRRLLRL	11	0
RUBRRRRRLLL	RUBRRRRRLL	RUBRRRRRLLLR	RUBRRRRRLLLL	11	0
RUBRRRRLRRR	RUBRRRRLRR	RUBRRRRLRRRL	RUBRRRRLRRRR	11	0
RUBRRRRLRRL	RUBRRRRLRR	RUBRRRRLRRLL	RUBRRRRLRRLR	11	0
RUBRRRRLRLR	RUBRRRRLRL	RUBRRRRLRLRL	RUBRRRRLRLRR	11	2
RUBRRRRLRLL	RUBRRRRLRL	RUBRRRRLRLLL	RUBRRRRLRLLR	11	0
RUBRRRRLLRR	RUBRRRRLLR	RUBRRRRLLRRL	RUBRRRRLLRRR	11	0
RUBRRRRLLRL	RUBRRRRLLR	RUBRRRRLLRLL	RUBRRRRLLRLR	11	0
RUBRRRRLLLR	RUBRRRRLLL	RUBRRRRLLLRL	RUBRRRRLLLRR	11	0
RUBRRRRLLLL	RUBRRRRLLL	RUBRRRRLLLLL	RUBRRRRLLLLR	11	0
RUBRRRLRRRR	RUBRRRLRRR	RUBRRRLRRRRL	RUBRRRLRRRRR	11	0
RUBRRRLRRRL	RUBRRRLRRR	RUBRRRLRRRLL	RUBRRRLRRRLR	11	0
RUBRRRLRRLR	RUBRRRLRRL	RUBRRRLRRLRR	RUBRRRLRRLRL	11	0
RUBRRRLRRLL	RUBRRRLRRL	RUBRRRLRRLLL	RUBRRRLRRLLR	11	0
RUBRRRLRLRR	RUBRRRLRLR	RUBRRRLRLRRL	RUBRRRLRLRRR	11	0
RUBRRRLRLRL	RUBRRRLRLR	RUBRRRLRLRLL	RUBRRRLRLRLR	11	0
RUBRRRLRLLR	RUBRRRLRLL	RUBRRRLRLLRL	RUBRRRLRLLRR	11	0
RUBRRRLRLLL	RUBRRRLRLL	RUBRRRLRLLLL	RUBRRRLRLLLR	11	2
RUBRRRLLRRR	RUBRRRLLRR	RUBRRRLLRRRL	RUBRRRLLRRRR	11	0
RUBRRRLLRRL	RUBRRRLLRR	RUBRRRLLRRLL	RUBRRRLLRRLR	11	0
RUBRRRLLRLR	RUBRRRLLRL	RUBRRRLLRLRL	RUBRRRLLRLRR	11	0
RUBRRRLLRLL	RUBRRRLLRL	RUBRRRLLRLLR	RUBRRRLLRLLL	11	0
RUBRRRLLLRR	RUBRRRLLLR	RUBRRRLLLRRL	RUBRRRLLLRRR	11	0
RUBRRRLLLRL	RUBRRRLLLR	RUBRRRLLLRLL	RUBRRRLLLRLR	11	0
RUBRRRLLLLR	RUBRRRLLLL	RUBRRRLLLLRL	RUBRRRLLLLRR	11	2
RUBRRRLLLLL	RUBRRRLLLL	RUBRRRLLLLLL	RUBRRRLLLLLR	11	4
RUBRRLRRRRR	RUBRRLRRRR	RUBRRLRRRRRL	RUBRRLRRRRRR	11	0
RUBRRLRRRRL	RUBRRLRRRR	RUBRRLRRRRLR	RUBRRLRRRRLL	11	0
RUBRRLRRRLR	RUBRRLRRRL	RUBRRLRRRLRR	RUBRRLRRRLRL	11	0
RUBRRLRRRLL	RUBRRLRRRL	RUBRRLRRRLLL	RUBRRLRRRLLR	11	0
RUBRRLRRLRR	RUBRRLRRLR	RUBRRLRRLRRL	RUBRRLRRLRRR	11	0
RUBRRLRRLRL	RUBRRLRRLR	RUBRRLRRLRLL	RUBRRLRRLRLR	11	0
RUBRRLRLRRR	RUBRRLRLRR	RUBRRLRLRRRL	RUBRRLRLRRRR	11	0
RUBRRLRLRRL	RUBRRLRLRR	RUBRRLRLRRLL	RUBRRLRLRRLR	11	0
RUBRRLRLRLR	RUBRRLRLRL	RUBRRLRLRLRR	RUBRRLRLRLRL	11	0
RUBRRLRLRLL	RUBRRLRLRL	RUBRRLRLRLLL	RUBRRLRLRLLR	11	2
RUBRRLRLLRR	RUBRRLRLLR	RUBRRLRLLRRL	RUBRRLRLLRRR	11	0
RUBRRLRLLRL	RUBRRLRLLR	RUBRRLRLLRLL	RUBRRLRLLRLR	11	0
RUBRRLLRRRR	RUBRRLLRRR	RUBRRLLRRRRL	RUBRRLLRRRRR	11	0
RUBRRLLRRRL	RUBRRLLRRR	RUBRRLLRRRLL	RUBRRLLRRRLR	11	0
RUBRRLLRRLR	RUBRRLLRRL	RUBRRLLRRLRL	RUBRRLLRRLRR	11	0
RUBRRLLRRLL	RUBRRLLRRL	RUBRRLLRRLLR	RUBRRLLRRLLL	11	0
RUBRRLLRLRR	RUBRRLLRLR	RUBRRLLRLRRR	RUBRRLLRLRRL	11	0
RUBRRLLRLRL	RUBRRLLRLR	RUBRRLLRLRLL	RUBRRLLRLRLR	11	24
RUBRRLLRLLR	RUBRRLLRLL	RUBRRLLRLLRL	RUBRRLLRLLRR	11	4
RUBRRLLRLLL	RUBRRLLRLL	RUBRRLLRLLLL	RUBRRLLRLLLR	11	4
RUBRRLLLRRR	RUBRRLLLRR	RUBRRLLLRRRL	RUBRRLLLRRRR	11	0
RUBRRLLLRRL	RUBRRLLLRR	RUBRRLLLRRLL	RUBRRLLLRRLR	11	0
RUBRRLLLRLR	RUBRRLLLRL	RUBRRLLLRLRR	RUBRRLLLRLRL	11	0
RUBRRLLLRLL	RUBRRLLLRL	RUBRRLLLRLLL	RUBRRLLLRLLR	11	2
RUBRRLLLLRR	RUBRRLLLLR	RUBRRLLLLRRR	RUBRRLLLLRRL	11	0
RUBRRLLLLRL	RUBRRLLLLR	RUBRRLLLLRLL	RUBRRLLLLRLR	11	24
RUBRRLLLLLR	RUBRRLLLLL	RUBRRLLLLLRL	RUBRRLLLLLRR	11	24
RUBRRLLLLLL	RUBRRLLLLL	RUBRRLLLLLLL	RUBRRLLLLLLR	11	4
RUBRLRRRRRR	RUBRLRRRRR	RUBRLRRRRRRR	RUBRLRRRRRRL	11	0
RUBRLRRRRRL	RUBRLRRRRR	RUBRLRRRRRLL	RUBRLRRRRRLR	11	0
RUBRLRRRRLR	RUBRLRRRRL	RUBRLRRRRLRL	RUBRLRRRRLRR	11	0
RUBRLRRRRLL	RUBRLRRRRL	RUBRLRRRRLLL	RUBRLRRRRLLR	11	0
RUBRLRRRLRR	RUBRLRRRLR	RUBRLRRRLRRL	RUBRLRRRLRRR	11	4
RUBRLRRRLRL	RUBRLRRRLR	RUBRLRRRLRLL	RUBRLRRRLRLR	11	24
RUBRLRRRLLR	RUBRLRRRLL	RUBRLRRRLLRL	RUBRLRRRLLRR	11	4
RUBRLRRRLLL	RUBRLRRRLL	RUBRLRRRLLLL	RUBRLRRRLLLR	11	24
RUBRLRRLRRR	RUBRLRRLRR	RUBRLRRLRRRL	RUBRLRRLRRRR	11	0
RUBRLRRLRRL	RUBRLRRLRR	RUBRLRRLRRLL	RUBRLRRLRRLR	11	4
RUBRLRRLRLR	RUBRLRRLRL	RUBRLRRLRLRL	RUBRLRRLRLRR	11	4
RUBRLRRLRLL	RUBRLRRLRL	RUBRLRRLRLLL	RUBRLRRLRLLR	11	24
RUBRLRRLLRR	RUBRLRRLLR	RUBRLRRLLRRL	RUBRLRRLLRRR	11	24
RUBRLRRLLRL	RUBRLRRLLR	RUBRLRRLLRLL	RUBRLRRLLRLR	11	4
RUBRLRLRRRR	RUBRLRLRRR	RUBRLRLRRRRR	RUBRLRLRRRRL	11	0
RUBRLRLRRRL	RUBRLRLRRR	RUBRLRLRRRLL	RUBRLRLRRRLR	11	0
RUBRLRLRRLR	RUBRLRLRRL	RUBRLRLRRLRL	RUBRLRLRRLRR	11	0
RUBRLRLRRLL	RUBRLRLRRL	RUBRLRLRRLLL	RUBRLRLRRLLR	11	24
RUBRLRLRLLR	RUBRLRLRLL	RUBRLRLRLLRL	RUBRLRLRLLRR	11	4
RUBRLRLRLLL	RUBRLRLRLL	RUBRLRLRLLLL	RUBRLRLRLLLR	11	24
RUBRLRLLRRR	RUBRLRLLRR	RUBRLRLLRRRL	RUBRLRLLRRRR	11	4
RUBRLRLLRRL	RUBRLRLLRR	RUBRLRLLRRLL	RUBRLRLLRRLR	11	4
RUBRLRLLRLR	RUBRLRLLRL	RUBRLRLLRLRL	RUBRLRLLRLRR	11	4
RUBRLRLLRLL	RUBRLRLLRL	RUBRLRLLRLLL	RUBRLRLLRLLR	11	24
RUBRLRLLLRR	RUBRLRLLLR	RUBRLRLLLRRL	RUBRLRLLLRRR	11	24
RUBRLRLLLRL	RUBRLRLLLR	RUBRLRLLLRLL	RUBRLRLLLRLR	11	4
RUBRLRLLLLR	RUBRLRLLLL	RUBRLRLLLLRL	RUBRLRLLLLRR	11	4
RUBRLRLLLLL	RUBRLRLLLL	RUBRLRLLLLLL	RUBRLRLLLLLR	11	24
RUBRLLRRRRR	RUBRLLRRRR	RUBRLLRRRRRL	RUBRLLRRRRRR	11	0
RUBRLLRRRRL	RUBRLLRRRR	RUBRLLRRRRLL	RUBRLLRRRRLR	11	24
RUBRLLRRRLR	RUBRLLRRRL	RUBRLLRRRLRL	RUBRLLRRRLRR	11	4
RUBRLLRRRLL	RUBRLLRRRL	RUBRLLRRRLLL	RUBRLLRRRLLR	11	24
RUBRLLRRLRR	RUBRLLRRLR	RUBRLLRRLRRL	RUBRLLRRLRRR	11	4
RUBRLLRRLRL	RUBRLLRRLR	RUBRLLRRLRLL	RUBRLLRRLRLR	11	24
RUBRLLRRLLR	RUBRLLRRLL	RUBRLLRRLLRL	RUBRLLRRLLRR	11	4
RUBRLLRRLLL	RUBRLLRRLL	RUBRLLRRLLLL	RUBRLLRRLLLR	11	24
RUBRLLRLRRR	RUBRLLRLRR	RUBRLLRLRRRL	RUBRLLRLRRRR	11	4
RUBRLLRLRRL	RUBRLLRLRR	RUBRLLRLRRLL	RUBRLLRLRRLR	11	4
RUBRLLRLLRR	RUBRLLRLLR	RUBRLLRLLRRL	RUBRLLRLLRRR	11	4
RUBRLLRLLRL	RUBRLLRLLR	RUBRLLRLLRLL	RUBRLLRLLRLR	11	24
RUBRLLLRRRR	RUBRLLLRRR	RUBRLLLRRRRL	RUBRLLLRRRRR	11	4
RUBRLLLRRRL	RUBRLLLRRR	RUBRLLLRRRLL	RUBRLLLRRRLR	11	24
RUBRLLLRRLR	RUBRLLLRRL	RUBRLLLRRLRL	RUBRLLLRRLRR	11	4
RUBRLLLRRLL	RUBRLLLRRL	RUBRLLLRRLLL	RUBRLLLRRLLR	11	24
RUBRLLLRLRR	RUBRLLLRLR	RUBRLLLRLRRL	RUBRLLLRLRRR	11	4
RUBRLLLRLRL	RUBRLLLRLR	RUBRLLLRLRLL	RUBRLLLRLRLR	11	4
RUBRLLLRLLR	RUBRLLLRLL	RUBRLLLRLLRL	RUBRLLLRLLRR	11	24
RUBRLLLRLLL	RUBRLLLRLL	RUBRLLLRLLLL	RUBRLLLRLLLR	11	24
RUBRLLLLLRR	RUBRLLLLLR	RUBRLLLLLRRL	RUBRLLLLLRRR	11	4
RUBRLLLLLRL	RUBRLLLLLR	RUBRLLLLLRLL	RUBRLLLLLRLR	11	24
RUARLRRRRRRR	RUARLRRRRRR	RUARLRRRRRRRL	RUARLRRRRRRRR	12	0
RUARLRRRRRRL	RUARLRRRRRR	RUARLRRRRRRLL	RUARLRRRRRRLR	12	0
RUARLRRRRRLR	RUARLRRRRRL	RUARLRRRRRLRL	RUARLRRRRRLRR	12	0
RUARLRRRRRLL	RUARLRRRRRL	RUARLRRRRRLLL	RUARLRRRRRLLR	12	4
RUARLRRRRLLR	RUARLRRRRLL	RUARLRRRRLLRL	RUARLRRRRLLRR	12	4
RUARLRRRRLLL	RUARLRRRRLL	RUARLRRRRLLLL	RUARLRRRRLLLR	12	24
RUARLRRRLRRR	RUARLRRRLRR	RUARLRRRLRRRL	RUARLRRRLRRRR	12	0
RUARLRRRLRRL	RUARLRRRLRR	RUARLRRRLRRLL	RUARLRRRLRRLR	12	24
RUARLRRRLRLR	RUARLRRRLRL	RUARLRRRLRLRL	RUARLRRRLRLRR	12	0
RUARLRRRLRLL	RUARLRRRLRL	RUARLRRRLRLLL	RUARLRRRLRLLR	12	0
RUARLRRRLLRR	RUARLRRRLLR	RUARLRRRLLRRR	RUARLRRRLLRRL	12	0
RUARLRRRLLRL	RUARLRRRLLR	RUARLRRRLLRLL	RUARLRRRLLRLR	12	24
RUARLRRRLLLR	RUARLRRRLLL	RUARLRRRLLLRL	RUARLRRRLLLRR	12	4
RUARLRRRLLLL	RUARLRRRLLL	RUARLRRRLLLLL	RUARLRRRLLLLR	12	24
RUARLRRLRRRR	RUARLRRLRRR	RUARLRRLRRRRR	RUARLRRLRRRRL	12	0
RUARLRRLRRRL	RUARLRRLRRR	RUARLRRLRRRLL	RUARLRRLRRRLR	12	2
RUARLRRLRRLR	RUARLRRLRRL	RUARLRRLRRLRL	RUARLRRLRRLRR	12	0
RUARLRRLRRLL	RUARLRRLRRL	RUARLRRLRRLLL	RUARLRRLRRLLR	12	24
RUARLRRLRLRR	RUARLRRLRLR	RUARLRRLRLRRR	RUARLRRLRLRRL	12	0
RUARLRRLRLRL	RUARLRRLRLR	RUARLRRLRLRLR	RUARLRRLRLRLL	12	0
RUARLRRLLRRR	RUARLRRLLRR	RUARLRRLLRRRL	RUARLRRLLRRRR	12	0
RUARLRRLLRRL	RUARLRRLLRR	RUARLRRLLRRLL	RUARLRRLLRRLR	12	24
RUARLRRLLRLR	RUARLRRLLRL	RUARLRRLLRLRL	RUARLRRLLRLRR	12	4
RUARLRRLLRLL	RUARLRRLLRL	RUARLRRLLRLLL	RUARLRRLLRLLR	12	4
RUARLRRLLLRR	RUARLRRLLLR	RUARLRRLLLRRL	RUARLRRLLLRRR	12	4
RUARLRRLLLRL	RUARLRRLLLR	RUARLRRLLLRLL	RUARLRRLLLRLR	12	4
RUARLRRLLLLR	RUARLRRLLLL	RUARLRRLLLLRL	RUARLRRLLLLRR	12	24
RUARLRRLLLLL	RUARLRRLLLL	RUARLRRLLLLLL	RUARLRRLLLLLR	12	4
RUARLRLRRRRR	RUARLRLRRRR	RUARLRLRRRRRL	RUARLRLRRRRRR	12	0
RUARLRLRRRRL	RUARLRLRRRR	RUARLRLRRRRLL	RUARLRLRRRRLR	12	0
RUARLRLRRLRR	RUARLRLRRLR	RUARLRLRRLRRL	RUARLRLRRLRRR	12	0
RUARLRLRRLRL	RUARLRLRRLR	RUARLRLRRLRLL	RUARLRLRRLRLR	12	4
RUARLRLRRLLR	RUARLRLRRLL	RUARLRLRRLLRL	RUARLRLRRLLRR	12	0
RUARLRLRRLLL	RUARLRLRRLL	RUARLRLRRLLLL	RUARLRLRRLLLR	12	24
RUARLRLRLRRR	RUARLRLRLRR	RUARLRLRLRRRL	RUARLRLRLRRRR	12	0
RUARLRLRLRRL	RUARLRLRLRR	RUARLRLRLRRLL	RUARLRLRLRRLR	12	24
RUARLRLRLLRR	RUARLRLRLLR	RUARLRLRLLRRL	RUARLRLRLLRRR	12	4
RUARLRLRLLRL	RUARLRLRLLR	RUARLRLRLLRLL	RUARLRLRLLRLR	12	24
RUARLRLLRRRR	RUARLRLLRRR	RUARLRLLRRRRR	RUARLRLLRRRRL	12	0
RUARLRLLRRRL	RUARLRLLRRR	RUARLRLLRRRLR	RUARLRLLRRRLL	12	0
RUARLRLLRRLR	RUARLRLLRRL	RUARLRLLRRLRR	RUARLRLLRRLRL	12	0
RUARLRLLRRLL	RUARLRLLRRL	RUARLRLLRRLLL	RUARLRLLRRLLR	12	4
RUARLRLLRLRR	RUARLRLLRLR	RUARLRLLRLRRL	RUARLRLLRLRRR	12	4
RUARLRLLRLRL	RUARLRLLRLR	RUARLRLLRLRLL	RUARLRLLRLRLR	12	24
RUARLRLLLRRR	RUARLRLLLRR	RUARLRLLLRRRL	RUARLRLLLRRRR	12	0
RUARLRLLLRRL	RUARLRLLLRR	RUARLRLLLRRLL	RUARLRLLLRRLR	12	4
RUARLRLLLRLR	RUARLRLLLRL	RUARLRLLLRLRL	RUARLRLLLRLRR	12	0
RUARLRLLLRLL	RUARLRLLLRL	RUARLRLLLRLLL	RUARLRLLLRLLR	12	24
RUARLRLLLLRR	RUARLRLLLLR	RUARLRLLLLRRL	RUARLRLLLLRRR	12	4
RUARLRLLLLRL	RUARLRLLLLR	RUARLRLLLLRLL	RUARLRLLLLRLR	12	24
RUARLLRRRRRR	RUARLLRRRRR	RUARLLRRRRRRL	RUARLLRRRRRRR	12	0
RUARLLRRRRRL	RUARLLRRRRR	RUARLLRRRRRLL	RUARLLRRRRRLR	12	4
RUARLLRRRRLR	RUARLLRRRRL	RUARLLRRRRLRL	RUARLLRRRRLRR	12	0
RUARLLRRRRLL	RUARLLRRRRL	RUARLLRRRRLLL	RUARLLRRRRLLR	12	4
RUARLLRRRLRR	RUARLLRRRLR	RUARLLRRRLRRR	RUARLLRRRLRRL	12	0
RUARLLRRRLRL	RUARLLRRRLR	RUARLLRRRLRLL	RUARLLRRRLRLR	12	24
RUARLLRRLRRR	RUARLLRRLRR	RUARLLRRLRRRL	RUARLLRRLRRRR	12	4
RUARLLRRLRRL	RUARLLRRLRR	RUARLLRRLRRLL	RUARLLRRLRRLR	12	24
RUARLLRLRRRR	RUARLLRLRRR	RUARLLRLRRRRL	RUARLLRLRRRRR	12	4
RUARLLRLRRRL	RUARLLRLRRR	RUARLLRLRRRLL	RUARLLRLRRRLR	12	24
RUARLLRLRLRR	RUARLLRLRLR	RUARLLRLRLRRL	RUARLLRLRLRRR	12	4
RUARLLRLRLRL	RUARLLRLRLR	RUARLLRLRLRLL	RUARLLRLRLRLR	12	24
RUARLLLLRRRR	RUARLLLLRRR	RUARLLLLRRRRL	RUARLLLLRRRRR	12	4
RUARLLLLRRRL	RUARLLLLRRR	RUARLLLLRRRLL	RUARLLLLRRRLR	12	24
RUALRRRRRRRR	RUALRRRRRRR	RUALRRRRRRRRL	RUALRRRRRRRRR	12	0
RUALRRRRRRRL	RUALRRRRRRR	RUALRRRRRRRLL	RUALRRRRRRRLR	12	0
RUALRRRRRRLR	RUALRRRRRRL	RUALRRRRRRLRL	RUALRRRRRRLRR	12	0
RUALRRRRRRLL	RUALRRRRRRL	RUALRRRRRRLLL	RUALRRRRRRLLR	12	0
RUALRRRRRLRR	RUALRRRRRLR	RUALRRRRRLRRL	RUALRRRRRLRRR	12	0
RUALRRRRRLRL	RUALRRRRRLR	RUALRRRRRLRLL	RUALRRRRRLRLR	12	0
RUALRRRRRLLR	RUALRRRRRLL	RUALRRRRRLLRL	RUALRRRRRLLRR	12	0
RUALRRRRRLLL	RUALRRRRRLL	RUALRRRRRLLLR	RUALRRRRRLLLL	12	0
RUALRRRRLRRR	RUALRRRRLRR	RUALRRRRLRRRL	RUALRRRRLRRRR	12	0
RUALRRRRLRRL	RUALRRRRLRR	RUALRRRRLRRLL	RUALRRRRLRRLR	12	0
RUALRRRRLRLR	RUALRRRRLRL	RUALRRRRLRLRL	RUALRRRRLRLRR	12	0
RUALRRRRLRLL	RUALRRRRLRL	RUALRRRRLRLLL	RUALRRRRLRLLR	12	0
RUALRRRRLLRR	RUALRRRRLLR	RUALRRRRLLRRL	RUALRRRRLLRRR	12	0
RUALRRRRLLRL	RUALRRRRLLR	RUALRRRRLLRLL	RUALRRRRLLRLR	12	0
RUALRRRRLLLR	RUALRRRRLLL	RUALRRRRLLLRL	RUALRRRRLLLRR	12	0
RUALRRRRLLLL	RUALRRRRLLL	RUALRRRRLLLLR	RUALRRRRLLLLL	12	0
RUALRRRLRRRR	RUALRRRLRRR	RUALRRRLRRRRL	RUALRRRLRRRRR	12	0
RUALRRRLRRRL	RUALRRRLRRR	RUALRRRLRRRLL	RUALRRRLRRRLR	12	0
RUALRRRLRRLR	RUALRRRLRRL	RUALRRRLRRLRL	RUALRRRLRRLRR	12	0
RUALRRRLRRLL	RUALRRRLRRL	RUALRRRLRRLLL	RUALRRRLRRLLR	12	2
RUALRRRLRLRR	RUALRRRLRLR	RUALRRRLRLRRL	RUALRRRLRLRRR	12	0
RUALRRRLRLRL	RUALRRRLRLR	RUALRRRLRLRLL	RUALRRRLRLRLR	12	0
RUALRRRLRLLR	RUALRRRLRLL	RUALRRRLRLLRL	RUALRRRLRLLRR	12	0
RUALRRRLRLLL	RUALRRRLRLL	RUALRRRLRLLLL	RUALRRRLRLLLR	12	2
RUALRRRLLRRR	RUALRRRLLRR	RUALRRRLLRRRL	RUALRRRLLRRRR	12	0
RUALRRRLLRRL	RUALRRRLLRR	RUALRRRLLRRLL	RUALRRRLLRRLR	12	0
RUALRRRLLRLR	RUALRRRLLRL	RUALRRRLLRLRR	RUALRRRLLRLRL	12	0
RUALRRRLLRLL	RUALRRRLLRL	RUALRRRLLRLLL	RUALRRRLLRLLR	12	0
RUALRRRLLLRR	RUALRRRLLLR	RUALRRRLLLRRL	RUALRRRLLLRRR	12	0
RUALRRRLLLRL	RUALRRRLLLR	RUALRRRLLLRLL	RUALRRRLLLRLR	12	4
RUALRRRLLLLR	RUALRRRLLLL	RUALRRRLLLLRL	RUALRRRLLLLRR	12	4
RUALRRRLLLLL	RUALRRRLLLL	RUALRRRLLLLLL	RUALRRRLLLLLR	12	24
RUALRRLRRRRR	RUALRRLRRRR	RUALRRLRRRRRL	RUALRRLRRRRRR	12	0
RUALRRLRRRRL	RUALRRLRRRR	RUALRRLRRRRLR	RUALRRLRRRRLL	12	0
RUALRRLRRRLR	RUALRRLRRRL	RUALRRLRRRLRR	RUALRRLRRRLRL	12	0
RUALRRLRRRLL	RUALRRLRRRL	RUALRRLRRRLLL	RUALRRLRRRLLR	12	2
RUALRRLRRLRR	RUALRRLRRLR	RUALRRLRRLRRL	RUALRRLRRLRRR	12	0
RUALRRLRRLRL	RUALRRLRRLR	RUALRRLRRLRLR	RUALRRLRRLRLL	12	0
RUALRRLRRLLR	RUALRRLRRLL	RUALRRLRRLLRL	RUALRRLRRLLRR	12	0
RUALRRLRRLLL	RUALRRLRRLL	RUALRRLRRLLLL	RUALRRLRRLLLR	12	0
RUALRRLRLRRR	RUALRRLRLRR	RUALRRLRLRRRL	RUALRRLRLRRRR	12	0
RUALRRLRLRRL	RUALRRLRLRR	RUALRRLRLRRLL	RUALRRLRLRRLR	12	2
RUALRRLRLRLR	RUALRRLRLRL	RUALRRLRLRLRL	RUALRRLRLRLRR	12	0
RUALRRLRLRLL	RUALRRLRLRL	RUALRRLRLRLLL	RUALRRLRLRLLR	12	0
RUALRRLRLLRR	RUALRRLRLLR	RUALRRLRLLRRL	RUALRRLRLLRRR	12	0
RUALRRLRLLRL	RUALRRLRLLR	RUALRRLRLLRLR	RUALRRLRLLRLL	12	0
RUALRRLRLLLR	RUALRRLRLLL	RUALRRLRLLLRL	RUALRRLRLLLRR	12	0
RUALRRLRLLLL	RUALRRLRLLL	RUALRRLRLLLLL	RUALRRLRLLLLR	12	4
RUALRRLLRRRR	RUALRRLLRRR	RUALRRLLRRRRL	RUALRRLLRRRRR	12	0
RUALRRLLRRRL	RUALRRLLRRR	RUALRRLLRRRLL	RUALRRLLRRRLR	12	2
RUALRRLLRRLR	RUALRRLLRRL	RUALRRLLRRLRR	RUALRRLLRRLRL	12	0
RUALRRLLRRLL	RUALRRLLRRL	RUALRRLLRRLLL	RUALRRLLRRLLR	12	24
RUALRRLLLRRR	RUALRRLLLRR	RUALRRLLLRRRL	RUALRRLLLRRRR	12	0
RUALRRLLLRRL	RUALRRLLLRR	RUALRRLLLRRLL	RUALRRLLLRRLR	12	0
RUALRRLLLLRR	RUALRRLLLLR	RUALRRLLLLRRL	RUALRRLLLLRRR	12	0
RUALRRLLLLRL	RUALRRLLLLR	RUALRRLLLLRLL	RUALRRLLLLRLR	12	4
RUALRRLLLLLR	RUALRRLLLLL	RUALRRLLLLLRL	RUALRRLLLLLRR	12	4
RUALRRLLLLLL	RUALRRLLLLL	RUALRRLLLLLLL	RUALRRLLLLLLR	12	4
RUALRLRRRRRR	RUALRLRRRRR	RUALRLRRRRRRL	RUALRLRRRRRRR	12	0
RUALRLRRRRRL	RUALRLRRRRR	RUALRLRRRRRLR	RUALRLRRRRRLL	12	0
RUALRLRRRRLR	RUALRLRRRRL	RUALRLRRRRLRL	RUALRLRRRRLRR	12	0
RUALRLRRRRLL	RUALRLRRRRL	RUALRLRRRRLLR	RUALRLRRRRLLL	12	0
RUALRLRRRLRR	RUALRLRRRLR	RUALRLRRRLRRL	RUALRLRRRLRRR	12	0
RUALRLRRRLRL	RUALRLRRRLR	RUALRLRRRLRLL	RUALRLRRRLRLR	12	0
RUALRLRRRLLR	RUALRLRRRLL	RUALRLRRRLLRL	RUALRLRRRLLRR	12	0
RUALRLRRRLLL	RUALRLRRRLL	RUALRLRRRLLLL	RUALRLRRRLLLR	12	2
RUALRLRRLRRR	RUALRLRRLRR	RUALRLRRLRRRL	RUALRLRRLRRRR	12	0
RUALRLRRLRRL	RUALRLRRLRR	RUALRLRRLRRLL	RUALRLRRLRRLR	12	0
RUALRLRRLRLR	RUALRLRRLRL	RUALRLRRLRLRR	RUALRLRRLRLRL	12	0
RUALRLRRLRLL	RUALRLRRLRL	RUALRLRRLRLLL	RUALRLRRLRLLR	12	2
RUALRLRRLLRR	RUALRLRRLLR	RUALRLRRLLRRR	RUALRLRRLLRRL	12	0
RUALRLRRLLRL	RUALRLRRLLR	RUALRLRRLLRLL	RUALRLRRLLRLR	12	2
RUALRLRRLLLR	RUALRLRRLLL	RUALRLRRLLLRL	RUALRLRRLLLRR	12	0
RUALRLRRLLLL	RUALRLRRLLL	RUALRLRRLLLLL	RUALRLRRLLLLR	12	0
RUALRLRLRRRR	RUALRLRLRRR	RUALRLRLRRRRR	RUALRLRLRRRRL	12	0
RUALRLRLRRRL	RUALRLRLRRR	RUALRLRLRRRLR	RUALRLRLRRRLL	12	0
RUALRLRLRRLR	RUALRLRLRRL	RUALRLRLRRLRL	RUALRLRLRRLRR	12	0
RUALRLRLRRLL	RUALRLRLRRL	RUALRLRLRRLLR	RUALRLRLRRLLL	12	0
RUALRLRLRLRR	RUALRLRLRLR	RUALRLRLRLRRL	RUALRLRLRLRRR	12	0
RUALRLRLRLRL	RUALRLRLRLR	RUALRLRLRLRLL	RUALRLRLRLRLR	12	2
RUALRLRLRLLR	RUALRLRLRLL	RUALRLRLRLLRL	RUALRLRLRLLRR	12	0
RUALRLRLRLLL	RUALRLRLRLL	RUALRLRLRLLLL	RUALRLRLRLLLR	12	0
RUALRLRLLRRR	RUALRLRLLRR	RUALRLRLLRRRL	RUALRLRLLRRRR	12	0
RUALRLRLLRRL	RUALRLRLLRR	RUALRLRLLRRLL	RUALRLRLLRRLR	12	0
RUALRLRLLRLR	RUALRLRLLRL	RUALRLRLLRLRL	RUALRLRLLRLRR	12	0
RUALRLRLLRLL	RUALRLRLLRL	RUALRLRLLRLLR	RUALRLRLLRLLL	12	0
RUALRLRLLLRR	RUALRLRLLLR	RUALRLRLLLRRR	RUALRLRLLLRRL	12	0
RUALRLRLLLRL	RUALRLRLLLR	RUALRLRLLLRLL	RUALRLRLLLRLR	12	2
RUALRLRLLLLR	RUALRLRLLLL	RUALRLRLLLLRL	RUALRLRLLLLRR	12	2
RUALRLRLLLLL	RUALRLRLLLL	RUALRLRLLLLLL	RUALRLRLLLLLR	12	4
RUALRLLRRRRR	RUALRLLRRRR	RUALRLLRRRRRL	RUALRLLRRRRRR	12	0
RUALRLLRRRRL	RUALRLLRRRR	RUALRLLRRRRLL	RUALRLLRRRRLR	12	0
RUALRLLRRRLR	RUALRLLRRRL	RUALRLLRRRLRL	RUALRLLRRRLRR	12	0
RUALRLLRRRLL	RUALRLLRRRL	RUALRLLRRRLLL	RUALRLLRRRLLR	12	2
RUALRLLRRLRR	RUALRLLRRLR	RUALRLLRRLRRL	RUALRLLRRLRRR	12	0
RUALRLLRRLRL	RUALRLLRRLR	RUALRLLRRLRLL	RUALRLLRRLRLR	12	0
RUALRLLRRLLR	RUALRLLRRLL	RUALRLLRRLLRL	RUALRLLRRLLRR	12	4
RUALRLLRRLLL	RUALRLLRRLL	RUALRLLRRLLLL	RUALRLLRRLLLR	12	4
RUALRLLRLRRR	RUALRLLRLRR	RUALRLLRLRRRL	RUALRLLRLRRRR	12	0
RUALRLLRLRRL	RUALRLLRLRR	RUALRLLRLRRLL	RUALRLLRLRRLR	12	2
RUALRLLRLRLR	RUALRLLRLRL	RUALRLLRLRLRL	RUALRLLRLRLRR	12	0
RUALRLLRLRLL	RUALRLLRLRL	RUALRLLRLRLLL	RUALRLLRLRLLR	12	0
RUALRLLRLLRR	RUALRLLRLLR	RUALRLLRLLRRL	RUALRLLRLLRRR	12	0
RUALRLLRLLRL	RUALRLLRLLR	RUALRLLRLLRLL	RUALRLLRLLRLR	12	24
RUALRLLRLLLR	RUALRLLRLLL	RUALRLLRLLLRR	RUALRLLRLLLRL	12	0
RUALRLLRLLLL	RUALRLLRLLL	RUALRLLRLLLLL	RUALRLLRLLLLR	12	0
RUALRLLLRRRR	RUALRLLLRRR	RUALRLLLRRRRL	RUALRLLLRRRRR	12	0
RUALRLLLRRRL	RUALRLLLRRR	RUALRLLLRRRLL	RUALRLLLRRRLR	12	2
RUALRLLLRRLR	RUALRLLLRRL	RUALRLLLRRLRL	RUALRLLLRRLRR	12	0
RUALRLLLRRLL	RUALRLLLRRL	RUALRLLLRRLLR	RUALRLLLRRLLL	12	0
RUALRLLLRLRR	RUALRLLLRLR	RUALRLLLRLRRL	RUALRLLLRLRRR	12	0
RUALRLLLRLRL	RUALRLLLRLR	RUALRLLLRLRLL	RUALRLLLRLRLR	12	4
RUALRLLLLRRR	RUALRLLLLRR	RUALRLLLLRRRR	RUALRLLLLRRRL	12	0
RUALRLLLLRRL	RUALRLLLLRR	RUALRLLLLRRLL	RUALRLLLLRRLR	12	0
RUALRLLLLRLR	RUALRLLLLRL	RUALRLLLLRLRL	RUALRLLLLRLRR	12	0
RUALRLLLLRLL	RUALRLLLLRL	RUALRLLLLRLLL	RUALRLLLLRLLR	12	24
RUALRLLLLLRR	RUALRLLLLLR	RUALRLLLLLRRL	RUALRLLLLLRRR	12	0
RUALRLLLLLRL	RUALRLLLLLR	RUALRLLLLLRLL	RUALRLLLLLRLR	12	0
RUALLRRRRRRR	RUALLRRRRRR	RUALLRRRRRRRR	RUALLRRRRRRRL	12	0
RUALLRRRRRRL	RUALLRRRRRR	RUALLRRRRRRLR	RUALLRRRRRRLL	12	0
RUALLRRRRRLR	RUALLRRRRRL	RUALLRRRRRLRL	RUALLRRRRRLRR	12	0
RUALLRRRRRLL	RUALLRRRRRL	RUALLRRRRRLLL	RUALLRRRRRLLR	12	0
RUALLRRRRLRR	RUALLRRRRLR	RUALLRRRRLRRR	RUALLRRRRLRRL	12	0
RUALLRRRRLRL	RUALLRRRRLR	RUALLRRRRLRLL	RUALLRRRRLRLR	12	0
RUALLRRRRLLR	RUALLRRRRLL	RUALLRRRRLLRR	RUALLRRRRLLRL	12	0
RUALLRRRRLLL	RUALLRRRRLL	RUALLRRRRLLLL	RUALLRRRRLLLR	12	0
RUALLRRRLRRR	RUALLRRRLRR	RUALLRRRLRRRL	RUALLRRRLRRRR	12	0
RUALLRRRLRRL	RUALLRRRLRR	RUALLRRRLRRLL	RUALLRRRLRRLR	12	0
RUALLRRRLRLR	RUALLRRRLRL	RUALLRRRLRLRL	RUALLRRRLRLRR	12	0
RUALLRRRLRLL	RUALLRRRLRL	RUALLRRRLRLLL	RUALLRRRLRLLR	12	0
RUALLRRRLLRR	RUALLRRRLLR	RUALLRRRLLRRL	RUALLRRRLLRRR	12	0
RUALLRRRLLRL	RUALLRRRLLR	RUALLRRRLLRLL	RUALLRRRLLRLR	12	0
RUALLRRRLLLR	RUALLRRRLLL	RUALLRRRLLLRL	RUALLRRRLLLRR	12	0
RUALLRRRLLLL	RUALLRRRLLL	RUALLRRRLLLLL	RUALLRRRLLLLR	12	0
RUALLRRLRRRR	RUALLRRLRRR	RUALLRRLRRRRR	RUALLRRLRRRRL	12	0
RUALLRRLRRRL	RUALLRRLRRR	RUALLRRLRRRLR	RUALLRRLRRRLL	12	0
RUALLRRLRRLR	RUALLRRLRRL	RUALLRRLRRLRL	RUALLRRLRRLRR	12	0
RUALLRRLRRLL	RUALLRRLRRL	RUALLRRLRRLLR	RUALLRRLRRLLL	12	0
RUALLRRLRLRR	RUALLRRLRLR	RUALLRRLRLRRL	RUALLRRLRLRRR	12	0
RUALLRRLRLRL	RUALLRRLRLR	RUALLRRLRLRLR	RUALLRRLRLRLL	12	0
RUALLRRLRLLR	RUALLRRLRLL	RUALLRRLRLLRL	RUALLRRLRLLRR	12	0
RUALLRRLRLLL	RUALLRRLRLL	RUALLRRLRLLLL	RUALLRRLRLLLR	12	0
RUALLRRLLRRR	RUALLRRLLRR	RUALLRRLLRRRL	RUALLRRLLRRRR	12	0
RUALLRRLLRRL	RUALLRRLLRR	RUALLRRLLRRLR	RUALLRRLLRRLL	12	0
RUALLRRLLRLR	RUALLRRLLRL	RUALLRRLLRLRL	RUALLRRLLRLRR	12	0
RUALLRRLLRLL	RUALLRRLLRL	RUALLRRLLRLLL	RUALLRRLLRLLR	12	0
RUALLRRLLLRR	RUALLRRLLLR	RUALLRRLLLRRL	RUALLRRLLLRRR	12	0
RUALLRRLLLRL	RUALLRRLLLR	RUALLRRLLLRLR	RUALLRRLLLRLL	12	0
RUALLRRLLLLR	RUALLRRLLLL	RUALLRRLLLLRL	RUALLRRLLLLRR	12	0
RUALLRRLLLLL	RUALLRRLLLL	RUALLRRLLLLLL	RUALLRRLLLLLR	12	0
RUALLRLRRRRR	RUALLRLRRRR	RUALLRLRRRRRL	RUALLRLRRRRRR	12	0
RUALLRLRRRRL	RUALLRLRRRR	RUALLRLRRRRLR	RUALLRLRRRRLL	12	0
RUALLRLRRRLR	RUALLRLRRRL	RUALLRLRRRLRL	RUALLRLRRRLRR	12	0
RUALLRLRRRLL	RUALLRLRRRL	RUALLRLRRRLLR	RUALLRLRRRLLL	12	0
RUALLRLRRLRR	RUALLRLRRLR	RUALLRLRRLRRL	RUALLRLRRLRRR	12	0
RUALLRLRRLRL	RUALLRLRRLR	RUALLRLRRLRLL	RUALLRLRRLRLR	12	0
RUALLRLRRLLR	RUALLRLRRLL	RUALLRLRRLLRL	RUALLRLRRLLRR	12	0
RUALLRLRRLLL	RUALLRLRRLL	RUALLRLRRLLLL	RUALLRLRRLLLR	12	0
RUALLRLRLRRR	RUALLRLRLRR	RUALLRLRLRRRL	RUALLRLRLRRRR	12	0
RUALLRLRLRRL	RUALLRLRLRR	RUALLRLRLRRLL	RUALLRLRLRRLR	12	0
RUALLRLRLRLR	RUALLRLRLRL	RUALLRLRLRLRL	RUALLRLRLRLRR	12	0
RUALLRLRLRLL	RUALLRLRLRL	RUALLRLRLRLLL	RUALLRLRLRLLR	12	0
RUALLRLRLLRR	RUALLRLRLLR	RUALLRLRLLRRL	RUALLRLRLLRRR	12	0
RUALLRLRLLRL	RUALLRLRLLR	RUALLRLRLLRLL	RUALLRLRLLRLR	12	0
RUALLRLRLLLR	RUALLRLRLLL	RUALLRLRLLLRR	RUALLRLRLLLRL	12	0
RUALLRLRLLLL	RUALLRLRLLL	RUALLRLRLLLLR	RUALLRLRLLLLL	12	0
RUALLRLLRRRR	RUALLRLLRRR	RUALLRLLRRRRL	RUALLRLLRRRRR	12	0
RUALLRLLRRRL	RUALLRLLRRR	RUALLRLLRRRLL	RUALLRLLRRRLR	12	0
RUALLRLLRRLR	RUALLRLLRRL	RUALLRLLRRLRL	RUALLRLLRRLRR	12	0
RUALLRLLRRLL	RUALLRLLRRL	RUALLRLLRRLLL	RUALLRLLRRLLR	12	0
RUALLRLLRLRR	RUALLRLLRLR	RUALLRLLRLRRL	RUALLRLLRLRRR	12	0
RUALLRLLRLRL	RUALLRLLRLR	RUALLRLLRLRLL	RUALLRLLRLRLR	12	0
RUALLRLLRLLR	RUALLRLLRLL	RUALLRLLRLLRL	RUALLRLLRLLRR	12	0
RUALLRLLRLLL	RUALLRLLRLL	RUALLRLLRLLLR	RUALLRLLRLLLL	12	0
RUALLRLLLRRR	RUALLRLLLRR	RUALLRLLLRRRL	RUALLRLLLRRRR	12	0
RUALLRLLLRRL	RUALLRLLLRR	RUALLRLLLRRLL	RUALLRLLLRRLR	12	0
RUALLRLLLRLR	RUALLRLLLRL	RUALLRLLLRLRL	RUALLRLLLRLRR	12	0
RUALLRLLLRLL	RUALLRLLLRL	RUALLRLLLRLLR	RUALLRLLLRLLL	12	0
RUALLRLLLLRR	RUALLRLLLLR	RUALLRLLLLRRR	RUALLRLLLLRRL	12	0
RUALLRLLLLRL	RUALLRLLLLR	RUALLRLLLLRLL	RUALLRLLLLRLR	12	0
RUALLRLLLLLR	RUALLRLLLLL	RUALLRLLLLLRL	RUALLRLLLLLRR	12	0
RUALLRLLLLLL	RUALLRLLLLL	RUALLRLLLLLLL	RUALLRLLLLLLR	12	0
RUALLLRRRRRR	RUALLLRRRRR	RUALLLRRRRRRR	RUALLLRRRRRRL	12	0
RUALLLRRRRRL	RUALLLRRRRR	RUALLLRRRRRLR	RUALLLRRRRRLL	12	0
RUALLLRRRRLR	RUALLLRRRRL	RUALLLRRRRLRL	RUALLLRRRRLRR	12	0
RUALLLRRRRLL	RUALLLRRRRL	RUALLLRRRRLLL	RUALLLRRRRLLR	12	0
RUALLLRRRLRR	RUALLLRRRLR	RUALLLRRRLRRL	RUALLLRRRLRRR	12	0
RUALLLRRRLRL	RUALLLRRRLR	RUALLLRRRLRLL	RUALLLRRRLRLR	12	0
RUALLLRRRLLR	RUALLLRRRLL	RUALLLRRRLLRL	RUALLLRRRLLRR	12	0
RUALLLRRRLLL	RUALLLRRRLL	RUALLLRRRLLLL	RUALLLRRRLLLR	12	0
RUALLLRRLRRR	RUALLLRRLRR	RUALLLRRLRRRL	RUALLLRRLRRRR	12	0
RUALLLRRLRRL	RUALLLRRLRR	RUALLLRRLRRLL	RUALLLRRLRRLR	12	0
RUALLLRRLRLR	RUALLLRRLRL	RUALLLRRLRLRL	RUALLLRRLRLRR	12	0
RUALLLRRLRLL	RUALLLRRLRL	RUALLLRRLRLLR	RUALLLRRLRLLL	12	0
RUALLLRRLLRR	RUALLLRRLLR	RUALLLRRLLRRL	RUALLLRRLLRRR	12	0
RUALLLRRLLRL	RUALLLRRLLR	RUALLLRRLLRLL	RUALLLRRLLRLR	12	0
RUALLLRRLLLR	RUALLLRRLLL	RUALLLRRLLLRR	RUALLLRRLLLRL	12	0
RUALLLRRLLLL	RUALLLRRLLL	RUALLLRRLLLLL	RUALLLRRLLLLR	12	0
RUALLLRLRRRR	RUALLLRLRRR	RUALLLRLRRRRR	RUALLLRLRRRRL	12	0
RUALLLRLRRRL	RUALLLRLRRR	RUALLLRLRRRLR	RUALLLRLRRRLL	12	0
RUALLLRLRRLR	RUALLLRLRRL	RUALLLRLRRLRL	RUALLLRLRRLRR	12	0
RUALLLRLRRLL	RUALLLRLRRL	RUALLLRLRRLLR	RUALLLRLRRLLL	12	0
RUALLLRLRLRR	RUALLLRLRLR	RUALLLRLRLRRL	RUALLLRLRLRRR	12	0
RUALLLRLRLRL	RUALLLRLRLR	RUALLLRLRLRLL	RUALLLRLRLRLR	12	0
RUALLLRLRLLR	RUALLLRLRLL	RUALLLRLRLLRR	RUALLLRLRLLRL	12	0
RUALLLRLRLLL	RUALLLRLRLL	RUALLLRLRLLLR	RUALLLRLRLLLL	12	0
RUALLLRLLRRR	RUALLLRLLRR	RUALLLRLLRRRL	RUALLLRLLRRRR	12	0
RUALLLRLLRRL	RUALLLRLLRR	RUALLLRLLRRLL	RUALLLRLLRRLR	12	0
RUALLLRLLRLR	RUALLLRLLRL	RUALLLRLLRLRL	RUALLLRLLRLRR	12	0
RUALLLRLLRLL	RUALLLRLLRL	RUALLLRLLRLLL	RUALLLRLLRLLR	12	0
RUALLLRLLLRR	RUALLLRLLLR	RUALLLRLLLRRL	RUALLLRLLLRRR	12	0
RUALLLRLLLRL	RUALLLRLLLR	RUALLLRLLLRLL	RUALLLRLLLRLR	12	0
RUALLLRLLLLR	RUALLLRLLLL	RUALLLRLLLLRR	RUALLLRLLLLRL	12	0
RUALLLRLLLLL	RUALLLRLLLL	RUALLLRLLLLLL	RUALLLRLLLLLR	12	0
RUALLLLRRRRR	RUALLLLRRRR	RUALLLLRRRRRL	RUALLLLRRRRRR	12	0
RUALLLLRRRRL	RUALLLLRRRR	RUALLLLRRRRLL	RUALLLLRRRRLR	12	0
RUALLLLRRRLR	RUALLLLRRRL	RUALLLLRRRLRR	RUALLLLRRRLRL	12	0
RUALLLLRRRLL	RUALLLLRRRL	RUALLLLRRRLLL	RUALLLLRRRLLR	12	0
RUALLLLRRLRR	RUALLLLRRLR	RUALLLLRRLRRR	RUALLLLRRLRRL	12	0
RUALLLLRRLRL	RUALLLLRRLR	RUALLLLRRLRLL	RUALLLLRRLRLR	12	0
RUALLLLRRLLR	RUALLLLRRLL	RUALLLLRRLLRR	RUALLLLRRLLRL	12	0
RUALLLLRRLLL	RUALLLLRRLL	RUALLLLRRLLLL	RUALLLLRRLLLR	12	0
RUALLLLRLRRR	RUALLLLRLRR	RUALLLLRLRRRR	RUALLLLRLRRRL	12	0
RUALLLLRLRRL	RUALLLLRLRR	RUALLLLRLRRLL	RUALLLLRLRRLR	12	0
RUALLLLRLRLR	RUALLLLRLRL	RUALLLLRLRLRL	RUALLLLRLRLRR	12	0
RUALLLLRLRLL	RUALLLLRLRL	RUALLLLRLRLLL	RUALLLLRLRLLR	12	0
RUALLLLRLLRR	RUALLLLRLLR	RUALLLLRLLRRL	RUALLLLRLLRRR	12	0
RUALLLLRLLRL	RUALLLLRLLR	RUALLLLRLLRLL	RUALLLLRLLRLR	12	0
RUALLLLRLLLR	RUALLLLRLLL	RUALLLLRLLLRL	RUALLLLRLLLRR	12	0
RUALLLLRLLLL	RUALLLLRLLL	RUALLLLRLLLLR	RUALLLLRLLLLL	12	0
RUALLLLLRRRR	RUALLLLLRRR	RUALLLLLRRRRL	RUALLLLLRRRRR	12	0
RUALLLLLRRRL	RUALLLLLRRR	RUALLLLLRRRLL	RUALLLLLRRRLR	12	0
RUALLLLLRRLR	RUALLLLLRRL	RUALLLLLRRLRL	RUALLLLLRRLRR	12	0
RUALLLLLRRLL	RUALLLLLRRL	RUALLLLLRRLLL	RUALLLLLRRLLR	12	2
RUALLLLLRLRR	RUALLLLLRLR	RUALLLLLRLRRL	RUALLLLLRLRRR	12	0
RUALLLLLRLRL	RUALLLLLRLR	RUALLLLLRLRLL	RUALLLLLRLRLR	12	0
RUALLLLLRLLR	RUALLLLLRLL	RUALLLLLRLLRL	RUALLLLLRLLRR	12	0
RUALLLLLRLLL	RUALLLLLRLL	RUALLLLLRLLLR	RUALLLLLRLLLL	12	0
RUALLLLLLRRR	RUALLLLLLRR	RUALLLLLLRRRL	RUALLLLLLRRRR	12	0
[truncated: 51,033 more rows]
