# Supplementary material for: The Creation and Statistical Evaluation of a Deterministic Model of the Human Bronchial Tree from HRCT Images
Source: PLoS One. 2016 Dec 15;11(12):e0168026. doi: 10.1371/journal.pone.0168026 (PMC5157997; doi:10.1371/journal.pone.0168026)
Supplement: S1 File — A set of two files per subject containing the morphology and connectivity information of the airway tree (both “real” and “model” data). The _morphology.txt file includes the total lung volume of the subject lung in cm3 and the %volume per lobe. It also includes the following fields in each row (one row per airway): (i) Vida_Name: The name assigned to each airway by the Vida PW2 software (0 if none exists), (ii) CenterLineLength: The distance between airway start and end coordinates in mm, (iii) Diameter: The airway average diameter in mm, (iv) Branching_Angle: the airway branching angle in degrees, (v) VidaGeneration: The generation assigned to each airway by the Vida PW2 software, vi) xs, ys, zs, xe, ye, ze: The coordinates of the start and end node of each airway in voxels, (vii) Adept_Names: The individualized naming scheme for each airway; in-house terminology is used, (viii) Generation: The airway generation assigned to each airway using a Boyden-based scheme, (ix) RootFlag: A flag indicating whether the airway is a “leaf” in the tree (1) or just a tree branch (0), (x) SpaceVolume: The volume of the space in the lung supplied by each airway in mm3. The translation.dico file contains information on airway connectivity, explicitly stating the parent-child relationships in the tree. (ZIP) [file pone.0168026.s001.zip › H05_T24reTrif_v6_VNR_morphology.txt]

Morphology	ALMED-06-C1-002	H05
TotalAirVolume(cm3)	LU	LL	RU	RM	RL
4220.928708	23.607555	24.082606	19.862677	6.888737	25.551335
VIDA_Name	CenterLineLength	Diameter	Branching_Angle	VidaGeneration	xs	ys	zs	xe	ye	ze	Adept_Names	Generation	RootFlag	SpaceVolume
Trachea	83.157200	18.819700	0	0	258	194	591	243	236	434	T	0	0	0
LMB	53.606800	13.485900	57.426338	1	243	236	434	310	243	366	L	1	0	0
RMB	22.852600	17.120400	46.567547	1	243	236	434	216	232	403	R	1	0	0
LUL	9.851470	12.034200	50.542257	2	310	243	366	325	238	368	LU	2	0	1176542.324859
LLB6	13.591900	9.391700	33.708109	2	310	243	366	318	253	344	LL	2	0	1234917.698068
BronInt	28.533400	12.442900	23.004703	2	216	232	403	197	230	351	RMI	2	0	0
RUL	8.379660	22.076900	60.567636	2	216	232	403	203	232	408	RU	2	0	996390.109819
0	6.416670	11.525200	47.454140	3	197	230	351	190	236	345	RL	2	0	1302352.154092
RB4+5	19.076800	6.612100	54.610033	3	197	230	351	181	206	337	RM	2	0	344124.036178
RB1	11.410800	6.238200	36.738030	3	203	232	408	192	229	426	RUA	3	0	351681.345905
0	7.085670	9.478600	29.599832	3	203	232	408	192	229	406	RUR	3	0	644708.763914
0	8.370560	9.088700	39.922707	3	325	238	368	334	235	380	LUR	3	0	840871.817830
LB4+5	14.989800	6.164300	33.530018	3	325	238	368	344	227	355	LUL	3	0	335670.507028
LB6	7.056920	6.909000	48.205609	3	318	253	344	318	264	340	LL6	3	0	249403.332055
LLB	18.255600	7.005800	28.149068	3	318	253	344	336	254	315	LLR	3	0	985514.366013
RLL7	7.797250	12.084400	40.495653	3	190	236	345	183	236	332	RLR	3	0	1058955.914383
RB6	10.230500	6.060600	22.855588	3	190	236	345	182	250	340	RL6	3	0	243396.239708
RB4	9.726630	4.228800	20.309192	4	181	206	337	169	196	334	RMA	3	0	182229.264108
RB5	9.737660	4.122300	22.248272	4	181	206	337	178	191	332	RMB	3	0	161894.772070
0	8.219740	4.125100	39.210347	4	192	229	426	187	219	435	RUAR	4	0	164989.151293
0	9.158680	3.973900	47.273216	4	192	229	426	189	237	441	RUAL	4	0	186692.194611
RB2	9.442750	5.592300	55.659541	3	192	229	406	180	238	410	RUB	3	0	263500.621353
RB3	13.143000	5.614200	45.238515	3	192	229	406	182	211	399	RUC	3	0	381208.142561
LB1+2	13.914100	5.069500	44.071430	3	334	235	380	338	242	406	LURL	4	0	469255.645307
LB3	9.592480	5.835300	36.465454	3	334	235	380	345	225	385	LUC	3	0	371616.172524
LB5	23.568300	3.762900	11.118059	4	344	227	355	369	208	328	LUE	4	0	274340.031939
LB4	14.056500	3.925200	26.541307	4	344	227	355	365	218	355	LUD	4	0	61330.475090
0	8.419290	4.226100	45.068243	4	318	264	340	319	276	348	LL6L	4	0	186122.974167
0	11.318200	4.254600	40.609069	4	318	264	340	318	274	321	LL6R	4	0	63280.357888
0	5.980720	6.443200	22.554664	4	336	254	315	341	258	306	LLRR	4	0	782217.889935
LB8	11.585400	4.988700	29.126152	4	336	254	315	348	246	301	LLB	4	0	203296.476078
RLL	11.786100	6.780700	10.720964	4	183	236	332	171	239	314	RLRR	4	0	975522.730557
RB7	14.147700	4.532300	48.753998	4	183	236	332	185	224	308	RLA	4	0	83433.183826
0	9.146120	3.881100	18.810768	4	182	250	340	172	261	340	RL6R	4	0	141312.003031
0	5.921670	3.807800	47.268684	4	182	250	340	185	259	338	RL6L	4	0	102084.236677
0	9.220740	2.939100	35.973742	5	169	196	334	161	189	321	RMAL	4	0	7551.254190
0	9.282540	3.915800	3.960903	5	169	196	334	157	187	332	RMAR	4	0	174678.009917
0	13.584900	3.384100	7.853764	5	178	191	332	172	170	328	RMBR	4	0	130048.704881
0	9.389490	3.226200	21.122507	5	178	191	332	175	179	321	RMBL	4	0	31846.067190
0	2.726670	3.158900	37.638402	5	187	219	435	188	215	437	RUARR	5	0	29078.686945
0	13.474500	2.903500	37.937350	5	187	219	435	175	215	457	RUARL	5	0	135910.464348
0	6.543180	3.244300	32.256142	5	189	237	441	192	240	453	RUALR	5	0	102459.679949
0	7.561330	3.039100	18.920347	5	189	237	441	183	244	451	RUALL	5	0	84232.514662
0	9.172370	3.895800	28.478037	4	180	238	410	174	250	418	RUBR	4	0	198476.268913
0	13.303200	3.558300	46.081747	4	180	238	410	159	236	407	RUBL	4	0	65024.352440
0	9.510180	3.580300	38.025398	4	182	211	399	169	203	402	RUCL	4	0	197725.382369
0	17.757900	3.968200	22.055684	4	182	211	399	179	184	387	RUCR	4	0	183482.760192
LB2	5.477680	4.476700	24.396041	4	338	242	406	339	248	414	LUB	4	0	364603.861094
LB1	12.644400	3.302900	45.293878	4	338	242	406	335	234	429	LUA	4	0	104651.784212
0	6.259050	3.675000	17.801916	5	319	276	348	320	283	357	LL6LR	5	0	65072.796733
0	9.989590	3.162100	27.792671	5	319	276	348	325	291	350	LL6LL	5	0	121050.177434
0	6.876270	2.471100	35.186463	5	318	274	321	312	277	310	LL6RL	5	0	22696.151327
0	13.994900	3.578300	10.711214	5	318	274	321	322	285	297	LL6RR	5	0	40584.206561
0	6.543180	5.570900	17.989138	5	341	258	306	344	261	294	LLRRR	5	0	702987.248538
0	12.079800	3.651400	60.746546	5	341	258	306	356	270	311	LLRRL	5	0	79230.641398
0	7.338350	5.710000	19.713246	5	171	239	314	161	239	306	RLRRR	5	0	419382.245540
RB10	19.959700	4.533800	42.907246	5	171	239	314	171	256	280	RLD	5	0	556140.485018
0	8.593680	3.246700	44.543851	5	172	261	340	166	269	352	RL6RR	5	0	39893.875384
0	15.101500	2.800200	17.506958	5	172	261	340	157	279	331	RL6RL	5	0	101418.127647
0	2.433240	4.314900	37.110422	5	185	259	338	187	262	340	RL6LR	5	0	86642.618245
0	8.275260	2.966000	38.349784	5	185	259	338	184	269	327	RL6LL	5	0	15441.618432
0	6.559120	2.859600	4.664167	6	157	187	332	149	180	331	RMARL	5	0	109048.103813
0	8.137490	3.080900	40.372160	6	157	187	332	144	187	335	RMARR	5	0	65629.906104
0	3.116540	3.204800	62.147201	5	174	250	418	177	254	419	RUBRR	5	0	27601.136005
0	11.840100	2.995100	19.181877	5	174	250	418	161	263	425	RUBRL	5	0	170875.132908
0	10.230500	2.844600	23.294004	5	169	203	402	155	195	397	RUCLR	5	0	90118.496276
0	12.979700	2.653300	25.799866	5	169	203	402	156	191	416	RUCLL	5	0	107606.886093
0	8.684850	3.664900	44.741485	5	339	248	414	350	254	422	LUBR	5	0	115939.304509
0	12.094200	3.170600	13.207028	5	339	248	414	337	260	433	LUBL	5	0	248664.556585
0	9.754270	3.494000	55.564836	4	345	225	385	359	229	391	LUCL	4	0	57818.263839
0	15.312500	4.459500	29.684766	4	345	225	385	352	204	399	LUCR	4	0	313797.908685
LB9	24.221500	3.979900	23.165050	4	344	261	294	369	269	258	LLC	4	0	271239.597179
LB10	13.304900	4.044800	27.305076	4	344	261	294	342	273	272	LLD	4	0	431747.651359
0	11.541500	4.465200	19.061788	5	348	246	301	364	242	290	LLBR	5	0	194273.726484
0	6.331770	4.021600	35.603527	5	348	246	301	349	241	290	LLBL	5	0	9022.749594
RB8	7.218470	4.888100	34.536964	5	161	239	306	150	235	305	RLB	5	0	321682.217390
RB9	13.308800	4.304600	28.818141	5	161	239	306	148	248	288	RLC	5	0	97700.028150
0	6.332560	2.880600	44.697498	6	171	256	280	171	266	277	RLDL	6	0	76009.095905
0	8.415060	3.913100	22.385293	6	171	256	280	168	259	264	RLDR	6	0	480131.389112
0	10.560000	2.882700	24.241072	5	185	224	308	180	213	293	RLAL	5	0	33874.671964
0	11.813000	3.154800	34.732175	5	185	224	308	192	224	286	RLAR	5	0	49558.511862
0	8.083770	2.868400	66.936619	6	187	262	340	200	261	338	RL6LRR	6	0	33257.007227
0	8.170430	2.326000	30.518214	6	187	262	340	187	274	347	RL6LRL	6	0	53385.611018
0	9.642910	3.204000	25.449407	5	352	204	399	359	190	400	LUCRR	5	0	188242.411991
0	7.482570	3.191000	32.352323	5	352	204	399	350	196	410	LUCRL	5	0	125555.496694
0	15.351500	2.196000	43.353036	5	342	273	272	352	294	261	LLDL	5	0	76408.761324
0	14.347200	3.719600	21.611309	5	342	273	272	341	278	244	LLDR	5	0	355338.890035
0	4.702120	3.410700	37.604897	6	364	242	290	371	242	291	LLBRL	6	0	29030.242652
0	14.057600	3.754200	11.357177	6	364	242	290	381	234	274	LLBRR	6	0	165243.483832
0	12.558500	3.421000	47.731862	6	150	235	305	133	243	310	RLBL	6	0	49994.510500
0	7.519050	4.292900	27.124254	6	150	235	305	141	229	298	RLBR	6	0	271687.706890
0	11.048800	2.311200	30.108075	7	171	266	277	162	281	272	RLDLL	7	0	43539.308442
0	10.506300	2.370200	33.978482	7	171	266	277	177	278	264	RLDLR	7	0	32469.787464
0	12.929800	2.576000	45.214872	7	168	259	264	179	260	242	RLDRL	7	0	86969.617224
0	12.701100	3.640700	19.992332	7	168	259	264	159	268	244	RLDRR	7	0	393161.771889
0	13.457100	2.836300	17.732794	6	341	278	244	334	285	220	LLDRL	6	0	210139.232481
0	13.203800	2.913000	23.017604	6	341	278	244	348	280	220	LLDRR	6	0	145199.657554
0	20.074100	3.387200	24.329628	7	141	229	298	111	225	283	RLBRL	7	0	233053.383127
0	7.666290	3.623000	13.650301	7	141	229	298	134	221	290	RLBRR	7	0	38634.323763
0	17.036500	2.549000	25.986587	6	148	248	288	132	268	276	RLCL	6	0	79218.530324
0	10.564800	3.129000	18.825546	6	148	248	288	138	250	271	RLCR	6	0	18481.497825
0	12.764200	3.047300	24.728514	8	159	268	244	158	275	220	RLDRRR	8	0	142741.109678
0	16.773100	2.991100	13.445953	8	159	268	244	143	282	223	RLDRRL	8	0	250420.662211
0	11.520000	2.616700	24.511467	5	369	269	258	378	280	243	LLCL	5	0	69893.003899
0	13.136100	3.053800	21.616595	5	369	269	258	385	266	241	LLCR	5	0	201346.593280
0	4.089807	1.363269	22.471696	0	188	215	437	191.796262	209.754404	438.852597	RUARRR	6	0	16362.060001
0	4.089807	1.363269	20.550124	0	188	215	437	189.570233	208.541154	437.138379	RUARRL	6	0	12716.626944
0	10.546084	2.758325	43.477648	0	175	215	457	178.043845	210.851679	477.119684	RUARLR	6	0	73586.881249
0	9.681590	2.758325	31.230445	0	175	215	457	161.598990	209.668947	464.748154	RUARLL	6	0	62323.583099
0	9.814687	3.082085	6.884021	0	192	240	453	196.529592	242.635550	471.540119	RUALRR	6	0	65932.682936
0	9.814687	3.082085	48.904488	0	192	240	453	202.168778	251.303883	458.943888	RUALRL	6	0	36526.997012
0	11.341631	2.887145	9.585796	0	183	244	451	174.774219	252.333172	468.520528	RUALLR	6	0	50164.065526
0	11.341631	2.887145	36.894021	0	183	244	451	183.533397	260.246734	461.700481	RUALLL	6	0	34068.449137
0	13.245999	3.380385	24.172405	0	159	236	407	139.562712	241.016282	397.420117	RUBLR	5	0	43587.752735
0	9.886984	3.295661	21.027158	0	159	236	407	143.520678	234.374915	411.926554	RUBLL	5	0	21436.599706
0	16.891106	3.769790	41.685177	0	179	184	387	190.892873	159.499727	391.287680	RUCRR	5	0	93291.597476
0	16.221892	3.769790	5.949924	0	179	184	387	177.692950	160.119726	373.336404	RUCRL	5	0	90191.162716
0	4.674558	1.558186	61.151262	0	177	254	419	181.805307	256.152114	412.259287	RUBRRR	6	0	14254.733251
0	4.674558	1.558186	11.928421	0	177	254	419	182.663617	258.935441	420.403471	RUBRRL	6	0	13346.402755
0	11.598027	2.845345	21.616693	0	161	263	425	151.019897	273.805042	439.509515	RUBRLR	6	0	89355.498660
0	12.369652	2.845345	27.674654	0	161	263	425	147.062576	277.023355	420.500401	RUBRLL	6	0	81519.634248
0	14.988207	2.702370	29.643851	0	155	195	397	131.191227	195.273792	390.650590	RUCLRR	6	0	54390.830100
0	7.766563	2.588854	30.127123	0	155	195	397	149.218847	184.812203	391.207458	RUCLRL	6	0	35727.666176
0	11.630636	2.520635	44.067799	0	156	191	416	155.481648	172.898372	422.680362	RUCLLR	6	0	60252.589568
0	11.084554	2.520635	39.165453	0	156	191	416	138.843171	190.271100	422.711407	RUCLLL	6	0	47354.296525
0	6.134710	1.295105	5.413854	0	191.796262	209.754404	438.852597	196.802948	201.611821	442.347914	RUARRRR	7	0	11021.076685
0	6.078922	1.295105	27.133542	0	191.796262	209.754404	438.852597	199.990229	204.297087	437.812238	RUARRRL	7	0	5340.983316
0	6.134710	1.295105	7.559871	0	189.570233	208.541154	437.138379	191.941804	198.968846	438.957230	RUARRLR	7	0	7629.976166
0	2.448446	0.816149	61.546954	0	189.570233	208.541154	437.138379	189.920235	206.614216	432.875408	RUARRLL	7	0	5086.650778
0	9.565635	2.620409	36.492516	0	178.043845	210.851679	477.119684	175.998191	215.555287	495.180063	RUARLRR	7	0	42558.311506
0	8.986901	2.620409	60.254213	0	178.043845	210.851679	477.119684	185.180874	198.497424	480.977665	RUARLRL	7	0	31028.569743
0	9.242071	2.620409	37.733820	0	161.598990	209.668947	464.748154	147.978679	214.140545	470.275190	RUARLLR	7	0	35921.443348
0	8.568276	2.620409	63.912929	0	161.598990	209.668947	464.748154	161.149852	196.034579	468.202287	RUARLLL	7	0	26402.139750
0	14.183928	2.927981	10.359683	0	196.529592	242.635550	471.540119	199.893650	249.127285	498.443719	RUALRRR	7	0	44011.640300
0	8.122519	2.707506	39.085086	0	196.529592	242.635550	471.540119	205.613667	238.817352	482.352359	RUALRRL	7	0	21921.042637
0	9.595860	2.927981	17.403694	0	202.168778	251.303883	458.943888	208.768317	262.953923	468.788529	RUALRLR	7	0	21061.156434
0	4.508269	1.502756	60.108063	0	202.168778	251.303883	458.943888	208.428597	252.387968	454.449810	RUALRLL	7	0	15465.840579
0	13.248172	2.742788	9.946398	0	174.774219	252.333172	468.520528	168.624090	262.452550	490.651288	RUALLRR	7	0	32942.119322
0	7.189541	2.396514	37.503709	0	174.774219	252.333172	468.520528	164.298568	255.506795	473.558168	RUALLRL	7	0	17221.946204
0	13.032649	2.742788	3.982255	0	183.533397	260.246734	461.700481	183.987351	278.184457	475.556075	RUALLLR	7	0	25009.366323
0	2.731103	0.910368	66.190389	0	183.533397	260.246734	461.700481	184.020038	263.720767	458.352909	RUALLLL	7	0	9059.082813
0	11.584761	3.211366	9.207516	0	139.562712	241.016282	397.420117	122.160515	246.862966	392.260921	RUBLRR	6	0	27092.470927
0	3.767373	1.255791	53.914558	0	139.562712	241.016282	397.420117	137.327642	239.366598	390.705227	RUBLRL	6	0	16495.281807
0	10.095733	3.130878	5.148380	0	143.520678	234.374915	411.926554	127.545021	234.139013	416.534707	RUBLLR	6	0	14036.733932
0	2.553225	0.851075	74.900000	0	143.520678	234.374915	411.926554	143.114093	230.410487	413.352149	RUBLLL	6	0	7399.865774
0	13.128595	3.581300	14.637035	0	190.892873	159.499727	391.287680	203.813549	142.530571	390.404511	RUCRRR	6	0	53906.387169
0	8.027632	2.675877	34.446210	0	190.892873	159.499727	391.287680	190.110754	147.905125	398.590197	RUCRRL	6	0	39385.210307
0	9.966314	3.322105	31.885006	0	177.692950	160.119726	373.336404	184.369274	149.166467	361.162488	RUCRLR	6	0	45791.968072
0	12.306152	3.581300	26.180643	0	177.692950	160.119726	373.336404	169.214133	142.310788	369.238722	RUCRLL	6	0	44399.194644
0	4.821594	1.480277	44.462105	0	181.805307	256.152114	412.259287	187.357148	252.635215	407.005323	RUBRRRR	7	0	7302.977188
0	4.644883	1.480277	49.802059	0	181.805307	256.152114	412.259287	182.770989	262.891269	408.242680	RUBRRRL	7	0	6951.756063
0	7.011838	1.480277	11.880388	0	182.663617	258.935441	420.403471	189.421021	267.929175	422.657750	RUBRRLR	7	0	8610.973102
0	3.741866	1.247289	62.663646	0	182.663617	258.935441	420.403471	188.328605	256.721878	420.472261	RUBRRLL	7	0	4735.429652
0	9.939382	2.703078	48.865145	0	151.019897	273.805042	439.509515	136.486446	271.606144	447.760632	RUBRLRR	7	0	44895.748649
0	10.566809	2.703078	45.675176	0	151.019897	273.805042	439.509515	153.661026	289.055131	448.674273	RUBRLRL	7	0	44459.750011
0	10.705604	2.703078	30.446412	0	147.062576	277.023355	420.500401	130.545723	281.190175	416.123437	RUBRLLR	7	0	45319.636214
0	8.528712	2.703078	52.779511	0	147.062576	277.023355	420.500401	148.908807	290.754528	419.900375	RUBRLLL	7	0	36199.998034
0	11.459662	2.567251	17.592293	0	131.191227	195.273792	390.650590	113.313087	190.297216	388.670056	RUCLRRR	7	0	30846.903644
0	7.897237	2.567251	35.073296	0	131.191227	195.273792	390.650590	121.613296	202.173534	384.444469	RUCLRRL	7	0	23543.926456
0	11.649845	2.459412	13.062756	0	149.218847	184.812203	391.207458	138.291427	169.724060	387.028223	RUCLRLR	7	0	20806.823895
0	7.358185	2.452728	74.900000	0	149.218847	184.812203	391.207458	154.483382	182.842497	378.217452	RUCLRLL	7	0	14920.842281
0	7.196223	2.394603	36.952755	0	155.481648	172.898372	422.680362	160.845540	165.013827	431.015459	RUCLLRR	7	0	32445.565317
0	9.809237	2.394603	30.969758	0	155.481648	172.898372	422.680362	148.549093	158.564459	421.639924	RUCLLRL	7	0	27807.024251
0	9.383559	2.394603	17.177001	0	138.843171	190.271100	422.711407	123.893362	187.332863	423.598367	RUCLLLR	7	0	25687.586427
0	5.104766	1.701589	40.061413	0	138.843171	190.271100	422.711407	134.068787	192.798769	430.460829	RUCLLLL	7	0	21666.710098
0	9.202065	1.230350	3.364909	0	196.802948	201.611821	442.347914	203.953397	188.971688	446.755967	RUARRRRR	8	0	8162.863391
0	2.823865	0.941288	67.479446	0	196.802948	201.611821	442.347914	199.359735	202.336584	446.952816	RUARRRRL	8	0	2858.213294
0	3.300271	1.100090	74.900000	0	199.990229	204.297087	437.812238	203.754638	207.691138	435.650082	RUARRRLR	8	0	3306.323005
0	9.118382	1.230350	26.368494	0	199.990229	204.297087	437.812238	207.690694	191.667924	438.975185	RUARRRLL	8	0	2034.660311
0	9.202065	1.230350	4.553280	0	191.941804	198.968846	438.957230	196.641097	184.931276	441.596240	RUARRLRR	8	0	5667.982295
0	2.749238	0.916413	74.900000	0	191.941804	198.968846	438.957230	188.028677	196.850037	439.462632	RUARRLRL	8	0	1961.993871
0	3.672670	0.775341	47.247968	0	189.920235	206.614216	432.875408	192.980865	201.760186	430.849766	RUARRLLR	8	0	2543.325389
0	3.672670	0.775341	74.900000	0	189.920235	206.614216	432.875408	186.501398	209.663648	428.165695	RUARRLLL	8	0	2543.325389
0	8.177660	2.489388	30.428024	0	175.998191	215.555287	495.180063	180.809139	217.216114	510.289050	RUARLRRR	8	0	23216.927478
0	6.485323	2.161774	50.047521	0	175.998191	215.555287	495.180063	167.522521	219.771494	500.887374	RUARLRRL	8	0	19341.384028
0	7.658599	2.489388	19.993565	0	185.180874	198.497424	480.977665	187.188308	186.532937	484.413509	RUARLRLR	8	0	17912.277381
0	4.621407	1.540469	50.696972	0	185.180874	198.497424	480.977665	192.569651	197.301225	481.761484	RUARLRLL	8	0	13116.292362
0	7.257554	2.419185	19.647356	0	147.978679	214.140545	470.275190	139.349089	218.213040	478.809916	RUARLLRR	8	0	19571.494420
0	4.954092	1.651364	36.129867	0	147.978679	214.140545	470.275190	140.354022	215.160179	467.344670	RUARLLRL	8	0	16349.948928
0	7.710070	2.489388	9.618905	0	161.149852	196.034579	468.202287	159.870079	184.349239	473.548746	RUARLLLR	8	0	17343.056937
0	2.503604	0.834535	74.900000	0	161.149852	196.034579	468.202287	162.769195	194.225795	464.183663	RUARLLLL	8	0	9059.082813
0	9.927107	2.781582	14.402118	0	199.893650	249.127285	498.443719	201.043083	249.887293	518.225408	RUALRRRR	8	0	27056.137708
0	7.813561	2.604520	30.281851	0	199.893650	249.127285	498.443719	203.298761	258.024942	508.778231	RUALRRRL	8	0	16955.502592
0	8.443003	2.572131	15.922390	0	205.613667	238.817352	482.352359	215.082600	238.565611	494.571415	RUALRRLR	8	0	12111.073280
0	2.987962	0.995987	73.139497	0	205.613667	238.817352	482.352359	206.103015	234.008930	481.763514	RUALRRLL	8	0	9809.969357
0	7.208031	2.402677	21.971372	0	208.768317	262.953923	468.788529	214.282752	268.301680	479.673947	RUALRLRR	8	0	11687.185715
0	5.699251	1.899750	36.154226	0	208.768317	262.953923	468.788529	210.789672	271.991475	468.488105	RUALRLRL	8	0	9373.970719
0	3.842585	1.280862	41.508698	0	208.428597	252.387968	454.449810	210.332158	253.125638	447.186722	RUALRLLR	8	0	9495.081452
0	4.723151	1.427619	59.029519	0	208.428597	252.387968	454.449810	215.130180	252.899718	459.015525	RUALRLLL	8	0	5970.759127
0	9.981262	2.605648	13.094481	0	168.624090	262.452550	490.651288	164.588900	273.122091	504.846812	RUALLRRR	8	0	19450.383688
0	6.301869	2.100623	31.152300	0	168.624090	262.452550	490.651288	165.431546	261.895588	502.607649	RUALLRRL	8	0	13491.735634
0	8.380869	2.276688	15.926946	0	164.298568	255.506795	473.558168	154.155081	261.819365	481.612094	RUALLRLR	8	0	9664.636477
0	2.979384	0.993128	74.900000	0	164.298568	255.506795	473.558168	161.167406	252.403444	471.091464	RUALLRLL	8	0	7557.309727
0	9.524908	2.605648	13.925492	0	183.987351	278.184457	475.556075	181.237893	289.843696	487.624922	RUALLLRR	8	0	15550.618092
0	6.647636	2.215879	34.534777	0	183.987351	278.184457	475.556075	189.227750	287.473030	477.695233	RUALLLRL	8	0	9458.748232
0	3.224892	0.864849	37.179300	0	184.020038	263.720767	458.352909	187.276939	265.851554	454.032270	RUALLLLR	8	0	5074.539704
0	2.523007	0.841002	74.900000	0	184.020038	263.720767	458.352909	180.638537	265.978713	459.011250	RUALLLLL	8	0	3984.543109
0	10.638935	3.050797	9.666998	0	122.160515	246.862966	392.260921	105.315169	249.702848	388.951838	RUBLRRR	7	0	18493.608899
0	3.897880	1.299293	74.900000	0	122.160515	246.862966	392.260921	122.933113	252.543151	388.940451	RUBLRRL	7	0	8598.862029
0	5.348498	1.193001	74.900000	0	137.327642	239.366598	390.705227	144.273534	238.708712	384.323023	RUBLRLR	7	0	8489.862369
0	5.651059	1.193001	49.654880	0	137.327642	239.366598	390.705227	128.674375	237.804460	387.436376	RUBLRLL	7	0	8005.419438
0	8.870357	2.956786	7.837148	0	127.545021	234.139013	416.534707	113.190865	233.927207	418.190481	RUBLLRR	7	0	9180.193546
0	2.455983	0.818661	68.581533	0	127.545021	234.139013	416.534707	126.973895	234.130291	421.396136	RUBLLRL	7	0	4856.540385
0	3.829838	0.808521	74.900000	0	143.114093	230.410487	413.352149	148.925096	228.402321	414.554267	RUBLLLR	7	0	4505.319260
0	1.983653	0.661218	74.509815	0	143.114093	230.410487	413.352149	141.548791	228.962610	410.376143	RUBLLLL	7	0	2894.546514
0	11.263657	3.402235	20.988768	0	203.813549	142.530571	390.404511	210.767390	126.567217	383.440777	RUCRRRR	7	0	30132.350321
0	6.832872	2.277624	48.448961	0	203.813549	142.530571	390.404511	212.578094	139.677283	398.029156	RUCRRRL	7	0	23774.036849
0	8.798320	2.542084	26.965103	0	190.110754	147.905125	398.590197	185.749397	134.314571	399.697576	RUCRRLR	7	0	20734.157455
0	4.667262	1.555754	71.855085	0	190.110754	147.905125	398.590197	193.968271	148.323075	406.611521	RUCRRLL	7	0	18651.052851
0	14.949470	3.155999	17.508659	0	184.369274	149.166467	361.162488	190.347340	128.162548	348.048659	RUCRLRR	7	0	25505.920328
0	8.029108	2.676369	74.900000	0	184.369274	149.166467	361.162488	191.927857	156.063368	351.194362	RUCRLRL	7	0	20286.047744
0	10.576653	3.402235	14.953791	0	169.214133	142.310788	369.238722	166.167498	125.596393	366.002184	RUCRLLR	7	0	25639.142134
0	5.121404	1.707135	46.744812	0	169.214133	142.310788	369.238722	161.337906	139.865233	367.843298	RUCRLLL	7	0	18760.052511
0	4.490697	1.406263	27.358889	0	187.357148	252.635215	407.005323	194.162532	252.059085	403.835143	RUBRRRRR	8	0	3790.765937
0	2.808515	0.936172	52.476178	0	187.357148	252.635215	407.005323	186.938427	248.869405	403.872159	RUBRRRRL	8	0	3512.211251
0	5.088747	1.406263	24.465239	0	182.770989	262.891269	408.242680	186.462594	270.184601	406.686183	RUBRRRLR	8	0	3790.765937
0	2.591799	0.863933	74.900000	0	182.770989	262.891269	408.242680	179.671493	263.190391	404.751187	RUBRRRLL	8	0	3160.990126
0	7.099477	1.406263	9.398968	0	189.421021	267.929175	422.657750	196.945503	276.677884	422.815503	RUBRRLRR	8	0	5110.872924
0	5.011642	1.406263	19.743331	0	189.421021	267.929175	422.657750	192.836004	274.322903	427.232020	RUBRRLRL	8	0	3500.100178
0	5.612800	1.184924	27.800844	0	188.328605	256.721878	420.472261	197.328930	257.548514	418.940559	RUBRRLLR	8	0	2555.436462
0	3.403295	1.134432	74.900000	0	188.328605	256.721878	420.472261	187.808572	251.473304	422.525671	RUBRRLLL	8	0	2179.993190
0	8.112680	2.567924	17.274285	0	136.486446	271.606144	447.760632	123.476373	271.640139	450.409692	RUBRLRRR	8	0	23761.925775
0	4.796705	1.598902	34.380116	0	136.486446	271.606144	447.760632	132.589862	268.765176	455.299130	RUBRLRRL	8	0	21133.822874
0	5.895772	1.965257	29.319932	0	153.661026	289.055131	448.674273	159.117782	294.991487	455.047110	RUBRLRLR	8	0	22829.373133
0	8.193798	2.567924	21.831610	0	153.661026	289.055131	448.674273	151.158989	301.597020	453.250701	RUBRLRLL	8	0	21630.376878
0	7.130223	2.376741	25.590502	0	130.545723	281.190175	416.123437	122.002341	285.275803	407.901967	RUBRLLRR	8	0	22829.373133
0	7.136968	2.378989	25.978551	0	130.545723	281.190175	416.123437	119.248274	282.080826	419.176916	RUBRLLRL	8	0	22490.263081
0	8.533909	2.567924	19.295791	0	148.908807	290.754528	419.900375	146.796511	304.326077	422.291622	RUBRLLLR	8	0	21230.711460
0	4.111127	1.370376	74.900000	0	148.908807	290.754528	419.900375	154.567854	291.628887	415.661716	RUBRLLLL	8	0	14969.286574
0	8.834596	2.438889	21.300948	0	113.313087	190.297216	388.670056	101.918415	182.270823	384.414366	RUCLRRRR	8	0	18069.721334
0	6.722556	2.240852	42.465062	0	113.313087	190.297216	388.670056	103.530601	194.439562	391.819664	RUCLRRRL	8	0	12777.182310
0	9.288497	2.438889	16.491934	0	121.613296	202.173534	384.444469	108.017572	207.942534	380.585888	RUCLRRLR	8	0	13431.180268
0	3.591711	1.197237	74.900000	0	121.613296	202.173534	384.444469	124.152786	205.637540	379.578989	RUCLRRLL	8	0	10112.746189
0	9.359034	2.336441	13.260417	0	138.291427	169.724060	387.028223	132.504780	155.831824	384.289186	RUCLRLRR	8	0	11130.076344
0	7.348283	2.336441	19.634542	0	138.291427	169.724060	387.028223	128.627422	163.169104	383.937084	RUCLRLRL	8	0	9676.747551
0	10.066097	2.330092	74.900000	0	154.483382	182.842497	378.217452	166.714510	193.684929	377.291300	RUCLRLLR	8	0	10015.857603
0	2.288800	0.762933	74.900000	0	154.483382	182.842497	378.217452	153.546948	185.760573	375.622089	RUCLRLLL	8	0	4904.984678
0	5.609228	1.869743	39.048587	0	160.845540	165.013827	431.015459	168.952785	160.999150	432.411831	RUCLLRRR	8	0	18009.165967
0	6.137042	2.045681	45.914181	0	160.845540	165.013827	431.015459	157.965042	159.389840	440.513302	RUCLLRRL	8	0	14436.399350
0	7.066483	2.274873	25.387884	0	148.549093	158.564459	421.639924	148.332053	147.238026	419.304085	RUCLLRLR	8	0	14920.842281
0	6.362786	2.120929	33.459322	0	148.549093	158.564459	421.639924	139.824569	153.120630	422.997488	RUCLLRLL	8	0	12886.181970
0	6.096589	2.032196	42.663552	0	123.893362	187.332863	423.598367	118.022240	179.350046	423.467736	RUCLLLRR	8	0	12922.515190
0	7.975955	2.274873	31.627672	0	123.893362	187.332863	423.598367	111.786491	191.866511	424.801525	RUCLLLRL	8	0	12765.071237
0	3.783502	1.261167	55.973760	0	134.068787	192.798769	430.460829	132.554918	198.669893	431.728229	RUCLLLLR	8	0	11893.073961
0	5.684568	1.616509	42.162439	0	134.068787	192.798769	430.460829	129.560479	189.016560	439.226188	RUCLLLLL	8	0	9773.636137
0	13.317438	1.168833	0.718304	0	203.953397	188.971688	446.755967	214.508573	170.752481	452.939344	RUARRRRRR	9	0	7060.755722
0	2.886569	0.962190	21.749193	0	203.953397	188.971688	446.755967	204.706104	184.824771	449.293141	RUARRRRRL	9	0	1102.107668
0	3.225870	0.894224	21.582264	0	199.359735	202.336584	446.952816	203.351895	201.799229	451.083254	RUARRRRLR	9	0	1780.327772
0	2.013543	0.671181	74.900000	0	199.359735	202.336584	446.952816	197.743897	204.612903	449.055290	RUARRRRLL	9	0	1077.885522
0	3.073229	1.024410	50.006730	0	203.754638	207.691138	435.650082	203.306871	211.842356	432.275584	RUARRRLRR	9	0	1925.660652
0	2.021431	0.673810	54.609218	0	203.754638	207.691138	435.650082	205.049274	210.162052	437.786541	RUARRRLRL	9	0	1380.662354
0	12.034168	1.168833	0.795331	0	207.690694	191.667924	438.975185	217.689199	174.917276	440.755546	RUARRRLLR	9	0	1392.773427
0	0.382209	0.127403	74.900000	0	207.690694	191.667924	438.975185	208.135654	191.717047	438.445139	RUARRRLLL	9	2	641.886884
0	9.768083	1.168833	1.533747	0	196.641097	184.931276	441.596240	201.659103	170.109877	444.909966	RUARRLRRR	9	0	4359.986381
0	2.143779	0.714593	23.986728	0	196.641097	184.931276	441.596240	197.536510	181.695803	440.446633	RUARRLRRL	9	0	1307.995914
0	2.265226	0.755075	23.976388	0	188.028677	196.850037	439.462632	184.578126	195.949103	438.335050	RUARRLRLR	9	0	1053.663375
0	2.330549	0.776850	74.900000	0	188.028677	196.850037	439.462632	185.531890	199.553887	440.567466	RUARRLRLL	9	0	908.330496
0	4.780468	0.736574	12.097482	0	192.980865	201.760186	430.849766	195.942593	194.665001	429.463934	RUARRLLRR	9	0	1634.994893
0	2.416506	0.736574	48.268270	0	192.980865	201.760186	430.849766	196.001852	201.285445	427.816527	RUARRLLRL	9	0	908.330496
0	3.015389	0.736574	46.996790	0	186.501398	209.663648	428.165695	182.057982	211.698189	428.627988	RUARRLLLR	9	0	1356.440207
0	2.810188	0.736574	47.511437	0	186.501398	209.663648	428.165695	186.394717	214.067576	426.679009	RUARRLLLL	9	0	1186.885181
0	6.409529	2.136510	27.539972	0	180.809139	217.216114	510.289050	181.738329	222.521132	521.262454	RUARLRRRR	9	0	11917.296108
0	5.145540	1.715180	37.403854	0	180.809139	217.216114	510.289050	185.760081	213.668575	517.342133	RUARLRRRL	9	0	11299.631370
0	5.882647	1.960882	22.177024	0	167.522521	219.771494	500.887374	161.502480	226.606728	504.469034	RUARLRRLR	9	0	12074.740060
0	3.913808	1.304603	70.519536	0	167.522521	219.771494	500.887374	163.990179	215.146897	504.050424	RUARLRRLL	9	0	7266.643968
0	7.768175	2.364919	22.459153	0	187.188308	186.532937	484.413509	192.118241	174.960563	483.055114	RUARLRLRR	9	0	9676.747551
0	3.819685	1.273228	65.908503	0	187.188308	186.532937	484.413509	184.015338	184.516821	490.493400	RUARLRLRL	9	0	8235.529830
0	3.232702	1.077567	44.702684	0	192.569651	197.301225	481.761484	196.252386	195.013185	478.108546	RUARLRLLR	9	0	7315.088261
0	4.426310	1.463446	40.376381	0	192.569651	197.301225	481.761484	197.949306	198.563616	487.431003	RUARLRLLL	9	0	5801.204101
0	6.425002	2.141667	25.040972	0	139.349089	218.213040	478.809916	133.026208	225.540761	483.638018	RUARLLRRR	9	0	11420.742103
0	4.450644	1.483548	58.889379	0	139.349089	218.213040	478.809916	135.775872	213.812817	484.340927	RUARLLRRL	9	0	8150.752317
0	6.534885	1.568796	25.633660	0	140.354022	215.160179	467.344670	129.854318	213.663182	468.072652	RUARLLRLR	9	0	8901.638861
0	3.417957	1.139319	74.900000	0	140.354022	215.160179	467.344670	140.655154	218.506247	461.900154	RUARLLRLL	9	0	7448.310067
0	5.100756	1.700252	53.467769	0	159.870079	184.349239	473.548746	153.449220	181.362647	478.854765	RUARLLLRR	9	0	8780.528128
0	7.536884	2.364919	33.893205	0	159.870079	184.349239	473.548746	164.899134	173.210958	474.605061	RUARLLLRL	9	0	8562.528809
0	3.505913	0.792808	39.418333	0	162.769195	194.225795	464.183663	167.747166	193.693564	460.833660	RUARLLLLR	9	0	5316.761170
0	3.005287	0.792808	74.900000	0	162.769195	194.225795	464.183663	158.958529	192.474403	461.101461	RUARLLLLL	9	0	3742.321644
0	7.701005	2.567002	27.195142	0	201.043083	249.887293	518.225408	206.805973	247.586553	531.601911	RUALRRRRR	9	0	13770.290319
0	6.213724	2.071241	35.949074	0	201.043083	249.887293	518.225408	196.474528	253.200562	528.531963	RUALRRRRL	9	0	13285.847388
0	5.752710	1.917570	27.203923	0	203.298761	258.024942	508.778231	201.688033	265.688142	515.066692	RUALRRRLR	9	0	9797.858284
0	5.457634	1.819211	41.271181	0	203.298761	258.024942	508.778231	210.343385	260.181463	514.858817	RUALRRRLL	9	0	7157.644308
0	6.876197	2.292066	16.860112	0	215.082600	238.565611	494.571415	220.712790	236.168233	506.079619	RUALRRLRR	9	0	7048.644649
0	4.056159	1.352053	43.203555	0	215.082600	238.565611	494.571415	220.835206	241.542237	496.087347	RUALRRLRL	9	0	5062.428631
0	3.132927	0.946188	36.912478	0	206.103015	234.008930	481.763514	207.119134	230.335719	477.607578	RUALRRLLR	9	0	5704.315515
0	2.734919	0.911640	72.919092	0	206.103015	234.008930	481.763514	205.392782	232.218927	486.693507	RUALRRLLL	9	0	4105.653842
0	6.566617	2.188872	32.144713	0	214.282752	268.301680	479.673947	213.802126	275.325562	489.545358	RUALRLRRR	9	0	6116.092006
0	4.850337	1.616779	52.259805	0	214.282752	268.301680	479.673947	221.751390	267.321878	482.538281	RUALRLRRL	9	0	5571.093709
0	4.300611	1.433537	34.496698	0	210.789672	271.991475	468.488105	213.938852	277.095856	464.069562	RUALRLRLR	9	0	4989.762191
0	4.292600	1.430867	40.224782	0	210.789672	271.991475	468.488105	209.798665	277.776101	473.131537	RUALRLRLL	9	0	4384.208527
0	3.683129	1.216819	69.277222	0	210.332158	253.125638	447.186722	207.794282	249.044305	442.794239	RUALRLLRR	9	0	4832.318239
0	4.891823	1.216819	46.870608	0	210.332158	253.125638	447.186722	215.288126	258.256681	442.864761	RUALRLLRL	9	0	4662.763213
0	5.320267	1.356238	15.830927	0	215.130180	252.899718	459.015525	222.874027	255.459559	462.553533	RUALRLLLR	9	0	3560.655544
0	2.211505	0.737168	74.900000	0	215.130180	252.899718	459.015525	215.239485	250.012146	461.646505	RUALRLLLL	9	0	2410.103583
0	7.119276	2.373092	27.274822	0	164.588900	273.122091	504.846812	166.700683	279.079051	516.774271	RUALLRRRR	9	0	10027.968676
0	6.612863	2.204288	31.672213	0	164.588900	273.122091	504.846812	157.343571	279.997162	509.734823	RUALLRRRL	9	0	9422.415012
0	3.709178	1.236393	41.746079	0	165.431546	261.895588	502.607649	167.821284	261.142590	509.355097	RUALLRRLR	9	0	7399.865774
0	5.841621	1.947207	30.900464	0	165.431546	261.895588	502.607649	158.286363	262.070156	510.299380	RUALLRRLL	9	0	6091.869860
0	7.312620	2.162854	12.898687	0	154.155081	261.819365	481.612094	144.430398	264.839410	489.156815	RUALLRLRR	9	0	6031.314493
0	3.118381	1.039460	60.338094	0	154.155081	261.819365	481.612094	154.109048	266.880952	481.941923	RUALLRLRL	9	0	3633.321984
0	3.716238	0.943472	56.115381	0	161.167406	252.403444	471.091464	162.362310	249.129533	465.020745	RUALLRLLR	9	0	4541.652480
0	2.142520	0.714173	70.978387	0	161.167406	252.403444	471.091464	159.119721	251.088653	474.156886	RUALLRLLL	9	0	3015.657247
0	7.157749	2.385916	19.348787	0	181.237893	289.843696	487.624922	181.648967	296.493755	499.360710	RUALLLRRR	9	0	8162.863391
0	5.265704	1.755235	29.842450	0	181.237893	289.843696	487.624922	177.311261	297.220972	489.900199	RUALLLRRL	9	0	7387.754701
0	5.736913	1.912304	17.607422	0	189.227750	287.473030	477.695233	193.336650	295.740715	476.080071	RUALLLRLR	9	0	5619.538002
0	3.126525	1.042175	54.334952	0	189.227750	287.473030	477.695233	190.959994	289.102114	483.221556	RUALLLRLL	9	0	3839.210230
0	4.774415	0.821607	49.819297	0	187.276939	265.851554	454.032270	190.586853	272.869553	453.852121	RUALLLLRR	9	0	2809.769001
0	4.554578	0.821607	74.900000	0	187.276939	265.851554	454.032270	188.235450	260.628924	447.684564	RUALLLLRL	9	0	2264.770703
0	3.621014	0.798952	33.118438	0	180.638537	265.978713	459.011250	178.190452	270.644819	462.238163	RUALLLLLR	9	0	2313.214996
0	2.923881	0.798952	74.900000	0	180.638537	265.978713	459.011250	177.140417	263.464413	456.541265	RUALLLLLL	9	0	1671.328113
0	7.956215	2.652072	11.672843	0	105.315169	249.702848	388.951838	93.440411	252.105269	383.384506	RUBLRRRR	8	0	11566.074982
0	4.845683	1.615228	33.685325	0	105.315169	249.702848	388.951838	98.159032	250.240590	392.946627	RUBLRRRL	8	0	6927.533916
0	3.512605	1.170868	28.447889	0	122.933113	252.543151	388.940451	125.804006	256.153936	384.800593	RUBLRRLR	8	0	5268.316877
0	2.660786	0.886929	74.900000	0	122.933113	252.543151	388.940451	126.189038	254.387478	391.608938	RUBLRRLL	8	0	3330.545152
0	3.974320	1.133351	40.478088	0	144.273534	238.708712	384.323023	150.402348	236.678967	384.603786	RUBLRLRR	8	0	4372.097454
0	3.548256	1.133351	34.006181	0	144.273534	238.708712	384.323023	148.812356	241.439345	381.514990	RUBLRLRL	8	0	4117.764915
0	6.773953	1.133351	8.887398	0	128.674375	237.804460	387.436376	118.684441	236.894602	381.849899	RUBLRLLR	8	0	5280.427950
0	3.025792	1.008597	42.083902	0	128.674375	237.804460	387.436376	124.735292	235.361787	389.460937	RUBLRLLL	8	0	2724.991488
0	5.606622	1.868874	15.908174	0	113.190865	233.927207	418.190481	104.521123	231.309155	419.443534	RUBLLRRR	8	0	5135.095071
0	5.585513	1.861838	20.442658	0	113.190865	233.927207	418.190481	104.651046	236.962312	418.854408	RUBLLRRL	8	0	4045.098476
0	3.139894	0.777728	27.565373	0	126.973895	234.130291	421.396136	124.772955	232.356223	426.624673	RUBLLRLR	8	0	2979.324027
0	2.384199	0.777728	74.900000	0	126.973895	234.130291	421.396136	129.290780	236.922911	423.070888	RUBLLRLL	8	0	1877.216358
0	4.437961	0.768095	37.075608	0	148.925096	228.402321	414.554267	155.840013	229.869711	412.783888	RUBLLLRR	8	0	2737.102561
0	1.852380	0.617460	58.429912	0	148.925096	228.402321	414.554267	149.766016	227.235913	417.809273	RUBLLLRL	8	0	1768.216699
0	2.937966	0.628157	41.994237	0	141.548791	228.962610	410.376143	137.205243	227.166713	409.335763	RUBLLLLR	8	0	1562.328453
0	2.305326	0.628157	74.900000	0	141.548791	228.962610	410.376143	144.042123	228.753137	406.943898	RUBLLLLL	8	0	1332.218061
0	8.877006	2.959002	13.667319	0	210.767390	126.567217	383.440777	219.029112	115.894631	377.161000	RUCRRRRR	8	0	18869.052170
0	5.051937	1.683979	44.070933	0	210.767390	126.567217	383.440777	208.088821	118.822911	382.783176	RUCRRRRL	8	0	11263.298150
0	8.558974	2.163743	21.596132	0	212.578094	139.677283	398.029156	221.550718	131.412806	406.259811	RUCRRRLR	8	0	15054.064087
0	6.011521	2.003840	74.900000	0	212.578094	139.677283	398.029156	216.862772	148.127136	400.973574	RUCRRRLL	8	0	8719.972762
0	7.084230	2.361410	17.461522	0	185.749397	134.314571	399.697576	185.662346	122.803796	400.081302	RUCRRLRR	8	0	12389.627965
0	4.412329	1.470776	45.668958	0	185.749397	134.314571	399.697576	179.376488	131.143750	400.778778	RUCRRLRL	8	0	8344.529490
0	7.000893	1.477966	41.387299	0	193.968271	148.323075	406.611521	199.327024	141.339847	415.485733	RUCRRLLR	8	0	9591.970038
0	5.203289	1.477966	74.900000	0	193.968271	148.323075	406.611521	193.984183	156.534159	409.107022	RUCRRLLL	8	0	9059.082813
0	12.366955	2.998199	5.126958	0	190.347340	128.162548	348.048659	193.955034	111.089551	335.769223	RUCRLRRR	8	0	17609.500549
0	4.767453	1.589151	31.128052	0	190.347340	128.162548	348.048659	194.918220	121.909185	347.756803	RUCRLRRL	8	0	7896.419779
0	7.624120	2.541373	74.900000	0	191.927857	156.063368	351.194362	192.862871	167.268668	357.605592	RUCRLRLR	8	0	12111.073280
0	6.614330	2.204777	74.900000	0	191.927857	156.063368	351.194362	187.780881	165.982722	351.272343	RUCRLRLL	8	0	8174.974464
0	9.687544	3.229181	14.362964	0	166.167498	125.596393	366.002184	165.637046	110.880075	359.138791	RUCRLLRR	8	0	15574.840238
0	4.065857	1.355286	66.159021	0	166.167498	125.596393	366.002184	162.331545	122.822095	371.676401	RUCRLLRL	8	0	10064.301896
0	7.682106	1.621778	34.499022	0	161.337906	139.865233	367.843298	153.882840	130.535372	363.355281	RUCRLLLR	8	0	9749.413990
0	5.121885	1.621778	74.900000	0	161.337906	139.865233	367.843298	156.692913	146.395659	370.619906	RUCRLLLL	8	0	9010.638520
0	3.438355	1.146118	24.076504	0	194.162532	252.059085	403.835143	198.855634	253.838592	400.809986	RUBRRRRRR	9	0	2313.214996
0	2.968958	0.989653	47.702674	0	194.162532	252.059085	403.835143	197.290962	248.386270	403.691250	RUBRRRRRL	9	0	1477.550940
0	2.939209	0.889363	49.735009	0	186.938427	248.869405	403.872159	188.018838	248.110759	398.222615	RUBRRRRLR	9	0	1780.327772
0	2.731368	0.889363	57.575263	0	186.938427	248.869405	403.872159	185.318301	245.067098	405.867352	RUBRRRRLL	9	0	1731.883479
0	4.004539	1.334846	20.131705	0	186.462594	270.184601	406.686183	187.291313	276.629279	406.208535	RUBRRRLRR	9	0	2288.992850
0	2.884201	0.961400	46.749889	0	186.462594	270.184601	406.686183	190.790459	271.407535	405.056871	RUBRRRLRL	9	0	1501.773087
0	2.709766	0.820736	37.051121	0	179.671493	263.190391	404.751187	178.781313	264.507040	399.696755	RUBRRRLLR	9	0	1683.439186
0	2.205893	0.735298	67.099312	0	179.671493	263.190391	404.751187	176.593059	261.747021	406.152351	RUBRRRLLL	9	0	1477.550940
0	5.387502	1.335950	22.933800	0	196.945503	276.677884	422.815503	199.617302	285.015659	423.041087	RUBRRLRRR	9	0	2712.880415
0	4.201267	1.335950	34.423578	0	196.945503	276.677884	422.815503	203.545080	278.432993	422.762029	RUBRRLRRL	9	0	2397.992509
0	4.016200	1.335950	14.815748	0	192.836004	274.322903	427.232020	194.254203	280.258482	430.084877	RUBRRLRLR	9	0	2095.215677
0	2.288951	0.762984	42.000749	0	192.836004	274.322903	427.232020	195.825740	275.028225	429.815074	RUBRRLRLL	9	0	1404.884500
0	3.979871	1.125678	26.810182	0	197.328930	257.548514	418.940559	202.920723	260.790790	419.267139	RUBRRLLRR	9	0	1295.884841
0	4.080371	1.125678	26.911732	0	197.328930	257.548514	418.940559	203.270435	255.286800	416.614335	RUBRRLLRL	9	0	1259.551621
0	3.770850	1.077710	41.029762	0	187.808572	251.473304	422.525671	183.544091	247.073456	422.723824	RUBRRLLLR	9	0	1150.551962
0	1.963070	0.654357	74.900000	0	187.808572	251.473304	422.525671	185.372328	251.493782	425.061141	RUBRRLLLL	9	0	1029.441229
0	7.186424	2.395475	34.150984	0	123.476373	271.640139	450.409692	113.631278	265.355457	450.186241	RUBRLRRRR	9	0	12522.849772
0	5.799644	1.933215	50.810832	0	123.476373	271.640139	450.409692	117.942289	278.685807	454.019091	RUBRLRRRL	9	0	11239.076004
0	6.642099	1.518957	33.335118	0	132.589862	268.765176	455.299130	126.632340	270.994375	466.033005	RUBRLRRLR	9	0	11675.074642
0	4.524787	1.508262	74.900000	0	132.589862	268.765176	455.299130	133.367256	261.465380	454.742812	RUBRLRRLL	9	0	9458.748232
0	5.489553	1.829851	55.108846	0	159.117782	294.991487	455.047110	167.600325	297.050459	452.768168	RUBRLRLRR	9	0	12292.739379
0	6.603361	1.866995	52.705904	0	159.117782	294.991487	455.047110	156.315267	300.306616	465.990565	RUBRLRLRL	9	0	10536.633754
0	6.442071	2.147357	33.755483	0	151.158989	301.597020	453.250701	144.363895	308.137825	458.848280	RUBRLRLLR	9	0	11880.962888
0	6.181901	2.060634	44.880557	0	151.158989	301.597020	453.250701	156.109058	310.321690	452.521352	RUBRLRLLL	9	0	9749.413990
0	7.593794	2.257904	19.329481	0	122.002341	285.275803	407.901967	113.311231	292.805173	402.380486	RUBRLLRRR	9	0	12571.294065
0	3.167847	1.055949	74.900000	0	122.002341	285.275803	407.901967	121.141522	281.583098	403.615268	RUBRLLRRL	9	0	10258.079068
0	5.688710	1.896237	42.161823	0	119.248274	282.080826	419.176916	111.956512	276.460412	420.240211	RUBRLLRLR	9	0	12195.850793
0	6.282565	2.094188	46.057786	0	119.248274	282.080826	419.176916	113.077906	289.906848	421.919797	RUBRLLRLL	9	0	10294.412288
0	6.375153	2.125051	32.715889	0	146.796511	304.326077	422.291622	140.035256	312.179083	422.345988	RUBRLLLRR	9	0	11699.296788
0	6.413570	2.137857	41.256300	0	146.796511	304.326077	422.291622	152.272570	312.824871	425.420717	RUBRLLLRL	9	0	9531.414671
0	4.508374	1.301857	35.537084	0	154.567854	291.628887	415.661716	161.800681	292.658337	416.369086	RUBRLLLLR	9	0	7714.753679
0	3.061831	1.020610	67.238029	0	154.567854	291.628887	415.661716	153.914669	291.205713	409.613390	RUBRLLLLL	9	0	7254.532895
0	5.156649	1.718883	36.716994	0	101.918415	182.270823	384.414366	98.854733	174.474073	384.770198	RUCLRRRRR	9	0	9204.415693
0	7.256701	2.316944	26.173792	0	101.918415	182.270823	384.414366	91.164164	180.549925	378.840423	RUCLRRRRL	9	0	8865.305641
0	7.253860	2.128809	10.453852	0	103.530601	194.439562	391.819664	92.429811	198.340684	392.758974	RUCLRRRLR	9	0	7932.752998
0	2.394154	0.798051	74.900000	0	103.530601	194.439562	391.819664	103.888168	195.692176	396.331757	RUCLRRRLL	9	0	4844.429312
0	8.945777	2.316944	8.150849	0	108.017572	207.942534	380.585888	94.712754	211.908823	375.265447	RUCLRRLRR	9	0	9313.415352
0	3.413852	1.137951	74.900000	0	108.017572	207.942534	380.585888	107.607233	212.480533	384.482882	RUCLRRLRL	9	0	4117.764915
0	5.387566	1.137375	53.248644	0	124.152786	205.637540	379.578989	132.475184	208.363365	379.574208	RUCLRRLLR	9	0	5704.315515
0	2.756040	0.918680	74.900000	0	124.152786	205.637540	379.578989	122.393940	204.405596	374.741410	RUCLRRLLL	9	0	4408.430674
0	8.595186	2.219619	6.188057	0	132.504780	155.831824	384.289186	126.459190	143.656730	380.318011	RUCLRLRRR	9	0	7375.643628
0	1.825487	0.608496	74.900000	0	132.504780	155.831824	384.289186	133.660658	154.157721	386.947031	RUCLRLRRL	9	0	3754.432717
0	6.573312	2.191104	13.223134	0	128.627422	163.169104	383.937084	121.253409	156.724296	378.680221	RUCLRLRLR	9	0	5728.537661
0	2.659801	0.886600	55.106425	0	128.627422	163.169104	383.937084	125.115103	162.880604	387.018692	RUCLRLRLL	9	0	3948.209889
0	5.736578	1.912193	50.175323	0	166.714510	193.684929	377.291300	170.403157	199.002175	385.551626	RUCLRLLRR	9	0	6067.647713
0	8.615887	2.213587	14.905300	0	166.714510	193.684929	377.291300	174.638522	205.214638	378.085209	RUCLRLLRL	9	0	3948.209889
0	2.872977	0.724787	74.900000	0	153.546948	185.760573	375.622089	152.710625	189.224830	379.335426	RUCLRLLLR	9	0	2688.658268
0	2.024442	0.674814	47.472592	0	153.546948	185.760573	375.622089	151.225437	186.195142	372.802762	RUCLRLLLL	9	0	2216.326410
0	7.991054	1.776256	35.293107	0	168.952785	160.999150	432.411831	174.954722	150.072614	436.900851	RUCLLRRRR	9	0	10003.746529
0	5.798397	1.776256	74.900000	0	168.952785	160.999150	432.411831	175.289045	167.506503	429.313522	RUCLLRRRL	9	0	8005.419438
0	6.132760	1.943397	22.397356	0	157.965042	159.389840	440.513302	157.358557	151.295892	447.634297	RUCLLRRLR	9	0	8283.974124
0	3.303128	1.101043	72.275573	0	157.965042	159.389840	440.513302	154.726269	162.370124	444.296958	RUCLLRRLL	9	0	6152.425226
0	6.249197	2.083066	23.551511	0	148.332053	147.238026	419.304085	150.579977	137.472629	421.351395	RUCLLRLRR	9	0	7799.531192
0	3.779941	1.259980	46.345011	0	148.332053	147.238026	419.304085	145.597191	143.694516	414.125308	RUCLLRLRL	9	0	7121.311089
0	5.330623	1.776874	27.280530	0	139.824569	153.120630	422.997488	132.595102	149.455050	419.229540	RUCLLRLLR	9	0	6709.534597
0	3.871258	1.290419	43.281508	0	139.824569	153.120630	422.997488	136.756702	150.288064	428.789866	RUCLLRLLL	9	0	6176.647373
0	4.224586	1.408195	28.053118	0	118.022240	179.350046	423.467736	114.584191	174.399180	419.419625	RUCLLLRRR	9	0	7145.533235
0	4.334872	1.444957	34.534405	0	118.022240	179.350046	423.467736	114.394895	174.759713	428.299510	RUCLLLRRL	9	0	5776.981955
0	6.505215	2.161129	11.154169	0	111.786491	191.866511	424.801525	102.180123	195.273704	428.264459	RUCLLLRLR	9	0	7654.198313
0	3.047005	1.015668	38.208886	0	111.786491	191.866511	424.801525	108.030189	193.557821	421.418356	RUCLLLRLL	9	0	5110.872924
0	5.675253	1.198109	47.028859	0	132.554918	198.669893	431.728229	124.902210	202.726323	435.635219	RUCLLLLRR	9	0	5982.870200
0	5.054168	1.198109	74.900000	0	132.554918	198.669893	431.728229	139.201893	203.000293	429.100933	RUCLLLLRL	9	0	5910.203761
0	5.824734	1.535684	19.045970	0	129.560479	189.016560	439.226188	122.637323	186.892338	446.730744	RUCLLLLLR	9	0	5849.648394
0	2.848092	0.949364	74.900000	0	129.560479	189.016560	439.226188	132.670538	186.296377	441.795561	RUCLLLLLL	9	0	3923.987743
0	8.952902	1.110391	7.125801	0	214.508573	170.752481	452.939344	220.855144	157.794042	455.268925	RUARRRRRRR	10	0	4553.763553
0	6.679769	1.110391	17.577927	0	214.508573	170.752481	452.939344	220.817221	163.502696	459.156843	RUARRRRRRL	10	0	2506.992169
0	2.795559	0.914080	10.589551	0	204.706104	184.824771	449.293141	206.136870	181.166561	452.104186	RUARRRRRLR	10	0	641.886884
0	0.782674	0.260891	66.277147	0	204.706104	184.824771	449.293141	203.792083	183.968547	449.017990	RUARRRRRLL	10	2	460.220785
0	3.540916	0.849513	34.175808	0	203.351895	201.799229	451.083254	206.681407	198.095754	454.633736	RUARRRRLRR	10	0	896.219423
0	2.219592	0.739864	65.286613	0	203.351895	201.799229	451.083254	204.800178	204.904195	452.474610	RUARRRRLRL	10	0	884.108349
0	3.020315	0.637622	42.351159	0	197.743897	204.612903	449.055290	195.066665	208.623070	447.918227	RUARRRRLLR	10	0	678.220104
0	2.460803	0.637622	74.900000	0	197.743897	204.612903	449.055290	195.608079	202.571108	452.372672	RUARRRRLLL	10	0	399.665418
0	1.934933	0.644978	53.534718	0	203.306871	211.842356	432.275584	205.226980	212.772080	429.432017	RUARRRLRRR	10	0	1017.330156
0	3.147682	0.973189	33.620521	0	203.306871	211.842356	432.275584	200.586789	216.081414	431.168017	RUARRRLRRL	10	0	908.330496
0	1.891604	0.630535	44.546067	0	205.049274	210.162052	437.786541	207.816005	210.795536	439.241416	RUARRRLRLR	10	0	714.553324
0	1.779400	0.593133	53.125329	0	205.049274	210.162052	437.786541	203.691383	212.555413	438.882833	RUARRRLRLL	10	0	666.109030
0	8.397735	1.110391	1.046366	0	217.689199	174.917276	440.755546	224.873313	163.358613	442.057451	RUARRRLLRR	10	0	1174.774108
0	1.210179	0.403393	43.069587	0	217.689199	174.917276	440.755546	217.302408	172.994810	440.564438	RUARRRLLRL	10	4	217.999319
0	7.540807	1.110391	4.744621	0	201.659103	170.109877	444.909966	206.428412	158.945620	446.990424	RUARRLRRRR	10	0	3160.990126
0	2.225762	0.741921	47.629293	0	201.659103	170.109877	444.909966	200.033845	167.205320	446.655071	RUARRLRRRL	10	0	1198.996255
0	1.054805	0.351602	74.900000	0	197.536510	181.695803	440.446633	196.076656	180.797719	440.502079	RUARRLRRLR	10	2	653.997957
0	2.902415	0.678863	21.127469	0	197.536510	181.695803	440.446633	200.284869	178.106370	438.786498	RUARRLRRLL	10	0	653.997957
0	1.970734	0.656911	72.523945	0	184.578126	195.949103	438.335050	184.371875	192.752795	438.401030	RUARRLRLRR	10	0	581.331517
0	3.264777	0.717322	45.124665	0	184.578126	195.949103	438.335050	180.213542	198.677154	436.744620	RUARRLRLRL	10	0	472.331858
0	3.270376	0.738007	20.072309	0	185.531890	199.553887	440.567466	182.928225	204.186877	440.413207	RUARRLRLLR	10	0	532.887224
0	1.651591	0.550530	74.900000	0	185.531890	199.553887	440.567466	184.538773	198.824558	443.502195	RUARRLRLLL	10	0	375.443272
0	4.754931	0.699746	10.124126	0	195.942593	194.665001	429.463934	200.037845	188.138759	428.709686	RUARRLLRRR	10	0	1005.219082
0	1.334343	0.444781	74.900000	0	195.942593	194.665001	429.463934	194.315749	193.499959	428.434190	RUARRLLRRL	10	0	629.775811
0	1.489614	0.496538	63.011556	0	196.001852	201.285445	427.816527	196.274795	202.950214	425.679390	RUARRLLRLR	10	0	460.220785
0	2.626265	0.699746	31.271224	0	196.001852	201.285445	427.816527	199.395706	198.998294	426.322348	RUARRLLRLL	10	0	448.109711
0	3.049296	0.699746	20.470923	0	182.057982	211.698189	428.627988	178.555424	215.037961	429.945047	RUARRLLLRR	10	0	762.997617
0	1.447019	0.482340	71.362035	0	182.057982	211.698189	428.627988	180.467442	210.194423	427.568630	RUARRLLLRL	10	0	593.442591
0	1.741196	0.580399	30.370576	0	186.394717	214.067576	426.679009	187.029557	216.106000	424.392860	RUARRLLLLR	10	0	666.109030
0	2.226925	0.699746	30.373392	0	186.394717	214.067576	426.679009	185.436830	217.482406	427.570196	RUARRLLLLL	10	0	520.776151
0	6.146688	2.029684	10.691845	0	181.738329	222.521132	521.262454	181.074781	226.710880	532.392855	RUARLRRRRR	10	0	8078.085878
0	2.520360	0.840120	74.900000	0	181.738329	222.521132	521.262454	185.117787	224.791657	520.701485	RUARLRRRRL	10	0	3839.210230
0	4.924561	1.629421	26.493677	0	185.760081	213.668575	517.342133	192.837867	212.237509	521.592632	RUARLRRRLR	10	0	6128.203080
0	3.016068	1.005356	59.670783	0	185.760081	213.668575	517.342133	183.863543	210.713557	521.551884	RUARLRRRLL	10	0	5171.428291
0	6.366032	1.862838	18.385025	0	161.502480	226.606728	504.469034	155.109651	232.194649	511.746727	RUARLRRLRR	10	0	7121.311089
0	2.887734	0.962578	74.900000	0	161.502480	226.606728	504.469034	161.025119	229.468434	499.928845	RUARLRRLRL	10	0	4953.428972
0	3.543787	1.181262	28.891270	0	163.990179	215.146897	504.050424	161.110471	212.878441	509.517527	RUARLRRLLR	10	0	3996.654182
0	2.532443	0.844148	55.724673	0	163.990179	215.146897	504.050424	162.800034	211.753323	501.585810	RUARLRRLLL	10	0	3269.989786
0	6.206172	2.068724	17.897597	0	192.118241	174.960563	483.055114	198.540770	167.188807	483.480949	RUARLRLRRR	10	0	4856.540385
0	3.911205	1.303735	29.427094	0	192.118241	174.960563	483.055114	191.585518	168.851715	480.989852	RUARLRLRRL	10	0	4820.207165
0	3.163690	1.054563	41.971107	0	184.015338	184.516821	490.493400	179.131308	183.512198	492.041303	RUARLRLRLR	10	0	4602.207846
0	3.477063	1.159021	50.420905	0	184.015338	184.516821	490.493400	185.886536	183.047426	496.801373	RUARLRLRLL	10	0	3633.321984
0	3.607658	1.023689	74.900000	0	196.252386	195.013185	478.108546	196.559204	198.293464	472.139581	RUARLRLLRR	10	0	4020.876329
0	4.849053	1.023689	39.071945	0	196.252386	195.013185	478.108546	201.211294	188.886638	478.160346	RUARLRLLRL	10	0	3294.211932
0	3.913827	1.304609	22.378661	0	197.949306	198.563616	487.431003	201.962541	197.442395	493.345926	RUARLRLLLR	10	0	3439.544812
0	2.505866	0.835289	60.002163	0	197.949306	198.563616	487.431003	200.033173	202.057144	487.172448	RUARLRLLLL	10	0	2361.659290
0	6.186500	2.034584	16.969388	0	133.026208	225.540761	483.638018	124.871783	230.638743	487.254782	RUARLLRRRR	10	0	6697.423524
0	2.724258	0.908086	70.017092	0	133.026208	225.540761	483.638018	135.415725	228.942918	485.514093	RUARLLRRRL	10	0	4723.318579
0	4.564791	1.409371	26.298612	0	135.775872	213.812817	484.340927	129.647241	210.653341	487.713698	RUARLLRRLR	10	0	4372.097454
0	2.554750	0.851583	66.342665	0	135.775872	213.812817	484.340927	138.242446	211.773587	487.596864	RUARLLRRLL	10	0	3778.654863
0	6.065827	1.490356	22.095735	0	129.854318	213.663182	468.072652	120.284019	216.029338	468.281687	RUARLLRLRR	10	0	5086.650778
0	3.463317	1.154439	61.452731	0	129.854318	213.663182	468.072652	127.915131	208.412513	468.813115	RUARLLRLRL	10	0	3814.988083
0	3.868691	1.082353	62.982651	0	140.655154	218.506247	461.900154	146.178919	218.796136	458.219358	RUARLLRLLR	10	0	4614.318920
0	3.121724	1.040575	55.566695	0	140.655154	218.506247	461.900154	137.931554	222.748192	461.186246	RUARLLRLLL	10	0	2833.991148
0	4.810686	1.603562	24.545911	0	153.449220	181.362647	478.854765	147.396114	176.604930	480.538176	RUARLLLRRR	10	0	4783.873946
0	2.816014	0.938671	58.153465	0	153.449220	181.362647	478.854765	152.230744	183.120618	483.834071	RUARLLLRRL	10	0	3996.654182
0	6.319958	2.106653	5.105231	0	164.899134	173.210958	474.605061	168.711254	163.671736	474.511424	RUARLLLRLR	10	0	6007.092347
0	1.368807	0.456269	74.973115	0	164.899134	173.210958	474.605061	166.048485	173.242215	476.948819	RUARLLLRLL	10	0	2555.436462
0	3.527571	0.753167	66.351347	0	167.747166	193.693564	460.833660	169.851903	198.662985	458.449746	RUARLLLLRR	10	0	2688.658268
0	4.337380	0.753167	49.655228	0	167.747166	193.693564	460.833660	171.636318	187.963604	459.206187	RUARLLLLRL	10	0	2628.102902
0	3.350971	0.753167	42.214073	0	158.958529	192.474403	461.101461	154.535338	189.449283	462.302866	RUARLLLLLR	10	0	2192.104264
0	2.524116	0.753167	74.900000	0	158.958529	192.474403	461.101461	157.478171	195.687178	458.543954	RUARLLLLLL	10	0	1550.217380
0	5.973259	1.991086	16.546322	0	206.805973	247.586553	531.601911	212.274602	248.372890	541.425817	RUALRRRRRR	10	0	8090.196951
0	3.892377	1.297459	38.497463	0	206.805973	247.586553	531.601911	207.399575	243.119949	537.066904	RUALRRRRRL	10	0	5680.093368
0	6.693915	1.967679	13.901124	0	196.474528	253.200562	528.531963	193.964491	257.653859	540.350295	RUALRRRRLR	10	0	8562.528809
0	3.189073	1.063024	74.900000	0	196.474528	253.200562	528.531963	191.522622	251.750973	527.917884	RUALRRRRLL	10	0	4723.318579
0	6.673591	1.821692	13.939555	0	201.688033	265.688142	515.066692	201.572348	273.473396	524.360251	RUALRRRLRR	10	0	6164.536300
0	3.204313	1.068104	74.900000	0	201.688033	265.688142	515.066692	198.187057	268.422028	511.720038	RUALRRRLRL	10	0	3633.321984
0	5.239301	1.728251	12.673117	0	210.343385	260.181463	514.858817	215.854812	262.271479	522.422065	RUALRRRLLR	10	0	4468.986040
0	1.923305	0.641102	74.900000	0	210.343385	260.181463	514.858817	212.745515	260.266026	512.399115	RUALRRRLLL	10	0	2688.658268
0	5.425416	1.808472	11.827969	0	220.712790	236.168233	506.079619	225.316793	236.081250	515.333782	RUALRRLRRR	10	0	4674.874286
0	2.830419	0.943473	50.693679	0	220.712790	236.168233	506.079619	221.676654	232.068287	508.357975	RUALRRLRRL	10	0	2373.770363
0	4.585818	1.284450	16.541862	0	220.835206	241.542237	496.087347	226.310485	245.468321	500.011557	RUALRRLRLR	10	0	2846.102221
0	1.678876	0.559625	74.900000	0	220.835206	241.542237	496.087347	222.398154	240.994114	493.418724	RUALRRLRLL	10	0	2216.326410
0	3.468500	0.898878	64.127143	0	207.119134	230.335719	477.607578	203.868188	230.260690	471.940678	RUALRRLLRR	10	0	2942.990807
0	4.026953	0.898878	55.687207	0	207.119134	230.335719	477.607578	211.843410	225.862835	478.496126	RUALRRLLRL	10	0	2761.324708
0	4.102378	0.866058	34.011430	0	205.392782	232.218927	486.693507	207.999511	228.676769	492.860889	RUALRRLLLR	10	0	2143.659971
0	2.841761	0.866058	74.900000	0	205.392782	232.218927	486.693507	201.027951	233.308458	487.983146	RUALRRLLLL	10	0	1961.993871
0	5.528281	1.842760	9.397671	0	213.802126	275.325562	489.545358	214.467943	281.949623	496.971659	RUALRLRRRR	10	0	3814.988083
0	2.069741	0.689914	46.308424	0	213.802126	275.325562	489.545358	211.931802	275.544811	492.975636	RUALRLRRRL	10	0	2301.103923
0	3.577199	1.192400	24.282612	0	221.751390	267.321878	482.538281	226.053935	265.073747	486.476457	RUALRLRRLR	10	0	3124.656906
0	3.097459	1.032486	37.343697	0	221.751390	267.321878	482.538281	226.460735	268.854513	481.421979	RUALRLRRLL	10	0	2446.436803
0	3.088269	1.029423	27.214197	0	213.938852	277.095856	464.069562	214.169218	280.436416	459.467897	RUALRLRLRR	10	0	2870.324367
0	3.034264	1.011421	39.076900	0	213.938852	277.095856	464.069562	218.075311	279.782085	464.060023	RUALRLRLRL	10	0	2119.437824
0	5.193120	1.359323	16.191851	0	209.798665	277.776101	473.131537	210.800567	285.246857	477.807127	RUALRLRLLR	10	0	2833.991148
0	3.220044	1.073348	74.900000	0	209.798665	277.776101	473.131537	204.982368	277.295954	475.582777	RUALRLRLLL	10	0	1550.217380
0	3.064194	1.021398	32.380961	0	207.794282	249.044305	442.794239	208.396958	245.612991	438.414407	RUALRLLRRR	10	0	2494.881096
0	2.516275	0.838758	44.114083	0	207.794282	249.044305	442.794239	204.002994	247.644200	442.020585	RUALRLLRRL	10	0	2337.437143
0	3.915620	1.155978	20.092327	0	215.288126	258.256681	442.864761	220.113845	260.444758	438.525905	RUALRLLRLR	10	0	2749.213635
0	2.688320	0.896107	45.962302	0	215.288126	258.256681	442.864761	215.600724	262.614768	442.779616	RUALRLLRLL	10	0	1913.549578
0	4.415176	1.288426	23.043536	0	222.874027	255.459559	462.553533	228.618243	255.562155	467.845700	RUALRLLLRR	10	0	1961.993871
0	3.001362	1.000454	44.965767	0	222.874027	255.459559	462.553533	226.172901	258.754523	460.786665	RUALRLLLRL	10	0	1598.661673
0	1.838491	0.612830	69.016171	0	215.239485	250.012146	461.646505	212.743691	249.791601	463.650648	RUALRLLLLR	10	0	1235.329475
0	2.296711	0.700310	50.828981	0	215.239485	250.012146	461.646505	214.739567	246.415535	460.579656	RUALRLLLLL	10	0	1174.774108
0	5.690247	1.896749	9.995083	0	166.700683	279.079051	516.774271	167.451683	282.739794	527.184563	RUALLRRRRR	10	0	6661.090304
0	2.548193	0.849398	50.066350	0	166.700683	279.079051	516.774271	168.988755	282.481963	517.493340	RUALLRRRRL	10	0	3366.878372
0	5.188024	1.729341	26.403792	0	157.343571	279.997162	509.734823	150.627925	282.025030	515.493369	RUALLRRRLR	10	0	4892.873605
0	4.082947	1.360982	37.616918	0	157.343571	279.997162	509.734823	155.554806	286.387602	509.615225	RUALLRRRLL	10	0	4529.541407
0	5.563767	1.174573	25.710176	0	167.821284	261.142590	509.355097	168.205493	262.341026	520.374362	RUALLRRLRR	10	0	4093.542769
0	3.485470	1.161823	74.900000	0	167.821284	261.142590	509.355097	172.373491	257.868566	508.357728	RUALLRRLRL	10	0	3306.323005
0	5.196679	1.732226	9.820855	0	158.286363	262.070156	510.299380	152.767167	263.140931	518.056372	RUALLRRLLR	10	0	4166.209208
0	1.917745	0.639248	74.900000	0	158.286363	262.070156	510.299380	156.121241	260.168033	508.837559	RUALLRRLLL	10	0	1925.660652
0	5.466128	1.822043	13.296924	0	144.430398	264.839410	489.156815	138.393254	268.550334	495.751502	RUALLRLRRR	10	0	3839.210230
0	3.526967	1.175656	38.629655	0	144.430398	264.839410	489.156815	138.949951	263.325746	490.062045	RUALLRLRRL	10	0	2192.104264
0	3.405295	0.987487	19.824669	0	154.109048	266.880952	481.941923	153.499520	271.980844	484.481063	RUALLRLRLR	10	0	2131.548897
0	1.639312	0.546437	74.900000	0	154.109048	266.880952	481.941923	154.873268	267.710916	478.971672	RUALLRLRLL	10	0	1501.773087
0	3.860051	0.896298	27.969833	0	162.362310	249.129533	465.020745	166.298518	246.013569	460.389805	RUALLRLLRR	10	0	2567.547535
0	2.455259	0.818420	73.538340	0	162.362310	249.129533	465.020745	158.892233	248.662996	462.663981	RUALLRLLRL	10	0	1974.104945
0	2.376945	0.678465	74.900000	0	159.119721	251.088653	474.156886	161.430610	248.823004	476.753805	RUALLRLLLR	10	0	1513.884160
0	3.213780	0.678465	36.754112	0	159.119721	251.088653	474.156886	154.226375	251.088671	476.407180	RUALLRLLLL	10	0	1501.773087
0	3.830889	1.276963	25.964813	0	181.648967	296.493755	499.360710	180.328062	297.867599	506.654821	RUALLLRRRR	10	0	4226.764575
0	5.510539	1.836846	19.077410	0	181.648967	296.493755	499.360710	183.578919	303.293176	506.130888	RUALLLRRRL	10	0	3936.098816
0	5.063761	1.667473	26.392158	0	177.311261	297.220972	489.900199	177.101789	305.358727	491.398943	RUALLLRRLR	10	0	3705.988424
0	2.877475	0.959158	51.942880	0	177.311261	297.220972	489.900199	172.794651	297.911530	491.130909	RUALLLRRLL	10	0	3681.766277
0	4.418282	1.472761	26.751399	0	193.336650	295.740715	476.080071	194.477304	302.656144	478.007875	RUALLLRLRR	10	0	2894.546514
0	3.593996	1.197999	36.000111	0	193.336650	295.740715	476.080071	197.209101	298.624873	472.033820	RUALLLRLRL	10	0	2724.991488
0	4.689788	0.990066	24.109144	0	190.959994	289.102114	483.221556	193.273037	294.266535	489.506437	RUALLLRLLR	10	0	2131.548897
0	2.836486	0.945495	74.900000	0	190.959994	289.102114	483.221556	191.453254	285.292881	486.359618	RUALLLRLLL	10	0	1707.661332
0	3.323398	0.780526	19.756448	0	190.586853	272.869553	453.852121	194.364612	276.699857	453.248772	RUALLLLRRR	10	0	1550.217380
0	2.892632	0.780526	28.553693	0	190.586853	272.869553	453.852121	190.367497	277.548655	454.353580	RUALLLLRRL	10	0	1259.551621
0	4.187725	0.780526	15.017278	0	188.235450	260.628924	447.684564	187.609039	255.190578	442.706606	RUALLLLRLR	10	0	1465.439867
0	0.700613	0.233538	74.976239	0	188.235450	260.628924	447.684564	189.068543	259.965233	448.180435	RUALLLLRLL	10	2	799.330836
0	2.886800	0.759005	21.183928	0	178.190452	270.644819	462.238163	176.891414	275.103082	463.068612	RUALLLLLRR	10	0	1271.662694
0	1.997526	0.665842	39.614228	0	178.190452	270.644819	462.238163	176.514271	271.419450	465.524293	RUALLLLLRL	10	0	1041.552302
0	2.504021	0.759005	30.767123	0	177.140417	263.464413	456.541265	175.825713	261.127428	452.773539	RUALLLLLLR	10	0	993.108009
0	2.275515	0.758505	74.900000	0	177.140417	263.464413	456.541265	178.052590	259.924336	457.234090	RUALLLLLLL	10	0	678.220104
0	5.476807	1.825602	28.983692	0	93.440411	252.105269	383.384506	85.295199	249.372685	380.514037	RUBLRRRRR	9	0	6103.980933
0	5.603691	1.867897	31.954344	0	93.440411	252.105269	383.384506	87.455821	258.211277	379.518952	RUBLRRRRL	9	0	5462.094049
0	4.272651	1.424217	23.221424	0	98.159032	250.240590	392.946627	92.192313	247.944354	396.284746	RUBLRRRLR	9	0	3899.765596
0	2.692865	0.897622	53.684402	0	98.159032	250.240590	392.946627	96.020219	253.936354	394.131176	RUBLRRRLL	9	0	3027.768320
0	3.337750	1.112325	74.900000	0	125.804006	256.153936	384.800593	121.992401	258.795024	381.335303	RUBLRRLRR	9	0	2737.102561
0	4.918431	1.112325	45.197599	0	125.804006	256.153936	384.800593	133.534078	257.824419	383.358824	RUBLRRLRL	9	0	2531.214316
0	3.991178	0.842582	32.665379	0	126.189038	254.387478	391.608938	132.393729	254.048994	393.903012	RUBLRRLLR	9	0	1695.550259
0	2.221125	0.740375	74.900000	0	126.189038	254.387478	391.608938	124.603867	256.576311	394.554534	RUBLRRLLL	9	0	1634.994893
0	3.899483	1.076684	21.649324	0	150.402348	236.678967	384.603786	156.518044	236.581212	386.650122	RUBLRLRRR	9	0	2591.769682
0	2.173057	0.724352	74.528392	0	150.402348	236.678967	384.603786	150.529844	233.830509	382.038462	RUBLRLRRL	9	0	1780.327772
0	4.379684	1.076684	26.143578	0	148.812356	241.439345	381.514990	155.407188	244.115584	381.720294	RUBLRLRLR	9	0	2143.659971
0	2.102537	0.700846	74.900000	0	148.812356	241.439345	381.514990	147.866091	242.228401	377.592677	RUBLRLRLL	9	0	1974.104945
0	6.462039	1.076684	11.707932	0	118.684441	236.894602	381.849899	108.474203	236.002465	379.020409	RUBLRLLRR	9	0	3354.767299
0	2.287688	0.762563	74.900000	0	118.684441	236.894602	381.849899	119.285397	236.885692	377.334679	RUBLRLLRL	9	0	1925.660652
0	3.922131	0.958167	17.072171	0	124.735292	235.361787	389.460937	118.828576	233.894237	391.796247	RUBLRLLLR	9	0	1538.106307
0	1.644244	0.548081	74.900000	0	124.735292	235.361787	389.460937	125.591833	232.866357	389.986535	RUBLRLLLL	9	0	1186.885181
0	2.992176	0.997392	40.792297	0	104.521123	231.309155	419.443534	100.934069	229.345493	416.203795	RUBLLRRRR	9	0	2603.880755
0	4.923562	1.641187	24.106689	0	104.521123	231.309155	419.443534	97.658128	230.142431	424.301527	RUBLLRRRL	9	0	2531.214316
0	5.704638	1.768746	12.081787	0	104.651046	236.962312	418.854408	95.721878	238.631554	421.145978	RUBLLRRLR	9	0	2325.326070
0	1.649909	0.549970	74.900000	0	104.651046	236.962312	418.854408	104.528084	239.012812	416.732922	RUBLLRRLL	9	0	1719.772406
0	3.723315	0.738842	32.403839	0	124.772955	232.356223	426.624673	119.710832	231.746087	430.636569	RUBLLRLRR	9	0	1647.105966
0	2.488393	0.738842	74.900000	0	124.772955	232.356223	426.624673	127.760590	230.585988	429.176423	RUBLLRLRL	9	0	1332.218061
0	1.745485	0.581828	74.900000	0	129.290780	236.922911	423.070888	128.607960	239.240296	421.240299	RUBLLRLLR	9	0	968.885862
0	3.043101	0.738842	41.356571	0	129.290780	236.922911	423.070888	133.985135	238.409746	422.493200	RUBLLRLLL	9	0	908.330496
0	3.787206	0.729690	16.926081	0	155.840013	229.869711	412.783888	161.823471	229.315115	411.138789	RUBLLLRRR	9	0	1804.549919
0	2.280197	0.729690	69.342898	0	155.840013	229.869711	412.783888	156.439073	233.527022	412.849553	RUBLLLRRL	9	0	932.552643
0	1.805714	0.586587	50.297758	0	149.766016	227.235913	417.809273	150.248799	224.438845	418.728807	RUBLLLRLR	9	0	896.219423
0	1.783211	0.586587	53.199344	0	149.766016	227.235913	417.809273	150.292943	228.691548	420.824452	RUBLLLRLL	9	0	871.997276
0	2.804421	0.596749	17.879706	0	137.205243	227.166713	409.335763	132.882120	226.735925	407.637355	RUBLLLLRR	9	0	944.663716
0	1.369699	0.456566	74.030814	0	137.205243	227.166713	409.335763	137.225107	225.100028	410.354399	RUBLLLLRL	9	0	617.664737
0	2.564775	0.596749	30.218999	0	144.042123	228.753137	406.943898	147.212966	226.784190	404.658646	RUBLLLLLR	9	0	787.219763
0	2.222706	0.596749	74.900000	0	144.042123	228.753137	406.943898	145.097214	232.160093	406.233807	RUBLLLLLL	9	0	544.998298
0	5.408399	1.802800	33.647433	0	219.029112	115.894631	377.161000	220.362787	110.150572	369.138472	RUCRRRRRR	9	0	9834.191503
0	7.026043	2.342014	27.661445	0	219.029112	115.894631	377.161000	227.930068	108.773240	378.024214	RUCRRRRRL	9	0	9034.860667
0	3.617640	1.205880	39.515367	0	208.088821	118.822911	382.783176	204.148848	115.576710	379.192128	RUCRRRRLR	9	0	6539.979571
0	4.634005	1.544668	43.454660	0	208.088821	118.822911	382.783176	209.711754	112.237336	386.814521	RUCRRRRLL	9	0	4723.318579
0	4.952104	1.650701	28.246501	0	221.550718	131.412806	406.259811	225.500399	129.132668	414.421062	RUCRRRLRR	9	0	7581.531873
0	6.379363	2.055556	21.884738	0	221.550718	131.412806	406.259811	228.389102	123.736500	407.928334	RUCRRRLRL	9	0	7472.532214
0	6.559949	1.903648	47.381627	0	216.862772	148.127136	400.973574	213.668306	158.279881	400.176947	RUCRRRLLR	9	0	4711.207506
0	3.255328	1.085109	74.900000	0	216.862772	148.127136	400.973574	215.379051	151.539153	396.344156	RUCRRRLLL	9	0	4008.765256
0	5.731755	1.910585	29.508474	0	185.662346	122.803796	400.081302	183.077697	114.613923	395.636485	RUCRRLRRR	9	0	6697.423524
0	4.740853	1.580284	44.480422	0	185.662346	122.803796	400.081302	188.589748	117.407384	405.812186	RUCRRLRRL	9	0	5692.204442
0	3.168142	1.056047	27.254357	0	179.376488	131.143750	400.778778	174.605942	129.952430	398.895491	RUCRRLRLR	9	0	4977.651118
0	3.216945	1.072315	41.817306	0	179.376488	131.143750	400.778778	176.952512	128.189847	405.170864	RUCRRLRLL	9	0	3366.878372
0	5.173096	1.404068	19.027586	0	199.327024	141.339847	415.485733	205.352023	137.961995	421.386201	RUCRRLLRR	9	0	5316.761170
0	4.789642	1.404068	25.970679	0	199.327024	141.339847	415.485733	199.785450	135.178979	421.315236	RUCRRLLRL	9	0	4275.208868
0	5.057673	1.404068	22.634476	0	193.984183	156.534159	409.107022	194.600465	164.644477	407.635254	RUCRRLLLR	9	0	5353.094390
0	2.496104	0.832035	74.900000	0	193.984183	156.534159	409.107022	190.104367	157.693523	408.792663	RUCRRLLLL	9	0	3705.988424
0	9.924008	2.848289	8.734023	0	193.955034	111.089551	335.769223	198.962516	98.448268	325.089265	RUCRLRRRR	9	0	11529.741763
0	4.064432	1.354811	44.677781	0	193.955034	111.089551	335.769223	190.728399	105.392376	334.683048	RUCRLRRRL	9	0	6079.758787
0	1.737396	0.579132	74.900000	0	194.918220	121.909185	347.756803	194.845788	120.845341	350.974391	RUCRLRRLR	9	0	4008.765256
0	6.780704	1.509693	13.778589	0	194.918220	121.909185	347.756803	201.719779	113.723704	344.229160	RUCRLRRLL	9	0	3887.654523
0	7.272027	2.414305	11.471714	0	192.862871	167.268668	357.605592	194.673920	178.587347	361.157583	RUCRLRLRR	9	0	7133.422162
0	2.967566	0.989189	72.325951	0	192.862871	167.268668	357.605592	190.907990	167.004510	363.021749	RUCRLRLRL	9	0	4977.651118
0	4.078723	1.359574	43.565013	0	187.780881	165.982722	351.272343	182.106538	168.805018	353.668383	RUCRLRLLR	9	0	5353.094390
0	5.738516	1.912839	18.045484	0	187.780881	165.982722	351.272343	186.967241	175.251436	352.087011	RUCRLRLLL	9	0	2821.880074
0	7.436797	2.478932	11.925869	0	165.637046	110.880075	359.138791	163.069099	100.333198	352.593459	RUCRLLRRR	9	0	9870.524723
0	4.222294	1.407431	39.035205	0	165.637046	110.880075	359.138791	169.211527	105.021463	359.220854	RUCRLLRRL	9	0	5704.315515
0	5.629681	1.287521	24.561239	0	162.331545	122.822095	371.676401	156.242911	116.811929	375.672231	RUCRLLRLR	9	0	5837.537321
0	3.469818	1.156606	74.900000	0	162.331545	122.822095	371.676401	163.279508	125.807758	377.447284	RUCRLLRLL	9	0	4226.764575
0	8.039748	1.540689	6.520329	0	153.882840	130.535372	363.355281	145.861340	120.495041	360.434987	RUCRLLLRR	9	0	6661.090304
0	2.201373	0.733791	74.900000	0	153.882840	130.535372	363.355281	153.954480	130.628730	358.954917	RUCRLLLRL	9	0	3088.323686
0	5.524010	1.540689	48.464456	0	156.692913	146.395659	370.619906	158.659988	155.124031	371.550745	RUCRLLLLR	9	0	5256.205804
0	2.280979	0.760326	62.779329	0	156.692913	146.395659	370.619906	155.495748	146.494169	374.935814	RUCRLLLLL	9	0	3754.432717
0	2.983764	0.994588	35.627280	0	198.855634	253.838592	400.809986	202.764927	256.657794	401.475682	RUBRRRRRRR	10	0	1174.774108
0	2.463770	0.821257	46.716233	0	198.855634	253.838592	400.809986	200.543168	253.098900	396.434928	RUBRRRRRRL	10	0	1138.440888
0	2.968759	0.940170	15.037876	0	197.290962	248.386270	403.691250	199.677280	244.329060	402.382317	RUBRRRRRLR	10	0	896.219423
0	1.192356	0.397452	74.900000	0	197.290962	248.386270	403.691250	198.566951	248.764843	405.424760	RUBRRRRRLL	10	2	581.331517
0	2.825650	0.844895	31.165655	0	188.018838	248.110759	398.222615	190.369745	245.723598	394.356946	RUBRRRRLRR	10	0	932.552643
0	1.917524	0.639175	57.020535	0	188.018838	248.110759	398.222615	186.794160	249.780741	395.356426	RUBRRRRLRL	10	0	847.775130
0	2.507075	0.835692	56.914992	0	185.318301	245.067098	405.867352	181.696536	244.801370	408.142633	RUBRRRRLLR	10	0	871.997276
0	2.862992	0.844895	48.076320	0	185.318301	245.067098	405.867352	187.033234	240.741667	405.971115	RUBRRRRLLL	10	0	859.886203
0	3.231097	1.077032	21.237715	0	187.291313	276.629279	406.208535	189.196606	281.395749	407.576030	RUBRRRLRRR	10	0	1332.218061
0	2.252437	0.750812	46.346797	0	187.291313	276.629279	406.208535	185.827952	279.243390	403.618792	RUBRRRLRRL	10	0	956.774789
0	2.719909	0.906636	23.487037	0	190.790459	271.407535	405.056871	194.861776	273.063271	405.646623	RUBRRRLRLR	10	0	775.108690
0	1.474841	0.491614	51.627512	0	190.790459	271.407535	405.056871	191.814276	271.157854	402.407456	RUBRRRLRLL	10	0	726.664397
0	2.720542	0.779699	25.471229	0	178.781313	264.507040	399.696755	176.889567	267.104224	395.958313	RUBRRRLLRR	10	0	932.552643
0	1.570058	0.523353	67.740403	0	178.781313	264.507040	399.696755	179.933304	263.052611	397.540634	RUBRRRLLRL	10	0	750.886543
0	2.158296	0.698533	23.668055	0	176.593059	261.747021	406.152351	174.284603	259.179720	406.918808	RUBRRRLLLR	10	0	884.108349
0	1.337497	0.445832	74.813474	0	176.593059	261.747021	406.152351	175.433387	263.415560	407.103656	RUBRRRLLLL	10	0	593.442591
0	4.968932	1.269152	9.337539	0	199.617302	285.015659	423.041087	203.064174	292.261809	424.174997	RUBRRLRRRR	10	0	1756.105626
0	1.489062	0.496354	74.900000	0	199.617302	285.015659	423.041087	197.999168	286.225752	421.401421	RUBRRLRRRL	10	0	956.774789
0	4.144863	1.269152	11.796635	0	203.545080	278.432993	422.762029	209.733771	280.851393	424.134528	RUBRRLRRLR	10	0	1441.217720
0	1.292965	0.430988	74.900000	0	203.545080	278.432993	422.762029	204.346374	277.507973	420.659736	RUBRRLRRLL	10	0	956.774789
0	5.847545	1.269152	14.492727	0	194.254203	280.258482	430.084877	198.552522	288.269941	433.496471	RUBRRLRLRR	10	0	1223.218401
0	2.973909	0.991303	74.900000	0	194.254203	280.258482	430.084877	190.016769	282.101308	431.831956	RUBRRLRLRL	10	0	871.997276
0	3.433426	0.724834	25.775944	0	195.825740	275.028225	429.815074	200.325948	277.962210	431.675920	RUBRRLRLLR	10	0	726.664397
0	2.153123	0.717708	74.900000	0	195.825740	275.028225	429.815074	195.915369	272.442501	432.715042	RUBRRLRLLL	10	0	678.220104
0	2.985573	0.995191	18.272896	0	202.920723	260.790790	419.267139	206.908797	263.216292	417.633011	RUBRRLLRRR	10	0	666.109030
0	2.155843	0.718614	27.339966	0	202.920723	260.790790	419.267139	205.606280	262.228320	421.398745	RUBRRLLRRL	10	0	629.775811
0	3.163622	1.054541	20.534865	0	203.270435	255.286800	416.614335	207.058813	251.958287	415.375498	RUBRRLLRLR	10	0	702.442250
0	2.279602	0.759867	37.864809	0	203.270435	255.286800	416.614335	206.553565	256.415559	415.020775	RUBRRLLRLL	10	0	557.109371
0	2.986904	0.995635	29.266968	0	183.544091	247.073456	422.723824	178.996630	245.612495	423.795698	RUBRRLLLRR	10	0	690.331177
0	2.802243	0.934081	51.411286	0	183.544091	247.073456	422.723824	183.968560	242.665126	421.413242	RUBRRLLLRL	10	0	460.220785
0	1.984610	0.621639	38.202358	0	185.372328	251.493782	425.061141	182.447397	252.776269	425.620685	RUBRRLLLLR	10	0	605.553664
0	1.232005	0.410668	74.424252	0	185.372328	251.493782	425.061141	186.080540	252.359126	427.105256	RUBRRLLLLL	10	0	423.887565
0	6.499905	2.166635	12.804593	0	113.631278	265.355457	450.186241	104.360528	260.672393	452.569606	RUBRLRRRRR	10	0	7702.642606
0	2.540064	0.846688	64.995119	0	113.631278	265.355457	450.186241	113.099370	263.042420	446.029332	RUBRLRRRRL	10	0	4820.207165
0	5.034654	1.678218	20.999825	0	117.942289	278.685807	454.019091	112.733501	282.837779	459.868825	RUBRLRRRLR	10	0	6079.758787
0	2.947619	0.982540	46.162217	0	117.942289	278.685807	454.019091	116.847064	283.002095	451.843380	RUBRLRRRLL	10	0	5159.317217
0	5.743390	1.443009	32.796484	0	126.632340	270.994375	466.033005	119.503018	268.491492	472.779557	RUBRLRRLRR	10	0	5898.092687
0	4.455716	1.443009	45.465578	0	126.632340	270.994375	466.033005	126.687161	276.252810	472.160683	RUBRLRRLRL	10	0	5776.981955
0	4.662022	1.432849	70.035863	0	133.367256	261.465380	454.742812	139.549919	259.767054	449.772643	RUBRLRRLLR	10	0	5571.093709
0	4.801754	1.432849	40.837675	0	133.367256	261.465380	454.742812	128.932503	255.042468	454.759706	RUBRLRRLLL	10	0	3887.654523
0	6.588827	1.738359	29.903092	0	167.600325	297.050459	452.768168	175.795550	303.930795	453.324679	RUBRLRLRRR	10	0	6988.089283
0	4.328540	1.442847	74.900000	0	167.600325	297.050459	452.768168	170.144896	291.445314	448.575291	RUBRLRLRRL	10	0	5304.650097
0	6.243429	1.773645	18.411361	0	156.315267	300.306616	465.990565	155.804630	307.449532	474.838538	RUBRLRLRLR	10	0	6576.312791
0	3.349337	1.116446	74.900000	0	156.315267	300.306616	465.990565	152.659482	297.114635	469.026179	RUBRLRLRLL	10	0	3960.320963
0	5.326187	1.775396	22.204176	0	144.363895	308.137825	458.848280	141.223391	313.539735	466.221603	RUBRLRLLRR	10	0	6709.534597
0	3.602945	1.200982	46.453444	0	144.363895	308.137825	458.848280	139.071733	310.145458	456.997961	RUBRLRLLRL	10	0	5171.428291
0	6.071621	1.957602	8.896250	0	156.109058	310.321690	452.521352	160.633701	319.046151	453.632368	RUBRLRLLLR	10	0	6564.201718
0	2.182299	0.727433	74.900000	0	156.109058	310.321690	452.521352	157.189514	310.543930	448.373140	RUBRLRLLLL	10	0	3185.212273
0	6.787713	2.145009	22.663146	0	113.311231	292.805173	402.380486	103.525040	295.701822	397.222399	RUBRLLRRRR	10	0	6988.089283
0	4.070497	1.356832	53.533076	0	113.311231	292.805173	402.380486	113.818409	299.351651	401.377099	RUBRLLRRRL	10	0	5583.204782
0	4.311742	1.003151	73.919646	0	121.141522	281.583098	403.615268	127.302229	278.400075	402.363100	RUBRLLRRLR	10	0	5595.315855
0	4.751770	1.003151	60.257088	0	121.141522	281.583098	403.615268	114.014632	280.528275	400.189076	RUBRLLRRLL	10	0	4662.763213
0	6.480412	1.801425	23.685434	0	111.956512	276.460412	420.240211	101.757381	273.826332	420.277685	RUBRLLRLRR	10	0	7181.866455
0	3.734115	1.244705	74.900000	0	111.956512	276.460412	420.240211	114.299585	271.027327	421.906286	RUBRLLRLRL	10	0	5013.984338
0	5.366751	1.788917	18.924430	0	113.077906	289.906848	421.919797	106.639772	295.764588	421.204166	RUBRLLRLLR	10	0	5558.982636
0	3.028284	1.009428	42.432638	0	113.077906	289.906848	421.919797	112.587408	293.238227	426.337556	RUBRLLRLLL	10	0	4735.429652
0	4.463514	1.487838	30.093563	0	140.035256	312.179083	422.345988	137.054352	317.914737	418.291803	RUBRLLLRRR	10	0	5982.870200
0	4.452540	1.484180	31.740831	0	140.035256	312.179083	422.345988	134.852510	315.819314	426.655898	RUBRLLLRRL	10	0	5716.426588
0	5.075172	1.691724	24.061088	0	152.272570	312.824871	425.420717	158.911172	317.716593	425.712927	RUBRLLLRLR	10	0	5365.205463
0	3.891370	1.297123	43.217602	0	152.272570	312.824871	425.420717	151.240286	318.191434	429.339639	RUBRLLLRLL	10	0	4166.209208
0	5.071589	1.236764	26.632620	0	161.800681	292.658337	416.369086	168.610935	297.303423	416.291978	RUBRLLLLRR	10	0	4602.207846
0	3.361494	1.120498	74.900000	0	161.800681	292.658337	416.369086	163.866311	287.704987	417.631987	RUBRLLLLRL	10	0	3112.545833
0	3.404856	0.969580	57.024078	0	153.914669	291.205713	409.613390	155.100801	286.587428	406.156034	RUBRLLLLLR	10	0	3633.321984
0	3.395448	0.969580	57.568928	0	153.914669	291.205713	409.613390	151.939437	295.330785	405.812181	RUBRLLLLLL	10	0	3621.210911
0	4.016568	1.338856	29.824220	0	98.854733	174.474073	384.770198	94.785091	170.080255	387.968925	RUCLRRRRRR	10	0	4626.429993
0	3.370649	1.123550	36.792428	0	98.854733	174.474073	384.770198	99.271570	169.508782	381.966881	RUCLRRRRRL	10	0	4577.985700
0	5.317804	1.772601	23.394287	0	91.164164	180.549925	378.840423	82.799861	182.199165	377.084090	RUCLRRRRLR	10	0	4444.763894
0	4.374258	1.458086	29.035282	0	91.164164	180.549925	378.840423	86.633841	176.820914	373.899322	RUCLRRRRLL	10	0	4420.541747
0	5.243663	1.747888	17.118649	0	92.429811	198.340684	392.758974	85.593565	203.402400	393.427244	RUCLRRRLRR	10	0	4820.207165
0	4.100456	1.366819	35.657102	0	92.429811	198.340684	392.758974	86.041544	196.467445	393.160443	RUCLRRRLRL	10	0	3112.545833
0	3.307468	0.758149	66.585329	0	103.888168	195.692176	396.331757	108.920656	197.056122	397.944361	RUCLRRRLLR	10	0	2967.212954
0	2.204945	0.734982	74.900000	0	103.888168	195.692176	396.331757	102.637468	193.014312	398.826360	RUCLRRRLLL	10	0	1877.216358
0	6.160534	2.053511	14.366655	0	94.712754	211.908823	375.265447	86.838820	216.158492	369.732872	RUCLRRLRRR	10	0	4771.762872
0	5.001504	1.667168	18.730130	0	94.712754	211.908823	375.265447	86.615386	212.323961	374.532068	RUCLRRLRRL	10	0	4541.652480
0	3.565627	1.081053	73.086699	0	107.607233	212.480533	384.482882	111.784523	212.126852	389.407161	RUCLRRLRLR	10	0	2640.213975
0	2.108498	0.702833	70.154509	0	107.607233	212.480533	384.482882	110.311881	214.517828	383.830713	RUCLRRLRLL	10	0	1477.550940
0	4.599377	1.080506	22.481294	0	132.475184	208.363365	379.574208	138.538052	212.043019	376.663642	RUCLRRLLRR	10	0	3294.211932
0	3.132937	1.044312	50.111279	0	132.475184	208.363365	379.574208	136.265010	207.289376	383.545530	RUCLRRLLRL	10	0	2410.103583
0	2.707053	0.872746	67.343423	0	122.393940	204.405596	374.741410	122.535393	200.053067	373.965235	RUCLRRLLLR	10	0	2494.881096
0	3.229660	0.872746	50.322392	0	122.393940	204.405596	374.741410	118.049022	206.104117	371.779023	RUCLRRLLLL	10	0	1913.549578
0	7.030608	2.108638	6.552371	0	126.459190	143.656730	380.318011	120.719851	133.908737	378.318999	RUCLRLRRRR	10	0	5026.095411
0	2.121765	0.707255	53.984216	0	126.459190	143.656730	380.318011	127.349741	141.577543	377.114518	RUCLRLRRRL	10	0	2349.548216
0	2.738231	0.578071	74.900000	0	133.660658	154.157721	386.947031	137.172415	156.450514	388.780993	RUCLRLRRLR	10	0	2046.771384
0	2.738231	0.578071	60.756830	0	133.660658	154.157721	386.947031	131.435399	150.562902	388.659254	RUCLRLRRLL	10	0	1707.661332
0	7.595302	2.081549	11.650923	0	121.253409	156.724296	378.680221	112.495390	148.418195	375.487996	RUCLRLRLRR	10	0	3548.544471
0	3.046026	1.015342	74.900000	0	121.253409	156.724296	378.680221	121.155244	157.887971	372.760044	RUCLRLRLRL	10	0	2179.993190
0	3.520927	0.842270	74.900000	0	125.115103	162.880604	387.018692	125.390606	167.414160	391.303285	RUCLRLRLLR	10	0	2034.660311
0	3.989701	0.842270	41.125937	0	125.115103	162.880604	387.018692	119.998896	158.978208	388.013479	RUCLRLRLLL	10	0	1913.549578
0	5.634661	1.816583	20.299932	0	170.403157	199.002175	385.551626	176.622846	203.782257	391.369071	RUCLRLLRRR	10	0	3306.323005
0	2.646750	0.882250	62.173146	0	170.403157	199.002175	385.551626	167.819087	200.289024	389.476590	RUCLRLLRRL	10	0	2761.324708
0	6.507321	2.102908	13.006447	0	174.638522	205.214638	378.085209	182.192158	212.455416	379.990824	RUCLRLLRLR	10	0	2410.103583
0	4.048191	1.349397	34.532862	0	174.638522	205.214638	378.085209	175.006735	211.626421	376.321992	RUCLRLLRLL	10	0	1538.106307
0	2.376738	0.688547	52.372357	0	152.710625	189.224830	379.335426	151.029316	188.976075	383.604197	RUCLRLLLRR	10	0	1647.105966
0	3.533342	0.688547	52.484425	0	152.710625	189.224830	379.335426	154.151957	194.758154	378.671023	RUCLRLLLRL	10	0	1041.552302
0	2.295146	0.641073	53.863770	0	151.225437	186.195142	372.802762	148.424548	183.852799	371.860228	RUCLRLLLLR	10	0	1356.440207
0	3.036662	0.641073	71.194602	0	151.225437	186.195142	372.802762	152.039573	190.488337	369.978112	RUCLRLLLLL	10	0	859.886203
0	5.835069	1.687443	17.362507	0	174.954722	150.072614	436.900851	180.871780	143.962726	442.065563	RUCLLRRRRR	10	0	5752.759808
0	4.425891	1.475297	32.169111	0	174.954722	150.072614	436.900851	175.421836	142.913084	436.249913	RUCLLRRRRL	10	0	4250.986721
0	4.031483	1.343828	50.913140	0	175.289045	167.506503	429.313522	174.532027	172.719645	424.517559	RUCLLRRRLR	10	0	4154.098135
0	4.096131	1.365377	25.344844	0	175.289045	167.506503	429.313522	177.993553	173.590694	429.320189	RUCLLRRRLL	10	0	3851.321303
0	4.989903	1.663301	25.208259	0	157.358557	151.295892	447.634297	160.334082	144.920693	452.600578	RUCLLRRLRR	10	0	4602.207846
0	3.742335	1.247445	45.224106	0	157.358557	151.295892	447.634297	152.820398	148.338062	451.039789	RUCLLRRLRL	10	0	3681.766277
0	2.470298	0.823433	74.900000	0	154.726269	162.370124	444.296958	156.431389	166.004166	444.420356	RUCLLRRLLR	10	0	3100.434760
0	4.246551	1.045991	35.287410	0	154.726269	162.370124	444.296958	148.924650	162.356995	448.898809	RUCLLRRLLL	10	0	3051.990467
0	4.703271	1.567757	25.892280	0	150.579977	137.472629	421.351395	148.846485	130.138833	422.935762	RUCLLRLRRR	10	0	4032.987402
0	3.910720	1.303573	34.217062	0	150.579977	137.472629	421.351395	155.229015	133.192259	422.198618	RUCLLRLRRL	10	0	3766.543790
0	5.669911	1.196981	25.219574	0	145.597191	143.694516	414.125308	141.034707	136.243609	410.515137	RUCLLRLRLR	10	0	3911.876669
0	3.775858	1.196981	74.900000	0	145.597191	143.694516	414.125308	146.169972	146.759535	407.620709	RUCLLRLRLL	10	0	3209.434419
0	5.667243	1.688030	14.910799	0	132.595102	149.455050	419.229540	125.622598	143.736307	416.913995	RUCLLRLLRR	10	0	4287.319941
0	2.712450	0.904150	74.900000	0	132.595102	149.455050	419.229540	130.820257	152.476248	415.936744	RUCLLRLLRL	10	0	2422.214656
0	2.626820	0.875607	51.852884	0	136.756702	150.288064	428.789866	134.130884	152.045780	432.323331	RUCLLRLLLR	10	0	3088.323686
0	3.661404	1.220468	34.347492	0	136.756702	150.288064	428.789866	135.701080	145.131270	432.207253	RUCLLRLLLL	10	0	3088.323686
0	5.349106	1.337786	21.922184	0	114.584191	174.399180	419.419625	107.914151	169.221326	416.867684	RUCLLLRRRR	10	0	4263.097795
0	3.136618	1.045539	74.900000	0	114.584191	174.399180	419.419625	117.909732	172.474794	415.295938	RUCLLLRRRL	10	0	2882.435441
0	3.757624	1.252541	26.857622	0	114.394895	174.759713	428.299510	109.329767	172.771299	431.713291	RUCLLLRRLR	10	0	3209.434419
0	2.695209	0.898403	51.936058	0	114.394895	174.759713	428.299510	115.829390	171.048281	430.555177	RUCLLLRRLL	10	0	2567.547535
0	5.567987	1.855996	20.020695	0	102.180123	195.273704	428.264459	95.190491	200.870816	429.883950	RUCLLLRLRR	10	0	4408.430674
0	3.332990	1.110997	50.969170	0	102.180123	195.273704	428.264459	98.081208	192.492581	430.964646	RUCLLLRLRL	10	0	3245.767639
0	2.751342	0.917114	74.900000	0	108.030189	193.557821	421.418356	109.669264	197.123916	418.780124	RUCLLLRLLR	10	0	2603.880755
0	4.570508	0.964885	35.478510	0	108.030189	193.557821	421.418356	100.922658	192.459837	419.125714	RUCLLLRLLL	10	0	2506.992169
0	4.874842	1.138204	13.659048	0	124.902210	202.726323	435.635219	119.031060	205.713360	441.054135	RUCLLLLRRR	10	0	3185.212273
0	4.532675	1.138204	16.807188	0	124.902210	202.726323	435.635219	118.463404	206.281681	436.165547	RUCLLLLRRL	10	0	2797.657928
0	4.029202	1.138204	27.006175	0	139.201893	203.000293	429.100933	145.647618	204.160650	429.060560	RUCLLLLRLR	10	0	3064.101540
0	2.937612	0.979204	47.320872	0	139.201893	203.000293	429.100933	142.280285	202.625708	424.633326	RUCLLLLRLL	10	0	2846.102221
0	4.611922	1.458900	37.164064	0	122.637323	186.892338	446.730744	116.467433	189.661387	450.710887	RUCLLLLLRR	10	0	3076.212613
0	4.517131	1.458900	43.165650	0	122.637323	186.892338	446.730744	120.719512	181.132783	451.813119	RUCLLLLLRL	10	0	2773.435781
0	2.557904	0.852635	46.325867	0	132.670538	186.296377	441.795561	136.562802	186.886808	443.441408	RUCLLLLLLR	10	0	2022.549238
0	2.201977	0.733992	44.510107	0	132.670538	186.296377	441.795561	133.357737	182.784195	441.869693	RUCLLLLLLL	10	0	1901.438505
0	6.718702	1.054871	8.385058	0	220.855144	157.794042	455.268925	226.903448	148.731044	456.183042	RUARRRRRRRR	11	0	3015.657247
0	3.454916	1.054871	33.779692	0	220.855144	157.794042	455.268925	220.270567	152.544142	457.614898	RUARRRRRRRL	11	0	1538.106307
0	5.708855	1.054871	4.530765	0	220.817221	163.502696	459.156843	226.709038	157.419603	463.825041	RUARRRRRRLR	11	0	1683.439186
0	1.082403	0.360801	58.391746	0	220.817221	163.502696	459.156843	220.296215	162.695735	460.970576	RUARRRRRRLL	11	2	823.552983
0	2.107636	0.702545	14.140291	0	206.136870	181.166561	452.104186	206.517416	178.546995	454.780159	RUARRRRRLRR	11	0	411.776492
0	1.375721	0.458574	42.047303	0	206.136870	181.166561	452.104186	207.850543	179.731515	452.020407	RUARRRRRLRL	11	4	230.110392
0	2.205257	0.735086	19.598902	0	206.681407	198.095754	454.633736	208.380937	196.494662	457.980242	RUARRRRLRRR	11	0	520.776151
0	2.418287	0.806096	25.105842	0	206.681407	198.095754	454.633736	209.092715	195.012291	455.077016	RUARRRRLRRL	11	0	375.443272
0	1.691875	0.563958	47.958378	0	204.800178	204.904195	452.474610	203.774844	207.447780	452.726871	RUARRRRLRLR	11	0	460.220785
0	2.062984	0.687661	41.396604	0	204.800178	204.904195	452.474610	207.725821	206.028231	453.941909	RUARRRRLRLL	11	0	423.887565
0	2.385450	0.605741	14.353635	0	195.066665	208.623070	447.918227	192.369729	211.152220	446.480666	RUARRRRLLRR	11	0	448.109711
0	1.527447	0.509149	48.933216	0	195.066665	208.623070	447.918227	195.439999	211.005421	448.645673	RUARRRRLLRL	11	4	230.110392
0	2.970692	0.605741	64.000676	0	195.608079	202.571108	452.372672	197.082495	198.060312	453.470662	RUARRRRLLLR	11	4	205.888246
0	1.350000	0.450000	74.900000	0	195.608079	202.571108	452.372672	194.719496	200.904792	450.997459	RUARRRRLLLL	11	4	193.777172
0	2.465181	0.612729	32.456972	0	205.226980	212.772080	429.432017	207.236188	215.781430	427.313756	RUARRRLRRRR	11	0	532.887224
0	1.462977	0.487659	74.900000	0	205.226980	212.772080	429.432017	205.663851	210.809386	427.869796	RUARRRLRRRL	11	0	484.442931
0	1.802138	0.600713	22.390995	0	200.586789	216.081414	431.168017	198.937439	217.970799	429.305688	RUARRRLRRLR	11	0	496.554004
0	2.310140	0.770047	20.998226	0	200.586789	216.081414	431.168017	198.975603	219.413554	431.947869	RUARRRLRRLL	11	0	411.776492
0	1.500776	0.500259	46.003516	0	207.816005	210.795536	439.241416	209.329603	209.608750	441.087707	RUARRRLRLRR	11	0	423.887565
0	2.022741	0.599008	51.112554	0	207.816005	210.795536	439.241416	209.689603	213.460655	438.694850	RUARRRLRLRL	11	0	290.665759
0	2.093659	0.563477	24.321550	0	203.691383	212.555413	438.882833	203.390587	215.872642	439.741821	RUARRRLRLLR	11	0	399.665418
0	1.307703	0.435901	74.900000	0	203.691383	212.555413	438.882833	201.740116	211.913856	439.556042	RUARRRLRLLL	11	0	266.443612
0	6.053760	1.054871	3.952863	0	224.873313	163.358613	442.057451	230.197834	155.202860	443.782163	RUARRRLLRRR	11	0	787.219763
0	3.123171	1.041057	15.748614	0	224.873313	163.358613	442.057451	227.123988	158.902668	440.921971	RUARRRLLRRL	11	0	387.554345
0	6.244699	1.054871	7.066990	0	206.428412	158.945620	446.990424	209.699269	149.654038	450.005366	RUARRLRRRRR	11	0	2179.993190
0	1.888505	0.629502	64.695247	0	206.428412	158.945620	446.990424	208.380504	158.009347	444.312773	RUARRLRRRRL	11	0	980.996936
0	1.493458	0.497819	34.621878	0	200.033845	167.205320	446.655071	199.689538	165.892423	449.131504	RUARRLRRRLR	11	0	629.775811
0	1.730099	0.576700	32.862258	0	200.033845	167.205320	446.655071	198.360733	164.987022	446.120702	RUARRLRRRLL	11	0	569.220444
0	2.348356	0.644920	18.529028	0	200.284869	178.106370	438.786498	203.277588	175.757156	438.405232	RUARRLRRLLR	11	0	363.332198
0	1.469140	0.489713	39.416788	0	200.284869	178.106370	438.786498	200.254255	176.197156	437.021899	RUARRLRRLLL	11	0	290.665759
0	1.380562	0.460187	45.916147	0	184.371875	192.752795	438.401030	185.663125	191.091677	437.440618	RUARRLRLRRR	11	0	302.776832
0	1.785741	0.595247	37.130157	0	184.371875	192.752795	438.401030	182.710082	190.556025	439.527575	RUARRLRLRRL	11	0	278.554685
0	2.942037	0.681456	6.689696	0	180.213542	198.677154	436.744620	176.358895	201.421677	435.892926	RUARRLRLRLR	11	0	314.887905
0	0.686222	0.228741	74.900000	0	180.213542	198.677154	436.744620	179.874621	198.241003	435.552258	RUARRLRLRLL	11	24	157.443953
0	2.771715	0.701107	12.873589	0	182.928225	204.186877	440.413207	179.934713	207.534349	439.966443	RUARRLRLLRR	11	0	326.998979
0	1.257649	0.419216	51.248423	0	182.928225	204.186877	440.413207	183.639288	206.065068	440.883218	RUARRLRLLRL	11	4	205.888246
0	1.399556	0.466519	74.900000	0	184.538773	198.824558	443.502195	186.270637	197.821143	444.832649	RUARRLRLLLR	11	4	193.777172
0	1.956661	0.523004	59.839562	0	184.538773	198.824558	443.502195	184.376597	195.748068	444.474650	RUARRLRLLLL	11	4	181.666099
0	3.508080	0.664758	8.632020	0	200.037845	188.138759	428.709686	202.974707	183.267256	429.201811	RUARRLLRRRR	11	0	605.553664
0	2.079654	0.664758	22.556933	0	200.037845	188.138759	428.709686	201.768161	185.671134	426.825811	RUARRLLRRRL	11	0	399.665418
0	1.300966	0.422542	25.807548	0	194.315749	193.499959	428.434190	192.989449	192.913308	426.540514	RUARRLLRRLR	11	0	363.332198
0	1.013192	0.337731	74.900000	0	194.315749	193.499959	428.434190	193.023135	193.807068	429.631678	RUARRLLRRLL	11	2	266.443612
0	1.699616	0.471711	28.330442	0	196.274795	202.950214	425.679390	197.504877	205.190129	424.387634	RUARRLLRLRR	11	0	242.221466
0	0.923890	0.307963	74.900000	0	196.274795	202.950214	425.679390	195.261684	202.591078	424.388968	RUARRLLRLRL	11	24	217.999319
0	2.402417	0.664758	12.418342	0	199.395706	198.998294	426.322348	201.989424	196.246976	425.121409	RUARRLLRLLR	11	0	302.776832
0	1.076723	0.358908	74.900000	0	199.395706	198.998294	426.322348	200.639956	200.178744	425.893330	RUARRLLRLLL	11	24	145.332879
0	2.836587	0.664758	7.941399	0	178.555424	215.037961	429.945047	175.133254	218.104595	430.412483	RUARRLLLRRR	11	0	532.887224
0	1.008360	0.336120	74.900000	0	178.555424	215.037961	429.945047	178.738565	215.351432	431.911674	RUARRLLLRRL	11	24	230.110392
0	1.649380	0.458223	53.394330	0	180.467442	210.194423	427.568630	180.449696	207.532039	427.956562	RUARRLLLRLR	11	0	314.887905
0	1.668742	0.458223	63.758346	0	180.467442	210.194423	427.568630	178.454378	211.281871	425.775960	RUARRLLLRLL	11	0	278.554685
0	1.512803	0.504268	30.829148	0	187.029557	216.106000	424.392860	188.708057	217.586181	423.138942	RUARRLLLLRR	11	0	375.443272
0	1.231168	0.410389	54.427270	0	187.029557	216.106000	424.392860	185.734401	216.996934	422.869049	RUARRLLLLRL	11	0	290.665759
0	2.562922	0.664758	14.582084	0	185.436830	217.482406	427.570196	183.585175	221.212521	427.711348	RUARRLLLLLR	11	0	314.887905
0	1.070115	0.356705	74.900000	0	185.436830	217.482406	427.570196	186.573442	218.027323	429.045084	RUARRLLLLLL	11	24	205.888246
0	5.466709	1.822236	32.378064	0	181.074781	226.710880	532.392855	184.586186	227.657666	542.368647	RUARLRRRRRR	11	0	4045.098476
0	4.027321	1.342440	46.809189	0	181.074781	226.710880	532.392855	176.755379	230.796498	535.763641	RUARLRRRRRL	11	0	4032.987402
0	3.181017	0.798114	74.900000	0	185.117787	224.791657	520.701485	185.350862	225.860403	514.483443	RUARLRRRRLR	11	0	2337.437143
0	3.456109	0.798114	50.163407	0	185.117787	224.791657	520.701485	190.231962	224.120156	523.440246	RUARLRRRRLL	11	0	1501.773087
0	5.032197	1.547950	20.829435	0	192.837867	212.237509	521.592632	198.398022	211.263311	528.876384	RUARLRRRLRR	11	0	3609.099837
0	2.602759	0.867586	74.900000	0	192.837867	212.237509	521.592632	195.497051	211.489172	517.649973	RUARLRRRLRL	11	0	2519.103242
0	3.320360	0.955088	38.896405	0	183.863543	210.713557	521.551884	183.002609	210.459169	528.100096	RUARLRRRLLR	11	0	2809.769001
0	2.634703	0.878234	70.300133	0	183.863543	210.713557	521.551884	182.396074	207.133775	519.292156	RUARLRRRLLL	11	0	2361.659290
0	5.420821	1.769696	20.435762	0	155.109651	232.194649	511.746727	147.706035	236.097277	515.138280	RUARLRRLRRR	11	0	3972.432036
0	3.267159	1.089053	46.955982	0	155.109651	232.194649	511.746727	155.775021	234.853713	517.343421	RUARLRRLRRL	11	0	3148.879053
0	3.564549	0.914449	58.467462	0	161.025119	229.468434	499.928845	164.885611	229.511766	494.612908	RUARLRRLRLR	11	0	2918.768660
0	2.827112	0.914449	63.825083	0	161.025119	229.468434	499.928845	156.891262	231.400108	499.257307	RUARLRRLRLL	11	0	2034.660311
0	3.298195	1.099398	34.586813	0	161.110471	212.878441	509.517527	157.177513	213.641503	513.900891	RUARLRRLLRR	11	0	2264.770703
0	2.798745	0.932915	61.019819	0	161.110471	212.878441	509.517527	162.266283	208.739652	511.355272	RUARLRRLLRL	11	0	1731.883479
0	2.472911	0.801940	43.547515	0	162.800034	211.753323	501.585810	164.547101	208.979944	498.722915	RUARLRRLLLR	11	0	1949.882798
0	2.753018	0.801940	66.077217	0	162.800034	211.753323	501.585810	158.450662	210.806122	502.151486	RUARLRRLLLL	11	0	1320.106988
0	5.521792	1.840597	10.839196	0	198.540770	167.188807	483.480949	204.073482	160.256814	481.785824	RUARLRLRRRR	11	0	3088.323686
0	1.964606	0.654869	67.391170	0	198.540770	167.188807	483.480949	199.461448	166.488627	487.143364	RUARLRLRRRL	11	0	1768.216699
0	4.109562	1.238548	27.011164	0	191.585518	168.851715	480.989852	190.004451	162.470449	482.447052	RUARLRLRRLR	11	0	2506.992169
0	2.223003	0.741001	65.494917	0	191.585518	168.851715	480.989852	192.632986	168.129877	476.828466	RUARLRLRRLL	11	0	2313.214996
0	3.908838	1.001835	34.948538	0	179.131308	183.512198	492.041303	175.192490	179.258588	495.241025	RUARLRLRLRR	11	0	2385.881436
0	2.460258	0.820086	74.900000	0	179.131308	183.512198	492.041303	177.073269	186.741690	490.623502	RUARLRLRLRL	11	0	2216.326410
0	2.633042	0.877681	37.955483	0	185.886536	183.047426	496.801373	185.970138	184.371131	501.808212	RUARLRLRLLR	11	0	1901.438505
0	2.749567	0.916522	40.289227	0	185.886536	183.047426	496.801373	188.150103	179.744540	499.244460	RUARLRLRLLL	11	0	1731.883479
0	3.067650	0.972504	61.980324	0	196.559204	198.293464	472.139581	192.463943	200.755026	470.384801	RUARLRLLRRR	11	0	2301.103923
0	2.849398	0.949799	41.087263	0	196.559204	198.293464	472.139581	197.808762	202.576079	470.607692	RUARLRLLRRL	11	0	1719.772406
0	6.808623	0.972504	5.549871	0	201.211294	188.886638	478.160346	208.443903	180.576182	479.457534	RUARLRLLRLR	11	0	2192.104264
0	1.698482	0.566161	50.453696	0	201.211294	188.886638	478.160346	201.715787	187.019895	475.735768	RUARLRLLRLL	11	0	1102.107668
0	2.834002	0.944667	30.000560	0	201.962541	197.442395	493.345926	203.292862	198.197952	498.692218	RUARLRLLLRR	11	0	1974.104945
0	2.916855	0.972285	40.876647	0	201.962541	197.442395	493.345926	205.822153	194.845602	494.473671	RUARLRLLLRL	11	0	1465.439867
0	3.098867	0.793524	42.923169	0	200.033173	202.057144	487.172448	204.864348	203.480751	487.269125	RUARLRLLLLR	11	0	1198.996255
0	2.290433	0.763478	71.838720	0	200.033173	202.057144	487.172448	197.590737	204.846786	486.757635	RUARLRLLLLL	11	0	1162.663035
0	5.000899	1.666966	17.303004	0	124.871783	230.638743	487.254782	119.523725	234.809475	492.768607	RUARLLRRRRR	11	0	3693.877350
0	3.021596	1.007199	37.257112	0	124.871783	230.638743	487.254782	120.539199	232.330020	485.312546	RUARLLRRRRL	11	0	3003.546173
0	3.450145	0.862682	64.805189	0	135.415725	228.942918	485.514093	140.129037	230.014507	482.014923	RUARLLRRRLR	11	0	2434.325729
0	3.781895	0.862682	61.390344	0	135.415725	228.942918	485.514093	133.361604	232.015487	491.558191	RUARLLRRRLL	11	0	2288.992850
0	3.507770	1.169257	35.067764	0	129.647241	210.653341	487.713698	124.461261	211.627421	490.371969	RUARLLRRLRR	11	0	2325.326070
0	3.456029	1.152010	41.491555	0	129.647241	210.653341	487.713698	127.684202	205.497330	489.016384	RUARLLRRLRL	11	0	2046.771384
0	2.442151	0.809004	64.755881	0	138.242446	211.773587	487.596864	141.856579	210.896251	485.888983	RUARLLRRLLR	11	0	1961.993871
0	3.154243	0.809004	49.141399	0	138.242446	211.773587	487.596864	137.417468	210.176152	493.504785	RUARLLRRLLL	11	0	1816.660992
0	4.562564	1.415838	11.681280	0	120.284019	216.029338	468.281687	113.110710	217.172827	470.122743	RUARLLRLRRR	11	0	3245.767639
0	2.720129	0.906710	36.782421	0	120.284019	216.029338	468.281687	117.065148	217.936024	465.382170	RUARLLRLRRL	11	0	1840.883139
0	3.841841	1.096717	17.951935	0	127.915131	208.412513	468.813115	124.688061	203.467847	471.314988	RUARLLRLRLR	11	0	2143.659971
0	1.519789	0.506596	74.900000	0	127.915131	208.412513	468.813115	129.156473	207.073357	466.765839	RUARLLRLRLL	11	0	1671.328113
0	3.532180	1.028236	26.980682	0	146.178919	218.796136	458.219358	151.854410	219.642388	457.980634	RUARLLRLLRR	11	0	2470.658949
0	2.298780	0.766260	53.461299	0	146.178919	218.796136	458.219358	146.771758	218.195196	453.740654	RUARLLRLLRL	11	0	2143.659971
0	2.061306	0.687102	40.088837	0	137.931554	222.748192	461.186246	137.962107	225.963201	462.346668	RUARLLRLLLR	11	0	1525.995233
0	2.705499	0.901833	34.918762	0	137.931554	222.748192	461.186246	134.355229	224.511878	458.904340	RUARLLRLLLL	11	0	1307.995914
0	3.790409	1.263470	38.879976	0	147.396114	176.604930	480.538176	141.253589	176.673406	481.122905	RUARLLLRRRR	11	0	2434.325729
0	3.745375	1.248458	41.159641	0	147.396114	176.604930	480.538176	146.365504	170.721721	481.988885	RUARLLLRRRL	11	0	2349.548216
0	3.104215	0.891738	43.915220	0	152.230744	183.120618	483.834071	150.882306	181.285237	489.374127	RUARLLLRRLR	11	0	2070.993531
0	2.564323	0.854774	64.553882	0	152.230744	183.120618	483.834071	152.163604	187.283692	484.076543	RUARLLLRRLL	11	0	1925.660652
0	5.212015	1.737338	26.095733	0	168.711254	163.671736	474.511424	174.583734	157.839268	472.285722	RUARLLLRLRR	11	0	3209.434419
0	3.821471	1.273824	43.490416	0	168.711254	163.671736	474.511424	166.885627	158.073171	476.944084	RUARLLLRLRL	11	0	2797.657928
0	2.053211	0.433456	74.900000	0	166.048485	173.242215	476.948819	168.225132	175.749409	476.531783	RUARLLLRLLR	11	0	1283.773768
0	2.053211	0.433456	58.432089	0	166.048485	173.242215	476.948819	165.426500	171.064963	479.965534	RUARLLLRLLL	11	0	1271.662694
0	2.299080	0.715509	32.713473	0	169.851903	198.662985	458.449746	171.659418	201.835722	459.428468	RUARLLLLRRR	11	0	1404.884500
0	2.685529	0.715509	30.418807	0	169.851903	198.662985	458.449746	170.518689	201.435527	454.383055	RUARLLLLRRL	11	0	1283.773768
0	3.239034	0.715509	19.258938	0	171.636318	187.963604	459.206187	175.754440	184.689273	458.959610	RUARLLLLRLR	11	0	1416.995574
0	2.417851	0.715509	31.129784	0	171.636318	187.963604	459.206187	171.881791	184.334162	457.375712	RUARLLLLRLL	11	0	1211.107328
0	3.672096	0.715509	25.020590	0	154.535338	189.449283	462.302866	148.842036	188.532070	464.198386	RUARLLLLLRR	11	0	1162.663035
0	1.830460	0.610153	73.389917	0	154.535338	189.449283	462.302866	155.314144	186.620158	461.697014	RUARLLLLLRL	11	0	1029.441229
0	2.190333	0.715509	24.537086	0	157.478171	195.687178	458.543954	156.927409	197.705978	454.999790	RUARLLLLLLR	11	0	956.774789
0	1.868764	0.622921	67.546613	0	157.478171	195.687178	458.543954	156.788944	198.024552	460.775352	RUARLLLLLLL	11	0	593.442591
0	4.643457	1.547819	32.853174	0	212.274602	248.372890	541.425817	212.708853	250.622581	550.274511	RUALRRRRRRR	11	0	4202.542428
0	4.233439	1.411146	40.032714	0	212.274602	248.372890	541.425817	218.633297	246.922799	544.126519	RUALRRRRRRL	11	0	3887.654523
0	4.670540	1.232586	25.499066	0	207.399575	243.119949	537.066904	207.479103	240.514540	545.840142	RUALRRRRRLR	11	0	3015.657247
0	2.285124	0.761708	74.900000	0	207.399575	243.119949	537.066904	208.108523	239.987637	534.770606	RUALRRRRRLL	11	0	2664.436122
0	4.772483	1.590828	22.042187	0	193.964491	257.653859	540.350295	191.923872	257.941554	549.552309	RUALRRRRLRR	11	0	4771.762872
0	4.166361	1.388787	32.760913	0	193.964491	257.653859	540.350295	193.131410	263.327140	544.783979	RUALRRRRLRL	11	0	3790.765937
0	3.767479	1.009873	68.366440	0	191.522622	251.750973	527.917884	190.240481	250.032110	520.859968	RUALRRRRLLR	11	0	3015.657247
0	1.801205	0.600402	61.015655	0	191.522622	251.750973	527.917884	190.524921	249.527179	529.913851	RUALRRRRLLL	11	0	1707.661332
0	4.182821	1.394274	20.455122	0	201.572348	273.473396	524.360251	200.110196	276.694868	531.504237	RUALRRRLRRR	11	0	3354.767299
0	4.461300	1.487100	23.030041	0	201.572348	273.473396	524.360251	203.165823	279.875417	528.064426	RUALRRRLRRL	11	0	2809.769001
0	4.413239	1.014699	74.471357	0	198.187057	268.422028	511.720038	195.983134	264.045809	505.273293	RUALRRRLRLR	11	0	2288.992850
0	1.574591	0.524864	73.100770	0	198.187057	268.422028	511.720038	199.211334	270.728892	511.197789	RUALRRRLRLL	11	0	1344.329134
0	4.008743	1.336248	35.665062	0	215.854812	262.271479	522.422065	217.052154	266.477024	528.366328	RUALRRRLLRR	11	0	2313.214996
0	3.927165	1.309055	39.689284	0	215.854812	262.271479	522.422065	221.425247	260.358393	525.450992	RUALRRRLLRL	11	0	2155.771044
0	2.556449	0.609047	46.315233	0	212.745515	260.266026	512.399115	216.284477	262.439262	512.221770	RUALRRRLLLR	11	0	1368.551281
0	2.481160	0.609047	74.900000	0	212.745515	260.266026	512.399115	211.622978	257.930747	508.596355	RUALRRRLLLL	11	0	1320.106988
0	4.218279	1.406093	35.678050	0	225.316793	236.081250	515.333782	230.505812	239.015248	519.502807	RUALRRLRRRR	11	0	2385.881436
0	4.005261	1.335087	39.810385	0	225.316793	236.081250	515.333782	225.549864	232.916475	522.328311	RUALRRLRRRL	11	0	2288.992850
0	2.699807	0.896299	27.137140	0	221.676654	232.068287	508.357975	224.278720	228.597336	509.174785	RUALRRLRRLR	11	0	1332.218061
0	1.765411	0.588470	63.150918	0	221.676654	232.068287	508.357975	219.666457	230.901437	510.428739	RUALRRLRRLL	11	0	1041.552302
0	4.591139	1.220228	11.695108	0	226.310485	245.468321	500.011557	232.479962	248.048081	504.087947	RUALRRLRLRR	11	0	1913.549578
0	2.081327	0.693776	74.900000	0	226.310485	245.468321	500.011557	225.226917	248.673177	499.980662	RUALRRLRLRL	11	0	932.552643
0	2.168422	0.531644	74.900000	0	222.398154	240.994114	493.418724	220.301021	241.483907	489.985500	RUALRRLRLLR	11	0	1126.329815
0	2.112722	0.531644	49.202085	0	222.398154	240.994114	493.418724	225.132226	238.943135	493.006790	RUALRRLRLLL	11	0	1089.996595
0	3.153071	0.853935	13.049539	0	203.868188	230.260690	471.940678	200.127202	229.728741	467.680130	RUALRRLLRRR	11	0	1925.660652
0	1.363282	0.454427	74.900000	0	203.868188	230.260690	471.940678	205.128963	231.113616	469.959158	RUALRRLLRRL	11	0	1017.330156
0	3.776745	0.853935	11.512643	0	211.843410	225.862835	478.496126	215.561119	221.242339	480.448400	RUALRRLLRLR	11	0	1671.328113
0	1.239030	0.413010	68.878987	0	211.843410	225.862835	478.496126	213.323824	226.148812	476.853231	RUALRRLLRLL	11	0	1089.996595
0	3.628332	0.822755	27.041517	0	207.999511	228.676769	492.860889	211.630141	224.588670	495.581751	RUALRRLLLRR	11	0	1114.218742
0	3.073432	0.822755	35.515263	0	207.999511	228.676769	492.860889	207.882059	227.921355	498.935357	RUALRRLLLRL	11	0	1029.441229
0	2.517800	0.822755	37.729627	0	201.027951	233.308458	487.983146	197.244677	233.375773	486.064306	RUALRRLLLLR	11	0	1041.552302
0	2.204849	0.734950	73.023093	0	201.027951	233.308458	487.983146	200.437823	236.606128	486.416203	RUALRRLLLLL	11	0	920.441569
0	4.996126	1.665375	14.777510	0	214.467943	281.949623	496.971659	212.990239	287.959248	503.441943	RUALRLRRRRR	11	0	2301.103923
0	2.187212	0.729071	62.325836	0	214.467943	281.949623	496.971659	217.720766	282.830574	498.365396	RUALRLRRRRL	11	0	1513.884160
0	2.047353	0.655418	47.116259	0	211.931802	275.544811	492.975636	208.650309	275.747939	493.609943	RUALRLRRRLR	11	0	1380.662354
0	2.468468	0.655418	65.727319	0	211.931802	275.544811	492.975636	214.048555	275.568992	497.169592	RUALRLRRRLL	11	0	920.441569
0	4.454471	1.132780	18.455365	0	226.053935	265.073747	486.476457	232.101497	264.491162	491.322911	RUALRLRRLRR	11	0	1961.993871
0	2.741860	0.913953	74.900000	0	226.053935	265.073747	486.476457	225.100714	260.733474	486.897319	RUALRLRRLRL	11	0	1162.663035
0	1.942138	0.647379	33.820836	0	226.460735	268.854513	481.421979	228.992805	268.585435	479.125914	RUALRLRRLLR	11	0	1332.218061
0	2.509781	0.836594	30.996143	0	226.460735	268.854513	481.421979	229.637311	271.195316	482.696665	RUALRLRRLLL	11	0	1114.218742
0	3.741596	0.977952	28.188847	0	214.169218	280.436416	459.467897	215.613726	285.913882	456.744153	RUALRLRLRRR	11	0	1489.662013
0	1.929522	0.643174	74.900000	0	214.169218	280.436416	459.467897	212.943480	278.966741	456.410480	RUALRLRLRRL	11	0	1380.662354
0	1.896703	0.632234	60.472096	0	218.075311	279.782085	464.060023	220.767767	278.424090	463.270422	RUALRLRLRLR	11	0	1126.329815
0	3.388939	0.960850	33.525533	0	218.075311	279.782085	464.060023	220.318357	284.761934	464.943331	RUALRLRLRLL	11	0	993.108009
0	3.817196	1.272399	17.897539	0	210.800567	285.246857	477.807127	210.823197	289.737588	483.075254	RUALRLRLLRR	11	0	1610.772746
0	2.884164	0.961388	32.384530	0	210.800567	285.246857	477.807127	212.163508	289.718411	477.369425	RUALRLRLLRL	11	0	1223.218401
0	2.835056	0.945019	62.957311	0	204.982368	277.295954	475.582777	203.144645	273.070110	475.636233	RUALRLRLLLR	11	0	811.441910
0	2.681332	0.893777	74.900000	0	204.982368	277.295954	475.582777	203.018734	274.302301	472.524434	RUALRLRLLLL	11	0	738.775470
0	2.724946	0.908315	34.843798	0	208.396958	245.612991	438.414407	208.748651	244.922080	433.048644	RUALRLLRRRR	11	0	1271.662694
0	2.156368	0.718789	48.640872	0	208.396958	245.612991	438.414407	208.768868	242.132151	438.632803	RUALRLLRRRL	11	0	1223.218401
0	2.312815	0.770938	34.769459	0	204.002994	247.644200	442.020585	201.051338	245.914960	443.938956	RUALRLLRRLR	11	0	1320.106988
0	1.984014	0.661338	59.614027	0	204.002994	247.644200	442.020585	202.606558	247.957948	438.464732	RUALRLLRRLL	11	0	1017.330156
0	2.532040	0.844013	43.905869	0	220.113845	260.444758	438.525905	221.792116	259.504950	434.048876	RUALRLLRLRR	11	0	1525.995233
0	3.718208	1.098179	36.095880	0	220.113845	260.444758	438.525905	224.527713	264.567845	438.260097	RUALRLLRLRL	11	0	1223.218401
0	1.555369	0.518456	74.361828	0	215.600724	262.614768	442.779616	213.269295	263.457469	442.169035	RUALRLLRLLR	11	0	956.774789
0	3.181359	0.851301	28.086449	0	215.600724	262.614768	442.779616	218.307270	267.001772	443.288023	RUALRLLRLLL	11	0	956.774789
0	2.993975	0.997992	8.792151	0	228.618243	255.562155	467.845700	232.273649	256.306662	471.691204	RUALRLLLRRR	11	0	1344.329134
0	2.212011	0.737337	26.761496	0	228.618243	255.562155	467.845700	231.610162	254.137293	469.562322	RUALRLLLRRL	11	0	617.664737
0	2.581218	0.860406	18.151687	0	226.172901	258.754523	460.786665	227.942702	262.369597	459.329142	RUALRLLLRLR	11	0	932.552643
0	1.433915	0.477972	51.731486	0	226.172901	258.754523	460.786665	228.445559	258.438168	460.282908	RUALRLLLRLL	11	0	666.109030
0	2.476117	0.582189	39.765385	0	212.743691	249.791601	463.650648	208.744520	249.773266	463.092084	RUALRLLLLRR	11	0	714.553324
0	2.173177	0.582189	74.900000	0	212.743691	249.791601	463.650648	213.850144	249.445517	467.756269	RUALRLLLLRL	11	0	520.776151
0	2.321634	0.665294	31.130479	0	214.739567	246.415535	460.579656	212.763740	243.781629	458.310870	RUALRLLLLLR	11	0	787.219763
0	2.442067	0.665294	74.900000	0	214.739567	246.415535	460.579656	217.632619	244.479997	462.927519	RUALRLLLLLL	11	0	387.554345
0	4.271282	1.423761	25.041183	0	167.451683	282.739794	527.184563	170.825976	284.569705	534.302791	RUALLRRRRRR	11	0	3657.544131
0	3.608653	1.202884	37.595151	0	167.451683	282.739794	527.184563	164.341977	285.382586	532.368802	RUALLRRRRRL	11	0	3003.546173
0	3.822289	0.806928	36.828441	0	168.988755	282.481963	517.493340	168.938847	288.121028	520.702036	RUALLRRRRLR	11	0	1731.883479
0	2.509082	0.806928	74.900000	0	168.988755	282.481963	517.493340	172.533024	281.712464	515.198044	RUALLRRRRLL	11	0	1634.994893
0	3.676005	1.225335	27.613394	0	150.627925	282.025030	515.493369	148.081189	284.377579	521.481243	RUALLRRRLRR	11	0	2458.547876
0	3.429814	1.143271	30.113618	0	150.627925	282.025030	515.493369	145.101133	282.094620	516.390549	RUALLRRRLRL	11	0	2434.325729
0	4.930160	1.292933	17.097193	0	155.554806	286.387602	509.615225	152.668566	293.566482	512.183232	RUALLRRRLLR	11	0	2749.213635
0	2.469770	0.823257	74.900000	0	155.554806	286.387602	509.615225	156.624826	287.717978	505.144618	RUALLRRRLLL	11	0	1780.327772
0	4.278979	1.115844	17.682127	0	168.205493	262.341026	520.374362	169.510664	265.044616	528.094091	RUALLRRLRRR	11	0	2301.103923
0	3.438456	1.115844	29.028789	0	168.205493	262.341026	520.374362	167.098972	260.645156	526.784077	RUALLRRLRRL	11	0	1792.438845
0	3.086442	1.028814	69.958666	0	172.373491	257.868566	508.357728	174.155674	258.521140	502.643584	RUALLRRLRLR	11	0	1840.883139
0	2.932891	0.977630	60.286760	0	172.373491	257.868566	508.357728	172.141450	254.212049	504.604719	RUALLRRLRLL	11	0	1465.439867
0	3.769843	1.256614	31.369828	0	152.767167	263.140931	518.056372	151.733813	263.657531	525.460851	RUALLRRLLRR	11	0	2240.548557
0	3.770689	1.256896	37.268234	0	152.767167	263.140931	518.056372	146.804954	263.929841	519.510553	RUALLRRLLRL	11	0	1925.660652
0	1.805249	0.601750	37.865620	0	156.121241	260.168033	508.837559	155.529535	257.330449	508.275375	RUALLRRLLLR	11	0	980.996936
0	1.479153	0.493051	60.173409	0	156.121241	260.168033	508.837559	155.195822	260.618769	506.164074	RUALLRRLLLL	11	0	944.663716
0	4.370646	1.456882	23.255072	0	138.393254	268.550334	495.751502	134.711091	273.819703	499.473001	RUALLRLRRRR	11	0	2192.104264
0	3.250522	1.083507	44.954136	0	138.393254	268.550334	495.751502	134.850659	266.727259	500.021489	RUALLRLRRRL	11	0	1647.105966
0	3.269339	1.089780	17.467217	0	138.949951	263.325746	490.062045	134.382737	261.731618	492.769142	RUALLRLRRLR	11	0	1138.440888
0	1.480384	0.493461	45.743364	0	138.949951	263.325746	490.062045	137.043534	263.158666	488.267112	RUALLRLRRLL	11	0	1053.663375
0	3.765008	0.938113	15.460901	0	153.499520	271.980844	484.481063	151.234257	277.301234	486.946820	RUALLRLRLRR	11	0	1332.218061
0	1.776967	0.592322	74.900000	0	153.499520	271.980844	484.481063	156.178478	272.869274	485.236484	RUALLRLRLRL	11	0	799.330836
0	2.244198	0.519115	47.075020	0	154.873268	267.710916	478.971672	157.791653	266.989627	476.429157	RUALLRLRLLR	11	0	787.219763
0	1.497249	0.499083	74.900000	0	154.873268	267.710916	478.971672	152.804224	268.102005	477.470130	RUALLRLRLLL	11	0	714.553324
0	3.196929	0.851483	11.595743	0	166.298518	246.013569	460.389805	169.406384	242.641475	457.382368	RUALLRLLRRR	11	0	1598.661673
0	1.437190	0.479063	47.540207	0	166.298518	246.013569	460.389805	167.429111	246.623141	457.988883	RUALLRLLRRL	11	0	968.885862
0	2.470446	0.777499	21.696549	0	158.892233	248.662996	462.663981	155.475546	246.896767	461.243749	RUALLRLLRLR	11	0	1174.774108
0	1.368120	0.456040	74.900000	0	158.892233	248.662996	462.663981	158.638009	250.518907	461.189282	RUALLRLLRLL	11	0	799.330836
0	2.547551	0.644541	44.577113	0	161.430610	248.823004	476.753805	164.687778	246.387920	475.793460	RUALLRLLLRR	11	0	823.552983
0	1.427796	0.475932	74.900000	0	161.430610	248.823004	476.753805	163.089444	250.233005	477.743171	RUALLRLLLRL	11	0	690.331177
0	2.801571	0.644541	23.779024	0	154.226375	251.088671	476.407180	149.685825	251.336536	476.105419	RUALLRLLLLR	11	0	871.997276
0	3.107160	0.644541	30.224086	0	154.226375	251.088671	476.407180	151.020440	250.745511	481.190462	RUALLRLLLLL	11	0	629.775811
0	4.718623	1.213115	28.332128	0	180.328062	297.867599	506.654821	177.134615	302.351671	513.226226	RUALLLRRRRR	11	0	2179.993190
0	2.406896	0.802299	74.900000	0	180.328062	297.867599	506.654821	181.939611	294.984999	509.235800	RUALLLRRRRL	11	0	2046.771384
0	3.700249	1.233416	29.445930	0	183.578919	303.293176	506.130888	183.125129	309.096373	507.994322	RUALLLRRRLR	11	0	2070.993531
0	3.954442	1.318147	30.715862	0	183.578919	303.293176	506.130888	186.526572	305.459022	512.634377	RUALLLRRRLL	11	0	1865.105285
0	4.582806	1.527602	14.908058	0	177.101789	305.358727	491.398943	175.928798	312.207829	494.701800	RUALLLRRLRR	11	0	2288.992850
0	2.062824	0.687608	67.410000	0	177.101789	305.358727	491.398943	178.667911	307.064809	488.415434	RUALLLRRLRL	11	0	1416.995574
0	4.316213	0.911200	32.850593	0	172.794651	297.911530	491.130909	168.022581	301.876548	495.161204	RUALLLRRLLR	11	0	1865.105285
0	2.423314	0.807771	74.900000	0	172.794651	297.911530	491.130909	170.884969	294.970438	488.923261	RUALLLRRLLL	11	0	1816.660992
0	3.562928	1.187643	18.280641	0	194.477304	302.656144	478.007875	196.477811	307.462258	481.130439	RUALLLRLRRR	11	0	1695.550259
0	2.260082	0.753361	44.369240	0	194.477304	302.656144	478.007875	193.300524	305.876515	476.384523	RUALLLRLRRL	11	0	1198.996255
0	2.382295	0.794098	22.308559	0	197.209101	298.624873	472.033820	198.507917	300.788959	468.420292	RUALLLRLRLR	11	0	1380.662354
0	2.303088	0.767696	23.782218	0	197.209101	298.624873	472.033820	200.584920	299.910059	470.823896	RUALLLRLRLL	11	0	1344.329134
0	4.321868	0.940563	9.113668	0	193.273037	294.266535	489.506437	196.016158	299.445903	494.272086	RUALLLRLLRR	11	0	1295.884841
0	1.506514	0.502171	44.800929	0	193.273037	294.266535	489.506437	192.810199	294.699052	492.416906	RUALLLRLLRL	11	0	835.664056
0	2.572764	0.857588	54.492974	0	191.453254	285.292881	486.359618	189.398535	281.697248	485.643619	RUALLLRLLLR	11	0	956.774789
0	2.296277	0.765426	74.900000	0	191.453254	285.292881	486.359618	192.143747	282.564096	483.343499	RUALLLRLLLL	11	0	750.886543
0	3.268481	0.741500	10.476525	0	194.364612	276.699857	453.248772	197.686899	280.617716	451.580033	RUALLLLRRRR	11	0	1102.107668
0	1.774650	0.591550	74.900000	0	194.364612	276.699857	453.248772	195.844689	276.616744	456.293558	RUALLLLRRRL	11	0	448.109711
0	3.000594	0.741500	11.665425	0	190.367497	277.548655	454.353580	190.781692	282.266506	455.788267	RUALLLLRRLR	11	0	811.441910
0	1.184549	0.394850	74.900000	0	190.367497	277.548655	454.353580	189.143274	278.114986	452.662963	RUALLLLRRLL	11	2	448.109711
0	3.212074	0.741500	19.334690	0	187.609039	255.190578	442.706606	186.141181	250.496165	440.551236	RUALLLLRLRR	11	0	799.330836
0	2.281083	0.741500	34.018212	0	187.609039	255.190578	442.706606	188.543605	253.645256	438.722145	RUALLLLRLRL	11	0	666.109030
0	2.219700	0.721054	33.543981	0	176.891414	275.103082	463.068612	174.156277	277.383278	463.784025	RUALLLLLRRR	11	0	678.220104
0	2.125150	0.708383	41.270390	0	176.891414	275.103082	463.068612	178.347093	278.229196	463.318718	RUALLLLLRRL	11	0	593.442591
0	2.996289	0.632550	29.898092	0	176.514271	271.419450	465.524293	172.845069	273.803400	468.155978	RUALLLLLRLR	11	0	532.887224
0	1.597319	0.532440	74.900000	0	176.514271	271.419450	465.524293	177.703161	270.159336	467.903794	RUALLLLLRLL	11	0	508.665078
0	2.619783	0.721054	19.845931	0	175.825713	261.127428	452.773539	175.730722	258.025477	449.185692	RUALLLLLLRR	11	0	617.664737
0	1.465377	0.488459	74.900000	0	175.825713	261.127428	452.773539	173.718329	262.047138	452.008347	RUALLLLLLRL	11	0	375.443272
0	2.191736	0.720580	12.901733	0	178.052590	259.924336	457.234090	179.652607	256.754601	457.593086	RUALLLLLLLR	11	0	460.220785
0	0.806067	0.268689	74.900000	0	178.052590	259.924336	457.234090	177.453775	259.591035	458.608118	RUALLLLLLLL	11	24	217.999319
0	4.374052	1.458017	25.360709	0	85.295199	249.372685	380.514037	78.761433	246.858121	382.040187	RUBLRRRRRR	10	0	3088.323686
0	3.234156	1.078052	36.387000	0	85.295199	249.372685	380.514037	82.094388	248.629234	375.465049	RUBLRRRRRL	10	0	3015.657247
0	5.010605	1.670202	13.174637	0	87.455821	258.211277	379.518952	80.964401	262.876416	377.599483	RUBLRRRRLR	10	0	3463.766958
0	2.111057	0.703686	69.665454	0	87.455821	258.211277	379.518952	88.892886	260.138887	376.506523	RUBLRRRRLL	10	0	1998.327091
0	4.629622	1.353006	14.162198	0	92.192313	247.944354	396.284746	84.998147	246.800110	398.608286	RUBLRRRLRR	10	0	2458.547876
0	2.062343	0.687448	74.900000	0	92.192313	247.944354	396.284746	93.068821	245.426303	398.784958	RUBLRRRLRL	10	0	1441.217720
0	3.713325	0.852741	25.519005	0	96.020219	253.936354	394.131176	91.317096	257.715004	393.899982	RUBLRRRLLR	10	0	1707.661332
0	2.162894	0.720965	74.900000	0	96.020219	253.936354	394.131176	98.237616	255.780601	396.605000	RUBLRRRLLL	10	0	1320.106988
0	2.953161	0.984387	30.794640	0	121.992401	258.795024	381.335303	119.843060	262.927808	379.909119	RUBLRRLRRR	10	0	1525.995233
0	2.340044	0.780015	55.378045	0	121.992401	258.795024	381.335303	119.483441	257.133014	378.473182	RUBLRRLRRL	10	0	1211.107328
0	4.317460	1.056709	7.521274	0	133.534078	257.824419	383.358824	140.262476	259.801898	383.032686	RUBLRRLRLR	10	0	1671.328113
0	1.158250	0.386083	71.504298	0	133.534078	257.824419	383.358824	134.109179	256.931271	381.446281	RUBLRRLRLL	10	2	859.886203
0	4.047689	0.800453	14.397779	0	132.393729	254.048994	393.903012	138.882749	254.857303	394.797621	RUBLRRLLRR	10	0	1041.552302
0	1.885730	0.628577	58.212949	0	132.393729	254.048994	393.903012	133.310311	252.147915	396.638104	RUBLRRLLRL	10	0	653.997957
0	2.560688	0.703356	54.645360	0	124.603867	256.576311	394.554534	121.432743	259.145787	393.549622	RUBLRRLLLR	10	0	859.886203
0	1.899413	0.633138	74.900000	0	124.603867	256.576311	394.554534	122.929202	254.714677	396.776861	RUBLRRLLLL	10	0	775.108690
0	4.529135	1.022849	14.825609	0	156.518044	236.581212	386.650122	163.879330	236.487310	386.711333	RUBLRLRRRR	10	0	1538.106307
0	1.807440	0.602480	74.900000	0	156.518044	236.581212	386.650122	156.511807	236.545531	390.264728	RUBLRLRRRL	10	0	1053.663375
0	2.391593	0.688135	35.620060	0	150.529844	233.830509	382.038462	152.209264	232.293367	378.161349	RUBLRLRRLR	10	0	980.996936
0	1.786214	0.595405	73.141057	0	150.529844	233.830509	382.038462	148.639119	231.910427	383.368532	RUBLRLRRLL	10	0	799.330836
0	4.127787	1.022849	14.311871	0	155.407188	244.115584	381.720294	161.815222	245.694805	380.232176	RUBLRLRLRR	10	0	1332.218061
0	1.716829	0.572276	74.900000	0	155.407188	244.115584	381.720294	155.454569	245.793706	384.463169	RUBLRLRLRL	10	0	811.441910
0	2.070419	0.665804	56.367931	0	147.866091	242.228401	377.592677	145.003376	243.830064	376.667234	RUBLRLRLLR	10	0	1041.552302
0	2.039550	0.665804	49.804745	0	147.866091	242.228401	377.592677	148.730044	240.853923	374.036126	RUBLRLRLLL	10	0	932.552643
0	4.782246	1.022849	17.766038	0	108.474203	236.002465	379.020409	101.653075	236.449278	374.466333	RUBLRLLRRR	10	0	1925.660652
0	3.557746	1.022849	33.549708	0	108.474203	236.002465	379.020409	103.284522	234.143852	381.171567	RUBLRLLRRL	10	0	1429.106647
0	2.009055	0.669685	35.366322	0	119.285397	236.885692	377.334679	119.903822	234.998831	374.144627	RUBLRLLRLR	10	0	1077.885522
0	2.039116	0.679705	63.174736	0	119.285397	236.885692	377.334679	121.022667	239.422844	375.812236	RUBLRLLRLL	10	0	847.775130
0	4.241478	0.910259	8.977472	0	118.828576	233.894237	391.796247	112.327146	231.866542	393.117748	RUBLRLLLRR	10	0	968.885862
0	1.365845	0.455282	74.900000	0	118.828576	233.894237	391.796247	118.675329	234.677790	394.345191	RUBLRLLLRL	10	0	569.220444
0	1.641515	0.520677	43.609354	0	125.591833	232.866357	389.986535	126.468826	230.841383	388.140941	RUBLRLLLLR	10	0	617.664737
0	2.053798	0.520677	74.900000	0	125.591833	232.866357	389.986535	128.764525	233.192732	391.199950	RUBLRLLLLL	10	0	569.220444
0	4.488265	0.947523	27.837731	0	100.934069	229.345493	416.203795	93.898406	228.613148	414.006515	RUBLLRRRRR	10	0	1307.995914
0	2.327149	0.775716	74.900000	0	100.934069	229.345493	416.203795	102.649082	226.940549	413.296249	RUBLLRRRRL	10	0	1295.884841
0	4.605100	1.535033	13.395135	0	97.658128	230.142431	424.301527	90.533808	229.770955	427.090840	RUBLLRRRLR	10	0	1586.550600
0	1.834078	0.611359	74.900000	0	97.658128	230.142431	424.301527	98.452538	228.883785	427.479844	RUBLLRRRLL	10	0	944.663716
0	4.877839	1.625946	9.775133	0	95.721878	238.631554	421.145978	87.885840	239.808390	421.490688	RUBLLRRLRR	10	0	1562.328453
0	1.794951	0.598317	70.864482	0	95.721878	238.631554	421.145978	95.439476	239.274171	424.630444	RUBLLRRLRL	10	0	762.997617
0	2.431876	0.522471	63.890529	0	104.528084	239.012812	416.732922	107.957876	240.792303	415.706420	RUBLLRRLLR	10	0	944.663716
0	2.474863	0.522471	70.302238	0	104.528084	239.012812	416.732922	100.741326	239.490306	415.168881	RUBLLRRLLL	10	0	775.108690
0	2.924155	0.701900	17.277004	0	119.710832	231.746087	430.636569	115.907512	232.678032	433.951562	RUBLLRLRRR	10	0	956.774789
0	1.892416	0.630805	39.496696	0	119.710832	231.746087	430.636569	117.735271	229.580985	431.785450	RUBLLRLRRL	10	0	690.331177
0	2.429182	0.701900	19.702557	0	127.760590	230.585988	429.176423	131.099597	230.140782	431.711259	RUBLLRLRLR	10	0	896.219423
0	1.570378	0.523459	74.900000	0	127.760590	230.585988	429.176423	128.086974	228.312498	427.805953	RUBLLRLRLL	10	0	435.998638
0	1.667756	0.552737	43.743043	0	128.607960	239.240296	421.240299	128.901140	240.080541	418.089634	RUBLLRLLRR	10	0	532.887224
0	1.584903	0.528301	62.509817	0	128.607960	239.240296	421.240299	126.309221	240.310844	421.799735	RUBLLRLLRL	10	0	435.998638
0	2.501954	0.701900	24.298171	0	133.985135	238.409746	422.493200	137.825227	238.997067	423.973968	RUBLLRLLLR	10	0	496.554004
0	1.781607	0.593869	44.173197	0	133.985135	238.409746	422.493200	135.567551	239.669377	419.942979	RUBLLRLLLL	10	0	411.776492
0	2.946328	0.693206	20.074301	0	161.823471	229.315115	411.138789	165.944657	229.667230	408.168331	RUBLLLRRRR	10	0	1053.663375
0	2.122014	0.693206	41.969775	0	161.823471	229.315115	411.138789	164.668276	228.021327	412.934886	RUBLLLRRRL	10	0	750.886543
0	1.828122	0.609374	22.931471	0	156.439073	233.527022	412.849553	156.614464	236.287642	411.513814	RUBLLLRRLR	10	0	593.442591
0	1.489813	0.496604	56.792005	0	156.439073	233.527022	412.849553	157.120587	234.730499	415.295446	RUBLLLRRLL	10	0	339.110052
0	1.695652	0.557258	42.128909	0	150.248799	224.438845	418.728807	152.349279	222.654216	418.719102	RUBLLLRLRR	10	0	532.887224
0	1.862448	0.557258	63.602544	0	150.248799	224.438845	418.728807	147.882613	222.916641	420.103951	RUBLLLRLRL	10	0	363.332198
0	1.896197	0.557258	32.560010	0	150.292943	228.691548	420.824452	152.299575	229.367310	423.580386	RUBLLLRLLR	10	0	508.665078
0	1.466404	0.488801	74.900000	0	150.292943	228.691548	420.824452	148.277122	229.875764	421.395961	RUBLLLRLLL	10	0	363.332198
0	2.220394	0.566911	14.239727	0	132.882120	226.735925	407.637355	129.283118	226.618478	407.336259	RUBLLLLRRR	10	0	629.775811
0	1.321428	0.440476	55.754930	0	132.882120	226.735925	407.637355	132.298503	226.195401	405.182413	RUBLLLLRRL	10	0	314.887905
0	1.232549	0.410850	52.705420	0	137.225107	225.100028	410.354399	136.635064	224.517160	412.598354	RUBLLLLRLR	10	0	339.110052
0	1.502895	0.433738	52.585443	0	137.225107	225.100028	410.354399	137.969847	223.060017	408.977857	RUBLLLLRLL	10	0	278.554685
0	2.190379	0.566911	16.572507	0	147.212966	226.784190	404.658646	150.467780	225.730514	403.445188	RUBLLLLLRR	10	0	484.442931
0	1.188034	0.396011	57.288440	0	147.212966	226.784190	404.658646	146.951780	225.398514	403.035188	RUBLLLLLRL	10	2	302.776832
0	1.906535	0.566911	21.922043	0	145.097214	232.160093	406.233807	146.120397	235.006401	407.064422	RUBLLLLLLR	10	0	351.221125
0	1.294416	0.431472	74.900000	0	145.097214	232.160093	406.233807	143.314687	233.256132	405.963248	RUBLLLLLLL	10	4	193.777172
0	6.437111	1.712660	15.046687	0	220.362787	110.150572	369.138472	222.503493	101.624671	362.155471	RUCRRRRRRR	10	0	6491.535278
0	4.112202	1.370734	74.900000	0	220.362787	110.150572	369.138472	219.182991	113.583107	362.232202	RUCRRRRRRL	10	0	3342.656225
0	4.962498	1.654166	15.906829	0	227.930068	108.773240	378.024214	235.054996	105.135607	376.750828	RUCRRRRRLR	10	0	5171.428291
0	3.918809	1.306270	27.682387	0	227.930068	108.773240	378.024214	230.882178	103.650151	380.939920	RUCRRRRRLL	10	0	3863.432376
0	5.426460	1.145586	31.958785	0	204.148848	115.576710	379.192128	201.605204	107.597983	375.783776	RUCRRRRLRR	10	0	3572.766618
0	3.815804	1.145586	74.900000	0	204.148848	115.576710	379.192128	199.897470	119.619602	376.715281	RUCRRRRLRL	10	0	2967.212954
0	4.007854	1.335951	17.270081	0	209.711754	112.237336	386.814521	211.781598	106.147856	388.090531	RUCRRRRLLR	10	0	2664.436122
0	2.098518	0.699506	47.201751	0	209.711754	112.237336	386.814521	209.267052	111.052990	390.712242	RUCRRRRLLL	10	0	2058.882458
0	4.260332	1.420111	23.643983	0	225.500399	129.132668	414.421062	230.012304	129.734828	420.842450	RUCRRRLRRR	10	0	4517.430333
0	2.983156	0.994385	57.609510	0	225.500399	129.132668	414.421062	224.712097	124.859838	417.070029	RUCRRRLRRL	10	0	3064.101540
0	5.173423	1.724474	16.899814	0	228.389102	123.736500	407.928334	235.510915	119.414314	409.339494	RUCRRRLRLR	10	0	4565.874627
0	3.137386	1.045795	48.849243	0	228.389102	123.736500	407.928334	227.750128	118.685234	408.285334	RUCRRRLRLL	10	0	2906.657587
0	5.278729	1.759576	9.004206	0	213.668306	158.279881	400.176947	212.343841	166.756817	400.039501	RUCRRRLLRR	10	0	3051.990467
0	2.196331	0.732110	43.780949	0	213.668306	158.279881	400.176947	210.662297	159.983987	399.072591	RUCRRRLLRL	10	0	1659.217039
0	3.042492	1.014164	58.093623	0	215.379051	151.539153	396.344156	211.190221	150.946748	393.192540	RUCRRRLLLR	10	0	2083.104604
0	2.141569	0.713856	34.720240	0	215.379051	151.539153	396.344156	215.979632	152.666888	392.359953	RUCRRRLLLL	10	0	1925.660652
0	5.382450	1.794150	12.951433	0	183.077697	114.613923	395.636485	179.572367	106.789911	393.489675	RUCRRLRRRR	10	0	4045.098476
0	1.962836	0.654279	69.606520	0	183.077697	114.613923	395.636485	184.507805	114.138217	392.176411	RUCRRLRRRL	10	0	2652.325048
0	3.942030	1.314010	25.001401	0	188.589748	117.407384	405.812186	188.325724	112.867868	411.366999	RUCRRLRRLR	10	0	3100.434760
0	2.804781	0.934927	45.282820	0	188.589748	117.407384	405.812186	192.763195	115.726673	406.719087	RUCRRLRRLL	10	0	2591.769682
0	4.752213	1.003245	37.747133	0	174.605942	129.952430	398.895491	169.641623	124.054256	398.295862	RUCRRLRLRR	10	0	2494.881096
0	3.362654	1.003245	74.900000	0	174.605942	129.952430	398.895491	172.512492	134.628307	396.551172	RUCRRLRLRL	10	0	2482.770022
0	4.147558	1.018699	21.505573	0	176.952512	128.189847	405.170864	174.072161	122.733516	408.514283	RUCRRLRLLR	10	0	1852.994212
0	1.910186	0.636729	74.900000	0	176.952512	128.189847	405.170864	176.544478	130.053338	408.185175	RUCRRLRLLL	10	0	1513.884160
0	5.646653	1.333865	23.085320	0	205.352023	137.961995	421.386201	210.243693	131.274633	426.245396	RUCRRLLRRR	10	0	2833.991148
0	2.627143	0.875714	74.150838	0	205.352023	137.961995	421.386201	207.509751	141.255245	423.420989	RUCRRLLRRL	10	0	2482.770022
0	4.931687	1.333865	13.150427	0	199.785450	135.178979	421.315236	201.548193	128.286233	425.860296	RUCRRLLRLR	10	0	2519.103242
0	1.613062	0.537687	74.900000	0	199.785450	135.178979	421.315236	198.016930	135.631628	423.631002	RUCRRLLRLL	10	0	1756.105626
0	4.341204	1.333865	25.817488	0	194.600465	164.644477	407.635254	193.072515	170.720864	403.641068	RUCRRLLLRR	10	0	2870.324367
0	2.979612	0.993204	47.186168	0	194.600465	164.644477	407.635254	197.164181	168.111565	410.348957	RUCRRLLLRL	10	0	2482.770022
0	2.679587	0.790433	27.881370	0	190.104367	157.693523	408.792663	186.538176	158.731669	405.993375	RUCRRLLLLR	10	0	2179.993190
0	1.746790	0.582263	74.900000	0	190.104367	157.693523	408.792663	188.939422	156.928821	411.836565	RUCRRLLLLL	10	0	1525.995233
0	6.846600	2.282200	14.760311	0	198.962516	98.448268	325.089265	199.984050	90.208376	315.971287	RUCRLRRRRR	10	0	7036.533576
0	5.619643	1.873214	29.084664	0	198.962516	98.448268	325.089265	205.072388	91.889446	322.925257	RUCRLRRRRL	10	0	4493.208187
0	4.995262	1.287070	23.059515	0	190.728399	105.392376	334.683048	189.786490	97.345316	334.023015	RUCRLRRRLR	10	0	3306.323005
0	2.336325	0.778775	74.900000	0	190.728399	105.392376	334.683048	187.124643	106.389126	333.865306	RUCRLRRRLL	10	0	2773.435781
0	2.606094	0.550175	74.900000	0	194.845788	120.845341	350.974391	193.766687	124.100960	354.033525	RUCRLRRLRR	10	0	2458.547876
0	2.606094	0.550175	57.541382	0	194.845788	120.845341	350.974391	194.032456	116.760056	351.922757	RUCRLRRLRL	10	0	1550.217380
0	6.962703	1.434209	6.916737	0	201.719779	113.723704	344.229160	207.604379	104.509104	340.630387	RUCRLRRLLR	10	0	2555.436462
0	2.123270	0.707757	74.900000	0	201.719779	113.723704	344.229160	204.838440	115.184406	343.948265	RUCRLRRLLL	10	0	1332.218061
0	6.487680	2.162560	8.086629	0	194.673920	178.587347	361.157583	194.839352	188.724408	364.728550	RUCRLRLRRR	10	0	4844.429312
0	1.931481	0.643827	74.900000	0	194.673920	178.587347	361.157583	197.729804	179.085248	360.517367	RUCRLRLRRL	10	0	2288.992850
0	3.225689	0.939729	74.900000	0	190.907990	167.004510	363.021749	191.352958	161.969025	364.734737	RUCRLRLRLR	10	0	2506.992169
0	4.451349	0.939729	44.871002	0	190.907990	167.004510	363.021749	187.822953	171.726068	368.598535	RUCRLRLRLL	10	0	2470.658949
0	5.312820	1.291596	28.332534	0	182.106538	168.805018	353.668383	177.563923	175.592688	357.120385	RUCRLRLLRR	10	0	3003.546173
0	3.248256	1.082752	74.900000	0	182.106538	168.805018	353.668383	178.487503	164.972812	353.288767	RUCRLRLLRL	10	0	2349.548216
0	6.716742	1.817197	6.517002	0	186.967241	175.251436	352.087011	185.119120	185.890998	354.065812	RUCRLRLLLR	10	0	1780.327772
0	2.453047	0.817682	74.900000	0	186.967241	175.251436	352.087011	189.678677	176.715593	348.973420	RUCRLRLLLL	10	0	1041.552302
0	6.230445	2.076815	20.755193	0	163.069099	100.333198	352.593459	163.869158	92.490754	344.770739	RUCRLLRRRR	10	0	5946.536980
0	4.114770	1.371590	54.405473	0	163.069099	100.333198	352.593459	157.980965	96.299919	354.569656	RUCRLLRRRL	10	0	3923.987743
0	2.614878	0.871626	42.572249	0	169.211527	105.021463	359.220854	172.915764	103.597265	357.348126	RUCRLLRRLR	10	0	3257.878712
0	4.089379	1.337060	35.174599	0	169.211527	105.021463	359.220854	169.279391	98.721789	361.829542	RUCRLLRRLL	10	0	2446.436803
0	4.283703	1.223145	28.119795	0	156.242911	116.811929	375.672231	154.001945	110.305340	376.978545	RUCRLLRLRR	10	0	2930.879734
0	3.604223	1.201408	34.391097	0	156.242911	116.811929	375.672231	151.165746	116.130491	379.170005	RUCRLLRLRL	10	0	2906.657587
0	4.274202	1.098776	39.571672	0	163.279508	125.807758	377.447284	164.915621	132.255488	379.914204	RUCRLLRLLR	10	0	2325.326070
0	2.613115	0.871038	74.900000	0	163.279508	125.807758	377.447284	167.497546	126.273843	377.670474	RUCRLLRLLL	10	0	1901.438505
0	6.850076	1.463655	15.021858	0	145.861340	120.495041	360.434987	141.306079	110.977151	356.060361	RUCRLLLRRR	10	0	3839.210230
0	3.394990	1.131663	45.357026	0	145.861340	120.495041	360.434987	140.697920	119.224064	362.250692	RUCRLLLRRL	10	0	2821.880074
0	3.302059	0.697101	74.900000	0	153.954480	130.628730	358.954917	153.879160	135.844601	357.399251	RUCRLLLRLR	10	0	1647.105966
0	2.642630	0.697101	65.413079	0	153.954480	130.628730	358.954917	157.290335	128.585641	356.771269	RUCRLLLRLL	10	0	1441.217720
0	4.899437	1.463655	21.315958	0	158.659988	155.124031	371.550745	162.127638	161.734334	374.965890	RUCRLLLLRR	10	0	2870.324367
0	2.805299	0.935100	49.798260	0	158.659988	155.124031	371.550745	157.088378	158.708936	368.672579	RUCRLLLLRL	10	0	2385.881436
0	3.400202	0.722310	62.047563	0	155.495748	146.494169	374.935814	157.846167	150.127271	379.166617	RUCRLLLLLR	10	0	1889.327432
0	3.249248	0.722310	69.452284	0	155.495748	146.494169	374.935814	151.668877	142.932865	375.862787	RUCRLLLLLL	10	0	1865.105285
0	3.010762	0.944859	25.516742	0	202.764927	256.657794	401.475682	207.558956	257.633138	401.316179	RUBRRRRRRRR	11	0	629.775811
0	1.662364	0.554121	64.362998	0	202.764927	256.657794	401.475682	202.281178	259.176899	402.520965	RUBRRRRRRRL	11	0	544.998298
0	2.565045	0.780194	24.660925	0	200.543168	253.098900	396.434928	203.181073	251.217961	393.205784	RUBRRRRRRLR	11	0	702.442250
0	1.727454	0.575818	74.900000	0	200.543168	253.098900	396.434928	199.228798	254.804300	394.217252	RUBRRRRRRLL	11	0	435.998638
0	2.497405	0.832468	24.333883	0	199.677280	244.329060	402.382317	200.862778	240.484615	403.049903	RUBRRRRRLRR	11	0	472.331858
0	1.681949	0.560650	42.980652	0	199.677280	244.329060	402.382317	201.383511	243.466007	399.977962	RUBRRRRRLRL	11	0	423.887565
0	2.250415	0.750138	23.391355	0	190.369745	245.723598	394.356946	192.307561	245.196064	390.595120	RUBRRRRLRRR	11	0	508.665078
0	1.647788	0.549263	40.590171	0	190.369745	245.723598	394.356946	191.147561	243.205587	393.768453	RUBRRRRLRRL	11	0	423.887565
0	1.361627	0.453876	48.414853	0	186.794160	249.780741	395.356426	184.720941	249.946222	394.424967	RUBRRRRLRLR	11	0	435.998638
0	1.776519	0.592173	37.373644	0	186.794160	249.780741	395.356426	187.476496	251.668445	392.802091	RUBRRRRLRLL	11	0	411.776492
0	1.661642	0.553881	23.391947	0	181.696536	244.801370	408.142633	179.951255	244.899869	410.676056	RUBRRRRLLRR	11	0	508.665078
0	1.740370	0.580123	32.051615	0	181.696536	244.801370	408.142633	178.924588	244.280822	407.872247	RUBRRRRLLRL	11	0	363.332198
0	1.897969	0.632656	23.730047	0	187.033234	240.741667	405.971115	187.663843	237.976708	407.465596	RUBRRRRLLLR	11	0	496.554004
0	1.987124	0.662375	31.689047	0	187.033234	240.741667	405.971115	188.606607	238.378334	404.076002	RUBRRRRLLLL	11	0	363.332198
0	3.409067	1.023181	12.435905	0	189.196606	281.395749	407.576030	191.737682	286.319140	407.700548	RUBRRRLRRRR	11	0	859.886203
0	1.461998	0.487333	74.900000	0	189.196606	281.395749	407.576030	188.309860	281.933794	410.206828	RUBRRRLRRRL	11	0	472.331858
0	1.838683	0.612894	29.342879	0	185.827952	279.243390	403.618792	186.087248	281.317463	400.990323	RUBRRRLRRLR	11	0	508.665078
0	1.477432	0.492477	43.809870	0	185.827952	279.243390	403.618792	183.658933	280.237926	403.284789	RUBRRRLRRLL	11	0	448.109711
0	2.347287	0.782429	17.332102	0	194.861776	273.063271	405.646623	197.863407	275.418450	405.602608	RUBRRRLRLRR	11	0	496.554004
0	1.361182	0.453727	66.316617	0	194.861776	273.063271	405.646623	196.308370	271.629267	406.709713	RUBRRRLRLRL	11	0	278.554685
0	1.418048	0.467033	37.532523	0	191.814276	271.157854	402.407456	192.338565	272.319713	400.044474	RUBRRRLRLLR	11	0	387.554345
0	1.161103	0.387034	58.246069	0	191.814276	271.157854	402.407456	192.531423	269.508998	401.701616	RUBRRRLRLLL	11	2	339.110052
0	2.271457	0.740714	23.993734	0	176.889567	267.104224	395.958313	174.279195	268.144353	393.011351	RUBRRRLLRRR	11	0	532.887224
0	1.613119	0.537706	49.769733	0	176.889567	267.104224	395.958313	177.721619	269.353444	394.653776	RUBRRRLLRRL	11	0	399.665418
0	1.634166	0.497185	46.289674	0	179.933304	263.052611	397.540634	182.372103	263.031567	396.245592	RUBRRRLLRLR	11	0	399.665418
0	1.529143	0.497185	61.526607	0	179.933304	263.052611	397.540634	178.635844	261.210877	396.248518	RUBRRRLLRLL	11	0	351.221125
0	1.944573	0.648191	29.277051	0	174.284603	259.179720	406.918808	172.918130	257.118358	409.340759	RUBRRRLLLRR	11	0	460.220785
0	1.343330	0.447777	50.227513	0	174.284603	259.179720	406.918808	172.879333	258.204975	405.248428	RUBRRRLLLRL	11	0	423.887565
0	1.209641	0.403214	60.243855	0	175.433387	263.415560	407.103656	175.660032	263.977907	409.405051	RUBRRRLLLLR	11	0	339.110052
0	1.763454	0.423541	52.561468	0	175.433387	263.415560	407.103656	173.507651	265.001717	405.366955	RUBRRRLLLLL	11	0	254.332539
0	3.457085	1.152362	8.625128	0	203.064174	292.261809	424.174997	205.030738	297.345435	425.856455	RUBRRLRRRRR	11	0	1247.440548
0	2.294974	0.764991	33.642909	0	203.064174	292.261809	424.174997	205.381362	294.804705	422.400236	RUBRRLRRRRL	11	0	508.665078
0	1.915026	0.471536	65.642093	0	197.999168	286.225752	421.401421	195.236710	284.814521	421.082713	RUBRRLRRRLR	11	0	520.776151
0	1.909715	0.471536	59.136283	0	197.999168	286.225752	421.401421	198.810612	288.791007	419.496408	RUBRRLRRRLL	11	0	435.998638
0	3.089324	1.029775	21.720746	0	209.733771	280.851393	424.134528	213.330117	284.249966	425.187963	RUBRRLRRLRR	11	0	835.664056
0	2.514807	0.838269	38.857772	0	209.733771	280.851393	424.134528	213.608262	279.614836	424.640717	RUBRRLRRLRL	11	0	605.553664
0	1.838474	0.409439	74.900000	0	204.346374	277.507973	420.659736	202.747534	275.008175	420.224111	RUBRRLRRLLR	11	0	484.442931
0	1.939447	0.409439	53.158619	0	204.346374	277.507973	420.659736	206.578530	278.662574	418.317792	RUBRRLRRLLL	11	0	472.331858
0	3.963394	1.205695	9.226826	0	198.552522	288.269941	433.496471	202.039988	293.083998	436.552120	RUBRRLRLRRR	11	0	714.553324
0	3.074068	1.024689	16.882341	0	198.552522	288.269941	433.496471	199.855323	293.066726	434.126454	RUBRRLRLRRL	11	0	508.665078
0	3.193200	0.941738	74.900000	0	190.016769	282.101308	431.831956	186.426303	278.921820	429.389442	RUBRRLRLRLR	11	0	532.887224
0	2.123911	0.707970	74.900000	0	190.016769	282.101308	431.831956	188.126009	279.375720	433.009031	RUBRRLRLRLL	11	0	339.110052
0	3.669927	0.688593	13.793655	0	200.325948	277.962210	431.675920	204.185313	282.161941	433.826065	RUBRRLRLLRR	11	0	472.331858
0	1.901704	0.633901	58.704815	0	200.325948	277.962210	431.675920	203.128902	276.663040	431.805552	RUBRRLRLLRL	11	0	254.332539
0	2.513282	0.681822	63.959638	0	195.915369	272.442501	432.715042	192.494676	270.241258	433.180540	RUBRRLRLLLR	11	0	399.665418
0	1.005544	0.335181	74.900000	0	195.915369	272.442501	432.715042	195.989709	271.066914	431.632695	RUBRRLRLLLL	11	2	278.554685
0	3.195562	0.945431	9.998218	0	206.908797	263.216292	417.633011	211.626359	265.129775	416.363590	RUBRRLLRRRR	11	0	448.109711
0	1.513707	0.504569	74.900000	0	206.908797	263.216292	417.633011	206.082070	265.230907	416.223694	RUBRRLLRRRL	11	4	217.999319
0	3.233764	0.682684	24.176963	0	205.606280	262.228320	421.398745	210.494132	264.067631	422.132917	RUBRRLLRRLR	11	0	351.221125
0	1.921106	0.640369	74.900000	0	205.606280	262.228320	421.398745	204.531144	262.741069	424.950456	RUBRRLLRRLL	11	0	278.554685
0	2.542085	0.847362	72.886445	0	207.058813	251.958287	415.375498	205.344965	248.207230	415.057557	RUBRRLLRLRR	11	0	375.443272
0	4.259227	1.001814	40.913706	0	207.058813	251.958287	415.375498	213.909362	251.974972	414.143817	RUBRRLLRLRL	11	0	326.998979
0	3.280029	0.721874	10.029706	0	206.553565	256.415559	415.020775	211.635843	257.478965	413.530984	RUBRRLLRLLR	11	0	326.998979
0	1.514391	0.504797	74.900000	0	206.553565	256.415559	415.020775	206.019865	257.982532	412.779100	RUBRRLLRLLL	11	4	230.110392
0	2.894825	0.945853	9.949792	0	178.996630	245.612495	423.795698	174.931311	243.689719	425.499641	RUBRRLLLRRR	11	0	435.998638
0	0.857779	0.285926	74.900000	0	178.996630	245.612495	423.795698	178.199999	246.377663	422.748777	RUBRRLLLRRL	11	2	254.332539
0	2.738650	0.887377	11.642198	0	183.968560	242.665126	421.413242	183.581136	238.275999	420.632560	RUBRRLLLRLR	11	0	314.887905
0	1.292823	0.430941	74.900000	0	183.968560	242.665126	421.413242	185.812215	242.518070	420.185627	RUBRRLLLRLL	11	4	145.332879
0	2.391171	0.590557	29.376858	0	182.447397	252.776269	425.620685	178.846216	252.569465	427.402040	RUBRRLLLLRR	11	0	326.998979
0	1.384350	0.461450	74.900000	0	182.447397	252.776269	425.620685	182.520048	254.779227	424.362014	RUBRRLLLLRL	11	0	278.554685
0	1.312784	0.390135	41.615411	0	186.080540	252.359126	427.105256	187.700498	253.624171	427.810980	RUBRRLLLLLR	11	0	278.554685
0	1.693513	0.390135	74.900000	0	186.080540	252.359126	427.105256	184.354199	251.589395	429.567618	RUBRRLLLLLL	11	4	145.332879
0	4.501481	1.500494	25.068473	0	104.360528	260.672393	452.569606	100.026905	255.131671	455.048822	RUBRLRRRRRR	11	0	4117.764915
0	4.296553	1.432184	30.656936	0	104.360528	260.672393	452.569606	97.386587	260.999382	452.794466	RUBRLRRRRRL	11	0	3584.877691
0	3.033799	0.804354	48.430299	0	113.099370	263.042420	446.029332	116.233871	260.232319	442.869102	RUBRLRRRRLR	11	0	2821.880074
0	3.311753	0.804354	74.900000	0	113.099370	263.042420	446.029332	107.909262	263.633119	444.428471	RUBRLRRRRLL	11	0	1998.327091
0	4.056791	1.352264	38.404657	0	112.733501	282.837779	459.868825	112.136976	288.535480	463.886920	RUBRLRRRLRR	11	0	3100.434760
0	3.877503	1.292501	42.559476	0	112.733501	282.837779	459.868825	106.976686	281.992098	462.849750	RUBRLRRRLRL	11	0	2979.324027
0	2.614152	0.871384	74.900000	0	116.847064	283.002095	451.843380	120.487924	284.499429	449.875340	RUBRLRRRLLR	11	0	2688.658268
0	4.285127	0.933413	40.941301	0	116.847064	283.002095	451.843380	111.312160	287.185571	451.084459	RUBRLRRRLLL	11	0	2470.658949
0	4.331388	1.370858	10.756484	0	119.503018	268.491492	472.779557	113.485144	267.593613	477.138247	RUBRLRRLRRR	11	0	3778.654863
0	2.467840	0.822613	35.733073	0	119.503018	268.491492	472.779557	118.328097	265.913181	476.273448	RUBRLRRLRRL	11	0	2119.437824
0	4.955214	1.370858	16.854702	0	126.687161	276.252810	472.160683	124.410868	281.901686	478.646410	RUBRLRRLRLR	11	0	3391.100518
0	2.059475	0.686492	74.900000	0	126.687161	276.252810	472.160683	129.924765	276.813773	472.948530	RUBRLRRLRLL	11	0	2385.881436
0	3.385312	1.128437	18.687386	0	139.549919	259.767054	449.772643	143.165066	259.518248	444.677327	RUBRLRRLLRR	11	0	3173.101199
0	2.673169	0.891056	32.473996	0	139.549919	259.767054	449.772643	143.384497	257.728919	449.586818	RUBRLRRLLRL	11	0	2397.992509
0	3.716022	1.238674	10.470063	0	128.932503	255.042468	454.759706	125.402694	250.259283	453.441739	RUBRLRRLLLR	11	0	2579.658609
0	1.900880	0.633627	44.477277	0	128.932503	255.042468	454.759706	127.985428	253.021777	457.389157	RUBRLRRLLLL	11	0	1307.995914
0	4.432893	1.477631	30.907415	0	175.795550	303.930795	453.324679	179.018627	309.502504	457.309483	RUBRLRLRRRR	11	0	3548.544471
0	4.732171	1.577390	29.763134	0	175.795550	303.930795	453.324679	182.460429	306.569745	449.891990	RUBRLRLRRRL	11	0	3439.544812
0	3.342220	1.114073	22.940733	0	170.144896	291.445314	448.575291	170.288564	287.498083	443.985825	RUBRLRLRRLR	11	0	2979.324027
0	2.481710	0.827237	46.709953	0	170.144896	291.445314	448.575291	169.916104	287.471355	449.380591	RUBRLRLRRLL	11	0	2325.326070
0	5.620143	1.684963	32.418977	0	155.804630	307.449532	474.838538	151.187372	310.981380	483.509483	RUBRLRLRLRR	11	0	3427.433738
0	4.222394	1.407465	50.959321	0	155.804630	307.449532	474.838538	160.190470	312.555873	476.487738	RUBRLRLRLRL	11	0	3148.879053
0	3.973374	1.060624	34.086011	0	152.659482	297.114635	469.026179	147.686165	296.866400	474.087136	RUBRLRLRLLR	11	0	2034.660311
0	2.758574	0.919525	74.900000	0	152.659482	297.114635	469.026179	153.376081	293.013773	466.976194	RUBRLRLRLLL	11	0	1925.660652
0	4.031364	1.343788	40.571386	0	141.223391	313.539735	466.221603	142.504035	319.442412	469.348676	RUBRLRLLRRR	11	0	3391.100518
0	4.275781	1.425260	38.802982	0	141.223391	313.539735	466.221603	136.104838	314.061067	471.970918	RUBRLRLLRRL	11	0	3318.434079
0	2.399511	0.799837	73.559624	0	139.071733	310.145458	456.997961	137.048544	307.068926	455.415290	RUBRLRLLRLR	11	0	2640.213975
0	4.417439	1.140933	32.916522	0	139.071733	310.145458	456.997961	134.694714	315.815505	456.380595	RUBRLRLLRLL	11	0	2531.214316
0	4.271099	1.423700	36.406926	0	160.633701	319.046151	453.632368	159.737926	325.619805	456.149314	RUBRLRLLLRR	11	0	3378.989445
0	4.705191	1.568397	34.857390	0	160.633701	319.046151	453.632368	167.178699	322.860390	452.336075	RUBRLRLLLRL	11	0	3185.212273
0	3.273449	0.691061	66.765417	0	157.189514	310.543930	448.373140	157.762054	305.798526	445.496565	RUBRLRLLLLR	11	0	1913.549578
0	2.115396	0.691061	74.900000	0	157.189514	310.543930	448.373140	155.067135	312.813114	446.560675	RUBRLRLLLLL	11	0	1271.662694
0	5.036076	1.678692	15.467948	0	103.525040	295.701822	397.222399	96.933042	296.571844	391.347253	RUBRLLRRRRR	11	0	4032.987402
0	3.521395	1.173798	31.368448	0	103.525040	295.701822	397.222399	98.636336	298.624372	397.921964	RUBRLLRRRRL	11	0	2955.101880
0	4.786409	1.288991	21.235661	0	113.818409	299.351651	401.377099	111.934948	306.885787	401.956341	RUBRLLRRRLR	11	0	2979.324027
0	1.988021	0.662674	74.900000	0	113.818409	299.351651	401.377099	116.583600	299.787131	399.390586	RUBRLLRRRLL	11	0	2603.880755
0	4.070664	0.952994	28.031242	0	127.302229	278.400075	402.363100	132.075362	274.195424	404.605111	RUBRLLRRLRR	11	0	3039.879393
0	2.666726	0.888909	58.579075	0	127.302229	278.400075	402.363100	129.717831	279.220140	398.051036	RUBRLLRRLRL	11	0	2555.436462
0	4.478964	0.952994	22.324783	0	114.014632	280.528275	400.189076	107.080550	278.311223	400.073254	RUBRLLRRLLR	11	0	2531.214316
0	3.640712	0.952994	33.706419	0	114.014632	280.528275	400.189076	110.326961	281.396510	394.595264	RUBRLLRRLLL	11	0	2131.548897
0	4.395696	1.465232	21.843158	0	101.757381	273.826332	420.277685	95.457051	271.729242	423.523988	RUBRLLRLRRR	11	0	3693.877350
0	4.071805	1.357268	25.174234	0	101.757381	273.826332	420.277685	95.829428	272.793021	416.886055	RUBRLLRLRRL	11	0	3487.989105
0	4.195661	1.182470	40.307298	0	114.299585	271.027327	421.906286	120.285680	267.762642	421.728752	RUBRLLRLRLR	11	0	3064.101540
0	1.618565	0.539522	74.900000	0	114.299585	271.027327	421.906286	112.827532	270.121116	424.346629	RUBRLLRLRLL	11	0	1949.882798
0	3.795285	1.265095	43.510946	0	106.639772	295.764588	421.204166	100.519485	295.625277	420.265847	RUBRLLRLLRR	11	0	2821.880074
0	4.578518	1.526173	36.042968	0	106.639772	295.764588	421.204166	105.104217	303.046364	421.299491	RUBRLLRLLRL	11	0	2737.102561
0	2.347438	0.782479	57.498641	0	112.587408	293.238227	426.337556	115.452445	295.507087	427.687439	RUBRLLRLLLR	11	0	2567.547535
0	3.409373	0.958957	43.451582	0	112.587408	293.238227	426.337556	108.551328	294.917238	430.528790	RUBRLLRLLLL	11	0	2167.882117
0	2.633319	0.877773	47.835298	0	137.054352	317.914737	418.291803	134.085243	318.245199	414.520021	RUBRLLLRRRR	11	0	2991.435100
0	4.085042	1.361681	28.542313	0	137.054352	317.914737	418.291803	136.446376	324.467061	417.198564	RUBRLLLRRRL	11	0	2991.435100
0	4.829195	1.409971	20.306203	0	134.852510	315.819314	426.655898	130.742865	321.876257	430.145455	RUBRLLLRRLR	11	0	3475.878031
0	2.608407	0.869469	74.900000	0	134.852510	315.819314	426.655898	132.315197	312.837335	428.657665	RUBRLLLRRLL	11	0	2240.548557
0	4.528082	1.509361	17.648955	0	158.911172	317.716593	425.712927	165.594464	320.401598	427.578502	RUBRLLLRLRR	11	0	3245.767639
0	2.372983	0.790994	62.372103	0	158.911172	317.716593	425.712927	158.759274	321.034527	423.299756	RUBRLLLRLRL	11	0	2119.437824
0	4.933346	1.232267	12.371440	0	151.240286	318.191434	429.339639	150.523988	325.744218	432.535894	RUBRLLLRLLR	11	0	2640.213975
0	2.682707	0.894236	74.900000	0	151.240286	318.191434	429.339639	149.677700	316.932083	434.103072	RUBRLLLRLLL	11	0	1525.995233
0	4.096003	1.174926	15.388448	0	168.610935	297.303423	416.291978	174.136736	300.617142	418.355888	RUBRLLLLRRR	11	0	2761.324708
0	2.343677	0.781226	44.079196	0	168.610935	297.303423	416.291978	170.537614	299.300475	413.080450	RUBRLLLLRRL	11	0	1840.883139
0	3.076955	1.025652	19.508739	0	163.866311	287.704987	417.631987	165.564231	283.059103	416.720859	RUBRLLLLRLR	11	0	1743.994552
0	2.283272	0.761091	74.034647	0	163.866311	287.704987	417.631987	161.385273	285.992904	420.296006	RUBRLLLLRLL	11	0	1368.551281
0	3.142519	0.921101	32.587888	0	155.100801	286.587428	406.156034	157.364672	284.486588	401.149908	RUBRLLLLLRR	11	0	2022.549238
0	2.482682	0.827561	58.872199	0	155.100801	286.587428	406.156034	153.863488	282.975013	407.762793	RUBRLLLLLRL	11	0	1610.772746
0	3.004577	0.921101	35.031805	0	151.939437	295.330785	405.812181	147.985349	297.097266	403.034297	RUBRLLLLLLR	11	0	2010.438164
0	2.629077	0.876359	54.963749	0	151.939437	295.330785	405.812181	154.210279	298.690201	404.151970	RUBRLLLLLLL	11	0	1610.772746
0	4.149470	1.271913	19.517857	0	94.785091	170.080255	387.968925	89.316272	166.239457	389.092660	RUCLRRRRRRR	11	0	2785.546854
0	2.102323	0.700774	74.900000	0	94.785091	170.080255	387.968925	96.435278	168.840507	391.320010	RUCLRRRRRRL	11	0	1840.883139
0	5.055973	1.067372	34.096121	0	99.271570	169.508782	381.966881	95.258851	162.709199	379.159461	RUCLRRRRRLR	11	0	2337.437143
0	3.289579	1.067372	74.900000	0	99.271570	169.508782	381.966881	104.454240	168.954563	380.498111	RUCLRRRRRLL	11	0	2240.548557
0	4.720877	1.573626	19.079767	0	82.799861	182.199165	377.084090	76.414532	185.332961	373.540839	RUCLRRRRLRR	11	0	2519.103242
0	2.531938	0.843979	52.874430	0	82.799861	182.199165	377.084090	79.569225	180.383650	379.286932	RUCLRRRRLRL	11	0	1925.660652
0	5.209260	1.385182	11.865072	0	86.633841	176.820914	373.899322	80.480753	171.997481	369.898338	RUCLRRRRLLR	11	0	2700.769341
0	2.101462	0.700487	74.900000	0	86.633841	176.820914	373.899322	87.721039	177.258696	369.951536	RUCLRRRRLLL	11	0	1719.772406
0	3.304256	1.101419	38.442693	0	85.593565	203.402400	393.427244	83.359949	207.130964	397.309679	RUCLRRRLRRR	11	0	2543.325389
0	4.413248	1.471083	31.330356	0	85.593565	203.402400	393.427244	79.405075	205.666972	389.939325	RUCLRRRLRRL	11	0	2276.881777
0	2.843536	0.947845	33.651902	0	86.041544	196.467445	393.160443	82.738105	194.488219	396.305568	RUCLRRRLRLR	11	0	1562.328453
0	3.007679	1.002560	31.870185	0	86.041544	196.467445	393.160443	81.674927	196.205467	390.474391	RUCLRRRLRLL	11	0	1550.217380
0	3.403991	0.720241	31.965448	0	108.920656	197.056122	397.944361	114.302053	195.771088	397.857773	RUCLRRRLLRR	11	0	1780.327772
0	2.775468	0.720241	74.900000	0	108.920656	197.056122	397.944361	108.552551	201.035877	400.519271	RUCLRRRLLRL	11	0	1186.885181
0	1.998678	0.666226	49.780944	0	102.637468	193.014312	398.826360	103.110140	189.808587	398.538369	RUCLRRRLLLR	11	0	1138.440888
0	2.106884	0.698233	53.579065	0	102.637468	193.014312	398.826360	99.713628	193.008587	401.020406	RUCLRRRLLLL	11	0	738.775470
0	5.795638	1.931879	13.583291	0	86.838820	216.158492	369.732872	78.606403	218.087984	364.621946	RUCLRRLRRRR	11	0	2724.991488
0	2.128885	0.709628	58.346655	0	86.838820	216.158492	369.732872	86.784949	219.534148	368.798303	RUCLRRLRRRL	11	0	2046.771384
0	3.607677	1.202559	36.004929	0	86.615386	212.323961	374.532068	81.914494	209.899640	371.416083	RUCLRRLRRLR	11	0	2301.103923
0	3.776867	1.258956	35.218584	0	86.615386	212.323961	374.532068	81.595177	215.318701	376.840322	RUCLRRLRRLL	11	0	2240.548557
0	4.640602	1.027001	16.972687	0	111.784523	212.126852	389.407161	118.425045	211.093434	393.622249	RUCLRRLRLRR	11	0	1538.106307
0	2.172002	0.724001	74.900000	0	111.784523	212.126852	389.407161	110.217290	212.988929	393.152404	RUCLRRLRLRL	11	0	1102.107668
0	1.725532	0.575177	74.900000	0	110.311881	214.517828	383.830713	109.327581	216.657460	381.956538	RUCLRRLRLLR	11	0	750.886543
0	3.052436	0.667691	35.686039	0	110.311881	214.517828	383.830713	115.160462	215.090697	384.918428	RUCLRRLRLLL	11	0	726.664397
0	4.044172	1.026481	13.554078	0	138.538052	212.043019	376.663642	144.248472	213.897606	373.369980	RUCLRRLLRRR	11	0	1889.327432
0	1.739429	0.579810	47.120664	0	138.538052	212.043019	376.663642	139.388348	214.725812	376.998185	RUCLRRLLRRL	11	0	1404.884500
0	3.282776	0.992097	18.719440	0	136.265010	207.289376	383.545530	140.120745	207.876234	388.026448	RUCLRRLLRLR	11	0	1392.773427
0	1.455720	0.485240	74.900000	0	136.265010	207.289376	383.545530	136.597389	204.954674	383.306152	RUCLRRLLRLL	11	0	1017.330156
0	2.005072	0.668357	46.956167	0	122.535393	200.053067	373.965235	120.336474	197.677554	374.432474	RUCLRRLLLRR	11	0	1271.662694
0	2.427531	0.809177	38.869833	0	122.535393	200.053067	373.965235	124.994503	197.196196	372.529636	RUCLRRLLLRL	11	0	1223.218401
0	2.237376	0.745792	63.468258	0	118.049022	206.104117	371.779023	118.162747	209.469878	370.089636	RUCLRRLLLLR	11	0	980.996936
0	3.604064	0.829109	35.751277	0	118.049022	206.104117	371.779023	112.580063	204.654678	369.908972	RUCLRRLLLLL	11	0	932.552643
0	5.467069	1.822356	13.811602	0	120.719851	133.908737	378.318999	115.591750	127.317130	374.581761	RUCLRLRRRRR	11	0	3015.657247
0	3.240618	1.080206	37.165739	0	120.719851	133.908737	378.318999	119.802995	129.174158	380.926339	RUCLRLRRRRL	11	0	2010.438164
0	1.790452	0.596817	60.015221	0	127.349741	141.577543	377.114518	127.962138	142.700654	373.898069	RUCLRLRRRLR	11	0	1320.106988
0	2.654397	0.671892	48.521727	0	127.349741	141.577543	377.114518	127.783962	137.290055	376.852240	RUCLRLRRRLL	11	0	1029.441229
0	3.608338	0.549167	21.428975	0	137.172415	156.450514	388.780993	140.414560	161.096235	390.650077	RUCLRLRRLRR	11	0	1307.995914
0	1.670232	0.549167	74.900000	0	137.172415	156.450514	388.780993	139.285483	154.769000	388.436562	RUCLRLRRLRL	11	0	738.775470
0	2.293034	0.549167	36.823802	0	131.435399	150.562902	388.659254	128.112521	149.399280	390.164783	RUCLRLRRLLR	11	0	944.663716
0	2.899633	0.549167	35.931816	0	131.435399	150.562902	388.659254	131.794573	145.937741	389.684441	RUCLRLRRLLL	11	0	762.997617
0	5.385857	1.795286	12.727124	0	112.495390	148.418195	375.487996	107.773777	141.495361	372.369341	RUCLRLRLRRR	11	0	1961.993871
0	3.976663	1.325554	21.653103	0	112.495390	148.418195	375.487996	106.581203	145.832596	375.060737	RUCLRLRLRRL	11	0	1586.550600
0	3.256807	0.964575	74.900000	0	121.155244	157.887971	372.760044	125.710609	160.431506	371.656487	RUCLRLRLRLR	11	0	1259.551621
0	2.081226	0.693742	73.122337	0	121.155244	157.887971	372.760044	121.235252	161.264362	372.519184	RUCLRLRLRLL	11	0	920.441569
0	2.882256	0.800157	37.996395	0	125.390606	167.414160	391.303285	128.422482	170.468298	393.581971	RUCLRLRLLRR	11	0	1223.218401
0	2.215608	0.738536	69.008407	0	125.390606	167.414160	391.303285	127.025408	170.185810	389.313314	RUCLRLRLLRL	11	0	811.441910
0	4.091739	0.800157	9.711114	0	119.998896	158.978208	388.013479	115.341560	154.538036	390.083643	RUCLRLRLLLR	11	0	1089.996595
0	3.920544	0.800157	13.473897	0	119.998896	158.978208	388.013479	114.428750	155.904572	387.555146	RUCLRLRLLLL	11	0	823.552983
0	4.758904	1.586301	13.137323	0	176.622846	203.782257	391.369071	181.620635	209.022427	394.716415	RUCLRLLRRRR	11	0	2167.882117
0	2.286878	0.762293	64.245041	0	176.622846	203.782257	391.369071	177.943921	202.133184	395.132081	RUCLRLLRRRL	11	0	1138.440888
0	3.052053	0.838137	54.335801	0	167.819087	200.289024	389.476590	167.182509	204.976667	391.315222	RUCLRLLRRLR	11	0	1489.662013
0	3.208960	0.838137	64.848735	0	167.819087	200.289024	389.476590	165.198119	196.474367	392.436430	RUCLRLLRRLL	11	0	1271.662694
0	4.673869	1.557956	7.980620	0	182.192158	212.455416	379.990824	187.453530	217.935014	380.120965	RUCLRLLRLRR	11	0	1647.105966
0	2.728127	0.909376	30.895566	0	182.192158	212.455416	379.990824	185.150216	214.349440	383.321479	RUCLRLLRLRL	11	0	762.997617
0	3.688009	1.229336	11.362394	0	175.006735	211.626421	376.321992	175.955392	217.100177	373.549952	RUCLRLLRLLR	11	0	896.219423
0	1.274731	0.424910	52.734730	0	175.006735	211.626421	376.321992	174.211588	213.202268	377.657346	RUCLRLLRLLL	11	0	641.886884
0	2.133788	0.654120	26.423936	0	151.029316	188.976075	383.604197	151.036413	189.051527	387.870753	RUCLRLLLRRR	11	0	1029.441229
0	1.698981	0.566327	68.669111	0	151.029316	188.976075	383.604197	148.327394	188.452311	383.323302	RUCLRLLLRRL	11	0	617.664737
0	2.560659	0.654120	9.946000	0	154.151957	194.758154	378.671023	155.811174	198.574892	378.589280	RUCLRLLLRLR	11	0	726.664397
0	1.569198	0.523066	40.573344	0	154.151957	194.758154	378.671023	153.183482	196.931816	377.541075	RUCLRLLLRLL	11	0	314.887905
0	1.853828	0.609020	37.789027	0	148.424548	183.852799	371.860228	147.854729	181.011680	370.842804	RUCLRLLLLRR	11	0	726.664397
0	1.828974	0.609020	45.777260	0	148.424548	183.852799	371.860228	145.462421	184.103987	371.816137	RUCLRLLLLRL	11	0	629.775811
0	2.685572	0.609020	14.940965	0	152.039573	190.488337	369.978112	153.832440	194.075611	367.856432	RUCLRLLLLLR	11	0	557.109371
0	1.387026	0.462342	66.711909	0	152.039573	190.488337	369.978112	150.167744	191.413002	368.930867	RUCLRLLLLLL	11	0	302.776832
0	4.436338	1.478779	18.215086	0	180.871780	143.962726	442.065563	186.726193	140.027636	443.908088	RUCLLRRRRRR	11	0	3100.434760
0	3.121498	1.040499	31.285892	0	180.871780	143.962726	442.065563	181.728548	140.611426	446.632945	RUCLLRRRRRL	11	0	2652.325048
0	5.027295	1.401532	11.501434	0	175.421836	142.913084	436.249913	175.777239	134.813860	437.513494	RUCLLRRRRLR	11	0	2458.547876
0	1.449562	0.483187	74.900000	0	175.421836	142.913084	436.249913	175.691398	142.483921	433.418642	RUCLLRRRRLL	11	0	1792.438845
0	2.626950	0.875650	51.666910	0	174.532027	172.719645	424.517559	170.920346	174.291674	422.489067	RUCLLRRRLRR	11	0	2143.659971
0	3.931956	1.276636	33.972824	0	174.532027	172.719645	424.517559	177.444518	177.506486	420.734632	RUCLLRRRLRL	11	0	2010.438164
0	1.565859	0.521953	74.900000	0	177.993553	173.590694	429.320189	177.348244	174.601159	432.082708	RUCLLRRRLLR	11	0	2119.437824
0	6.040122	1.297108	18.307219	0	177.993553	173.590694	429.320189	182.927600	181.600570	425.863442	RUCLLRRRLLL	11	0	1731.883479
0	4.479669	1.493223	22.405588	0	160.334082	144.920693	452.600578	162.664698	138.100602	453.877445	RUCLLRRLRRR	11	0	2337.437143
0	2.525886	0.841962	44.241103	0	160.334082	144.920693	452.600578	161.556599	144.186641	457.337887	RUCLLRRLRRL	11	0	2264.770703
0	3.890737	1.185073	18.256434	0	152.820398	148.338062	451.039789	148.100887	146.944459	455.927657	RUCLLRRLRLR	11	0	2240.548557
0	1.894872	0.631624	74.900000	0	152.820398	148.338062	451.039789	152.580354	145.656357	449.199197	RUCLLRRLRLL	11	0	1441.217720
0	2.862732	0.782261	33.492093	0	156.431389	166.004166	444.420356	156.871247	170.143189	441.860490	RUCLLRRLLRR	11	0	1756.105626
0	2.084730	0.694910	74.900000	0	156.431389	166.004166	444.420356	158.686682	165.851712	447.526653	RUCLLRRLLRL	11	0	1344.329134
0	4.122209	0.993691	13.986435	0	148.924650	162.356995	448.898809	144.198102	161.465153	454.638649	RUCLLRRLLLR	11	0	1901.438505
0	1.653182	0.551061	74.900000	0	148.924650	162.356995	448.898809	147.153622	163.764602	447.114393	RUCLLRRLLLL	11	0	1150.551962
0	4.305624	1.435208	23.551103	0	148.846485	130.138833	422.935762	146.717621	123.670327	420.948484	RUCLLRLRRRR	11	0	2240.548557
0	2.574634	0.858211	56.642599	0	148.846485	130.138833	422.935762	149.167350	128.323840	427.558754	RUCLLRLRRRL	11	0	1792.438845
0	3.316899	1.105633	16.986413	0	155.229015	133.192259	422.198618	158.755695	129.705070	424.800314	RUCLLRLRRLR	11	0	2119.437824
0	1.789710	0.596570	44.162988	0	155.229015	133.192259	422.198618	157.069762	131.806532	420.013289	RUCLLRLRRLL	11	0	1647.105966
0	4.884625	1.137132	15.714364	0	141.034707	136.243609	410.515137	139.113310	129.013217	407.243186	RUCLLRLRLRR	11	0	2095.215677
0	3.569562	1.137132	25.305930	0	141.034707	136.243609	410.515137	136.290158	133.215499	408.781082	RUCLLRLRLRL	11	0	1816.660992
0	3.649640	1.137132	61.192769	0	146.169972	146.759535	407.620709	147.064840	152.621435	407.838140	RUCLLRLRLLR	11	0	1695.550259
0	2.772074	0.924025	74.900000	0	146.169972	146.759535	407.620709	149.991985	149.109977	408.130140	RUCLLRLRLLL	11	0	1513.884160
0	3.809702	1.269901	18.081383	0	125.622598	143.736307	416.913995	122.259797	139.175729	413.840140	RUCLLRLLRRR	11	0	2640.213975
0	3.587314	1.195771	31.893526	0	125.622598	143.736307	416.913995	120.123559	142.115313	418.224868	RUCLLRLLRRL	11	0	1647.105966
0	3.188260	0.858943	58.733212	0	130.820257	152.476248	415.936744	133.508027	156.641304	414.076332	RUCLLRLLRLR	11	0	1525.995233
0	1.223088	0.407696	71.001661	0	130.820257	152.476248	415.936744	129.043505	153.010073	416.816100	RUCLLRLLRLL	11	0	896.219423
0	3.519852	0.831826	34.767363	0	134.130884	152.045780	432.323331	129.482668	151.232985	436.304344	RUCLLRLLLRR	11	0	1756.105626
0	2.650531	0.831826	74.900000	0	134.130884	152.045780	432.323331	135.681810	156.010800	433.135396	RUCLLRLLLRL	11	0	1332.218061
0	3.128205	1.042735	33.114950	0	135.701080	145.131270	432.207253	132.734494	141.017224	432.650505	RUCLLRLLLLR	11	0	1574.439526
0	2.498963	0.832988	45.335905	0	135.701080	145.131270	432.207253	137.494248	143.097962	435.929152	RUCLLRLLLLL	11	0	1513.884160
0	4.398274	1.270896	22.937354	0	107.914151	169.221326	416.867684	104.508491	163.069206	415.279585	RUCLLLRRRRR	11	0	2361.659290
0	3.036316	1.012105	44.521544	0	107.914151	169.221326	416.867684	103.171421	169.897127	415.407235	RUCLLLRRRRL	11	0	1901.438505
0	3.673316	0.993262	68.635568	0	117.909732	172.474794	415.295938	122.729945	175.959049	414.647761	RUCLLLRRRLR	11	0	1828.772065
0	2.040130	0.680043	50.633669	0	117.909732	172.474794	415.295938	118.902161	169.337750	414.786758	RUCLLLRRRLL	11	0	1053.663375
0	3.620756	1.189914	25.867589	0	109.329767	172.771299	431.713291	104.481918	169.462780	432.251163	RUCLLLRRLRR	11	0	1671.328113
0	2.074129	0.691376	55.852297	0	109.329767	172.771299	431.713291	108.256128	173.876953	435.402778	RUCLLLRRLRL	11	0	1538.106307
0	2.118808	0.706269	74.900000	0	115.829390	171.048281	430.555177	119.100588	171.683484	431.626107	RUCLLLRRLLR	11	0	1295.884841
0	3.691278	0.853483	35.498734	0	115.829390	171.048281	430.555177	114.309063	165.448016	432.432154	RUCLLLRRLLL	11	0	1271.662694
0	4.603375	1.534458	14.290691	0	95.190491	200.870816	429.883950	88.851608	204.809057	429.209972	RUCLLLRLRRR	11	0	2434.325729
0	2.408965	0.802988	35.567699	0	95.190491	200.870816	429.883950	93.641902	203.513900	432.884971	RUCLLLRLRRL	11	0	1974.104945
0	2.051722	0.683907	55.440544	0	98.081208	192.492581	430.964646	98.066372	191.280842	434.787611	RUCLLLRLRLR	11	0	1647.105966
0	3.349073	1.055447	31.319336	0	98.081208	192.492581	430.964646	93.103270	190.353124	430.315151	RUCLLLRLRLL	11	0	1598.661673
0	3.172768	0.871258	67.247231	0	109.669264	197.123916	418.780124	114.732706	196.753038	417.664796	RUCLLLRLLRR	11	0	1477.550940
0	2.853571	0.871258	50.715131	0	109.669264	197.123916	418.780124	108.253171	201.538866	418.945494	RUCLLLRLLRL	11	0	1126.329815
0	2.960840	0.916641	35.162852	0	100.922658	192.459837	419.125714	97.669384	189.177657	417.471920	RUCLLLRLLLR	11	0	1380.662354
0	4.403206	0.916641	28.339643	0	100.922658	192.459837	419.125714	94.269724	194.839343	417.720590	RUCLLLRLLLL	11	0	1126.329815
0	5.422344	1.081293	12.239730	0	119.031060	205.713360	441.054135	111.421233	207.879964	445.832481	RUCLLLLRRRR	11	0	1865.105285
0	1.679952	0.559984	74.900000	0	119.031060	205.713360	441.054135	120.236226	207.505885	443.109817	RUCLLLLRRRL	11	0	1320.106988
0	5.899510	1.081293	14.711107	0	118.463404	206.281681	436.165547	109.676362	209.301782	439.084202	RUCLLLLRRLR	11	0	1441.217720
0	1.655146	0.551715	74.900000	0	118.463404	206.281681	436.165547	118.577643	208.172587	433.814941	RUCLLLLRRLL	11	0	1356.440207
0	3.520785	1.081293	21.073776	0	145.647618	204.160650	429.060560	150.568427	206.942433	427.960077	RUCLLLLRLRR	11	0	1683.439186
0	2.056873	0.685624	48.629893	0	145.647618	204.160650	429.060560	148.230676	202.313934	430.348616	RUCLLLLRLRL	11	0	1380.662354
0	2.933687	0.930244	30.564930	0	142.280285	202.625708	424.633326	145.442017	200.030809	421.616918	RUCLLLLRLLR	11	0	1574.439526
0	2.019761	0.673254	66.131041	0	142.280285	202.625708	424.633326	142.499600	205.335425	422.368567	RUCLLLLRLLL	11	0	1271.662694
0	3.820991	1.273664	15.397174	0	116.467433	189.661387	450.710887	110.680460	191.564664	452.199959	RUCLLLLLRRR	11	0	1731.883479
0	2.055277	0.685092	39.487674	0	116.467433	189.661387	450.710887	115.451631	191.011247	454.257163	RUCLLLLLRRL	11	0	1344.329134
0	3.468229	1.156076	15.057256	0	120.719512	181.132783	451.813119	120.090101	177.394998	456.947725	RUCLLLLLRLR	11	0	1659.217039
0	2.212218	0.737406	37.336303	0	120.719512	181.132783	451.813119	118.792576	178.097061	451.757436	RUCLLLLLRLL	11	0	1114.218742
0	2.881792	0.810003	34.904033	0	136.562802	186.886808	443.441408	140.937681	187.977539	441.878481	RUCLLLLLLRR	11	0	1065.774449
0	1.936003	0.645334	71.581491	0	136.562802	186.886808	443.441408	136.626289	186.420692	447.269908	RUCLLLLLLRL	11	0	956.774789
0	2.986167	0.697293	42.450888	0	133.357737	182.784195	441.869693	132.533161	179.023604	445.507001	RUCLLLLLLLR	11	0	980.996936
0	2.181659	0.697293	74.900000	0	133.357737	182.784195	441.869693	135.115432	182.134991	438.165187	RUCLLLLLLLL	11	0	920.441569
0	5.492735	1.002128	4.611626	0	226.903448	148.731044	456.183042	231.887523	141.440899	457.800734	RUARRRRRRRRR	12	0	2131.548897
0	1.198602	0.399534	62.662033	0	226.903448	148.731044	456.183042	227.265356	147.759174	454.153661	RUARRRRRRRRL	12	2	884.108349
0	4.463462	1.002128	13.191688	0	220.270567	152.544142	457.614898	221.157077	145.879117	460.968939	RUARRRRRRRLR	12	0	920.441569
0	2.007567	0.669189	74.900000	0	220.270567	152.544142	457.614898	217.096027	151.866606	457.202755	RUARRRRRRRLL	12	0	617.664737
0	4.655516	1.002128	5.193990	0	226.709038	157.419603	463.825041	231.184186	151.969288	467.202241	RUARRRRRRLRR	12	0	1174.774108
0	1.158518	0.386173	57.158816	0	226.709038	157.419603	463.825041	228.073042	157.927953	465.295025	RUARRRRRRLRL	12	2	508.665078
0	1.216183	0.405394	40.481642	0	206.517416	178.546995	454.780159	207.675156	177.998785	456.632801	RUARRRRRLRRR	12	4	205.888246
0	1.787899	0.595966	26.206555	0	206.517416	178.546995	454.780159	205.816332	175.951727	456.138684	RUARRRRRLRRL	12	4	205.888246
0	2.221734	0.698332	38.462973	0	208.380937	196.494662	457.980242	208.828562	193.260433	459.879054	RUARRRRLRRRR	12	0	266.443612
0	1.697776	0.565925	58.509869	0	208.380937	196.494662	457.980242	209.999991	197.915845	460.102431	RUARRRRLRRRL	12	0	254.332539
0	0.859362	0.286454	74.900000	0	209.092715	195.012291	455.077016	209.965618	195.104039	453.739948	RUARRRRLRRLR	12	24	217.999319
0	3.627431	0.765791	18.825921	0	209.092715	195.012291	455.077016	211.599595	190.102376	457.650631	RUARRRRLRRLL	12	4	157.443953
0	1.575184	0.525061	21.662598	0	203.774844	207.447780	452.726871	202.831573	209.702002	451.786123	RUARRRRLRLRR	12	0	290.665759
0	1.026639	0.342213	74.900000	0	203.774844	207.447780	452.726871	203.708353	207.758960	454.742476	RUARRRRLRLRL	12	24	169.555026
0	2.007219	0.653278	12.445912	0	207.725821	206.028231	453.941909	210.495493	206.596939	455.945145	RUARRRRLRLLR	12	0	242.221466
0	0.638896	0.212965	64.527157	0	207.725821	206.028231	453.941909	208.128826	206.843606	453.325145	RUARRRRLRLLL	12	24	181.666099
0	1.765237	0.575454	15.086325	0	192.369729	211.152220	446.480666	190.917489	213.230463	444.827530	RUARRRRLLRRR	12	0	278.554685
0	1.239013	0.413004	37.531485	0	192.369729	211.152220	446.480666	190.478980	211.748475	446.916971	RUARRRRLLRRL	12	4	169.555026
0	2.136476	0.582092	28.211897	0	207.236188	215.781430	427.313756	207.350408	218.807988	425.223036	RUARRRLRRRRR	12	0	278.554685
0	1.516316	0.505439	46.845660	0	207.236188	215.781430	427.313756	209.636951	216.249810	426.940634	RUARRRLRRRRL	12	0	254.332539
0	1.451606	0.463276	24.860909	0	205.663851	210.809386	427.869796	206.259849	208.547170	427.491108	RUARRRLRRRLR	12	0	314.887905
0	0.851098	0.283699	74.900000	0	205.663851	210.809386	427.869796	204.754145	210.844126	426.588075	RUARRRLRRRLL	12	24	169.555026
0	2.209131	0.570677	24.667576	0	198.937439	217.970799	429.305688	198.338464	220.750480	426.607413	RUARRRLRRLRR	12	0	302.776832
0	1.486368	0.495456	74.900000	0	198.937439	217.970799	429.305688	196.655592	217.326206	429.876304	RUARRRLRRLRL	12	4	193.777172
0	2.341624	0.731544	27.959169	0	198.975603	219.413554	431.947869	195.985362	221.581466	433.079833	RUARRRLRRLLR	12	4	217.999319
0	1.381328	0.460443	63.396618	0	198.975603	219.413554	431.947869	200.285362	221.223132	431.668721	RUARRRLRRLLL	12	4	193.777172
0	1.520452	0.475246	27.434641	0	209.329603	209.608750	441.087707	210.642206	209.409695	443.652624	RUARRRLRLRRR	12	4	217.999319
0	0.854897	0.284966	60.184502	0	209.329603	209.608750	441.087707	209.809527	208.353485	440.652624	RUARRRLRLRRL	12	24	205.888246
0	1.825968	0.569058	26.675247	0	209.689603	213.460655	438.694850	210.367608	216.322547	439.186140	RUARRRLRLRLR	12	4	157.443953
0	1.206840	0.402280	53.392685	0	209.689603	213.460655	438.694850	211.341035	213.567302	437.398728	RUARRRLRLRLL	12	4	133.221806
0	1.389709	0.463236	25.737214	0	203.390587	215.872642	439.741821	202.539615	217.944638	439.381935	RUARRRLRLLRR	12	4	230.110392
0	1.504547	0.501516	32.980212	0	203.390587	215.872642	439.741821	204.120067	217.752156	441.445093	RUARRRLRLLRL	12	4	169.555026
0	1.562278	0.414106	39.015860	0	201.740116	211.913856	439.556042	200.077403	210.048313	439.000292	RUARRRLRLLLR	12	4	145.332879
0	0.475040	0.158347	74.900000	0	201.740116	211.913856	439.556042	201.814669	211.629617	440.434637	RUARRRLRLLLL	12	24	121.110733
0	5.447363	1.002128	1.890846	0	230.197834	155.202860	443.782163	235.075222	147.878238	444.991037	RUARRRLLRRRR	12	0	557.109371
0	0.871457	0.290486	74.900000	0	230.197834	155.202860	443.782163	229.981707	154.849341	445.448847	RUARRRLLRRRL	12	24	230.110392
0	2.413673	0.804558	9.551410	0	227.123988	158.902668	440.921971	229.401665	155.814328	439.916819	RUARRRLLRRLR	12	0	266.443612
0	1.163613	0.387871	49.220002	0	227.123988	158.902668	440.921971	226.434393	157.141601	440.953182	RUARRRLLRRLL	12	24	121.110733
0	4.817861	1.002128	8.551365	0	209.699269	149.654038	450.005366	213.248133	142.824356	451.784732	RUARRLRRRRRR	12	0	1441.217720
0	2.248880	0.749627	38.421917	0	209.699269	149.654038	450.005366	208.567103	146.526849	451.872072	RUARRLRRRRRL	12	0	738.775470
0	2.110495	0.598026	22.850213	0	208.380504	158.009347	444.312773	211.383858	157.685608	442.312108	RUARRLRRRRLR	12	0	544.998298
0	1.031262	0.343754	74.900000	0	208.380504	158.009347	444.312773	207.451831	157.098058	443.012320	RUARRLRRRRLL	12	2	435.998638
0	2.240187	0.472928	30.057028	0	199.689538	165.892423	449.131504	199.860742	162.704283	451.286013	RUARRLRRRLRR	12	0	339.110052
0	1.628067	0.472928	74.900000	0	199.689538	165.892423	449.131504	198.725696	167.597994	451.320609	RUARRLRRRLRL	12	0	290.665759
0	1.169914	0.389971	73.332838	0	198.360733	164.987022	446.120702	196.728440	165.664213	445.256421	RUARRLRRRLLR	12	2	302.776832
0	2.234793	0.547865	34.742787	0	198.360733	164.987022	446.120702	198.070985	161.374031	446.417876	RUARRLRRRLLL	12	0	266.443612
0	1.597892	0.532631	14.564442	0	203.277588	175.757156	438.405232	205.626553	174.714293	437.943139	RUARRLRRLLRR	12	0	242.221466
0	1.389851	0.463284	35.325455	0	203.277588	175.757156	438.405232	203.966553	173.614293	438.643139	RUARRLRRLLRL	12	4	121.110733
0	1.939405	0.465228	14.134075	0	200.254255	176.197156	437.021899	200.179219	173.291627	435.519806	RUARRLRRLLLR	12	4	181.666099
0	1.112410	0.370803	74.900000	0	200.254255	176.197156	437.021899	200.329505	176.867113	434.957497	RUARRLRRLLLL	12	24	108.999660
0	1.061002	0.353667	40.268122	0	185.663125	191.091677	437.440618	185.613260	189.824237	436.002832	RUARRLRLRRRR	12	24	157.443953
0	1.127917	0.375972	41.199823	0	185.663125	191.091677	437.440618	187.331208	190.388340	437.797704	RUARRLRLRRRL	12	24	145.332879
0	1.059218	0.353073	51.449337	0	182.710082	190.556025	439.527575	180.992716	190.433615	439.516545	RUARRLRLRRLR	12	24	145.332879
0	1.768488	0.565485	30.729647	0	182.710082	190.556025	439.527575	182.498776	187.933615	440.952908	RUARRLRLRRLL	12	4	133.221806
0	2.471475	0.647383	9.950806	0	176.358895	201.421677	435.892926	173.570892	204.186340	434.846867	RUARRLRLRLRR	12	4	217.999319
0	0.995427	0.331809	74.870501	0	176.358895	201.421677	435.892926	175.115337	200.553006	436.585755	RUARRLRLRLRL	12	24	96.888586
0	2.424301	0.666052	10.162858	0	179.934713	207.534349	439.966443	177.876617	210.878504	439.558813	RUARRLRLLRRR	12	4	230.110392
0	1.017399	0.339133	74.900000	0	179.934713	207.534349	439.966443	178.456401	206.793078	439.976526	RUARRLRLLRRL	12	24	96.888586
0	3.574577	0.631520	10.621810	0	202.974707	183.267256	429.201811	206.824824	178.920353	429.454420	RUARRLLRRRRR	12	0	363.332198
0	0.988360	0.329453	74.900000	0	202.974707	183.267256	429.201811	201.873992	182.139405	429.585878	RUARRLLRRRRL	12	2	242.221466
0	2.257120	0.631520	19.074734	0	201.768161	185.671134	426.825811	204.416452	183.247125	425.895487	RUARRLLRRRLR	12	4	217.999319
0	0.904346	0.301449	74.900000	0	201.768161	185.671134	426.825811	200.930304	185.264782	425.426298	RUARRLLRRRLL	12	24	181.666099
0	1.151612	0.383871	51.339521	0	192.989449	192.913308	426.540514	193.111317	191.442103	425.124308	RUARRLLRRLRR	12	24	205.888246
0	1.457191	0.401415	53.803089	0	192.989449	192.913308	426.540514	190.993670	194.024908	425.770462	RUARRLLRRLRL	12	4	157.443953
0	1.559655	0.448126	28.942258	0	197.504877	205.190129	424.387634	199.087542	206.283308	422.355657	RUARRLLRLRRR	12	4	157.443953
0	1.452000	0.448126	74.874572	0	197.504877	205.190129	424.387634	196.674355	206.999791	425.946866	RUARRLLRLRRL	12	4	84.777513
0	1.749891	0.583297	21.521754	0	201.989424	196.246976	425.121409	203.893654	194.848186	423.172845	RUARRLLRLLRR	12	4	193.777172
0	1.592037	0.530679	45.795124	0	201.989424	196.246976	425.121409	202.926987	194.148186	426.583957	RUARRLLRLLRL	12	4	108.999660
0	1.935043	0.631520	33.923066	0	175.133254	218.104595	430.412483	174.366909	221.106235	431.082272	RUARRLLLRRRR	12	0	278.554685
0	2.160000	0.631520	33.200593	0	175.133254	218.104595	430.412483	171.670429	218.672281	430.266537	RUARRLLLRRRL	12	0	254.332539
0	1.550381	0.435311	16.038455	0	180.449696	207.532039	427.956562	181.046288	205.083929	427.903349	RUARRLLLRLRR	12	4	205.888246
0	0.810311	0.270104	74.900000	0	180.449696	207.532039	427.956562	179.328519	207.269722	428.743476	RUARRLLLRLRL	12	24	108.999660
0	1.605120	0.435311	21.595259	0	178.454378	211.281871	425.775960	176.088012	212.246046	425.127115	RUARRLLLRLLR	12	4	157.443953
0	0.849318	0.283106	64.721336	0	178.454378	211.281871	425.775960	178.752627	211.529123	424.145576	RUARRLLLRLLL	12	24	121.110733
0	1.220762	0.406921	74.900000	0	188.708057	217.586181	423.138942	190.297219	216.436333	422.769837	RUARRLLLLRRR	12	4	205.888246
0	2.269204	0.479054	37.674053	0	188.708057	217.586181	423.138942	189.246090	221.062682	421.774382	RUARRLLLLRRL	12	4	169.555026
0	1.011734	0.337245	74.900000	0	185.734401	216.996934	422.869049	185.069887	215.774508	421.790307	RUARRLLLLRLR	12	24	145.332879
0	1.846752	0.389870	29.601841	0	185.734401	216.996934	422.869049	184.406893	219.478655	421.584462	RUARRLLLLRLL	12	4	145.332879
0	1.826385	0.608795	12.981522	0	183.585175	221.212521	427.711348	181.862216	223.571957	428.360142	RUARRLLLLLRR	12	4	217.999319
0	1.356060	0.452020	42.900972	0	183.585175	221.212521	427.711348	183.851105	223.177512	426.526809	RUARRLLLLLRL	12	4	96.888586
0	4.153318	1.384439	10.438516	0	184.586186	227.657666	542.368647	188.280716	228.679448	549.206470	RUARLRRRRRRR	12	0	2797.657928
0	2.241794	0.747265	48.834352	0	184.586186	227.657666	542.368647	183.132294	227.208192	546.442547	RUARLRRRRRRL	12	0	1247.440548
0	3.819255	1.273085	15.260855	0	176.755379	230.796498	535.763641	173.992116	235.629751	539.143370	RUARLRRRRRLR	12	0	2615.991828
0	1.857424	0.619141	74.900000	0	176.755379	230.796498	535.763641	174.116218	229.333428	535.640939	RUARLRRRRRLL	12	0	1416.995574
0	3.215566	0.758208	20.168602	0	185.350862	225.860403	514.483443	185.931885	225.143592	508.153314	RUARLRRRRLRR	12	0	1416.995574
0	1.675600	0.558533	74.900000	0	185.350862	225.860403	514.483443	183.368361	227.677101	513.950437	RUARLRRRRLRL	12	0	920.441569
0	3.082931	0.758208	26.098121	0	190.231962	224.120156	523.440246	193.518282	224.036272	528.093998	RUARLRRRRLLR	12	0	811.441910
0	2.029992	0.676664	51.748006	0	190.231962	224.120156	523.440246	193.044441	223.342269	521.544849	RUARLRRRRLLL	12	0	690.331177
0	3.771241	1.257080	11.036178	0	198.398022	211.263311	528.876384	202.670340	211.705770	534.257850	RUARLRRRLRRR	12	0	2458.547876
0	2.195076	0.731692	44.649827	0	198.398022	211.263311	528.876384	199.733550	208.484302	531.085831	RUARLRRRLRRL	12	0	1150.551962
0	2.494168	0.824207	26.756818	0	195.497051	211.489172	517.649973	197.270324	212.419084	513.312465	RUARLRRRLRLR	12	0	1562.328453
0	1.606126	0.535375	73.828357	0	195.497051	211.489172	517.649973	196.027345	208.934009	517.744414	RUARLRRRLRLL	12	0	956.774789
0	3.097041	0.907334	27.482850	0	183.002609	210.459169	528.100096	184.557447	209.881384	533.948293	RUARLRRRLLRR	12	0	1647.105966
0	2.224861	0.741620	65.512932	0	183.002609	210.459169	528.100096	179.551565	210.908835	529.310058	RUARLRRRLLRL	12	0	1162.663035
0	1.999523	0.666508	56.592568	0	182.396074	207.133775	519.292156	180.685169	207.111948	515.892125	RUARLRRRLLLR	12	0	1223.218401
0	2.758921	0.834323	40.545825	0	182.396074	207.133775	519.292156	182.407857	202.701542	520.132740	RUARLRRRLLLL	12	0	1138.440888
0	4.450691	1.483564	13.386883	0	147.706035	236.097277	515.138280	142.407196	240.703777	517.283934	RUARLRRLRRRR	12	0	2506.992169
0	2.257087	0.752362	51.354095	0	147.706035	236.097277	515.138280	144.729406	234.564151	516.983794	RUARLRRLRRRL	12	0	1465.439867
0	2.996185	0.998728	23.357258	0	155.775021	234.853713	517.343421	155.262310	235.779795	523.192539	RUARLRRLRRLR	12	0	1792.438845
0	1.817364	0.605788	59.736931	0	155.775021	234.853713	517.343421	157.379299	237.333656	517.409624	RUARLRRLRRLL	12	0	1356.440207
0	3.352729	0.868727	14.271912	0	164.885611	229.511766	494.612908	167.632665	228.701865	488.908005	RUARLRRLRLRR	12	0	1865.105285
0	1.473239	0.491080	74.900000	0	164.885611	229.511766	494.612908	166.629734	230.978164	495.519117	RUARLRRLRLRL	12	0	1053.663375
0	2.826758	0.868727	22.447842	0	156.891262	231.400108	499.257307	153.806336	234.776907	498.716489	RUARLRRLRLLR	12	0	1150.551962
0	1.492288	0.497429	70.268274	0	156.891262	231.400108	499.257307	155.197771	229.672941	499.033836	RUARLRRLRLLL	12	0	884.108349
0	2.901811	0.967270	37.207518	0	157.177513	213.641503	513.900891	152.600385	212.809392	514.858902	RUARLRRLLRRR	12	0	1186.885181
0	2.517017	0.839006	50.143059	0	157.177513	213.641503	513.900891	157.259317	215.519733	518.371995	RUARLRRLLRRL	12	0	1077.885522
0	3.266548	0.886269	18.104862	0	162.266283	208.739652	511.355272	162.034188	203.597280	512.957349	RUARLRRLLRLR	12	0	1041.552302
0	1.602528	0.534176	74.900000	0	162.266283	208.739652	511.355272	164.746757	208.962064	512.294917	RUARLRRLLRLL	12	0	690.331177
0	2.750623	0.761843	58.502236	0	164.547101	208.979944	498.722915	167.095702	210.127501	494.429098	RUARLRRLLLRR	12	0	1041.552302
0	3.097673	0.761843	60.247618	0	164.547101	208.979944	498.722915	163.874927	204.091967	499.959082	RUARLRRLLLRL	12	0	908.330496
0	3.029412	0.761843	30.115761	0	158.450662	210.806122	502.151486	154.888579	207.640037	503.676346	RUARLRRLLLLR	12	0	666.109030
0	1.685012	0.561671	66.748049	0	158.450662	210.806122	502.151486	156.811138	212.883673	501.283484	RUARLRRLLLLL	12	0	653.997957
0	4.775748	1.591916	15.349987	0	204.073482	160.256814	481.785824	207.077892	153.199159	480.316565	RUARLRLRRRRR	12	0	1719.772406
0	2.318820	0.772940	43.244463	0	204.073482	160.256814	481.785824	207.789222	159.739929	481.336981	RUARLRLRRRRL	12	0	1368.551281
0	1.495295	0.498432	58.019251	0	199.461448	166.488627	487.143364	200.541869	168.128176	488.906018	RUARLRLRRRLR	12	0	968.885862
0	2.253490	0.622125	43.017917	0	199.461448	166.488627	487.143364	199.373839	163.571964	489.867836	RUARLRLRRRLL	12	0	799.330836
0	2.059789	0.686596	63.723390	0	190.004451	162.470449	482.447052	187.413197	161.941919	484.973494	RUARLRLRRLRR	12	0	1380.662354
0	4.922058	1.176621	27.385155	0	190.004451	162.470449	482.447052	191.069337	154.596248	481.296188	RUARLRLRRLRL	12	0	1126.329815
0	2.687197	0.703951	74.900000	0	192.632986	168.129877	476.828466	191.838105	171.792395	474.067981	RUARLRLRRLLR	12	0	1186.885181
0	3.334504	0.703951	47.751483	0	192.632986	168.129877	476.828466	194.759445	163.701120	474.011201	RUARLRLRRLLL	12	0	1126.329815
0	3.171025	0.951743	27.849160	0	175.192490	179.258588	495.241025	171.223186	177.978230	498.967692	RUARLRLRLRRR	12	0	1259.551621
0	2.470350	0.823450	42.111015	0	175.192490	179.258588	495.241025	174.625172	175.284185	495.140314	RUARLRLRLRRL	12	0	1126.329815
0	2.177289	0.725763	46.395274	0	177.073269	186.741690	490.623502	177.296593	188.912382	487.195154	RUARLRLRLRLR	12	0	1150.551962
0	2.053278	0.684426	45.512829	0	177.073269	186.741690	490.623502	174.707598	188.631377	492.351374	RUARLRLRLRLL	12	0	1065.774449
0	1.989391	0.663130	42.677286	0	185.970138	184.371131	501.808212	187.944436	186.086208	504.148457	RUARLRLRLLRR	12	0	1029.441229
0	2.342427	0.780809	42.816364	0	185.970138	184.371131	501.808212	183.748750	184.078234	505.596039	RUARLRLRLLRL	12	0	871.997276
0	2.161585	0.720528	46.106847	0	188.150103	179.744540	499.244460	191.528037	179.269509	500.280853	RUARLRLRLLLR	12	0	956.774789
0	2.658740	0.870696	46.319309	0	188.150103	179.744540	499.244460	187.015062	175.902974	501.240426	RUARLRLRLLLL	12	0	775.108690
0	3.147801	0.923879	20.169315	0	192.463943	200.755026	470.384801	188.628809	204.141511	470.464509	RUARLRLLRRRR	12	0	1368.551281
0	1.605984	0.535328	74.900000	0	192.463943	200.755026	470.384801	191.749093	199.639984	467.616970	RUARLRLLRRRL	12	0	932.552643
0	1.696854	0.565618	48.008445	0	197.808762	202.576079	470.607692	199.918134	203.518250	468.753656	RUARLRLLRRLR	12	0	884.108349
0	2.674026	0.891342	29.932590	0	197.808762	202.576079	470.607692	197.120040	206.867386	470.677659	RUARLRLLRRLL	12	0	835.664056
0	5.805040	0.923879	4.447204	0	208.443903	180.576182	479.457534	214.039476	173.032276	480.570043	RUARLRLLRLRR	12	0	1622.883820
0	1.495815	0.498605	74.900000	0	208.443903	180.576182	479.457534	210.630116	181.639723	479.500155	RUARLRLLRLRL	12	0	569.220444
0	1.503498	0.501166	37.704026	0	201.715787	187.019895	475.735768	201.037316	184.808015	474.766951	RUARLRLLRLLR	12	0	617.664737
0	1.420318	0.473439	55.632593	0	201.715787	187.019895	475.735768	203.269472	187.291937	473.661461	RUARLRLLRLLL	12	0	484.442931
0	3.636440	0.897434	26.527817	0	203.292862	198.197952	498.692218	207.268741	199.583888	503.796726	RUARLRLLLRRR	12	0	1041.552302
0	1.814312	0.604771	74.900000	0	203.292862	198.197952	498.692218	200.873879	197.764734	500.698291	RUARLRLLLRRL	12	0	932.552643
0	2.464311	0.821437	58.854198	0	205.822153	194.845602	494.473671	205.828586	190.877950	493.795967	RUARLRLLLRLR	12	0	823.552983
0	3.590697	0.923671	48.904483	0	205.822153	194.845602	494.473671	211.100839	196.379059	496.887976	RUARLRLLLRLL	12	0	641.886884
0	1.754636	0.584879	34.016612	0	204.864348	203.480751	487.269125	207.310609	203.624451	485.473475	RUARLRLLLLRR	12	0	605.553664
0	2.483478	0.753848	23.785844	0	204.864348	203.480751	487.269125	208.224732	205.059879	489.218618	RUARLRLLLLRL	12	0	593.442591
0	2.188313	0.725304	22.702657	0	197.590737	204.846786	486.757635	194.837201	206.652899	485.102857	RUARLRLLLLLR	12	0	702.442250
0	1.346953	0.448984	73.145224	0	197.590737	204.846786	486.757635	198.091285	206.318598	488.654581	RUARLRLLLLLL	12	0	460.220785
0	4.144234	1.381411	16.778947	0	119.523725	234.809475	492.768607	116.229107	239.767736	496.647831	RUARLLRRRRRR	12	0	2361.659290
0	2.480179	0.826726	58.771429	0	119.523725	234.809475	492.768607	116.466963	232.958412	495.064800	RUARLLRRRRRL	12	0	1332.218061
0	2.904504	0.956839	37.016700	0	120.539199	232.330020	485.312546	116.017269	231.119887	484.556278	RUARLLRRRRLR	12	0	1550.217380
0	2.258252	0.752751	55.685994	0	120.539199	232.330020	485.312546	119.990186	235.718012	483.710861	RUARLLRRRRLL	12	0	1453.328794
0	3.232855	0.819548	24.225164	0	140.129037	230.014507	482.014923	144.989819	229.059944	479.856888	RUARLLRRRLRR	12	0	1465.439867
0	2.139161	0.713054	69.704704	0	140.129037	230.014507	482.014923	139.882422	233.073704	480.003954	RUARLLRRRLRL	12	0	968.885862
0	3.637396	0.819548	23.796961	0	133.361604	232.015487	491.558191	131.582011	236.747156	495.331031	RUARLLRRRLLR	12	0	1247.440548
0	2.022729	0.674243	60.345425	0	133.361604	232.015487	491.558191	132.784404	230.399990	495.009333	RUARLLRRRLLL	12	0	1041.552302
0	3.047684	1.015895	29.533850	0	124.461261	211.627421	490.371969	119.607450	212.398235	489.605359	RUARLLRRLRRR	12	0	1223.218401
0	2.241171	0.747057	48.072389	0	124.461261	211.627421	490.371969	123.283350	212.005024	494.588016	RUARLLRRLRRL	12	0	1102.107668
0	3.072986	1.024329	20.491362	0	127.684202	205.497330	489.016384	127.023855	201.129509	491.885386	RUARLLRRLRLR	12	0	1089.996595
0	1.685139	0.561713	46.657278	0	127.684202	205.497330	489.016384	125.916851	203.855360	487.419957	RUARLLRRLRLL	12	0	956.774789
0	2.580134	0.768554	32.948182	0	141.856579	210.896251	485.888983	145.382079	212.309179	483.700423	RUARLLRRLLRR	12	0	1102.107668
0	1.886219	0.628740	72.465334	0	141.856579	210.896251	485.888983	142.285778	207.884230	486.355925	RUARLLRRLLRL	12	0	859.886203
0	3.211521	0.768554	24.698990	0	137.417468	210.176152	493.504785	136.898100	206.629501	498.174300	RUARLLRRLLLR	12	0	1017.330156
0	1.806234	0.602078	71.009057	0	137.417468	210.176152	493.504785	136.953511	212.511752	495.618023	RUARLLRRLLLL	12	0	799.330836
0	3.777040	1.259013	33.486436	0	113.110710	217.172827	470.122743	108.564977	221.274710	470.679443	RUARLLRLRRRR	12	0	1671.328113
0	3.190894	1.063631	43.890369	0	113.110710	217.172827	470.122743	109.063349	214.232927	471.809031	RUARLLRLRRRL	12	0	1574.439526
0	2.423348	0.807783	29.042250	0	117.065148	217.936024	465.382170	113.664089	217.736614	462.949302	RUARLLRLRRLR	12	0	968.885862
0	1.702903	0.567634	50.138366	0	117.065148	217.936024	465.382170	116.766867	220.572725	464.412635	RUARLLRLRRLL	12	0	871.997276
0	3.380543	1.041881	17.409146	0	124.688061	203.467847	471.314988	120.584767	200.007024	472.760922	RUARLLRLRLRR	12	0	1380.662354
0	1.938653	0.646218	70.745936	0	124.688061	203.467847	471.314988	126.673154	201.394994	472.915977	RUARLLRLRLRL	12	0	762.997617
0	1.417110	0.472370	69.038035	0	129.156473	207.073357	466.765839	128.004995	206.960681	464.315059	RUARLLRLRLLR	12	0	871.997276
0	2.070585	0.481267	52.094734	0	129.156473	207.073357	466.765839	132.475702	206.540984	466.562534	RUARLLRLRLLL	12	0	799.330836
0	3.564447	0.976824	19.111775	0	151.854410	219.642388	457.980634	157.024457	221.760236	456.092317	RUARLLRLLRRR	12	0	1538.106307
0	1.925792	0.641931	74.900000	0	151.854410	219.642388	457.980634	153.045430	217.674035	460.592493	RUARLLRLLRRL	12	0	932.552643
0	2.729290	0.727947	38.056835	0	146.771758	218.195196	453.740654	148.699614	219.992386	449.349769	RUARLLRLLRLR	12	0	1126.329815
0	1.935834	0.645278	74.202191	0	146.771758	218.195196	453.740654	145.386864	215.445689	452.939631	RUARLLRLLRLL	12	0	1017.330156
0	2.126497	0.652747	56.346811	0	137.962107	225.963201	462.346668	140.677264	228.059171	461.820501	RUARLLRLLLRR	12	0	775.108690
0	2.240751	0.652747	54.631499	0	137.962107	225.963201	462.346668	135.196619	227.719856	464.304775	RUARLLRLLLRL	12	0	750.886543
0	2.487866	0.829289	23.479342	0	134.355229	224.511878	458.904340	130.574428	225.939385	458.723249	RUARLLRLLLLR	12	0	750.886543
0	1.525130	0.508377	61.160958	0	134.355229	224.511878	458.904340	134.413137	225.072344	455.933909	RUARLLRLLLLL	12	0	557.109371
0	3.449221	1.149740	17.415074	0	141.253589	176.673406	481.122905	136.044461	176.442505	483.658359	RUARLLLRRRRR	12	0	1259.551621
0	1.620770	0.540257	43.070563	0	141.253589	176.673406	481.122905	139.201638	177.006105	479.131475	RUARLLLRRRRL	12	0	1174.774108
0	2.871015	0.957005	22.365363	0	146.365504	170.721721	481.988885	145.526994	166.917648	485.151023	RUARLLLRRRLR	12	0	1259.551621
0	2.178917	0.726306	35.405974	0	146.365504	170.721721	481.988885	146.001524	167.508588	480.211109	RUARLLLRRRLL	12	0	1089.996595
0	2.981847	0.847151	27.344747	0	150.882306	181.285237	489.374127	148.107645	181.236359	494.263607	RUARLLLRRLRR	12	0	1114.218742
0	1.855043	0.618348	59.301249	0	150.882306	181.285237	489.374127	152.362295	178.958484	490.875109	RUARLLLRRLRL	12	0	956.774789
0	2.380100	0.793367	37.518156	0	152.163604	187.283692	484.076543	154.277754	190.427358	483.111232	RUARLLLRRLLR	12	0	1186.885181
0	2.525589	0.812036	67.227852	0	152.163604	187.283692	484.076543	148.662097	188.743986	486.006582	RUARLLLRRLLL	12	0	738.775470
0	4.561527	1.520509	9.840367	0	174.583734	157.839268	472.285722	179.229786	152.092197	471.544161	RUARLLLRLRRR	12	0	2131.548897
0	1.598761	0.532920	74.638784	0	174.583734	157.839268	472.285722	175.887319	158.784460	469.775928	RUARLLLRLRRL	12	0	1077.885522
0	3.620507	1.206836	19.972256	0	166.885627	158.073171	476.944084	167.105289	152.739555	479.992537	RUARLLLRLRLR	12	0	1671.328113
0	1.945389	0.648463	70.606855	0	166.885627	158.073171	476.944084	163.838903	157.643903	476.046020	RUARLLLRLRLL	12	0	1126.329815
0	2.380204	0.411783	46.377157	0	168.225132	175.749409	476.531783	167.846190	179.582979	476.089440	RUARLLLRLLRR	12	0	653.997957
0	2.281873	0.411783	46.602466	0	168.225132	175.749409	476.531783	171.442771	176.103492	474.303685	RUARLLLRLLRL	12	0	629.775811
0	2.714880	0.411783	22.748031	0	165.426500	171.064963	479.965534	166.010617	167.476714	483.043472	RUARLLLRLLLR	12	0	641.886884
0	2.037554	0.411783	31.676830	0	165.426500	171.064963	479.965534	163.532823	170.177439	483.125474	RUARLLLRLLLL	12	0	629.775811
0	1.698269	0.566090	47.789069	0	171.659418	201.835722	459.428468	170.977469	204.022645	461.323748	RUARLLLLRRRR	12	0	799.330836
0	2.372168	0.679734	44.422549	0	171.659418	201.835722	459.428468	175.075651	203.365433	458.289081	RUARLLLLRRRL	12	0	605.553664
0	2.448604	0.679734	22.168072	0	170.518689	201.435527	454.383055	170.179963	204.780066	451.761083	RUARLLLLRRLR	12	0	775.108690
0	1.534846	0.511615	66.530943	0	170.518689	201.435527	454.383055	172.044547	200.537507	452.220309	RUARLLLLRRLL	12	0	508.665078
0	2.894983	0.679734	23.701083	0	175.754440	184.689273	458.959610	177.987958	180.554740	459.264001	RUARLLLLRLRR	12	0	823.552983
0	1.879593	0.626531	59.224444	0	175.754440	184.689273	458.959610	178.554705	185.736013	458.183929	RUARLLLLRLRL	12	0	593.442591
0	2.758360	0.679734	23.598681	0	171.881791	184.334162	457.375712	171.827256	179.851406	457.465427	RUARLLLLRLLR	12	0	666.109030
0	1.356314	0.452105	74.900000	0	171.881791	184.334162	457.375712	172.286652	184.620183	454.732541	RUARLLLLRLLL	12	0	544.998298
0	3.095963	0.679734	7.031641	0	148.842036	188.532070	464.198386	143.923404	187.725302	465.052365	RUARLLLLLRRR	12	0	799.330836
0	0.882968	0.294323	70.789271	0	148.842036	188.532070	464.198386	148.731888	188.545908	465.959032	RUARLLLLLRRL	12	2	363.332198
0	1.529893	0.509964	27.853267	0	155.314144	186.620158	461.697014	156.347670	184.470054	462.561065	RUARLLLLLRLR	12	0	593.442591
0	1.229672	0.409891	52.296068	0	155.314144	186.620158	461.697014	155.010709	185.538761	459.662653	RUARLLLLLRLL	12	0	435.998638
0	1.879159	0.626386	29.740229	0	156.927409	197.705978	454.999790	158.001343	199.505219	452.265180	RUARLLLLLLRR	12	0	593.442591
0	1.717964	0.572655	62.408165	0	156.927409	197.705978	454.999790	154.303112	197.956920	453.866541	RUARLLLLLLRL	12	0	363.332198
0	1.613477	0.537826	31.611051	0	156.788944	198.024552	460.775352	157.598366	200.139731	462.402711	RUARLLLLLLLR	12	0	387.554345
0	1.717755	0.572585	67.932410	0	156.788944	198.024552	460.775352	154.073366	198.085319	461.571094	RUARLLLLLLLL	12	4	205.888246
0	3.836904	1.278968	22.792567	0	212.708853	250.622581	550.274511	213.061410	250.030134	557.901292	RUALRRRRRRRR	12	0	2482.770022
0	2.738623	0.912874	51.587207	0	212.708853	250.622581	550.274511	212.836580	254.776366	552.237946	RUALRRRRRRRL	12	0	1719.772406
0	4.278458	1.340589	16.850649	0	218.633297	246.922799	544.126519	224.016735	244.663950	548.776452	RUALRRRRRRLR	12	0	2240.548557
0	1.739841	0.579947	74.900000	0	218.633297	246.922799	544.126519	220.352829	247.927273	541.655791	RUALRRRRRRLL	12	0	1647.105966
0	4.186507	1.170957	24.349838	0	207.479103	240.514540	545.840142	210.065923	237.241032	552.454855	RUALRRRRRLRR	12	0	1574.439526
0	2.536869	0.845623	48.014273	0	207.479103	240.514540	545.840142	204.753008	240.819648	549.628455	RUALRRRRRLRL	12	0	1441.217720
0	2.570953	0.723623	60.018708	0	208.108523	239.987637	534.770606	206.639717	239.490995	529.995697	RUALRRRRRLLR	12	0	1525.995233
0	2.634254	0.723623	57.708877	0	208.108523	239.987637	534.770606	210.980008	237.115986	536.441087	RUALRRRRRLLL	12	0	1138.440888
0	3.660199	1.220066	25.393317	0	191.923872	257.941554	549.552309	192.868085	258.897042	556.683679	RUALRRRRLRRR	12	0	2640.213975
0	3.022830	1.007610	40.027947	0	191.923872	257.941554	549.552309	188.013414	257.144478	553.079113	RUALRRRRLRRL	12	0	2131.548897
0	3.534833	1.178278	27.150158	0	193.131410	263.327140	544.783979	194.973846	267.428784	549.185387	RUALRRRRLRLR	12	0	1937.771725
0	2.484980	0.828327	42.750684	0	193.131410	263.327140	544.783979	190.182114	266.001513	545.623329	RUALRRRRLRLL	12	0	1852.994212
0	3.747343	0.959380	16.659830	0	190.240481	250.032110	520.859968	190.336180	247.248996	514.194359	RUALRRRRLLRR	12	0	1792.438845
0	1.604918	0.534973	74.900000	0	190.240481	250.032110	520.859968	188.198019	251.493100	519.990329	RUALRRRRLLRL	12	0	1223.218401
0	1.953607	0.570382	41.636973	0	190.524921	249.527179	529.913851	188.186952	248.964308	532.465644	RUALRRRRLLLR	12	0	908.330496
0	1.611722	0.537241	66.229194	0	190.524921	249.527179	529.913851	191.902831	247.316308	529.572553	RUALRRRRLLLL	12	0	799.330836
0	3.431192	1.143731	26.196645	0	200.110196	276.694868	531.504237	201.263340	278.497476	537.841431	RUALRRRLRRRR	12	0	1743.994552
0	2.505025	0.835008	40.895331	0	200.110196	276.694868	531.504237	197.034539	278.768800	533.570211	RUALRRRLRRRL	12	0	1610.772746
0	3.211355	1.070452	26.937045	0	203.165823	279.875417	528.064426	202.117981	284.849620	529.524370	RUALRRRLRRLR	12	0	1441.217720
0	2.915674	0.971891	31.698180	0	203.165823	279.875417	528.064426	206.232237	282.523480	531.089983	RUALRRRLRRLL	12	0	1368.551281
0	3.792497	0.963964	8.897436	0	195.983134	264.045809	505.273293	195.019338	260.145315	499.520565	RUALRRRLRLRR	12	0	1562.328453
0	1.292990	0.430997	74.900000	0	195.983134	264.045809	505.273293	193.883903	264.105659	505.375903	RUALRRRLRLRL	12	0	726.664397
0	1.861537	0.498620	37.759151	0	199.211334	270.728892	511.197789	198.605372	273.687335	511.432959	RUALRRRLRLLR	12	0	678.220104
0	1.230321	0.410107	70.622361	0	199.211334	270.728892	511.197789	201.068618	270.510063	510.325946	RUALRRRLRLLL	12	0	666.109030
0	3.283105	1.094368	19.243473	0	217.052154	266.477024	528.366328	217.500858	268.512301	534.411101	RUALRRRLLRRR	12	0	1392.773427
0	2.124954	0.708318	50.400698	0	217.052154	266.477024	528.366328	218.178661	269.738846	528.182955	RUALRRRLLRRL	12	0	920.441569
0	1.785208	0.595069	33.831758	0	221.425247	260.358393	525.450992	222.749885	258.577141	527.750595	RUALRRRLLRLR	12	0	1150.551962
0	3.543517	1.181172	18.726089	0	221.425247	260.358393	525.450992	227.076835	259.935518	526.716378	RUALRRRLLRLL	12	0	1005.219082
0	2.469045	0.578594	25.430297	0	216.284477	262.439262	512.221770	220.269148	262.866634	511.954600	RUALRRRLLLRR	12	0	787.219763
0	1.552790	0.517597	67.611157	0	216.284477	262.439262	512.221770	215.887353	264.930224	512.333062	RUALRRRLLLRL	12	0	581.331517
0	2.435675	0.578594	18.528417	0	211.622978	257.930747	508.596355	209.803637	256.662926	504.560798	RUALRRRLLLLR	12	0	811.441910
0	1.211612	0.403871	74.900000	0	211.622978	257.930747	508.596355	212.061160	256.093902	509.284464	RUALRRRLLLLL	12	0	508.665078
0	3.154986	1.051662	15.282863	0	230.505812	239.015248	519.502807	235.068872	240.128379	522.036300	RUALRRLRRRRR	12	0	1259.551621
0	2.167544	0.722515	25.406776	0	230.505812	239.015248	519.502807	231.998111	241.499471	521.968351	RUALRRLRRRRL	12	0	1126.329815
0	3.662400	1.220800	11.972659	0	225.549864	232.916475	522.328311	226.992419	230.093635	528.528237	RUALRRLRRRLR	12	0	1550.217380
0	1.595847	0.531949	74.900000	0	225.549864	232.916475	522.328311	223.071390	232.571620	523.169344	RUALRRLRRRLL	12	0	738.775470
0	2.741563	0.851484	24.065275	0	224.278720	228.597336	509.174785	226.601714	225.654953	512.139354	RUALRRLRRLRR	12	0	702.442250
0	1.399120	0.466373	63.028453	0	224.278720	228.597336	509.174785	224.990309	227.473786	506.904871	RUALRRLRRLRL	12	0	629.775811
0	1.917685	0.559047	74.900000	0	219.666457	230.901437	510.428739	216.976411	232.145286	509.240105	RUALRRLRRLLR	12	0	532.887224
0	2.648117	0.559047	45.304932	0	219.666457	230.901437	510.428739	219.702392	228.070046	514.417682	RUALRRLRRLLL	12	0	508.665078
0	3.633649	1.159216	11.679699	0	232.479962	248.048081	504.087947	236.589008	250.639158	508.221840	RUALRRLRLRRR	12	0	1174.774108
0	1.883788	0.627929	38.384839	0	232.479962	248.048081	504.087947	235.533879	247.937046	503.849489	RUALRRLRLRRL	12	0	738.775470
0	1.487056	0.495685	43.934777	0	225.226917	248.673177	499.980662	224.150104	250.134139	498.016304	RUALRRLRLRLR	12	0	520.776151
0	2.246220	0.659087	74.900000	0	225.226917	248.673177	499.980662	221.585084	248.444944	499.823870	RUALRRLRLRLL	12	0	411.776492
0	1.601295	0.505062	41.551309	0	220.301021	241.483907	489.985500	220.526766	241.821113	486.822069	RUALRRLRLLRR	12	0	629.775811
0	2.092433	0.505062	46.976701	0	220.301021	241.483907	489.985500	216.931832	241.797661	489.562032	RUALRRLRLLRL	12	0	496.554004
0	1.787787	0.505062	42.237798	0	225.132226	238.943135	493.006790	225.663951	236.112035	492.534843	RUALRRLRLLLR	12	0	629.775811
0	2.030522	0.505062	54.086307	0	225.132226	238.943135	493.006790	228.289862	239.902723	493.067232	RUALRRLRLLLL	12	0	460.220785
0	2.232339	0.744113	43.834862	0	200.127202	229.728741	467.680130	199.406321	227.472245	464.298078	RUALRRLLRRRR	12	0	968.885862
0	2.681507	0.811238	35.723133	0	200.127202	229.728741	467.680130	196.339612	231.371422	465.959977	RUALRRLLRRRL	12	0	956.774789
0	1.722605	0.431706	74.900000	0	205.128963	231.113616	469.959158	205.443662	233.813444	470.786646	RUALRRLLRRLR	12	0	544.998298
0	2.044922	0.431706	55.489460	0	205.128963	231.113616	469.959158	206.674525	229.318640	467.089859	RUALRRLLRRLL	12	0	472.331858
0	3.049192	0.811238	22.281113	0	215.561119	221.242339	480.448400	218.839110	218.725891	483.815381	RUALRRLLRLRR	12	0	993.108009
0	2.230707	0.743569	49.366694	0	215.561119	221.242339	480.448400	216.258100	218.095403	478.404754	RUALRRLLRLRL	12	0	678.220104
0	1.133956	0.377985	65.678172	0	213.323824	226.148812	476.853231	214.377628	227.622621	477.270272	RUALRRLLRLLR	12	2	581.331517
0	1.586405	0.392359	48.108077	0	213.323824	226.148812	476.853231	214.022866	224.832144	474.264319	RUALRRLLRLLL	12	0	508.665078
0	3.465281	0.781617	7.837689	0	211.630141	224.588670	495.581751	215.318085	221.226535	498.795717	RUALRRLLLRRR	12	0	726.664397
0	0.903702	0.301234	74.900000	0	211.630141	224.588670	495.581751	211.398837	223.389571	494.577262	RUALRRLLLRRL	12	2	387.554345
0	3.125722	0.781617	16.194952	0	207.882059	227.921355	498.935357	209.012569	226.511146	504.777881	RUALRRLLLRLR	12	0	581.331517
0	1.181621	0.393874	73.162269	0	207.882059	227.921355	498.935357	206.253560	228.709570	499.728782	RUALRRLLLRLL	12	2	448.109711
0	2.636542	0.781617	22.759658	0	197.244677	233.375773	486.064306	194.155140	234.250464	482.571917	RUALRRLLLLRR	12	0	581.331517
0	1.334540	0.444847	74.891066	0	197.244677	233.375773	486.064306	196.009964	232.362306	487.870163	RUALRRLLLLRL	12	0	460.220785
0	2.132722	0.698202	15.222362	0	200.437823	236.606128	486.416203	199.799949	239.344069	483.920310	RUALRRLLLLLR	12	0	617.664737
0	1.155907	0.385302	74.900000	0	200.437823	236.606128	486.416203	200.530771	237.733960	488.261668	RUALRRLLLLLL	12	2	302.776832
0	4.004889	1.334963	9.466940	0	212.990239	287.959248	503.441943	211.772931	291.999791	509.540923	RUALRLRRRRRR	12	0	1598.661673
0	1.713353	0.571118	61.042764	0	212.990239	287.959248	503.441943	212.856212	290.575549	502.278959	RUALRLRRRRRL	12	0	702.442250
0	2.552295	0.692617	27.571117	0	217.720766	282.830574	498.365396	220.544224	283.410109	502.036884	RUALRLRRRRLR	12	0	823.552983
0	1.420607	0.473536	74.900000	0	217.720766	282.830574	498.365396	218.899557	283.364766	496.012339	RUALRLRRRRLL	12	0	690.331177
0	2.063375	0.622647	74.900000	0	208.650309	275.747939	493.609943	207.302370	273.445561	491.109063	RUALRLRRRLRR	12	0	738.775470
0	3.066117	0.622647	48.469868	0	208.650309	275.747939	493.609943	205.952450	278.663858	497.313136	RUALRLRRRLRL	12	0	641.886884
0	1.871895	0.622647	59.550928	0	214.048555	275.568992	497.169592	216.365975	273.636132	497.649124	RUALRLRRRLLR	12	0	460.220785
0	2.580394	0.622647	38.709981	0	214.048555	275.568992	497.169592	214.271238	277.530869	501.722808	RUALRLRRRLLL	12	0	460.220785
0	4.118295	1.076141	14.106061	0	232.101497	264.491162	491.322911	238.241543	263.159213	494.165790	RUALRLRRLRRR	12	0	1126.329815
0	1.620216	0.540072	56.611599	0	232.101497	264.491162	491.322911	232.344956	265.465711	494.318384	RUALRLRRLRRL	12	0	835.664056
0	3.282195	0.868256	72.784326	0	225.100714	260.733474	486.897319	220.179072	260.040084	484.511273	RUALRLRRLRLR	12	0	714.553324
0	1.052674	0.350891	52.169546	0	225.100714	260.733474	486.897319	225.460428	259.488733	485.522175	RUALRLRRLRLL	12	2	448.109711
0	1.510575	0.503525	74.900000	0	228.992805	268.585435	479.125914	228.127635	268.803977	476.311333	RUALRLRRLLRR	12	0	750.886543
0	2.913207	0.615010	37.935112	0	228.992805	268.585435	479.125914	233.680852	267.931777	479.294559	RUALRLRRLLRL	12	0	581.331517
0	3.027953	0.794764	25.930993	0	229.637311	271.195316	482.696665	234.215720	271.975523	484.701333	RUALRLRRLLLR	12	0	581.331517
0	1.455383	0.485128	74.900000	0	229.637311	271.195316	482.696665	228.916060	273.416179	482.229538	RUALRLRRLLLL	12	0	532.887224
0	2.960010	0.929054	21.960073	0	215.613726	285.913882	456.744153	217.690458	289.153885	453.190936	RUALRLRLRRRR	12	0	871.997276
0	2.193079	0.731026	45.444295	0	215.613726	285.913882	456.744153	214.772157	289.265977	457.819041	RUALRLRLRRRL	12	0	617.664737
0	2.262088	0.611015	48.276390	0	212.943480	278.966741	456.410480	210.449165	276.278506	456.080134	RUALRLRLRRLR	12	0	787.219763
0	1.936148	0.611015	69.787469	0	212.943480	278.966741	456.410480	214.435476	279.845351	453.176900	RUALRLRLRRLL	12	0	593.442591
0	2.232177	0.600623	34.925087	0	220.767767	278.424090	463.270422	224.105943	278.918605	461.630178	RUALRLRLRLRR	12	0	641.886884
0	1.707613	0.569204	74.900000	0	220.767767	278.424090	463.270422	220.444345	275.777140	464.218381	RUALRLRLRLRL	12	0	484.442931
0	2.742625	0.912808	17.517522	0	220.318357	284.761934	464.943331	221.476121	289.027373	464.225573	RUALRLRLRLLR	12	0	569.220444
0	1.672039	0.557346	41.528973	0	220.318357	284.761934	464.943331	221.916729	286.034303	467.148856	RUALRLRLRLLL	12	0	423.887565
0	3.425395	1.141798	10.467216	0	210.823197	289.737588	483.075254	209.833453	293.744878	487.673059	RUALRLRLLRRR	12	0	1041.552302
0	1.182160	0.394053	74.412006	0	210.823197	289.737588	483.075254	212.672642	290.029787	483.606854	RUALRLRLLRRL	12	2	569.220444
0	2.312355	0.770785	20.415667	0	212.163508	289.718411	477.369425	211.933399	293.460458	477.039302	RUALRLRLLRLR	12	0	823.552983
0	1.858194	0.619398	63.441581	0	212.163508	289.718411	477.369425	215.140529	290.218925	477.245897	RUALRLRLLRLL	12	0	399.665418
0	2.379640	0.793213	16.456280	0	203.144645	273.070110	475.636233	200.677898	270.099844	475.923962	RUALRLRLLLRR	12	0	544.998298
0	1.470984	0.490328	69.615768	0	203.144645	273.070110	475.636233	204.832241	271.423884	475.145376	RUALRLRLLLRL	12	0	266.443612
0	2.586235	0.849088	4.519139	0	203.018734	274.302301	472.524434	201.070064	271.240204	469.914660	RUALRLRLLLLR	12	0	411.776492
0	1.238083	0.412694	74.900000	0	203.018734	274.302301	472.524434	204.259288	274.020010	470.605859	RUALRLRLLLLL	12	0	326.998979
0	2.605889	0.862900	36.467725	0	208.748651	244.922080	433.048644	207.041783	242.834730	429.029187	RUALRLLRRRRR	12	0	653.997957
0	2.001395	0.667132	55.026209	0	208.748651	244.922080	433.048644	210.990367	246.278738	430.676246	RUALRLLRRRRL	12	0	617.664737
0	2.390771	0.682850	29.018926	0	208.768868	242.132151	438.632803	207.382749	238.536433	438.015396	RUALRLLRRRLR	12	0	678.220104
0	1.474562	0.491521	74.900000	0	208.768868	242.132151	438.632803	210.979249	241.783355	439.689514	RUALRLLRRRLL	12	0	544.998298
0	2.649553	0.732391	37.290302	0	201.051338	245.914960	443.938956	198.485348	242.479885	443.439737	RUALRLLRRLRR	12	0	666.109030
0	1.760964	0.586988	68.194621	0	201.051338	245.914960	443.938956	200.090062	247.319346	446.770781	RUALRLLRRLRL	12	0	653.997957
0	2.465044	0.628271	31.569287	0	202.606558	247.957948	438.464732	200.603935	246.259213	434.741061	RUALRLLRRLLR	12	0	544.998298
0	1.495688	0.498563	74.900000	0	202.606558	247.957948	438.464732	202.919084	250.292023	437.721111	RUALRLLRRLLL	12	0	472.331858
0	2.105316	0.701772	26.022672	0	221.792116	259.504950	434.048876	222.469556	260.057256	429.977897	RUALRLLRLRRR	12	0	847.775130
0	1.562913	0.520971	47.623463	0	221.792116	259.504950	434.048876	223.210984	257.545827	433.093611	RUALRLLRLRRL	12	0	678.220104
0	3.210656	1.043270	16.890429	0	224.527713	264.567845	438.260097	227.474522	268.663514	436.619216	RUALRLLRLRLR	12	0	690.331177
0	1.662093	0.554031	46.640475	0	224.527713	264.567845	438.260097	226.789355	264.940707	440.019695	RUALRLLRLRLL	12	0	532.887224
0	1.551552	0.492534	56.781512	0	213.269295	263.457469	442.169035	212.752486	265.074481	439.874149	RUALRLLRLLRR	12	0	532.887224
0	1.933870	0.492534	57.542645	0	213.269295	263.457469	442.169035	210.761577	262.565910	444.227136	RUALRLLRLLRL	12	0	423.887565
0	3.223742	0.808736	11.932247	0	218.307270	267.001772	443.288023	220.904362	271.505063	442.476814	RUALRLLRLLLR	12	0	605.553664
0	1.173608	0.391203	74.900000	0	218.307270	267.001772	443.288023	218.713996	267.161743	445.572808	RUALRLLRLLLL	12	2	351.221125
0	1.565925	0.521975	55.310470	0	232.273649	256.306662	471.691204	232.371086	255.370204	474.600929	RUALRLLLRRRR	12	0	702.442250
0	3.122900	0.948092	26.820614	0	232.273649	256.306662	471.691204	236.760416	258.267016	473.339250	RUALRLLLRRRL	12	0	641.886884
0	2.117057	0.700470	29.517523	0	231.610162	254.137293	469.562322	234.981482	254.313145	470.383547	RUALRLLLRRLR	12	0	314.887905
0	1.342857	0.447619	53.882569	0	231.610162	254.137293	469.562322	231.766097	252.210376	470.809393	RUALRLLLRRLL	12	0	302.776832
0	3.259929	0.817386	22.309009	0	227.942702	262.369597	459.329142	231.805621	265.910647	458.361930	RUALRLLLRLRR	12	0	544.998298
0	1.814665	0.604888	74.900000	0	227.942702	262.369597	459.329142	225.725383	263.998432	458.020504	RUALRLLLRLRL	12	0	387.554345
0	2.150873	0.454073	23.505788	0	228.445559	258.438168	460.282908	231.881126	258.860115	460.888655	RUALRLLLRLLR	12	0	351.221125
0	1.189230	0.396410	74.900000	0	228.445559	258.438168	460.282908	228.522386	257.222662	458.435899	RUALRLLLRLLL	12	2	314.887905
0	2.580969	0.553079	17.826658	0	208.744520	249.773266	463.092084	204.755283	248.492531	462.826679	RUALRLLLLRRR	12	0	423.887565
0	1.154346	0.384782	74.900000	0	208.744520	249.773266	463.092084	208.288265	251.551864	462.616812	RUALRLLLLRRL	12	2	290.665759
0	2.107892	0.553079	24.023171	0	213.850144	249.445517	467.756269	216.058234	248.659903	470.831539	RUALRLLLLRLR	12	0	326.998979
0	0.596714	0.198905	74.900000	0	213.850144	249.445517	467.756269	214.177417	250.323681	468.063934	RUALRLLLLRLL	12	24	193.777172
0	1.802626	0.600875	26.146645	0	212.763740	243.781629	458.310870	210.572530	241.857549	457.957951	RUALRLLLLLRR	12	0	423.887565
0	1.461638	0.487213	39.349844	0	212.763740	243.781629	458.310870	212.751578	242.602311	455.773189	RUALRLLLLLRL	12	0	363.332198
0	2.112684	0.632030	13.160804	0	217.632619	244.479997	462.927519	219.970876	243.314085	465.669555	RUALRLLLLLLR	12	0	278.554685
0	1.171439	0.390480	74.900000	0	217.632619	244.479997	462.927519	219.196380	245.531907	462.592896	RUALRLLLLLLL	12	24	108.999660
0	3.949492	1.316497	19.768182	0	170.825976	284.569705	534.302791	173.953255	288.189675	539.570631	RUALLRRRRRRR	12	0	1974.104945
0	1.979057	0.659686	52.325609	0	170.825976	284.569705	534.302791	171.557456	282.710168	537.404696	RUALLRRRRRRL	12	0	1683.439186
0	2.424488	0.808163	49.388384	0	164.341977	285.382586	532.368802	161.462329	284.004155	535.211757	RUALLRRRRRLR	12	0	1525.995233
0	3.360701	1.120234	34.445155	0	164.341977	285.382586	532.368802	163.523219	290.029552	535.755707	RUALLRRRRRLL	12	0	1477.550940
0	2.474795	0.766581	32.603946	0	168.938847	288.121028	520.702036	167.016641	291.624617	521.269222	RUALLRRRRLRR	12	0	908.330496
0	3.137193	0.766581	27.957381	0	168.938847	288.121028	520.702036	170.992720	291.737323	524.332986	RUALLRRRRLRL	12	0	823.552983
0	2.418189	0.766581	51.216871	0	172.533024	281.712464	515.198044	173.222254	279.451869	511.333461	RUALLRRRRLLR	12	0	993.108009
0	1.884168	0.628056	53.346103	0	172.533024	281.712464	515.198044	175.195286	281.019931	516.854676	RUALLRRRRLLL	12	0	641.886884
0	3.251774	1.083925	29.812462	0	148.081189	284.377579	521.481243	146.082675	288.539755	524.647236	RUALLRRRLRRR	12	0	1283.773768
0	2.338821	0.779607	49.057156	0	148.081189	284.377579	521.481243	147.067270	282.783249	525.540292	RUALLRRRLRRL	12	0	1174.774108
0	2.119865	0.706622	46.789955	0	145.101133	282.094620	516.390549	142.709803	279.618175	516.574680	RUALLRRRLRLR	12	0	1380.662354
0	3.498004	1.086108	35.364528	0	145.101133	282.094620	516.390549	140.573324	285.436082	517.392950	RUALLRRRLRLL	12	0	1053.663375
0	3.685974	1.228287	19.899812	0	152.668566	293.566482	512.183232	148.975333	298.272147	512.600262	RUALLRRRLLRR	12	0	1501.773087
0	2.790830	0.930277	32.765794	0	152.668566	293.566482	512.183232	153.298227	297.394258	515.076930	RUALLRRRLLRL	12	0	1247.440548
0	3.105439	0.782094	64.630287	0	156.624826	287.717978	505.144618	159.608938	284.622276	501.891026	RUALLRRRLLLR	12	0	1138.440888
0	1.128116	0.376039	74.900000	0	156.624826	287.717978	505.144618	155.047757	288.118594	504.104251	RUALLRRRLLLL	12	2	641.886884
0	4.633492	1.060052	13.939310	0	169.510664	265.044616	528.094091	169.341797	267.164823	536.983888	RUALLRRLRRRR	12	0	1368.551281
0	1.659240	0.553080	74.900000	0	169.510664	265.044616	528.094091	171.853517	266.352734	527.759229	RUALLRRLRRRL	12	0	932.552643
0	3.713786	1.060052	17.541952	0	167.098972	260.645156	526.784077	165.584684	260.613600	533.974060	RUALLRRLRRLR	12	0	1005.219082
0	1.440091	0.480030	74.900000	0	167.098972	260.645156	526.784077	167.443718	258.329980	526.751841	RUALLRRLRRLL	12	0	787.219763
0	2.332372	0.777457	20.714943	0	174.155674	258.521140	502.643584	176.571665	258.408336	499.051368	RUALLRRLRLRR	12	0	1114.218742
0	1.847358	0.615786	43.217114	0	174.155674	258.521140	502.643584	173.160071	259.686017	499.466150	RUALLRRLRLRL	12	0	726.664397
0	2.194417	0.731472	19.825714	0	172.141450	254.212049	504.604719	173.132757	251.366666	502.255789	RUALLRRLRLLR	12	0	859.886203
0	1.696564	0.565521	38.530701	0	172.141450	254.212049	504.604719	170.396870	252.943229	502.490832	RUALLRRLRLLL	12	0	605.553664
0	2.940677	0.980226	23.522112	0	151.733813	263.657531	525.460851	150.317839	265.790437	530.427531	RUALLRRLLRRR	12	0	1186.885181
0	2.211270	0.737090	36.716558	0	151.733813	263.657531	525.460851	152.010403	261.914059	529.313292	RUALLRRLLRRL	12	0	1053.663375
0	3.340082	1.113361	7.284216	0	146.804954	263.929841	519.510553	141.526609	263.976087	521.073605	RUALLRRLLRLR	12	0	1332.218061
0	0.955567	0.318522	74.900000	0	146.804954	263.929841	519.510553	146.497684	265.391257	518.984962	RUALLRRLLRLL	12	2	593.442591
0	1.780686	0.571662	60.638810	0	155.529535	257.330449	508.275375	153.668940	255.969001	510.428640	RUALLRRLLLRR	12	0	496.554004
0	2.053405	0.571662	50.776805	0	155.529535	257.330449	508.275375	156.717721	255.278270	505.385225	RUALLRRLLLRL	12	0	484.442931
0	1.953254	0.468399	53.203135	0	155.195822	260.618769	506.164074	156.793683	260.876023	502.803206	RUALLRRLLLLR	12	0	508.665078
0	1.908172	0.468399	72.998412	0	155.195822	260.618769	506.164074	152.128604	260.904594	506.609555	RUALLRRLLLLL	12	0	435.998638
0	2.987345	0.995782	32.927321	0	134.711091	273.819703	499.473001	134.646654	278.471822	501.183800	RUALLRLRRRRR	12	0	1211.107328
0	3.414706	1.138235	35.950931	0	134.711091	273.819703	499.473001	129.853815	275.141205	502.350467	RUALLRLRRRRL	12	0	980.996936
0	3.597321	1.029332	15.115703	0	134.850659	266.727259	500.021489	130.069946	265.838603	504.017388	RUALLRLRRRLR	12	0	1077.885522
0	2.006372	0.668791	74.900000	0	134.850659	266.727259	500.021489	136.337338	264.247060	501.877188	RUALLRLRRRLL	12	0	569.220444
0	3.822238	1.035291	14.477295	0	134.382737	261.731618	492.769142	128.538414	261.256514	495.296573	RUALLRLRRLRR	12	0	690.331177
0	1.637742	0.545914	74.900000	0	134.382737	261.731618	492.769142	134.902476	259.323692	494.010988	RUALLRLRRLRL	12	0	448.109711
0	1.302892	0.434297	50.328172	0	137.043534	263.158666	488.267112	136.769517	261.978218	486.130078	RUALLRLRRLLR	12	0	641.886884
0	1.843074	0.468788	58.015075	0	137.043534	263.158666	488.267112	134.543767	264.742258	488.842620	RUALLRLRRLLL	12	0	411.776492
0	2.462272	0.820757	22.470708	0	151.234257	277.301234	486.946820	148.893888	279.760740	489.554758	RUALLRLRLRRR	12	0	726.664397
0	2.508066	0.836022	26.761576	0	151.234257	277.301234	486.946820	151.052554	281.372740	487.072092	RUALLRLRLRRL	12	0	605.553664
0	1.926627	0.562706	74.900000	0	156.178478	272.869274	485.236484	157.785159	270.252284	485.992485	RUALLRLRLRLR	12	0	411.776492
0	1.913335	0.562706	31.889049	0	156.178478	272.869274	485.236484	158.932087	273.871565	483.954390	RUALLRLRLRLL	12	0	387.554345
0	1.769657	0.493160	31.918307	0	157.791653	266.989627	476.429157	159.608325	267.866503	473.905979	RUALLRLRLLRR	12	0	399.665418
0	1.528981	0.493160	39.128107	0	157.791653	266.989627	476.429157	159.474992	265.206276	475.932494	RUALLRLRLLRL	12	0	387.554345
0	1.292751	0.430917	54.677466	0	152.804224	268.102005	477.470130	151.407535	266.623703	476.819578	RUALLRLRLLLR	12	0	387.554345
0	1.569456	0.474129	47.373590	0	152.804224	268.102005	477.470130	151.504757	270.224166	476.778374	RUALLRLRLLLL	12	0	326.998979
0	3.209368	0.808909	27.336528	0	169.406384	242.641475	457.382368	170.588758	239.463146	452.504783	RUALLRLLRRRR	12	0	835.664056
0	1.846412	0.615471	60.951806	0	169.406384	242.641475	457.382368	172.018433	241.883297	458.943707	RUALLRLLRRRL	12	0	762.997617
0	1.739106	0.455110	74.900000	0	167.429111	246.623141	457.988883	169.011934	248.848499	458.887829	RUALLRLLRRLR	12	0	484.442931
0	2.155785	0.455110	45.838037	0	167.429111	246.623141	457.988883	167.481015	245.387478	453.954771	RUALLRLLRRLL	12	0	484.442931
0	2.128549	0.709516	38.674667	0	155.475546	246.896767	461.243749	152.099613	246.795203	462.167678	RUALLRLLRLRR	12	0	678.220104
0	2.197953	0.732651	55.747718	0	155.475546	246.896767	461.243749	155.236547	244.528304	457.965762	RUALLRLLRLRL	12	0	496.554004
0	1.335982	0.433238	49.533907	0	158.638009	250.518907	461.189282	158.252805	252.561344	461.963569	RUALLRLLRLLR	12	0	484.442931
0	1.668456	0.433238	63.609836	0	158.638009	250.518907	461.189282	159.182805	250.326729	457.928954	RUALLRLLRLLL	12	0	314.887905
0	2.594271	0.612314	18.321593	0	164.687778	246.387920	475.793460	168.555524	245.099419	474.466552	RUALLRLLLRRR	12	0	508.665078
0	1.317505	0.439168	74.900000	0	164.687778	246.387920	475.793460	164.005136	244.397857	476.285689	RUALLRLLLRRL	12	0	314.887905
0	1.821747	0.452135	37.226556	0	163.089444	250.233005	477.743171	165.371313	251.916274	476.692961	RUALLRLLLRLR	12	0	411.776492
0	1.601361	0.452135	74.900000	0	163.089444	250.233005	477.743171	162.674224	250.374426	480.900092	RUALLRLLLRLL	12	0	278.554685
0	1.660153	0.553384	25.129021	0	149.685825	251.336536	476.105419	147.329444	252.545511	475.468380	RUALLRLLLLRR	12	0	472.331858
0	2.066604	0.612314	23.776075	0	149.685825	251.336536	476.105419	146.526646	250.232225	476.463252	RUALLRLLLLRL	12	0	399.665418
0	3.056783	0.612314	21.978020	0	151.020440	250.745511	481.190462	146.740836	251.147306	484.257134	RUALLRLLLLLR	12	0	339.110052
0	1.522336	0.507445	61.249867	0	151.020440	250.745511	481.190462	151.845597	249.830640	483.830944	RUALLRLLLLLL	12	0	290.665759
0	4.100221	1.152459	25.474423	0	177.134615	302.351671	513.226226	176.856593	305.384629	520.520351	RUALLLRRRRRR	12	0	1102.107668
0	2.649468	0.883156	42.888797	0	177.134615	302.351671	513.226226	173.543690	304.691901	513.742477	RUALLLRRRRRL	12	0	1077.885522
0	2.860656	0.762184	72.875476	0	181.939611	294.984999	509.235800	182.083766	291.222110	505.879258	RUALLLRRRRLR	12	0	1089.996595
0	3.290426	0.762184	50.634613	0	181.939611	294.984999	509.235800	184.171361	295.163151	515.212366	RUALLLRRRRLL	12	0	956.774789
0	3.361825	1.120608	24.874340	0	183.125129	309.096373	507.994322	181.053099	313.365516	511.328461	RUALLLRRRLRR	12	0	1102.107668
0	2.053322	0.684441	51.570561	0	183.125129	309.096373	507.994322	184.900077	311.682824	506.591593	RUALLLRRRLRL	12	0	968.885862
0	3.527557	1.175852	9.416967	0	186.526572	305.459022	512.634377	188.308467	307.720273	518.735766	RUALLLRRRLLR	12	0	1295.884841
0	1.322333	0.440778	74.900000	0	186.526572	305.459022	512.634377	188.579718	304.861904	512.364475	RUALLLRRRLLL	12	0	569.220444
0	3.223420	1.074473	31.378459	0	175.928798	312.207829	494.701800	172.789932	315.532860	497.849651	RUALLLRRLRRR	12	0	1186.885181
0	3.288498	1.096166	33.342648	0	175.928798	312.207829	494.701800	177.847389	317.162060	495.427673	RUALLLRRLRRL	12	0	1102.107668
0	1.580566	0.526855	54.976268	0	178.667911	307.064809	488.415434	178.294080	306.725552	485.315927	RUALLLRRLRLR	12	0	726.664397
0	2.090622	0.653228	40.670378	0	178.667911	307.064809	488.415434	180.990220	309.523096	488.003647	RUALLLRRLRLL	12	0	690.331177
0	3.897136	0.865640	7.965631	0	168.022581	301.876548	495.161204	163.794992	306.008403	497.962702	RUALLLRRLLRR	12	0	1174.774108
0	1.031227	0.343742	63.027141	0	168.022581	301.876548	495.161204	167.438110	301.308385	496.963389	RUALLLRRLLRL	12	2	690.331177
0	2.720141	0.767383	48.431124	0	170.884969	294.970438	488.923261	172.196098	290.921798	487.446980	RUALLLRRLLLR	12	0	1041.552302
0	1.404200	0.468067	63.973270	0	170.884969	294.970438	488.923261	169.562231	295.563513	486.753956	RUALLLRRLLLL	12	0	775.108690
0	2.881116	0.960372	20.473496	0	196.477811	307.462258	481.130439	196.532020	311.341355	484.358264	RUALLLRLRRRR	12	0	908.330496
0	1.890030	0.630010	37.967609	0	196.477811	307.462258	481.130439	199.000533	309.197355	481.441341	RUALLLRLRRRL	12	0	787.219763
0	2.948585	0.715693	27.339531	0	193.300524	305.876515	476.384523	193.823171	310.554480	475.273571	RUALLLRLRRLR	12	0	678.220104
0	1.787103	0.595701	74.900000	0	193.300524	305.876515	476.384523	190.654560	305.334734	475.068585	RUALLLRLRRLL	12	0	520.776151
0	3.423160	0.754393	21.806355	0	198.507917	300.788959	468.420292	201.133736	304.966129	465.255074	RUALLLRLRLRR	12	0	835.664056
0	2.317247	0.754393	74.900000	0	198.507917	300.788959	468.420292	197.265771	299.067598	464.591851	RUALLLRLRLRL	12	0	544.998298
0	3.204864	0.729311	27.882403	0	200.584920	299.910059	470.823896	204.006337	303.767574	469.909722	RUALLLRLRLLR	12	0	787.219763
0	2.220818	0.729311	74.900000	0	200.584920	299.910059	470.823896	202.478477	296.975832	469.698751	RUALLLRLRLLL	12	0	557.109371
0	3.701641	0.893535	6.716311	0	196.016158	299.445903	494.272086	197.704432	304.109647	498.463252	RUALLLRLLRRR	12	0	920.441569
0	1.063177	0.354392	74.900000	0	196.016158	299.445903	494.272086	197.721413	299.165838	494.251611	RUALLLRLLRRL	12	2	375.443272
0	2.043349	0.477063	28.279810	0	192.810199	294.699052	492.416906	193.170330	293.998378	496.386985	RUALLLRLLRLR	12	0	460.220785
0	1.202428	0.400809	74.900000	0	192.810199	294.699052	492.416906	191.619156	296.248727	492.430082	RUALLLRLLRLL	12	0	375.443272
0	1.974152	0.658051	38.303106	0	189.398535	281.697248	485.643619	189.019121	278.778349	487.216171	RUALLLRLLLRR	12	0	484.442931
0	1.985038	0.661679	39.214690	0	189.398535	281.697248	485.643619	187.290403	280.320913	483.160530	RUALLLRLLLRL	12	0	472.331858
0	2.444044	0.727154	10.851442	0	192.143747	282.564096	483.343499	192.356836	279.279634	480.606099	RUALLLRLLLLR	12	0	411.776492
0	1.361902	0.453967	74.900000	0	192.143747	282.564096	483.343499	192.759375	283.599515	481.058258	RUALLLRLLLLL	12	0	339.110052
0	3.701729	0.704425	15.780276	0	197.686899	280.617716	451.580033	200.773678	285.778322	451.317250	RUALLLLRRRRR	12	0	629.775811
0	1.353441	0.451147	74.900000	0	197.686899	280.617716	451.580033	198.738536	279.884245	449.380373	RUALLLLRRRRL	12	0	472.331858
0	2.534284	0.561972	74.900000	0	195.844689	276.616744	456.293558	194.460254	273.272278	458.713330	RUALLLLRRRLR	12	0	290.665759
0	1.057078	0.352359	67.655621	0	195.844689	276.616744	456.293558	196.152967	278.185431	457.068442	RUALLLLRRRLL	12	24	157.443953
0	2.997083	0.704425	15.311600	0	190.781692	282.266506	455.788267	191.917664	287.003147	455.894582	RUALLLLRRLRR	12	0	448.109711
0	1.077195	0.359065	64.978887	0	190.781692	282.266506	455.788267	189.935682	282.746570	457.579627	RUALLLLRRLRL	12	2	363.332198
0	2.931362	0.704425	8.797089	0	186.141181	250.496165	440.551236	185.514496	246.050890	438.586061	RUALLLLRLRRR	12	0	569.220444
0	1.204978	0.401659	74.900000	0	186.141181	250.496165	440.551236	184.188656	250.586295	440.395900	RUALLLLRLRRL	12	4	230.110392
0	2.933282	0.704425	18.839342	0	188.543605	253.645256	438.722145	189.629020	250.370011	434.673287	RUALLLLRLRLR	12	0	423.887565
0	1.986326	0.662109	74.900000	0	188.543605	253.645256	438.722145	188.860840	256.118164	436.197904	RUALLLLRLRLL	12	0	242.221466
0	2.660866	0.685002	20.122838	0	174.156277	277.383278	463.784025	171.809895	280.533193	466.012350	RUALLLLLRRRR	12	0	375.443272
0	1.140920	0.380307	74.900000	0	174.156277	277.383278	463.784025	172.908970	276.986614	462.167443	RUALLLLLRRRL	12	2	302.776832
0	1.518858	0.506286	30.868228	0	178.347093	278.229196	463.318718	179.497145	280.107888	461.946787	RUALLLLLRRLR	12	0	326.998979
0	1.565942	0.521981	37.642909	0	178.347093	278.229196	463.318718	178.880983	280.101154	465.336686	RUALLLLLRRLL	12	0	266.443612
0	2.878497	0.600922	11.478488	0	172.845069	273.803400	468.155978	169.944078	276.785744	470.789883	RUALLLLLRLRR	12	0	326.998979
0	0.934035	0.311345	74.900000	0	172.845069	273.803400	468.155978	171.675792	272.835298	468.123716	RUALLLLLRLRL	12	24	205.888246
0	1.862861	0.505818	43.053902	0	177.703161	270.159336	467.903794	179.178418	267.539080	468.342276	RUALLLLLRLLR	12	0	278.554685
0	0.880689	0.293563	74.900000	0	177.703161	270.159336	467.903794	178.900089	270.903800	468.211320	RUALLLLLRLLL	12	24	230.110392
0	2.676649	0.685002	10.513077	0	175.730722	258.025477	449.185692	175.320786	254.415286	446.240827	RUALLLLLLRRR	12	0	411.776492
0	1.119900	0.373300	74.900000	0	175.730722	258.025477	449.185692	176.416446	258.773956	447.326460	RUALLLLLLRRL	12	24	205.888246
0	1.427030	0.464036	26.897499	0	173.718329	262.047138	452.008347	171.409945	262.217756	452.194482	RUALLLLLLRLR	12	4	230.110392
0	1.561651	0.464036	74.900000	0	173.718329	262.047138	452.008347	174.043114	264.563196	452.116108	RUALLLLLLRLL	12	4	145.332879
0	1.914951	0.638317	36.528099	0	179.652607	256.754601	457.593086	179.924897	253.957523	455.946328	RUALLLLLLLRR	12	0	254.332539
0	1.749646	0.583215	53.584716	0	179.652607	256.754601	457.593086	181.462152	255.958643	460.108793	RUALLLLLLLRL	12	4	205.888246
0	3.039163	1.013054	28.399643	0	78.761433	246.858121	382.040187	75.670558	243.199804	383.530961	RUBLRRRRRRR	11	0	1768.216699
0	3.208787	1.069596	37.113105	0	78.761433	246.858121	382.040187	73.730254	248.228634	382.185580	RUBLRRRRRRL	11	0	1320.106988
0	4.472893	1.024149	20.142780	0	82.094388	248.629234	375.465049	76.013096	248.532642	370.563383	RUBLRRRRRLR	11	0	1780.327772
0	2.580025	0.860008	74.900000	0	82.094388	248.629234	375.465049	84.542742	247.069834	371.740820	RUBLRRRRRLL	11	0	1235.329475
0	4.155381	1.385127	14.108150	0	80.964401	262.876416	377.599483	75.020501	265.365385	375.108527	RUBLRRRRLRR	11	0	2083.104604
0	2.114824	0.704941	46.271227	0	80.964401	262.876416	377.599483	80.161097	266.143394	378.468462	RUBLRRRRLRL	11	0	1380.662354
0	2.110783	0.668501	45.416075	0	88.892886	260.138887	376.506523	91.436937	262.439959	376.419576	RUBLRRRRLLR	11	0	1005.219082
0	1.848206	0.616069	55.419460	0	88.892886	260.138887	376.506523	88.052805	260.136991	372.957572	RUBLRRRRLLL	11	0	993.108009
0	3.488236	1.162745	22.634932	0	84.998147	246.800110	398.608286	79.798888	248.112209	400.875686	RUBLRRRLRRR	11	0	1356.440207
0	2.778660	0.926220	36.486348	0	84.998147	246.800110	398.608286	81.768119	243.653692	398.927609	RUBLRRRLRRL	11	0	1102.107668
0	2.341218	0.653075	68.007514	0	93.068821	245.426303	398.784958	96.380687	243.855782	397.525520	RUBLRRRLRLR	11	0	799.330836
0	1.414600	0.471533	54.417570	0	93.068821	245.426303	398.784958	93.962047	245.655782	401.376635	RUBLRRRLRLL	11	0	641.886884
0	3.436699	0.810104	23.036145	0	91.317096	257.715004	393.899982	86.098900	259.478385	395.046162	RUBLRRRLLRR	11	0	980.996936
0	2.056607	0.685536	61.978141	0	91.317096	257.715004	393.899982	91.730258	260.662336	392.026656	RUBLRRRLLRL	11	0	726.664397
0	2.009075	0.669692	38.911569	0	98.237616	255.780601	396.605000	100.011535	255.516637	399.963000	RUBLRRRLLLR	11	0	702.442250
0	2.015065	0.671688	74.900000	0	98.237616	255.780601	396.605000	101.214168	255.151668	395.111577	RUBLRRRLLLL	11	0	617.664737
0	1.828842	0.609614	64.647860	0	119.843060	262.927808	379.909119	121.670915	265.223352	379.323249	RUBLRRLRRRR	11	0	762.997617
0	3.217612	0.935168	30.906972	0	119.843060	262.927808	379.909119	115.435995	265.591606	378.783566	RUBLRRLRRRL	11	0	762.997617
0	1.472126	0.490709	39.019836	0	119.483441	257.133014	378.473182	117.436218	255.895193	378.537755	RUBLRRLRRLR	11	0	629.775811
0	1.962341	0.654114	30.775126	0	119.483441	257.133014	378.473182	118.565065	256.396475	374.825576	RUBLRRLRRLL	11	0	581.331517
0	4.171509	1.003873	12.615155	0	140.262476	259.801898	383.032686	147.026451	260.276541	383.083979	RUBLRRLRLRR	11	0	1053.663375
0	1.555534	0.518511	74.900000	0	140.262476	259.801898	383.032686	140.201692	262.278592	382.410619	RUBLRRLRLRL	11	0	617.664737
0	3.582871	0.760430	9.031053	0	138.882749	254.857303	394.797621	144.648948	254.668768	395.776818	RUBLRRLLRRR	11	0	690.331177
0	1.132715	0.377572	74.900000	0	138.882749	254.857303	394.797621	139.173884	256.656875	394.479500	RUBLRRLLRRL	11	2	351.221125
0	1.607888	0.535963	28.046528	0	133.310311	252.147915	396.638104	134.123687	249.813749	397.682862	RUBLRRLLRLR	11	0	387.554345
0	1.310610	0.436870	57.038667	0	133.310311	252.147915	396.638104	133.477096	252.743294	399.146499	RUBLRRLLRLL	11	0	266.443612
0	2.440594	0.668188	17.262120	0	121.432743	259.145787	393.549622	117.799180	260.575844	392.687912	RUBLRRLLLRR	11	0	520.776151
0	1.156415	0.385472	74.107203	0	121.432743	259.145787	393.549622	122.188217	260.858900	393.344059	RUBLRRLLLRL	11	2	339.110052
0	1.398737	0.466246	40.006180	0	122.929202	254.714677	396.776861	122.524188	254.328806	399.488339	RUBLRRLLLLR	11	0	435.998638
0	1.757036	0.585679	45.801089	0	122.929202	254.714677	396.776861	121.228950	252.471663	396.180402	RUBLRRLLLLL	11	0	339.110052
0	3.536608	0.971707	12.655122	0	163.879330	236.487310	386.711333	169.505977	237.514008	385.999773	RUBLRLRRRRR	11	0	896.219423
0	2.009753	0.669918	32.566525	0	163.879330	236.487310	386.711333	166.606844	234.918801	387.792838	RUBLRLRRRRL	11	0	641.886884
0	1.926454	0.572356	57.049831	0	156.511807	236.545531	390.264728	154.189843	237.761801	392.372630	RUBLRLRRRLR	11	0	702.442250
0	1.520726	0.506909	74.900000	0	156.511807	236.545531	390.264728	156.018240	234.202630	391.020798	RUBLRLRRRLL	11	0	351.221125
0	2.249692	0.653728	43.067964	0	152.209264	232.293367	378.161349	155.613931	231.627183	376.738670	RUBLRLRRLRR	11	0	520.776151
0	2.111747	0.653728	55.405612	0	152.209264	232.293367	378.161349	150.504506	231.081284	374.812599	RUBLRLRRLRL	11	0	460.220785
0	1.456364	0.485455	51.209875	0	148.639119	231.910427	383.368532	149.054059	229.746256	384.432884	RUBLRLRRLLR	11	0	411.776492
0	1.730576	0.565635	44.181862	0	148.639119	231.910427	383.368532	145.858471	231.833756	383.883619	RUBLRLRRLLL	11	0	387.554345
0	3.143687	0.971707	13.749699	0	161.815222	245.694805	380.232176	166.911990	245.845455	379.819306	RUBLRLRLRRR	11	0	847.775130
0	1.965204	0.655068	41.710782	0	161.815222	245.694805	380.232176	163.469133	248.036883	378.499306	RUBLRLRLRRL	11	0	484.442931
0	1.889873	0.543662	28.193684	0	155.454569	245.793706	384.463169	155.812741	246.286224	388.167902	RUBLRLRLRLR	11	0	484.442931
0	1.322780	0.440927	74.900000	0	155.454569	245.793706	384.463169	154.741271	247.692624	383.585771	RUBLRLRLRLL	11	0	326.998979
0	1.675351	0.558450	40.096303	0	145.003376	243.830064	376.667234	142.311116	243.425311	376.745795	RUBLRLRLLRR	11	0	532.887224
0	1.649363	0.549788	43.265200	0	145.003376	243.830064	376.667234	144.306787	246.221848	375.447960	RUBLRLRLLRL	11	0	508.665078
0	2.113110	0.632513	49.312126	0	148.730044	240.853923	374.036126	151.784368	240.648939	372.119236	RUBLRLRLLLR	11	0	496.554004
0	2.104612	0.632513	60.120511	0	148.730044	240.853923	374.036126	146.360249	239.323465	371.655009	RUBLRLRLLLL	11	0	435.998638
0	4.871447	0.971707	11.734369	0	101.653075	236.449278	374.466333	94.085462	236.499354	371.598949	RUBLRLLRRRR	11	0	1138.440888
0	1.437866	0.479289	74.900000	0	101.653075	236.449278	374.466333	102.189991	237.038536	371.763046	RUBLRLLRRRL	11	0	787.219763
0	4.195442	0.971707	8.714613	0	103.284522	234.143852	381.171567	96.835419	232.909841	383.438234	RUBLRLLRRLR	11	0	823.552983
0	1.053548	0.351183	74.900000	0	103.284522	234.143852	381.171567	103.524033	232.508410	381.722807	RUBLRLLRRLL	11	2	605.553664
0	2.069752	0.636201	42.619478	0	119.903822	234.998831	374.144627	122.582293	233.532632	372.406776	RUBLRLLRLRR	11	0	544.998298
0	1.682225	0.560742	58.435071	0	119.903822	234.998831	374.144627	117.915021	234.208389	372.050413	RUBLRLLRLRL	11	0	532.887224
0	1.485682	0.495227	51.239616	0	121.022667	239.422844	375.812236	123.024126	240.453706	376.887341	RUBLRLLRLLR	11	0	460.220785
0	2.088816	0.645720	41.193723	0	121.022667	239.422844	375.812236	120.926100	241.528706	372.537341	RUBLRLLRLLL	11	0	387.554345
0	4.159576	0.864746	6.030930	0	112.327146	231.866542	393.117748	105.787777	230.566734	394.500436	RUBLRLLLRRR	11	0	569.220444
0	0.681680	0.227227	65.935385	0	112.327146	231.866542	393.117748	112.184166	230.768410	393.070649	RUBLRLLLRRL	11	2	399.665418
0	1.593689	0.432517	74.900000	0	118.675329	234.677790	394.345191	120.514952	236.493502	394.557504	RUBLRLLLRLR	11	0	302.776832
0	1.121400	0.373800	49.461498	0	118.675329	234.677790	394.345191	119.768833	234.443038	396.116206	RUBLRLLLRLL	11	2	266.443612
0	1.464081	0.488027	41.614840	0	126.468826	230.841383	388.140941	126.147962	228.490015	387.921601	RUBLRLLLLRR	11	0	326.998979
0	1.392395	0.464132	51.776212	0	126.468826	230.841383	388.140941	127.947962	230.904830	386.034564	RUBLRLLLLRL	11	0	290.665759
0	1.995520	0.494643	59.068996	0	128.764525	233.192732	391.199950	130.258715	236.069485	391.058432	RUBLRLLLLLR	11	0	314.887905
0	1.579658	0.494643	33.976611	0	128.764525	233.192732	391.199950	130.744429	232.087068	392.681875	RUBLRLLLLLL	11	0	254.332539
0	4.004707	0.900146	8.753300	0	93.898406	228.613148	414.006515	87.473372	227.776844	413.233760	RUBLLRRRRRR	11	0	811.441910
0	1.651944	0.550648	37.075835	0	93.898406	228.613148	414.006515	92.192702	228.709352	411.457567	RUBLLRRRRRL	11	0	496.554004
0	1.854086	0.618029	63.021660	0	102.649082	226.940549	413.296249	105.053735	225.464329	414.599178	RUBLLRRRRLR	11	0	678.220104
0	1.977230	0.659077	48.372807	0	102.649082	226.940549	413.296249	105.267881	227.254525	411.036573	RUBLLRRRRLL	11	0	617.664737
0	3.208168	1.069389	28.914594	0	90.533808	229.770955	427.090840	85.442673	229.265558	425.848534	RUBLLRRRLRR	11	0	811.441910
0	3.164226	1.054742	30.877141	0	90.533808	229.770955	427.090840	87.114035	229.843823	431.817004	RUBLLRRRLRL	11	0	775.108690
0	1.527456	0.509152	74.900000	0	98.452538	228.883785	427.479844	100.517279	227.603553	426.849519	RUBLLRRRLLR	11	0	484.442931
0	2.359109	0.580791	36.751396	0	98.452538	228.883785	427.479844	97.545207	228.667113	432.056328	RUBLLRRRLLL	11	0	460.220785
0	3.562995	1.187665	12.309769	0	87.885840	239.808390	421.490688	82.138400	239.508022	422.287516	RUBLLRRLRRR	11	0	1053.663375
0	2.374539	0.791513	41.502619	0	87.885840	239.808390	421.490688	85.350551	242.599320	420.475365	RUBLLRRLRRL	11	0	508.665078
0	2.259118	0.568401	32.850126	0	95.439476	239.274171	424.630444	93.537971	238.775931	428.446838	RUBLLRRLRLR	11	0	423.887565
0	1.532648	0.510883	74.900000	0	95.439476	239.274171	424.630444	97.312183	240.839193	425.245954	RUBLLRRLRLL	11	0	339.110052
0	2.472528	0.496348	27.196178	0	107.957876	240.792303	415.706420	111.708059	240.827763	413.928614	RUBLLRRLLRR	11	0	508.665078
0	1.446727	0.482242	65.683572	0	107.957876	240.792303	415.706420	108.041392	243.064271	416.446074	RUBLLRRLLRL	11	0	435.998638
0	2.649573	0.496348	15.286251	0	100.741326	239.490306	415.168881	96.622573	240.671961	414.634662	RUBLLRRLLLR	11	0	435.998638
0	1.009996	0.336665	62.776785	0	100.741326	239.490306	415.168881	100.301939	238.694184	413.487043	RUBLLRRLLLL	11	2	339.110052
0	2.829215	0.666805	19.694449	0	115.907512	232.678032	433.951562	112.676422	232.211074	437.936894	RUBLLRLRRRR	11	0	569.220444
0	1.461750	0.487250	73.339989	0	115.907512	232.678032	433.951562	115.019507	234.744319	433.008437	RUBLLRLRRRL	11	0	387.554345
0	1.110164	0.370055	42.125926	0	117.735271	229.580985	431.785450	116.491163	228.498591	430.883770	RUBLLRLRRLR	11	2	387.554345
0	1.806775	0.599265	31.839908	0	117.735271	229.580985	431.785450	116.625163	228.004591	434.511270	RUBLLRLRRLL	11	0	302.776832
0	2.390451	0.666805	23.160416	0	131.099597	230.140782	431.711259	134.916169	229.674213	432.401114	RUBLLRLRLRR	11	0	472.331858
0	1.223819	0.407940	58.874102	0	131.099597	230.140782	431.711259	131.082615	230.095898	434.158184	RUBLLRLRLRL	11	0	423.887565
0	1.297223	0.432408	51.225055	0	128.086974	228.312498	427.805953	127.634002	227.732953	425.374481	RUBLLRLRLLR	11	0	266.443612
0	1.078629	0.359543	39.179422	0	128.086974	228.312498	427.805953	127.395041	226.701785	427.769286	RUBLLRLRLLL	11	24	169.555026
0	1.827428	0.525100	34.342048	0	128.901140	240.080541	418.089634	129.756069	242.309863	415.915319	RUBLLRLLRRR	11	0	314.887905
0	1.512762	0.504254	74.900000	0	128.901140	240.080541	418.089634	128.134997	238.197726	416.387144	RUBLLRLLRRL	11	4	217.999319
0	1.319424	0.439808	25.275783	0	126.309221	240.310844	421.799735	124.252199	240.303173	422.546507	RUBLLRLLRLR	11	0	290.665759
0	1.219522	0.406507	67.503975	0	126.309221	240.310844	421.799735	126.285532	242.253173	421.313174	RUBLLRLLRLL	11	4	145.332879
0	1.624100	0.541367	27.900788	0	137.825227	238.997067	423.973968	139.909951	238.420463	425.836233	RUBLLRLLLRR	11	0	326.998979
0	2.190712	0.666805	41.993392	0	137.825227	238.997067	423.973968	140.552279	241.141098	422.984381	RUBLLRLLLRL	11	4	169.555026
0	2.511926	0.564175	19.424366	0	135.567551	239.669377	419.942979	137.680531	242.501626	417.425787	RUBLLRLLLLR	11	0	242.221466
0	1.430165	0.476722	74.900000	0	135.567551	239.669377	419.942979	135.883774	238.019797	417.965443	RUBLLRLLLLL	11	4	169.555026
0	2.565902	0.658546	17.253959	0	165.944657	229.667230	408.168331	169.723657	230.890534	406.602959	RUBLLLRRRRR	11	0	617.664737
0	1.342992	0.447664	53.399950	0	165.944657	229.667230	408.168331	166.566794	228.444783	406.078776	RUBLLLRRRRL	11	0	435.998638
0	1.403656	0.467885	34.046755	0	164.668276	228.021327	412.934886	166.471554	228.448091	414.572697	RUBLLLRRRLR	11	0	411.776492
0	1.700063	0.566688	34.146492	0	164.668276	228.021327	412.934886	166.258109	225.784225	413.332360	RUBLLLRRRLL	11	0	339.110052
0	1.355306	0.451769	45.603320	0	156.614464	236.287642	411.513814	158.013123	237.328140	409.856436	RUBLLLRRLRR	11	0	326.998979
0	1.746184	0.578905	42.891391	0	156.614464	236.287642	411.513814	155.132315	238.699858	411.762834	RUBLLLRRLRL	11	0	266.443612
0	1.368807	0.456269	29.637806	0	157.120587	234.730499	415.295446	158.699019	235.344966	417.070601	RUBLLLRRLLR	11	4	181.666099
0	0.956720	0.318907	54.722729	0	157.120587	234.730499	415.295446	156.180044	235.576761	416.408037	RUBLLLRRLLL	11	24	157.443953
0	1.610166	0.529395	37.705260	0	152.349279	222.654216	418.719102	154.435655	221.905573	420.431461	RUBLLLRLRRR	11	0	278.554685
0	1.306005	0.435335	55.674820	0	152.349279	222.654216	418.719102	152.704806	221.230625	416.831461	RUBLLLRLRRL	11	0	254.332539
0	1.192605	0.397535	39.381181	0	147.882613	222.916641	420.103951	146.154568	222.224984	419.437370	RUBLLLRLRLR	11	24	193.777172
0	1.595718	0.529395	32.815515	0	147.882613	222.916641	420.103951	146.815282	221.749984	422.633799	RUBLLLRLRLL	11	4	169.555026
0	1.570361	0.523454	29.509994	0	152.299575	229.367310	423.580386	153.296412	228.903719	426.414898	RUBLLLRLLRR	11	0	290.665759
0	1.325424	0.441808	51.090315	0	152.299575	229.367310	423.580386	153.779745	230.931497	423.659343	RUBLLLRLLRL	11	4	217.999319
0	1.267786	0.422595	54.582468	0	148.277122	229.875764	421.395961	147.712940	231.658792	420.330910	RUBLLLRLLLR	11	4	181.666099
0	1.446193	0.464361	44.976432	0	148.277122	229.875764	421.395961	146.352940	229.445459	422.970910	RUBLLLRLLLL	11	4	181.666099
0	2.660448	0.538566	18.888079	0	129.283118	226.618478	407.336259	125.263204	225.104420	406.721756	RUBLLLLRRRR	11	0	363.332198
0	1.208179	0.402726	74.900000	0	129.283118	226.618478	407.336259	128.691488	228.472135	407.663548	RUBLLLLRRRL	11	0	266.443612
0	1.132531	0.377510	34.237458	0	132.298503	226.195401	405.182413	132.264816	224.860098	403.623734	RUBLLLLRRLR	11	24	169.555026
0	0.971553	0.323851	49.920679	0	132.298503	226.195401	405.182413	131.579102	227.050574	403.809448	RUBLLLLRRLL	11	24	145.332879
0	1.645375	0.390307	29.352817	0	136.635064	224.517160	412.598354	135.331038	222.810296	414.559012	RUBLLLLRLRR	11	4	193.777172
0	1.091459	0.363820	74.900000	0	136.635064	224.517160	412.598354	137.305708	225.726688	413.965646	RUBLLLLRLRL	11	24	145.332879
0	0.966055	0.322018	55.587970	0	137.969847	223.060017	408.977857	137.148575	222.302677	407.620047	RUBLLLLRLLR	11	24	145.332879
0	1.555531	0.412051	33.982355	0	137.969847	223.060017	408.977857	139.800090	221.326919	408.732169	RUBLLLLRLLL	11	4	133.221806
0	2.121532	0.538566	27.067921	0	150.467780	225.730514	403.445188	153.567624	226.255700	401.701895	RUBLLLLLRRR	11	0	278.554685
0	1.411972	0.470657	67.673601	0	150.467780	225.730514	403.445188	150.868903	223.532426	404.090642	RUBLLLLLRRL	11	4	205.888246
0	1.696647	0.538566	28.097734	0	146.120397	235.006401	407.064422	147.797238	237.153840	406.538653	RUBLLLLLLRR	11	4	193.777172
0	1.212839	0.404280	54.183428	0	146.120397	235.006401	407.064422	145.426085	236.173071	408.823268	RUBLLLLLLRL	11	4	157.443953
0	5.726251	1.627027	14.321021	0	222.503493	101.624671	362.155471	226.526338	94.983288	355.839949	RUCRRRRRRRR	11	0	3996.654182
0	2.548940	0.849647	62.895727	0	222.503493	101.624671	362.155471	219.401125	98.953444	361.370953	RUCRRRRRRRL	11	0	2494.881096
0	4.300157	1.302197	74.900000	0	219.182991	113.583107	362.232202	218.906331	120.279530	364.674290	RUCRRRRRRLR	11	0	1961.993871
0	2.563323	0.854441	74.900000	0	219.182991	113.583107	362.232202	216.308088	116.413193	363.514720	RUCRRRRRRLL	11	0	1380.662354
0	5.578953	1.571458	18.138194	0	235.054996	105.135607	376.750828	241.396490	99.163904	373.647322	RUCRRRRRLRR	11	0	3051.990467
0	2.528101	0.842700	74.900000	0	235.054996	105.135607	376.750828	237.786050	107.583604	379.031486	RUCRRRRRLRL	11	0	2119.437824
0	2.926457	0.975486	40.316961	0	230.882178	103.650151	380.939920	233.472836	102.383032	385.594540	RUCRRRRRLLR	11	0	2058.882458
0	3.295109	1.098370	40.966407	0	230.882178	103.650151	380.939920	231.718569	98.514923	379.374690	RUCRRRRRLLL	11	0	1804.549919
0	4.611096	1.088307	13.399758	0	201.605204	107.597983	375.783776	198.067122	101.123361	374.160551	RUCRRRRLRRR	11	0	2119.437824
0	2.726700	0.908900	34.856318	0	201.605204	107.597983	375.783776	202.649789	104.132123	372.636932	RUCRRRRLRRL	11	0	1453.328794
0	4.144062	1.088307	53.082983	0	199.897470	119.619602	376.715281	200.397148	126.337095	376.677169	RUCRRRRLRLR	11	0	1816.660992
0	1.223533	0.407844	64.935199	0	199.897470	119.619602	376.715281	198.414271	119.986498	378.281800	RUCRRRRLRLL	11	0	1150.551962
0	3.032824	1.010941	40.214634	0	211.781598	106.147856	388.090531	210.705322	101.526730	386.444401	RUCRRRRLLRR	11	0	1465.439867
0	3.470444	1.156815	43.600222	0	211.781598	106.147856	388.090531	215.856838	103.676593	391.803813	RUCRRRRLLRL	11	0	1198.996255
0	2.743881	0.664531	37.335598	0	209.267052	111.052990	390.712242	207.713720	107.557375	393.534322	RUCRRRRLLLR	11	0	1041.552302
0	1.732541	0.577514	74.900000	0	209.267052	111.052990	390.712242	210.268065	113.074328	392.786949	RUCRRRRLLLL	11	0	1017.330156
0	4.816513	1.349105	27.507162	0	230.012304	129.734828	420.842450	235.247962	126.799351	427.027209	RUCRRRLRRRR	11	0	2506.992169
0	2.805097	0.935032	74.900000	0	230.012304	129.734828	420.842450	229.920144	134.146962	422.253387	RUCRRRLRRRL	11	0	2010.438164
0	4.090261	0.944666	26.239417	0	224.712097	124.859838	417.070029	226.482814	119.635347	421.636462	RUCRRRLRRLR	11	0	1743.994552
0	2.487362	0.829121	74.900000	0	224.712097	124.859838	417.070029	220.902003	123.891413	415.907571	RUCRRRLRRLL	11	0	1320.106988
0	4.876173	1.625391	14.843988	0	235.510915	119.414314	409.339494	241.520123	115.205149	413.029940	RUCRRRLRLRR	11	0	2676.547195
0	1.952190	0.650730	65.030471	0	235.510915	119.414314	409.339494	237.324497	119.110127	406.157542	RUCRRRLRLRL	11	0	1889.327432
0	3.905487	0.993505	22.524996	0	227.750128	118.685234	408.285334	228.777854	112.750029	410.751756	RUCRRRLRLLR	11	0	1743.994552
0	2.352411	0.784137	74.900000	0	227.750128	118.685234	408.285334	224.949853	117.891328	405.234106	RUCRRRLRLLL	11	0	1162.663035
0	6.566646	1.671598	15.927492	0	212.343841	166.756817	400.039501	209.342728	176.642170	396.736284	RUCRRRLLRRR	11	0	1828.772065
0	3.102283	1.034094	74.900000	0	212.343841	166.756817	400.039501	214.495875	168.478411	405.235508	RUCRRRLLRRL	11	0	1223.218401
0	3.294496	0.695505	21.931332	0	210.662297	159.983987	399.072591	207.539258	163.642598	396.176847	RUCRRRLLRLR	11	0	847.775130
0	1.956835	0.652278	74.900000	0	210.662297	159.983987	399.072591	208.337603	158.402784	400.903015	RUCRRRLLRLL	11	0	811.441910
0	3.301363	0.963456	39.566273	0	211.190221	150.946748	393.192540	207.794133	153.736938	389.404413	RUCRRRLLLRR	11	0	1089.996595
0	2.529804	0.843268	65.830056	0	211.190221	150.946748	393.192540	209.645840	147.138780	393.383817	RUCRRRLLLRL	11	0	993.108009
0	2.494590	0.678163	74.900000	0	215.979632	152.666888	392.359953	218.447969	149.900017	390.340391	RUCRRRLLLLR	11	0	980.996936
0	3.212353	0.678163	39.613380	0	215.979632	152.666888	392.359953	214.729484	156.614071	388.445346	RUCRRRLLLLL	11	0	944.663716
0	3.366828	1.122276	26.285254	0	179.572367	106.789911	393.489675	175.403300	103.408078	392.180033	RUCRRLRRRRR	11	0	2022.549238
0	3.749432	1.249811	23.431456	0	179.572367	106.789911	393.489675	179.535037	100.782929	392.223147	RUCRRLRRRRL	11	0	2022.549238
0	2.619791	0.621565	73.656626	0	184.507805	114.138217	392.176411	184.824683	117.962930	389.905847	RUCRRLRRRLR	11	0	1332.218061
0	2.944255	0.621565	57.403574	0	184.507805	114.138217	392.176411	185.880749	109.803684	390.338537	RUCRRLRRRLL	11	0	1320.106988
0	3.111325	1.037108	29.288794	0	188.325724	112.867868	411.366999	189.727829	111.036214	416.904706	RUCRRLRRLRR	11	0	1719.772406
0	2.706375	0.902125	44.470988	0	188.325724	112.867868	411.366999	186.223504	109.033001	411.953533	RUCRRLRRLRL	11	0	1380.662354
0	3.599181	0.888181	28.442798	0	192.763195	115.726673	406.719087	196.385189	111.290550	408.190130	RUCRRLRRLLR	11	0	1465.439867
0	2.243764	0.747921	74.900000	0	192.763195	115.726673	406.719087	195.006662	118.585904	406.342249	RUCRRLRRLLL	11	0	1126.329815
0	4.830513	0.953083	6.514829	0	169.641623	124.054256	398.295862	164.224974	118.375411	398.606088	RUCRRLRLRRR	11	0	1695.550259
0	1.393546	0.464515	56.538588	0	169.641623	124.054256	398.295862	169.694064	122.511342	396.256305	RUCRRLRLRRL	11	0	799.330836
0	3.119370	0.953083	66.544676	0	172.512492	134.628307	396.551172	176.017229	137.831851	394.362562	RUCRRLRLRLR	11	0	1368.551281
0	2.861067	0.953083	34.659066	0	172.512492	134.628307	396.551172	169.937930	138.363941	397.808964	RUCRRLRLRLL	11	0	1114.218742
0	3.471870	0.967764	22.890483	0	174.072161	122.733516	408.514283	170.361576	118.508927	409.108570	RUCRRLRLLRR	11	0	1126.329815
0	2.511669	0.837223	56.448896	0	174.072161	122.733516	408.514283	175.416630	120.933443	412.708570	RUCRRLRLLRL	11	0	726.664397
0	1.679051	0.559684	74.634729	0	176.544478	130.053338	408.185175	179.026687	131.019503	408.917355	RUCRRLRLLLR	11	0	775.108690
0	2.158136	0.604892	48.867581	0	176.544478	130.053338	408.185175	174.870949	133.120527	408.570122	RUCRRLRLLLL	11	0	738.775470
0	4.942199	1.267171	11.361430	0	210.243693	131.274633	426.245396	214.624203	126.432704	432.003841	RUCRRLLRRRR	11	0	1925.660652
0	2.085490	0.695163	74.900000	0	210.243693	131.274633	426.245396	210.335865	128.777298	423.427135	RUCRRLLRRRL	11	0	908.330496
0	2.422430	0.807477	30.903543	0	207.509751	141.255245	423.420989	209.555850	142.793147	427.102593	RUCRRLLRRLR	11	0	1453.328794
0	1.958876	0.652959	63.722197	0	207.509751	141.255245	423.420989	207.743497	143.849618	421.167887	RUCRRLLRRLL	11	0	1029.441229
0	4.359931	1.267171	9.844732	0	201.548193	128.286233	425.860296	203.612974	122.899276	430.924873	RUCRRLLRLRR	11	0	1671.328113
0	1.504855	0.501618	74.900000	0	201.548193	128.286233	425.860296	200.656610	126.535897	424.066729	RUCRRLLRLRL	11	0	847.775130
0	1.895053	0.510803	51.272533	0	198.016930	135.631628	423.631002	198.491239	136.330328	427.275898	RUCRRLLRLLR	11	0	896.219423
0	1.978097	0.510803	69.980342	0	198.016930	135.631628	423.631002	195.170721	136.347991	422.015221	RUCRRLLRLLL	11	0	859.886203
0	4.107227	1.267171	14.968955	0	193.072515	170.720864	403.641068	191.324668	177.000634	401.865800	RUCRRLLLRRR	11	0	1671.328113
0	1.638083	0.546028	64.523633	0	193.072515	170.720864	403.641068	193.314216	170.695144	400.378580	RUCRRLLLRRL	11	0	1198.996255
0	2.086384	0.695461	49.830358	0	197.164181	168.111565	410.348957	200.344223	168.066939	411.797946	RUCRRLLLRLR	11	0	1271.662694
0	2.805867	0.935289	36.627255	0	197.164181	168.111565	410.348957	196.978509	172.422939	412.165374	RUCRRLLLRLL	11	0	1211.107328
0	3.234668	0.750911	26.882112	0	186.538176	158.731669	405.993375	182.383283	161.767303	404.663950	RUCRRLLLLRR	11	0	1283.773768
0	2.106770	0.702257	74.900000	0	186.538176	158.731669	405.993375	186.246054	156.277103	403.077259	RUCRRLLLLRL	11	0	896.219423
0	1.916985	0.553150	49.929337	0	188.939422	156.928821	411.836565	187.923653	154.144985	413.021939	RUCRRLLLLLR	11	0	787.219763
0	1.756281	0.553150	62.419566	0	188.939422	156.928821	411.836565	189.337424	158.655653	414.590464	RUCRRLLLLLL	11	0	738.775470
0	5.593269	1.864423	22.559838	0	199.984050	90.208376	315.971287	203.903314	85.192510	307.983999	RUCRLRRRRRR	11	0	3948.209889
0	3.888802	1.296267	44.865136	0	199.984050	90.208376	315.971287	196.370038	85.356398	313.717674	RUCRLRRRRRL	11	0	3088.323686
0	5.251295	1.750432	16.599465	0	205.072388	91.889446	322.925257	211.677916	87.494259	319.051706	RUCRLRRRRLR	11	0	2458.547876
0	2.269276	0.756425	53.016861	0	205.072388	91.889446	322.925257	205.186290	88.509858	324.738488	RUCRLRRRRLL	11	0	2034.660311
0	4.701054	1.222717	19.344080	0	189.786490	97.345316	334.023015	187.684308	90.492707	330.764154	RUCRLRRRLRR	11	0	1756.105626
[truncated: 56,531 more rows]
