# Supplementary material for: The Creation and Statistical Evaluation of a Deterministic Model of the Human Bronchial Tree from HRCT Images
Source: PLoS One. 2016 Dec 15;11(12):e0168026. doi: 10.1371/journal.pone.0168026 (PMC5157997; doi:10.1371/journal.pone.0168026)
Supplement: S1 File — A set of two files per subject containing the morphology and connectivity information of the airway tree (both “real” and “model” data). The _morphology.txt file includes the total lung volume of the subject lung in cm3 and the %volume per lobe. It also includes the following fields in each row (one row per airway): (i) Vida_Name: The name assigned to each airway by the Vida PW2 software (0 if none exists), (ii) CenterLineLength: The distance between airway start and end coordinates in mm, (iii) Diameter: The airway average diameter in mm, (iv) Branching_Angle: the airway branching angle in degrees, (v) VidaGeneration: The generation assigned to each airway by the Vida PW2 software, vi) xs, ys, zs, xe, ye, ze: The coordinates of the start and end node of each airway in voxels, (vii) Adept_Names: The individualized naming scheme for each airway; in-house terminology is used, (viii) Generation: The airway generation assigned to each airway using a Boyden-based scheme, (ix) RootFlag: A flag indicating whether the airway is a “leaf” in the tree (1) or just a tree branch (0), (x) SpaceVolume: The volume of the space in the lung supplied by each airway in mm3. The translation.dico file contains information on airway connectivity, explicitly stating the parent-child relationships in the tree. (ZIP) [file pone.0168026.s001.zip › H05_T24reTrif_v6_VNR_translation.dico]

Translation
ID	parentID	Child1	Child2	Generation	RootFlag
T	0	L	R	0	0
L	T	LL	LU	1	0
R	T	RMI	RU	1	0
LU	L	LUL	LUR	2	0
LL	L	LL6	LLR	2	0
RMI	R	RM	RL	2	0
RU	R	RUA	RUR	2	0
RL	RMI	RL6	RLR	2	0
RM	RMI	RMB	RMA	2	0
RUA	RU	RUAL	RUAR	3	0
RUR	RU	RUB	RUC	3	0
LUR	LU	LURL	LUC	3	0
LUL	LU	LUE	LUD	3	0
LL6	LL	LL6L	LL6R	3	0
LLR	LL	LLB	LLRR	3	0
RLR	RL	RLA	RLRR	3	0
RL6	RL	RL6L	RL6R	3	0
RMA	RM	RMAL	RMAR	3	0
RMB	RM	RMBL	RMBR	3	0
RUAR	RUA	RUARL	RUARR	4	0
RUAL	RUA	RUALL	RUALR	4	0
RUB	RUR	RUBL	RUBR	3	0
RUC	RUR	RUCL	RUCR	3	0
LURL	LUR	LUA	LUB	4	0
LUC	LUR	LUCL	LUCR	3	0
LUE	LUL	LUEL	LUER	4	0
LUD	LUL	LUDL	LUDR	4	0
LL6L	LL6	LL6LL	LL6LR	4	0
LL6R	LL6	LL6RL	LL6RR	4	0
LLRR	LLR	LLRRL	LLRRR	4	0
LLB	LLR	LLBL	LLBR	4	0
RLRR	RLR	RLD	RLRRR	4	0
RLA	RLR	RLAL	RLAR	4	0
RL6R	RL6	RL6RL	RL6RR	4	0
RL6L	RL6	RL6LL	RL6LR	4	0
RMAL	RMA	RMALL	RMALR	4	0
RMAR	RMA	RMARL	RMARR	4	0
RMBR	RMB	RMBRR	RMBRL	4	0
RMBL	RMB	RMBLL	RMBLR	4	0
RUARR	RUAR	RUARRL	RUARRR	5	0
RUARL	RUAR	RUARLR	RUARLL	5	0
RUALR	RUAL	RUALRR	RUALRL	5	0
RUALL	RUAL	RUALLR	RUALLL	5	0
RUBR	RUB	RUBRL	RUBRR	4	0
RUBL	RUB	RUBLL	RUBLR	4	0
RUCL	RUC	RUCLL	RUCLR	4	0
RUCR	RUC	RUCRR	RUCRL	4	0
LUB	LURL	LUBL	LUBR	4	0
LUA	LURL	LUAR	LUAL	4	0
LL6LR	LL6L	LL6LRL	LL6LRR	5	0
LL6LL	LL6L	LL6LLR	LL6LLL	5	0
LL6RL	LL6R	LL6RLL	LL6RLR	5	0
LL6RR	LL6R	LL6RRL	LL6RRR	5	0
LLRRR	LLRR	LLC	LLD	5	0
LLRRL	LLRR	LLRRLL	LLRRLR	5	0
RLRRR	RLRR	RLC	RLB	5	0
RLD	RLRR	RLDL	RLDR	5	0
RL6RR	RL6R	RL6RRL	RL6RRR	5	0
RL6RL	RL6R	RL6RLR	RL6RLL	5	0
RL6LR	RL6L	RL6LRL	RL6LRR	5	0
RL6LL	RL6L	RL6LLR	RL6LLL	5	0
RMARL	RMAR	RMARLR	RMARLL	5	0
RMARR	RMAR	RMARRL	RMARRR	5	0
RUBRR	RUBR	RUBRRR	RUBRRL	5	0
RUBRL	RUBR	RUBRLR	RUBRLL	5	0
RUCLR	RUCL	RUCLRL	RUCLRR	5	0
RUCLL	RUCL	RUCLLR	RUCLLL	5	0
LUBR	LUB	LUBRR	LUBRL	5	0
LUBL	LUB	LUBLR	LUBLL	5	0
LUCL	LUC	LUCLL	LUCLR	4	0
LUCR	LUC	LUCRL	LUCRR	4	0
LLC	LLRRR	LLCL	LLCR	4	0
LLD	LLRRR	LLDL	LLDR	4	0
LLBR	LLB	LLBRL	LLBRR	5	0
LLBL	LLB	LLBLL	LLBLR	5	0
RLB	RLRRR	RLBL	RLBR	5	0
RLC	RLRRR	RLCL	RLCR	5	0
RLDL	RLD	RLDLL	RLDLR	6	0
RLDR	RLD	RLDRL	RLDRR	6	0
RLAL	RLA	RLALL	RLALR	5	0
RLAR	RLA	RLARL	RLARR	5	0
RL6LRR	RL6LR	RL6LRRL	RL6LRRR	6	0
RL6LRL	RL6LR	RL6LRLR	RL6LRLL	6	0
LUCRR	LUCR	LUCRRR	LUCRRL	5	0
LUCRL	LUCR	LUCRLR	LUCRLL	5	0
LLDL	LLD	LLDLR	LLDLL	5	0
LLDR	LLD	LLDRL	LLDRR	5	0
LLBRL	LLBR	LLBRLR	LLBRLL	6	0
LLBRR	LLBR	LLBRRL	LLBRRR	6	0
RLBL	RLB	RLBLR	RLBLL	6	0
RLBR	RLB	RLBRL	RLBRR	6	0
RLDLL	RLDL	RLDLLL	RLDLLR	7	0
RLDLR	RLDL	RLDLRL	RLDLRR	7	0
RLDRL	RLDR	RLDRLL	RLDRLR	7	0
RLDRR	RLDR	RLDRRL	RLDRRR	7	0
LLDRL	LLDR	LLDRLR	LLDRLL	6	0
LLDRR	LLDR	LLDRRR	LLDRRL	6	0
RLBRL	RLBR	RLBRLR	RLBRLL	7	0
RLBRR	RLBR	RLBRRL	RLBRRR	7	0
RLCL	RLC	RLCLR	RLCLL	6	0
RLCR	RLC	RLCRR	RLCRL	6	0
RLDRRR	RLDRR	RLDRRRR	RLDRRRL	8	0
RLDRRL	RLDRR	RLDRRLR	RLDRRLL	8	0
LLCL	LLC	LLCLR	LLCLL	5	0
LLCR	LLC	LLCRR	LLCRL	5	0
RUARRR	RUARR	RUARRRR	RUARRRL	6	0
RUARRL	RUARR	RUARRLL	RUARRLR	6	0
RUARLR	RUARL	RUARLRR	RUARLRL	6	0
RUARLL	RUARL	RUARLLR	RUARLLL	6	0
RUALRR	RUALR	RUALRRL	RUALRRR	6	0
RUALRL	RUALR	RUALRLL	RUALRLR	6	0
RUALLR	RUALL	RUALLRL	RUALLRR	6	0
RUALLL	RUALL	RUALLLL	RUALLLR	6	0
RUBLR	RUBL	RUBLRL	RUBLRR	5	0
RUBLL	RUBL	RUBLLL	RUBLLR	5	0
RUCRR	RUCR	RUCRRL	RUCRRR	5	0
RUCRL	RUCR	RUCRLR	RUCRLL	5	0
RUBRRR	RUBRR	RUBRRRR	RUBRRRL	6	0
RUBRRL	RUBRR	RUBRRLL	RUBRRLR	6	0
RUBRLR	RUBRL	RUBRLRR	RUBRLRL	6	0
RUBRLL	RUBRL	RUBRLLR	RUBRLLL	6	0
RUCLRR	RUCLR	RUCLRRR	RUCLRRL	6	0
RUCLRL	RUCLR	RUCLRLL	RUCLRLR	6	0
RUCLLR	RUCLL	RUCLLRR	RUCLLRL	6	0
RUCLLL	RUCLL	RUCLLLL	RUCLLLR	6	0
RUARRRR	RUARRR	RUARRRRL	RUARRRRR	7	0
RUARRRL	RUARRR	RUARRRLR	RUARRRLL	7	0
RUARRLR	RUARRL	RUARRLRL	RUARRLRR	7	0
RUARRLL	RUARRL	RUARRLLR	RUARRLLL	7	0
RUARLRR	RUARLR	RUARLRRL	RUARLRRR	7	0
RUARLRL	RUARLR	RUARLRLL	RUARLRLR	7	0
RUARLLR	RUARLL	RUARLLRL	RUARLLRR	7	0
RUARLLL	RUARLL	RUARLLLL	RUARLLLR	7	0
RUALRRR	RUALRR	RUALRRRL	RUALRRRR	7	0
RUALRRL	RUALRR	RUALRRLL	RUALRRLR	7	0
RUALRLR	RUALRL	RUALRLRL	RUALRLRR	7	0
RUALRLL	RUALRL	RUALRLLR	RUALRLLL	7	0
RUALLRR	RUALLR	RUALLRRL	RUALLRRR	7	0
RUALLRL	RUALLR	RUALLRLL	RUALLRLR	7	0
RUALLLR	RUALLL	RUALLLRL	RUALLLRR	7	0
RUALLLL	RUALLL	RUALLLLL	RUALLLLR	7	0
RUBLRR	RUBLR	RUBLRRL	RUBLRRR	6	0
RUBLRL	RUBLR	RUBLRLR	RUBLRLL	6	0
RUBLLR	RUBLL	RUBLLRL	RUBLLRR	6	0
RUBLLL	RUBLL	RUBLLLL	RUBLLLR	6	0
RUCRRR	RUCRR	RUCRRRL	RUCRRRR	6	0
RUCRRL	RUCRR	RUCRRLL	RUCRRLR	6	0
RUCRLR	RUCRL	RUCRLRL	RUCRLRR	6	0
RUCRLL	RUCRL	RUCRLLL	RUCRLLR	6	0
RUBRRRR	RUBRRR	RUBRRRRL	RUBRRRRR	7	0
RUBRRRL	RUBRRR	RUBRRRLL	RUBRRRLR	7	0
RUBRRLR	RUBRRL	RUBRRLRR	RUBRRLRL	7	0
RUBRRLL	RUBRRL	RUBRRLLL	RUBRRLLR	7	0
RUBRLRR	RUBRLR	RUBRLRRL	RUBRLRRR	7	0
RUBRLRL	RUBRLR	RUBRLRLR	RUBRLRLL	7	0
RUBRLLR	RUBRLL	RUBRLLRR	RUBRLLRL	7	0
RUBRLLL	RUBRLL	RUBRLLLL	RUBRLLLR	7	0
RUCLRRR	RUCLRR	RUCLRRRL	RUCLRRRR	7	0
RUCLRRL	RUCLRR	RUCLRRLL	RUCLRRLR	7	0
RUCLRLR	RUCLRL	RUCLRLRR	RUCLRLRL	7	0
RUCLRLL	RUCLRL	RUCLRLLL	RUCLRLLR	7	0
RUCLLRR	RUCLLR	RUCLLRRR	RUCLLRRL	7	0
RUCLLRL	RUCLLR	RUCLLRLL	RUCLLRLR	7	0
RUCLLLR	RUCLLL	RUCLLLRR	RUCLLLRL	7	0
RUCLLLL	RUCLLL	RUCLLLLR	RUCLLLLL	7	0
RUARRRRR	RUARRRR	RUARRRRRL	RUARRRRRR	8	0
RUARRRRL	RUARRRR	RUARRRRLL	RUARRRRLR	8	0
RUARRRLR	RUARRRL	RUARRRLRL	RUARRRLRR	8	0
RUARRRLL	RUARRRL	RUARRRLLL	RUARRRLLR	8	0
RUARRLRR	RUARRLR	RUARRLRRL	RUARRLRRR	8	0
RUARRLRL	RUARRLR	RUARRLRLR	RUARRLRLL	8	0
RUARRLLR	RUARRLL	RUARRLLRR	RUARRLLRL	8	0
RUARRLLL	RUARRLL	RUARRLLLR	RUARRLLLL	8	0
RUARLRRR	RUARLRR	RUARLRRRL	RUARLRRRR	8	0
RUARLRRL	RUARLRR	RUARLRRLL	RUARLRRLR	8	0
RUARLRLR	RUARLRL	RUARLRLRL	RUARLRLRR	8	0
RUARLRLL	RUARLRL	RUARLRLLR	RUARLRLLL	8	0
RUARLLRR	RUARLLR	RUARLLRRL	RUARLLRRR	8	0
RUARLLRL	RUARLLR	RUARLLRLL	RUARLLRLR	8	0
RUARLLLR	RUARLLL	RUARLLLRR	RUARLLLRL	8	0
RUARLLLL	RUARLLL	RUARLLLLR	RUARLLLLL	8	0
RUALRRRR	RUALRRR	RUALRRRRL	RUALRRRRR	8	0
RUALRRRL	RUALRRR	RUALRRRLL	RUALRRRLR	8	0
RUALRRLR	RUALRRL	RUALRRLRL	RUALRRLRR	8	0
RUALRRLL	RUALRRL	RUALRRLLL	RUALRRLLR	8	0
RUALRLRR	RUALRLR	RUALRLRRL	RUALRLRRR	8	0
RUALRLRL	RUALRLR	RUALRLRLL	RUALRLRLR	8	0
RUALRLLR	RUALRLL	RUALRLLRR	RUALRLLRL	8	0
RUALRLLL	RUALRLL	RUALRLLLL	RUALRLLLR	8	0
RUALLRRR	RUALLRR	RUALLRRRL	RUALLRRRR	8	0
RUALLRRL	RUALLRR	RUALLRRLR	RUALLRRLL	8	0
RUALLRLR	RUALLRL	RUALLRLRL	RUALLRLRR	8	0
RUALLRLL	RUALLRL	RUALLRLLL	RUALLRLLR	8	0
RUALLLRR	RUALLLR	RUALLLRRL	RUALLLRRR	8	0
RUALLLRL	RUALLLR	RUALLLRLL	RUALLLRLR	8	0
RUALLLLR	RUALLLL	RUALLLLRR	RUALLLLRL	8	0
RUALLLLL	RUALLLL	RUALLLLLR	RUALLLLLL	8	0
RUBLRRR	RUBLRR	RUBLRRRL	RUBLRRRR	7	0
RUBLRRL	RUBLRR	RUBLRRLL	RUBLRRLR	7	0
RUBLRLR	RUBLRL	RUBLRLRR	RUBLRLRL	7	0
RUBLRLL	RUBLRL	RUBLRLLL	RUBLRLLR	7	0
RUBLLRR	RUBLLR	RUBLLRRL	RUBLLRRR	7	0
RUBLLRL	RUBLLR	RUBLLRLR	RUBLLRLL	7	0
RUBLLLR	RUBLLL	RUBLLLRL	RUBLLLRR	7	0
RUBLLLL	RUBLLL	RUBLLLLR	RUBLLLLL	7	0
RUCRRRR	RUCRRR	RUCRRRRL	RUCRRRRR	7	0
RUCRRRL	RUCRRR	RUCRRRLL	RUCRRRLR	7	0
RUCRRLR	RUCRRL	RUCRRLRL	RUCRRLRR	7	0
RUCRRLL	RUCRRL	RUCRRLLR	RUCRRLLL	7	0
RUCRLRR	RUCRLR	RUCRLRRL	RUCRLRRR	7	0
RUCRLRL	RUCRLR	RUCRLRLL	RUCRLRLR	7	0
RUCRLLR	RUCRLL	RUCRLLRL	RUCRLLRR	7	0
RUCRLLL	RUCRLL	RUCRLLLR	RUCRLLLL	7	0
RUBRRRRR	RUBRRRR	RUBRRRRRL	RUBRRRRRR	8	0
RUBRRRRL	RUBRRRR	RUBRRRRLR	RUBRRRRLL	8	0
RUBRRRLR	RUBRRRL	RUBRRRLRL	RUBRRRLRR	8	0
RUBRRRLL	RUBRRRL	RUBRRRLLL	RUBRRRLLR	8	0
RUBRRLRR	RUBRRLR	RUBRRLRRR	RUBRRLRRL	8	0
RUBRRLRL	RUBRRLR	RUBRRLRLL	RUBRRLRLR	8	0
RUBRRLLR	RUBRRLL	RUBRRLLRR	RUBRRLLRL	8	0
RUBRRLLL	RUBRRLL	RUBRRLLLL	RUBRRLLLR	8	0
RUBRLRRR	RUBRLRR	RUBRLRRRL	RUBRLRRRR	8	0
RUBRLRRL	RUBRLRR	RUBRLRRLL	RUBRLRRLR	8	0
RUBRLRLR	RUBRLRL	RUBRLRLRR	RUBRLRLRL	8	0
RUBRLRLL	RUBRLRL	RUBRLRLLL	RUBRLRLLR	8	0
RUBRLLRR	RUBRLLR	RUBRLLRRL	RUBRLLRRR	8	0
RUBRLLRL	RUBRLLR	RUBRLLRLR	RUBRLLRLL	8	0
RUBRLLLR	RUBRLLL	RUBRLLLRR	RUBRLLLRL	8	0
RUBRLLLL	RUBRLLL	RUBRLLLLL	RUBRLLLLR	8	0
RUCLRRRR	RUCLRRR	RUCLRRRRR	RUCLRRRRL	8	0
RUCLRRRL	RUCLRRR	RUCLRRRLL	RUCLRRRLR	8	0
RUCLRRLR	RUCLRRL	RUCLRRLRL	RUCLRRLRR	8	0
RUCLRRLL	RUCLRRL	RUCLRRLLL	RUCLRRLLR	8	0
RUCLRLRR	RUCLRLR	RUCLRLRRL	RUCLRLRRR	8	0
RUCLRLRL	RUCLRLR	RUCLRLRLL	RUCLRLRLR	8	0
RUCLRLLR	RUCLRLL	RUCLRLLRR	RUCLRLLRL	8	0
RUCLRLLL	RUCLRLL	RUCLRLLLL	RUCLRLLLR	8	0
RUCLLRRR	RUCLLRR	RUCLLRRRR	RUCLLRRRL	8	0
RUCLLRRL	RUCLLRR	RUCLLRRLL	RUCLLRRLR	8	0
RUCLLRLR	RUCLLRL	RUCLLRLRL	RUCLLRLRR	8	0
RUCLLRLL	RUCLLRL	RUCLLRLLL	RUCLLRLLR	8	0
RUCLLLRR	RUCLLLR	RUCLLLRRR	RUCLLLRRL	8	0
RUCLLLRL	RUCLLLR	RUCLLLRLL	RUCLLLRLR	8	0
RUCLLLLR	RUCLLLL	RUCLLLLRR	RUCLLLLRL	8	0
RUCLLLLL	RUCLLLL	RUCLLLLLL	RUCLLLLLR	8	0
RUARRRRRR	RUARRRRR	RUARRRRRRR	RUARRRRRRL	9	0
RUARRRRRL	RUARRRRR	RUARRRRRLL	RUARRRRRLR	9	0
RUARRRRLR	RUARRRRL	RUARRRRLRL	RUARRRRLRR	9	0
RUARRRRLL	RUARRRRL	RUARRRRLLR	RUARRRRLLL	9	0
RUARRRLRR	RUARRRLR	RUARRRLRRR	RUARRRLRRL	9	0
RUARRRLRL	RUARRRLR	RUARRRLRLL	RUARRRLRLR	9	0
RUARRRLLR	RUARRRLL	RUARRRLLRL	RUARRRLLRR	9	0
RUARRRLLL	RUARRRLL	RUARRRLLLL	RUARRRLLLR	9	2
RUARRLRRR	RUARRLRR	RUARRLRRRL	RUARRLRRRR	9	0
RUARRLRRL	RUARRLRR	RUARRLRRLR	RUARRLRRLL	9	0
RUARRLRLR	RUARRLRL	RUARRLRLRR	RUARRLRLRL	9	0
RUARRLRLL	RUARRLRL	RUARRLRLLL	RUARRLRLLR	9	0
RUARRLLRR	RUARRLLR	RUARRLLRRL	RUARRLLRRR	9	0
RUARRLLRL	RUARRLLR	RUARRLLRLR	RUARRLLRLL	9	0
RUARRLLLR	RUARRLLL	RUARRLLLRL	RUARRLLLRR	9	0
RUARRLLLL	RUARRLLL	RUARRLLLLR	RUARRLLLLL	9	0
RUARLRRRR	RUARLRRR	RUARLRRRRL	RUARLRRRRR	9	0
RUARLRRRL	RUARLRRR	RUARLRRRLL	RUARLRRRLR	9	0
RUARLRRLR	RUARLRRL	RUARLRRLRL	RUARLRRLRR	9	0
RUARLRRLL	RUARLRRL	RUARLRRLLL	RUARLRRLLR	9	0
RUARLRLRR	RUARLRLR	RUARLRLRRL	RUARLRLRRR	9	0
RUARLRLRL	RUARLRLR	RUARLRLRLR	RUARLRLRLL	9	0
RUARLRLLR	RUARLRLL	RUARLRLLRR	RUARLRLLRL	9	0
RUARLRLLL	RUARLRLL	RUARLRLLLL	RUARLRLLLR	9	0
RUARLLRRR	RUARLLRR	RUARLLRRRL	RUARLLRRRR	9	0
RUARLLRRL	RUARLLRR	RUARLLRRLL	RUARLLRRLR	9	0
RUARLLRLR	RUARLLRL	RUARLLRLRL	RUARLLRLRR	9	0
RUARLLRLL	RUARLLRL	RUARLLRLLL	RUARLLRLLR	9	0
RUARLLLRR	RUARLLLR	RUARLLLRRL	RUARLLLRRR	9	0
RUARLLLRL	RUARLLLR	RUARLLLRLL	RUARLLLRLR	9	0
RUARLLLLR	RUARLLLL	RUARLLLLRR	RUARLLLLRL	9	0
RUARLLLLL	RUARLLLL	RUARLLLLLR	RUARLLLLLL	9	0
RUALRRRRR	RUALRRRR	RUALRRRRRL	RUALRRRRRR	9	0
RUALRRRRL	RUALRRRR	RUALRRRRLL	RUALRRRRLR	9	0
RUALRRRLR	RUALRRRL	RUALRRRLRL	RUALRRRLRR	9	0
RUALRRRLL	RUALRRRL	RUALRRRLLL	RUALRRRLLR	9	0
RUALRRLRR	RUALRRLR	RUALRRLRRL	RUALRRLRRR	9	0
RUALRRLRL	RUALRRLR	RUALRRLRLL	RUALRRLRLR	9	0
RUALRRLLR	RUALRRLL	RUALRRLLRR	RUALRRLLRL	9	0
RUALRRLLL	RUALRRLL	RUALRRLLLR	RUALRRLLLL	9	0
RUALRLRRR	RUALRLRR	RUALRLRRRL	RUALRLRRRR	9	0
RUALRLRRL	RUALRLRR	RUALRLRRLL	RUALRLRRLR	9	0
RUALRLRLR	RUALRLRL	RUALRLRLRL	RUALRLRLRR	9	0
RUALRLRLL	RUALRLRL	RUALRLRLLL	RUALRLRLLR	9	0
RUALRLLRR	RUALRLLR	RUALRLLRRL	RUALRLLRRR	9	0
RUALRLLRL	RUALRLLR	RUALRLLRLL	RUALRLLRLR	9	0
RUALRLLLR	RUALRLLL	RUALRLLLRL	RUALRLLLRR	9	0
RUALRLLLL	RUALRLLL	RUALRLLLLR	RUALRLLLLL	9	0
RUALLRRRR	RUALLRRR	RUALLRRRRL	RUALLRRRRR	9	0
RUALLRRRL	RUALLRRR	RUALLRRRLL	RUALLRRRLR	9	0
RUALLRRLR	RUALLRRL	RUALLRRLRL	RUALLRRLRR	9	0
RUALLRRLL	RUALLRRL	RUALLRRLLL	RUALLRRLLR	9	0
RUALLRLRR	RUALLRLR	RUALLRLRRL	RUALLRLRRR	9	0
RUALLRLRL	RUALLRLR	RUALLRLRLL	RUALLRLRLR	9	0
RUALLRLLR	RUALLRLL	RUALLRLLRL	RUALLRLLRR	9	0
RUALLRLLL	RUALLRLL	RUALLRLLLR	RUALLRLLLL	9	0
RUALLLRRR	RUALLLRR	RUALLLRRRR	RUALLLRRRL	9	0
RUALLLRRL	RUALLLRR	RUALLLRRLL	RUALLLRRLR	9	0
RUALLLRLR	RUALLLRL	RUALLLRLRL	RUALLLRLRR	9	0
RUALLLRLL	RUALLLRL	RUALLLRLLL	RUALLLRLLR	9	0
RUALLLLRR	RUALLLLR	RUALLLLRRR	RUALLLLRRL	9	0
RUALLLLRL	RUALLLLR	RUALLLLRLL	RUALLLLRLR	9	0
RUALLLLLR	RUALLLLL	RUALLLLLRL	RUALLLLLRR	9	0
RUALLLLLL	RUALLLLL	RUALLLLLLL	RUALLLLLLR	9	0
RUBLRRRR	RUBLRRR	RUBLRRRRR	RUBLRRRRL	8	0
RUBLRRRL	RUBLRRR	RUBLRRRLL	RUBLRRRLR	8	0
RUBLRRLR	RUBLRRL	RUBLRRLRR	RUBLRRLRL	8	0
RUBLRRLL	RUBLRRL	RUBLRRLLL	RUBLRRLLR	8	0
RUBLRLRR	RUBLRLR	RUBLRLRRL	RUBLRLRRR	8	0
RUBLRLRL	RUBLRLR	RUBLRLRLL	RUBLRLRLR	8	0
RUBLRLLR	RUBLRLL	RUBLRLLRL	RUBLRLLRR	8	0
RUBLRLLL	RUBLRLL	RUBLRLLLL	RUBLRLLLR	8	0
RUBLLRRR	RUBLLRR	RUBLLRRRR	RUBLLRRRL	8	0
RUBLLRRL	RUBLLRR	RUBLLRRLL	RUBLLRRLR	8	0
RUBLLRLR	RUBLLRL	RUBLLRLRR	RUBLLRLRL	8	0
RUBLLRLL	RUBLLRL	RUBLLRLLR	RUBLLRLLL	8	0
RUBLLLRR	RUBLLLR	RUBLLLRRR	RUBLLLRRL	8	0
RUBLLLRL	RUBLLLR	RUBLLLRLR	RUBLLLRLL	8	0
RUBLLLLR	RUBLLLL	RUBLLLLRL	RUBLLLLRR	8	0
RUBLLLLL	RUBLLLL	RUBLLLLLR	RUBLLLLLL	8	0
RUCRRRRR	RUCRRRR	RUCRRRRRR	RUCRRRRRL	8	0
RUCRRRRL	RUCRRRR	RUCRRRRLR	RUCRRRRLL	8	0
RUCRRRLR	RUCRRRL	RUCRRRLRR	RUCRRRLRL	8	0
RUCRRRLL	RUCRRRL	RUCRRRLLL	RUCRRRLLR	8	0
RUCRRLRR	RUCRRLR	RUCRRLRRL	RUCRRLRRR	8	0
RUCRRLRL	RUCRRLR	RUCRRLRLR	RUCRRLRLL	8	0
RUCRRLLR	RUCRRLL	RUCRRLLRR	RUCRRLLRL	8	0
RUCRRLLL	RUCRRLL	RUCRRLLLL	RUCRRLLLR	8	0
RUCRLRRR	RUCRLRR	RUCRLRRRL	RUCRLRRRR	8	0
RUCRLRRL	RUCRLRR	RUCRLRRLR	RUCRLRRLL	8	0
RUCRLRLR	RUCRLRL	RUCRLRLRL	RUCRLRLRR	8	0
RUCRLRLL	RUCRLRL	RUCRLRLLR	RUCRLRLLL	8	0
RUCRLLRR	RUCRLLR	RUCRLLRRL	RUCRLLRRR	8	0
RUCRLLRL	RUCRLLR	RUCRLLRLL	RUCRLLRLR	8	0
RUCRLLLR	RUCRLLL	RUCRLLLRL	RUCRLLLRR	8	0
RUCRLLLL	RUCRLLL	RUCRLLLLL	RUCRLLLLR	8	0
RUBRRRRRR	RUBRRRRR	RUBRRRRRRL	RUBRRRRRRR	9	0
RUBRRRRRL	RUBRRRRR	RUBRRRRRLL	RUBRRRRRLR	9	0
RUBRRRRLR	RUBRRRRL	RUBRRRRLRL	RUBRRRRLRR	9	0
RUBRRRRLL	RUBRRRRL	RUBRRRRLLR	RUBRRRRLLL	9	0
RUBRRRLRR	RUBRRRLR	RUBRRRLRRL	RUBRRRLRRR	9	0
RUBRRRLRL	RUBRRRLR	RUBRRRLRLL	RUBRRRLRLR	9	0
RUBRRRLLR	RUBRRRLL	RUBRRRLLRL	RUBRRRLLRR	9	0
RUBRRRLLL	RUBRRRLL	RUBRRRLLLL	RUBRRRLLLR	9	0
RUBRRLRRR	RUBRRLRR	RUBRRLRRRL	RUBRRLRRRR	9	0
RUBRRLRRL	RUBRRLRR	RUBRRLRRLL	RUBRRLRRLR	9	0
RUBRRLRLR	RUBRRLRL	RUBRRLRLRL	RUBRRLRLRR	9	0
RUBRRLRLL	RUBRRLRL	RUBRRLRLLL	RUBRRLRLLR	9	0
RUBRRLLRR	RUBRRLLR	RUBRRLLRRL	RUBRRLLRRR	9	0
RUBRRLLRL	RUBRRLLR	RUBRRLLRLL	RUBRRLLRLR	9	0
RUBRRLLLR	RUBRRLLL	RUBRRLLLRL	RUBRRLLLRR	9	0
RUBRRLLLL	RUBRRLLL	RUBRRLLLLL	RUBRRLLLLR	9	0
RUBRLRRRR	RUBRLRRR	RUBRLRRRRL	RUBRLRRRRR	9	0
RUBRLRRRL	RUBRLRRR	RUBRLRRRLL	RUBRLRRRLR	9	0
RUBRLRRLR	RUBRLRRL	RUBRLRRLRR	RUBRLRRLRL	9	0
RUBRLRRLL	RUBRLRRL	RUBRLRRLLR	RUBRLRRLLL	9	0
RUBRLRLRR	RUBRLRLR	RUBRLRLRRL	RUBRLRLRRR	9	0
RUBRLRLRL	RUBRLRLR	RUBRLRLRLL	RUBRLRLRLR	9	0
RUBRLRLLR	RUBRLRLL	RUBRLRLLRL	RUBRLRLLRR	9	0
RUBRLRLLL	RUBRLRLL	RUBRLRLLLL	RUBRLRLLLR	9	0
RUBRLLRRR	RUBRLLRR	RUBRLLRRRL	RUBRLLRRRR	9	0
RUBRLLRRL	RUBRLLRR	RUBRLLRRLR	RUBRLLRRLL	9	0
RUBRLLRLR	RUBRLLRL	RUBRLLRLRL	RUBRLLRLRR	9	0
RUBRLLRLL	RUBRLLRL	RUBRLLRLLL	RUBRLLRLLR	9	0
RUBRLLLRR	RUBRLLLR	RUBRLLLRRL	RUBRLLLRRR	9	0
RUBRLLLRL	RUBRLLLR	RUBRLLLRLL	RUBRLLLRLR	9	0
RUBRLLLLR	RUBRLLLL	RUBRLLLLRL	RUBRLLLLRR	9	0
RUBRLLLLL	RUBRLLLL	RUBRLLLLLR	RUBRLLLLLL	9	0
RUCLRRRRR	RUCLRRRR	RUCLRRRRRL	RUCLRRRRRR	9	0
RUCLRRRRL	RUCLRRRR	RUCLRRRRLL	RUCLRRRRLR	9	0
RUCLRRRLR	RUCLRRRL	RUCLRRRLRL	RUCLRRRLRR	9	0
RUCLRRRLL	RUCLRRRL	RUCLRRRLLL	RUCLRRRLLR	9	0
RUCLRRLRR	RUCLRRLR	RUCLRRLRRL	RUCLRRLRRR	9	0
RUCLRRLRL	RUCLRRLR	RUCLRRLRLL	RUCLRRLRLR	9	0
RUCLRRLLR	RUCLRRLL	RUCLRRLLRL	RUCLRRLLRR	9	0
RUCLRRLLL	RUCLRRLL	RUCLRRLLLR	RUCLRRLLLL	9	0
RUCLRLRRR	RUCLRLRR	RUCLRLRRRL	RUCLRLRRRR	9	0
RUCLRLRRL	RUCLRLRR	RUCLRLRRLR	RUCLRLRRLL	9	0
RUCLRLRLR	RUCLRLRL	RUCLRLRLRL	RUCLRLRLRR	9	0
RUCLRLRLL	RUCLRLRL	RUCLRLRLLR	RUCLRLRLLL	9	0
RUCLRLLRR	RUCLRLLR	RUCLRLLRRL	RUCLRLLRRR	9	0
RUCLRLLRL	RUCLRLLR	RUCLRLLRLL	RUCLRLLRLR	9	0
RUCLRLLLR	RUCLRLLL	RUCLRLLLRR	RUCLRLLLRL	9	0
RUCLRLLLL	RUCLRLLL	RUCLRLLLLR	RUCLRLLLLL	9	0
RUCLLRRRR	RUCLLRRR	RUCLLRRRRL	RUCLLRRRRR	9	0
RUCLLRRRL	RUCLLRRR	RUCLLRRRLR	RUCLLRRRLL	9	0
RUCLLRRLR	RUCLLRRL	RUCLLRRLRL	RUCLLRRLRR	9	0
RUCLLRRLL	RUCLLRRL	RUCLLRRLLR	RUCLLRRLLL	9	0
RUCLLRLRR	RUCLLRLR	RUCLLRLRRL	RUCLLRLRRR	9	0
RUCLLRLRL	RUCLLRLR	RUCLLRLRLR	RUCLLRLRLL	9	0
RUCLLRLLR	RUCLLRLL	RUCLLRLLRL	RUCLLRLLRR	9	0
RUCLLRLLL	RUCLLRLL	RUCLLRLLLR	RUCLLRLLLL	9	0
RUCLLLRRR	RUCLLLRR	RUCLLLRRRL	RUCLLLRRRR	9	0
RUCLLLRRL	RUCLLLRR	RUCLLLRRLL	RUCLLLRRLR	9	0
RUCLLLRLR	RUCLLLRL	RUCLLLRLRL	RUCLLLRLRR	9	0
RUCLLLRLL	RUCLLLRL	RUCLLLRLLR	RUCLLLRLLL	9	0
RUCLLLLRR	RUCLLLLR	RUCLLLLRRR	RUCLLLLRRL	9	0
RUCLLLLRL	RUCLLLLR	RUCLLLLRLL	RUCLLLLRLR	9	0
RUCLLLLLR	RUCLLLLL	RUCLLLLLRR	RUCLLLLLRL	9	0
RUCLLLLLL	RUCLLLLL	RUCLLLLLLL	RUCLLLLLLR	9	0
RUARRRRRRR	RUARRRRRR	RUARRRRRRRR	RUARRRRRRRL	10	0
RUARRRRRRL	RUARRRRRR	RUARRRRRRLL	RUARRRRRRLR	10	0
RUARRRRRLR	RUARRRRRL	RUARRRRRLRL	RUARRRRRLRR	10	0
RUARRRRRLL	RUARRRRRL	RUARRRRRLLL	RUARRRRRLLR	10	2
RUARRRRLRR	RUARRRRLR	RUARRRRLRRR	RUARRRRLRRL	10	0
RUARRRRLRL	RUARRRRLR	RUARRRRLRLR	RUARRRRLRLL	10	0
RUARRRRLLR	RUARRRRLL	RUARRRRLLRL	RUARRRRLLRR	10	0
RUARRRRLLL	RUARRRRLL	RUARRRRLLLL	RUARRRRLLLR	10	0
RUARRRLRRR	RUARRRLRR	RUARRRLRRRL	RUARRRLRRRR	10	0
RUARRRLRRL	RUARRRLRR	RUARRRLRRLR	RUARRRLRRLL	10	0
RUARRRLRLR	RUARRRLRL	RUARRRLRLRR	RUARRRLRLRL	10	0
RUARRRLRLL	RUARRRLRL	RUARRRLRLLL	RUARRRLRLLR	10	0
RUARRRLLRR	RUARRRLLR	RUARRRLLRRL	RUARRRLLRRR	10	0
RUARRRLLRL	RUARRRLLR	RUARRRLLRLL	RUARRRLLRLR	10	4
RUARRLRRRR	RUARRLRRR	RUARRLRRRRL	RUARRLRRRRR	10	0
RUARRLRRRL	RUARRLRRR	RUARRLRRRLR	RUARRLRRRLL	10	0
RUARRLRRLR	RUARRLRRL	RUARRLRRLRL	RUARRLRRLRR	10	2
RUARRLRRLL	RUARRLRRL	RUARRLRRLLL	RUARRLRRLLR	10	0
RUARRLRLRR	RUARRLRLR	RUARRLRLRRR	RUARRLRLRRL	10	0
RUARRLRLRL	RUARRLRLR	RUARRLRLRLL	RUARRLRLRLR	10	0
RUARRLRLLR	RUARRLRLL	RUARRLRLLRL	RUARRLRLLRR	10	0
RUARRLRLLL	RUARRLRLL	RUARRLRLLLR	RUARRLRLLLL	10	0
RUARRLLRRR	RUARRLLRR	RUARRLLRRRR	RUARRLLRRRL	10	0
RUARRLLRRL	RUARRLLRR	RUARRLLRRLL	RUARRLLRRLR	10	0
RUARRLLRLR	RUARRLLRL	RUARRLLRLRL	RUARRLLRLRR	10	0
RUARRLLRLL	RUARRLLRL	RUARRLLRLLL	RUARRLLRLLR	10	0
RUARRLLLRR	RUARRLLLR	RUARRLLLRRL	RUARRLLLRRR	10	0
RUARRLLLRL	RUARRLLLR	RUARRLLLRLR	RUARRLLLRLL	10	0
RUARRLLLLR	RUARRLLLL	RUARRLLLLRL	RUARRLLLLRR	10	0
RUARRLLLLL	RUARRLLLL	RUARRLLLLLL	RUARRLLLLLR	10	0
RUARLRRRRR	RUARLRRRR	RUARLRRRRRL	RUARLRRRRRR	10	0
RUARLRRRRL	RUARLRRRR	RUARLRRRRLR	RUARLRRRRLL	10	0
RUARLRRRLR	RUARLRRRL	RUARLRRRLRL	RUARLRRRLRR	10	0
RUARLRRRLL	RUARLRRRL	RUARLRRRLLL	RUARLRRRLLR	10	0
RUARLRRLRR	RUARLRRLR	RUARLRRLRRL	RUARLRRLRRR	10	0
RUARLRRLRL	RUARLRRLR	RUARLRRLRLR	RUARLRRLRLL	10	0
RUARLRRLLR	RUARLRRLL	RUARLRRLLRL	RUARLRRLLRR	10	0
RUARLRRLLL	RUARLRRLL	RUARLRRLLLR	RUARLRRLLLL	10	0
RUARLRLRRR	RUARLRLRR	RUARLRLRRRL	RUARLRLRRRR	10	0
RUARLRLRRL	RUARLRLRR	RUARLRLRRLL	RUARLRLRRLR	10	0
RUARLRLRLR	RUARLRLRL	RUARLRLRLRL	RUARLRLRLRR	10	0
RUARLRLRLL	RUARLRLRL	RUARLRLRLLR	RUARLRLRLLL	10	0
RUARLRLLRR	RUARLRLLR	RUARLRLLRRL	RUARLRLLRRR	10	0
RUARLRLLRL	RUARLRLLR	RUARLRLLRLL	RUARLRLLRLR	10	0
RUARLRLLLR	RUARLRLLL	RUARLRLLLRR	RUARLRLLLRL	10	0
RUARLRLLLL	RUARLRLLL	RUARLRLLLLL	RUARLRLLLLR	10	0
RUARLLRRRR	RUARLLRRR	RUARLLRRRRL	RUARLLRRRRR	10	0
RUARLLRRRL	RUARLLRRR	RUARLLRRRLR	RUARLLRRRLL	10	0
RUARLLRRLR	RUARLLRRL	RUARLLRRLRL	RUARLLRRLRR	10	0
RUARLLRRLL	RUARLLRRL	RUARLLRRLLR	RUARLLRRLLL	10	0
RUARLLRLRR	RUARLLRLR	RUARLLRLRRL	RUARLLRLRRR	10	0
RUARLLRLRL	RUARLLRLR	RUARLLRLRLL	RUARLLRLRLR	10	0
RUARLLRLLR	RUARLLRLL	RUARLLRLLRL	RUARLLRLLRR	10	0
RUARLLRLLL	RUARLLRLL	RUARLLRLLLR	RUARLLRLLLL	10	0
RUARLLLRRR	RUARLLLRR	RUARLLLRRRL	RUARLLLRRRR	10	0
RUARLLLRRL	RUARLLLRR	RUARLLLRRLL	RUARLLLRRLR	10	0
RUARLLLRLR	RUARLLLRL	RUARLLLRLRL	RUARLLLRLRR	10	0
RUARLLLRLL	RUARLLLRL	RUARLLLRLLR	RUARLLLRLLL	10	0
RUARLLLLRR	RUARLLLLR	RUARLLLLRRR	RUARLLLLRRL	10	0
RUARLLLLRL	RUARLLLLR	RUARLLLLRLR	RUARLLLLRLL	10	0
RUARLLLLLR	RUARLLLLL	RUARLLLLLRL	RUARLLLLLRR	10	0
RUARLLLLLL	RUARLLLLL	RUARLLLLLLL	RUARLLLLLLR	10	0
RUALRRRRRR	RUALRRRRR	RUALRRRRRRL	RUALRRRRRRR	10	0
RUALRRRRRL	RUALRRRRR	RUALRRRRRLL	RUALRRRRRLR	10	0
RUALRRRRLR	RUALRRRRL	RUALRRRRLRL	RUALRRRRLRR	10	0
RUALRRRRLL	RUALRRRRL	RUALRRRRLLL	RUALRRRRLLR	10	0
RUALRRRLRR	RUALRRRLR	RUALRRRLRRR	RUALRRRLRRL	10	0
RUALRRRLRL	RUALRRRLR	RUALRRRLRLL	RUALRRRLRLR	10	0
RUALRRRLLR	RUALRRRLL	RUALRRRLLRL	RUALRRRLLRR	10	0
RUALRRRLLL	RUALRRRLL	RUALRRRLLLR	RUALRRRLLLL	10	0
RUALRRLRRR	RUALRRLRR	RUALRRLRRRL	RUALRRLRRRR	10	0
RUALRRLRRL	RUALRRLRR	RUALRRLRRLL	RUALRRLRRLR	10	0
RUALRRLRLR	RUALRRLRL	RUALRRLRLRL	RUALRRLRLRR	10	0
RUALRRLRLL	RUALRRLRL	RUALRRLRLLR	RUALRRLRLLL	10	0
RUALRRLLRR	RUALRRLLR	RUALRRLLRRL	RUALRRLLRRR	10	0
RUALRRLLRL	RUALRRLLR	RUALRRLLRLL	RUALRRLLRLR	10	0
RUALRRLLLR	RUALRRLLL	RUALRRLLLRR	RUALRRLLLRL	10	0
RUALRRLLLL	RUALRRLLL	RUALRRLLLLL	RUALRRLLLLR	10	0
RUALRLRRRR	RUALRLRRR	RUALRLRRRRL	RUALRLRRRRR	10	0
RUALRLRRRL	RUALRLRRR	RUALRLRRRLR	RUALRLRRRLL	10	0
RUALRLRRLR	RUALRLRRL	RUALRLRRLRL	RUALRLRRLRR	10	0
RUALRLRRLL	RUALRLRRL	RUALRLRRLLR	RUALRLRRLLL	10	0
RUALRLRLRR	RUALRLRLR	RUALRLRLRRL	RUALRLRLRRR	10	0
RUALRLRLRL	RUALRLRLR	RUALRLRLRLR	RUALRLRLRLL	10	0
RUALRLRLLR	RUALRLRLL	RUALRLRLLRL	RUALRLRLLRR	10	0
RUALRLRLLL	RUALRLRLL	RUALRLRLLLL	RUALRLRLLLR	10	0
RUALRLLRRR	RUALRLLRR	RUALRLLRRRL	RUALRLLRRRR	10	0
RUALRLLRRL	RUALRLLRR	RUALRLLRRLL	RUALRLLRRLR	10	0
RUALRLLRLR	RUALRLLRL	RUALRLLRLRR	RUALRLLRLRL	10	0
RUALRLLRLL	RUALRLLRL	RUALRLLRLLR	RUALRLLRLLL	10	0
RUALRLLLRR	RUALRLLLR	RUALRLLLRRL	RUALRLLLRRR	10	0
RUALRLLLRL	RUALRLLLR	RUALRLLLRLL	RUALRLLLRLR	10	0
RUALRLLLLR	RUALRLLLL	RUALRLLLLRR	RUALRLLLLRL	10	0
RUALRLLLLL	RUALRLLLL	RUALRLLLLLR	RUALRLLLLLL	10	0
RUALLRRRRR	RUALLRRRR	RUALLRRRRRL	RUALLRRRRRR	10	0
RUALLRRRRL	RUALLRRRR	RUALLRRRRLR	RUALLRRRRLL	10	0
RUALLRRRLR	RUALLRRRL	RUALLRRRLRL	RUALLRRRLRR	10	0
RUALLRRRLL	RUALLRRRL	RUALLRRRLLL	RUALLRRRLLR	10	0
RUALLRRLRR	RUALLRRLR	RUALLRRLRRR	RUALLRRLRRL	10	0
RUALLRRLRL	RUALLRRLR	RUALLRRLRLL	RUALLRRLRLR	10	0
RUALLRRLLR	RUALLRRLL	RUALLRRLLRR	RUALLRRLLRL	10	0
RUALLRRLLL	RUALLRRLL	RUALLRRLLLL	RUALLRRLLLR	10	0
RUALLRLRRR	RUALLRLRR	RUALLRLRRRL	RUALLRLRRRR	10	0
RUALLRLRRL	RUALLRLRR	RUALLRLRRLL	RUALLRLRRLR	10	0
RUALLRLRLR	RUALLRLRL	RUALLRLRLRL	RUALLRLRLRR	10	0
RUALLRLRLL	RUALLRLRL	RUALLRLRLLL	RUALLRLRLLR	10	0
RUALLRLLRR	RUALLRLLR	RUALLRLLRRL	RUALLRLLRRR	10	0
RUALLRLLRL	RUALLRLLR	RUALLRLLRLL	RUALLRLLRLR	10	0
RUALLRLLLR	RUALLRLLL	RUALLRLLLRL	RUALLRLLLRR	10	0
RUALLRLLLL	RUALLRLLL	RUALLRLLLLR	RUALLRLLLLL	10	0
RUALLLRRRR	RUALLLRRR	RUALLLRRRRL	RUALLLRRRRR	10	0
RUALLLRRRL	RUALLLRRR	RUALLLRRRLR	RUALLLRRRLL	10	0
RUALLLRRLR	RUALLLRRL	RUALLLRRLRL	RUALLLRRLRR	10	0
RUALLLRRLL	RUALLLRRL	RUALLLRRLLL	RUALLLRRLLR	10	0
RUALLLRLRR	RUALLLRLR	RUALLLRLRRL	RUALLLRLRRR	10	0
RUALLLRLRL	RUALLLRLR	RUALLLRLRLL	RUALLLRLRLR	10	0
RUALLLRLLR	RUALLLRLL	RUALLLRLLRL	RUALLLRLLRR	10	0
RUALLLRLLL	RUALLLRLL	RUALLLRLLLL	RUALLLRLLLR	10	0
RUALLLLRRR	RUALLLLRR	RUALLLLRRRL	RUALLLLRRRR	10	0
RUALLLLRRL	RUALLLLRR	RUALLLLRRLL	RUALLLLRRLR	10	0
RUALLLLRLR	RUALLLLRL	RUALLLLRLRR	RUALLLLRLRL	10	0
RUALLLLRLL	RUALLLLRL	RUALLLLRLLL	RUALLLLRLLR	10	2
RUALLLLLRR	RUALLLLLR	RUALLLLLRRL	RUALLLLLRRR	10	0
RUALLLLLRL	RUALLLLLR	RUALLLLLRLL	RUALLLLLRLR	10	0
RUALLLLLLR	RUALLLLLL	RUALLLLLLRL	RUALLLLLLRR	10	0
RUALLLLLLL	RUALLLLLL	RUALLLLLLLL	RUALLLLLLLR	10	0
RUBLRRRRR	RUBLRRRR	RUBLRRRRRL	RUBLRRRRRR	9	0
RUBLRRRRL	RUBLRRRR	RUBLRRRRLL	RUBLRRRRLR	9	0
RUBLRRRLR	RUBLRRRL	RUBLRRRLRL	RUBLRRRLRR	9	0
RUBLRRRLL	RUBLRRRL	RUBLRRRLLL	RUBLRRRLLR	9	0
RUBLRRLRR	RUBLRRLR	RUBLRRLRRL	RUBLRRLRRR	9	0
RUBLRRLRL	RUBLRRLR	RUBLRRLRLL	RUBLRRLRLR	9	0
RUBLRRLLR	RUBLRRLL	RUBLRRLLRL	RUBLRRLLRR	9	0
RUBLRRLLL	RUBLRRLL	RUBLRRLLLL	RUBLRRLLLR	9	0
RUBLRLRRR	RUBLRLRR	RUBLRLRRRL	RUBLRLRRRR	9	0
RUBLRLRRL	RUBLRLRR	RUBLRLRRLL	RUBLRLRRLR	9	0
RUBLRLRLR	RUBLRLRL	RUBLRLRLRL	RUBLRLRLRR	9	0
RUBLRLRLL	RUBLRLRL	RUBLRLRLLR	RUBLRLRLLL	9	0
RUBLRLLRR	RUBLRLLR	RUBLRLLRRR	RUBLRLLRRL	9	0
RUBLRLLRL	RUBLRLLR	RUBLRLLRLR	RUBLRLLRLL	9	0
RUBLRLLLR	RUBLRLLL	RUBLRLLLRL	RUBLRLLLRR	9	0
RUBLRLLLL	RUBLRLLL	RUBLRLLLLR	RUBLRLLLLL	9	0
RUBLLRRRR	RUBLLRRR	RUBLLRRRRL	RUBLLRRRRR	9	0
RUBLLRRRL	RUBLLRRR	RUBLLRRRLL	RUBLLRRRLR	9	0
RUBLLRRLR	RUBLLRRL	RUBLLRRLRL	RUBLLRRLRR	9	0
RUBLLRRLL	RUBLLRRL	RUBLLRRLLR	RUBLLRRLLL	9	0
RUBLLRLRR	RUBLLRLR	RUBLLRLRRL	RUBLLRLRRR	9	0
RUBLLRLRL	RUBLLRLR	RUBLLRLRLL	RUBLLRLRLR	9	0
RUBLLRLLR	RUBLLRLL	RUBLLRLLRL	RUBLLRLLRR	9	0
RUBLLRLLL	RUBLLRLL	RUBLLRLLLL	RUBLLRLLLR	9	0
RUBLLLRRR	RUBLLLRR	RUBLLLRRRR	RUBLLLRRRL	9	0
RUBLLLRRL	RUBLLLRR	RUBLLLRRLL	RUBLLLRRLR	9	0
RUBLLLRLR	RUBLLLRL	RUBLLLRLRR	RUBLLLRLRL	9	0
RUBLLLRLL	RUBLLLRL	RUBLLLRLLL	RUBLLLRLLR	9	0
RUBLLLLRR	RUBLLLLR	RUBLLLLRRL	RUBLLLLRRR	9	0
RUBLLLLRL	RUBLLLLR	RUBLLLLRLR	RUBLLLLRLL	9	0
RUBLLLLLR	RUBLLLLL	RUBLLLLLRL	RUBLLLLLRR	9	0
RUBLLLLLL	RUBLLLLL	RUBLLLLLLL	RUBLLLLLLR	9	0
RUCRRRRRR	RUCRRRRR	RUCRRRRRRL	RUCRRRRRRR	9	0
RUCRRRRRL	RUCRRRRR	RUCRRRRRLL	RUCRRRRRLR	9	0
RUCRRRRLR	RUCRRRRL	RUCRRRRLRR	RUCRRRRLRL	9	0
RUCRRRRLL	RUCRRRRL	RUCRRRRLLL	RUCRRRRLLR	9	0
RUCRRRLRR	RUCRRRLR	RUCRRRLRRL	RUCRRRLRRR	9	0
RUCRRRLRL	RUCRRRLR	RUCRRRLRLL	RUCRRRLRLR	9	0
RUCRRRLLR	RUCRRRLL	RUCRRRLLRL	RUCRRRLLRR	9	0
RUCRRRLLL	RUCRRRLL	RUCRRRLLLL	RUCRRRLLLR	9	0
RUCRRLRRR	RUCRRLRR	RUCRRLRRRL	RUCRRLRRRR	9	0
RUCRRLRRL	RUCRRLRR	RUCRRLRRLL	RUCRRLRRLR	9	0
RUCRRLRLR	RUCRRLRL	RUCRRLRLRR	RUCRRLRLRL	9	0
RUCRRLRLL	RUCRRLRL	RUCRRLRLLL	RUCRRLRLLR	9	0
RUCRRLLRR	RUCRRLLR	RUCRRLLRRL	RUCRRLLRRR	9	0
RUCRRLLRL	RUCRRLLR	RUCRRLLRLL	RUCRRLLRLR	9	0
RUCRRLLLR	RUCRRLLL	RUCRRLLLRL	RUCRRLLLRR	9	0
RUCRRLLLL	RUCRRLLL	RUCRRLLLLL	RUCRRLLLLR	9	0
RUCRLRRRR	RUCRLRRR	RUCRLRRRRL	RUCRLRRRRR	9	0
RUCRLRRRL	RUCRLRRR	RUCRLRRRLL	RUCRLRRRLR	9	0
RUCRLRRLR	RUCRLRRL	RUCRLRRLRR	RUCRLRRLRL	9	0
RUCRLRRLL	RUCRLRRL	RUCRLRRLLL	RUCRLRRLLR	9	0
RUCRLRLRR	RUCRLRLR	RUCRLRLRRL	RUCRLRLRRR	9	0
RUCRLRLRL	RUCRLRLR	RUCRLRLRLR	RUCRLRLRLL	9	0
RUCRLRLLR	RUCRLRLL	RUCRLRLLRL	RUCRLRLLRR	9	0
RUCRLRLLL	RUCRLRLL	RUCRLRLLLL	RUCRLRLLLR	9	0
RUCRLLRRR	RUCRLLRR	RUCRLLRRRL	RUCRLLRRRR	9	0
RUCRLLRRL	RUCRLLRR	RUCRLLRRLR	RUCRLLRRLL	9	0
RUCRLLRLR	RUCRLLRL	RUCRLLRLRL	RUCRLLRLRR	9	0
RUCRLLRLL	RUCRLLRL	RUCRLLRLLL	RUCRLLRLLR	9	0
RUCRLLLRR	RUCRLLLR	RUCRLLLRRL	RUCRLLLRRR	9	0
RUCRLLLRL	RUCRLLLR	RUCRLLLRLR	RUCRLLLRLL	9	0
RUCRLLLLR	RUCRLLLL	RUCRLLLLRL	RUCRLLLLRR	9	0
RUCRLLLLL	RUCRLLLL	RUCRLLLLLR	RUCRLLLLLL	9	0
RUBRRRRRRR	RUBRRRRRR	RUBRRRRRRRL	RUBRRRRRRRR	10	0
RUBRRRRRRL	RUBRRRRRR	RUBRRRRRRLL	RUBRRRRRRLR	10	0
RUBRRRRRLR	RUBRRRRRL	RUBRRRRRLRL	RUBRRRRRLRR	10	0
RUBRRRRRLL	RUBRRRRRL	RUBRRRRRLLL	RUBRRRRRLLR	10	2
RUBRRRRLRR	RUBRRRRLR	RUBRRRRLRRL	RUBRRRRLRRR	10	0
RUBRRRRLRL	RUBRRRRLR	RUBRRRRLRLR	RUBRRRRLRLL	10	0
RUBRRRRLLR	RUBRRRRLL	RUBRRRRLLRR	RUBRRRRLLRL	10	0
RUBRRRRLLL	RUBRRRRLL	RUBRRRRLLLR	RUBRRRRLLLL	10	0
RUBRRRLRRR	RUBRRRLRR	RUBRRRLRRRL	RUBRRRLRRRR	10	0
RUBRRRLRRL	RUBRRRLRR	RUBRRRLRRLL	RUBRRRLRRLR	10	0
RUBRRRLRLR	RUBRRRLRL	RUBRRRLRLRL	RUBRRRLRLRR	10	0
RUBRRRLRLL	RUBRRRLRL	RUBRRRLRLLL	RUBRRRLRLLR	10	0
RUBRRRLLRR	RUBRRRLLR	RUBRRRLLRRL	RUBRRRLLRRR	10	0
RUBRRRLLRL	RUBRRRLLR	RUBRRRLLRLR	RUBRRRLLRLL	10	0
RUBRRRLLLR	RUBRRRLLL	RUBRRRLLLRL	RUBRRRLLLRR	10	0
RUBRRRLLLL	RUBRRRLLL	RUBRRRLLLLR	RUBRRRLLLLL	10	0
RUBRRLRRRR	RUBRRLRRR	RUBRRLRRRRL	RUBRRLRRRRR	10	0
RUBRRLRRRL	RUBRRLRRR	RUBRRLRRRLR	RUBRRLRRRLL	10	0
RUBRRLRRLR	RUBRRLRRL	RUBRRLRRLRL	RUBRRLRRLRR	10	0
RUBRRLRRLL	RUBRRLRRL	RUBRRLRRLLR	RUBRRLRRLLL	10	0
RUBRRLRLRR	RUBRRLRLR	RUBRRLRLRRL	RUBRRLRLRRR	10	0
RUBRRLRLRL	RUBRRLRLR	RUBRRLRLRLL	RUBRRLRLRLR	10	0
RUBRRLRLLR	RUBRRLRLL	RUBRRLRLLRL	RUBRRLRLLRR	10	0
RUBRRLRLLL	RUBRRLRLL	RUBRRLRLLLL	RUBRRLRLLLR	10	0
RUBRRLLRRR	RUBRRLLRR	RUBRRLLRRRL	RUBRRLLRRRR	10	0
RUBRRLLRRL	RUBRRLLRR	RUBRRLLRRLL	RUBRRLLRRLR	10	0
RUBRRLLRLR	RUBRRLLRL	RUBRRLLRLRR	RUBRRLLRLRL	10	0
RUBRRLLRLL	RUBRRLLRL	RUBRRLLRLLL	RUBRRLLRLLR	10	0
RUBRRLLLRR	RUBRRLLLR	RUBRRLLLRRL	RUBRRLLLRRR	10	0
RUBRRLLLRL	RUBRRLLLR	RUBRRLLLRLL	RUBRRLLLRLR	10	0
RUBRRLLLLR	RUBRRLLLL	RUBRRLLLLRL	RUBRRLLLLRR	10	0
RUBRRLLLLL	RUBRRLLLL	RUBRRLLLLLR	RUBRRLLLLLL	10	0
RUBRLRRRRR	RUBRLRRRR	RUBRLRRRRRL	RUBRLRRRRRR	10	0
RUBRLRRRRL	RUBRLRRRR	RUBRLRRRRLR	RUBRLRRRRLL	10	0
RUBRLRRRLR	RUBRLRRRL	RUBRLRRRLRL	RUBRLRRRLRR	10	0
RUBRLRRRLL	RUBRLRRRL	RUBRLRRRLLR	RUBRLRRRLLL	10	0
RUBRLRRLRR	RUBRLRRLR	RUBRLRRLRRL	RUBRLRRLRRR	10	0
RUBRLRRLRL	RUBRLRRLR	RUBRLRRLRLL	RUBRLRRLRLR	10	0
RUBRLRRLLR	RUBRLRRLL	RUBRLRRLLRL	RUBRLRRLLRR	10	0
RUBRLRRLLL	RUBRLRRLL	RUBRLRRLLLL	RUBRLRRLLLR	10	0
RUBRLRLRRR	RUBRLRLRR	RUBRLRLRRRR	RUBRLRLRRRL	10	0
RUBRLRLRRL	RUBRLRLRR	RUBRLRLRRLL	RUBRLRLRRLR	10	0
RUBRLRLRLR	RUBRLRLRL	RUBRLRLRLRL	RUBRLRLRLRR	10	0
RUBRLRLRLL	RUBRLRLRL	RUBRLRLRLLL	RUBRLRLRLLR	10	0
RUBRLRLLRR	RUBRLRLLR	RUBRLRLLRRR	RUBRLRLLRRL	10	0
RUBRLRLLRL	RUBRLRLLR	RUBRLRLLRLR	RUBRLRLLRLL	10	0
RUBRLRLLLR	RUBRLRLLL	RUBRLRLLLRR	RUBRLRLLLRL	10	0
RUBRLRLLLL	RUBRLRLLL	RUBRLRLLLLR	RUBRLRLLLLL	10	0
RUBRLLRRRR	RUBRLLRRR	RUBRLLRRRRL	RUBRLLRRRRR	10	0
RUBRLLRRRL	RUBRLLRRR	RUBRLLRRRLL	RUBRLLRRRLR	10	0
RUBRLLRRLR	RUBRLLRRL	RUBRLLRRLRL	RUBRLLRRLRR	10	0
RUBRLLRRLL	RUBRLLRRL	RUBRLLRRLLR	RUBRLLRRLLL	10	0
RUBRLLRLRR	RUBRLLRLR	RUBRLLRLRRL	RUBRLLRLRRR	10	0
RUBRLLRLRL	RUBRLLRLR	RUBRLLRLRLL	RUBRLLRLRLR	10	0
RUBRLLRLLR	RUBRLLRLL	RUBRLLRLLRR	RUBRLLRLLRL	10	0
RUBRLLRLLL	RUBRLLRLL	RUBRLLRLLLR	RUBRLLRLLLL	10	0
RUBRLLLRRR	RUBRLLLRR	RUBRLLLRRRR	RUBRLLLRRRL	10	0
RUBRLLLRRL	RUBRLLLRR	RUBRLLLRRLL	RUBRLLLRRLR	10	0
RUBRLLLRLR	RUBRLLLRL	RUBRLLLRLRL	RUBRLLLRLRR	10	0
RUBRLLLRLL	RUBRLLLRL	RUBRLLLRLLL	RUBRLLLRLLR	10	0
RUBRLLLLRR	RUBRLLLLR	RUBRLLLLRRL	RUBRLLLLRRR	10	0
RUBRLLLLRL	RUBRLLLLR	RUBRLLLLRLL	RUBRLLLLRLR	10	0
RUBRLLLLLR	RUBRLLLLL	RUBRLLLLLRL	RUBRLLLLLRR	10	0
RUBRLLLLLL	RUBRLLLLL	RUBRLLLLLLL	RUBRLLLLLLR	10	0
RUCLRRRRRR	RUCLRRRRR	RUCLRRRRRRL	RUCLRRRRRRR	10	0
RUCLRRRRRL	RUCLRRRRR	RUCLRRRRRLR	RUCLRRRRRLL	10	0
RUCLRRRRLR	RUCLRRRRL	RUCLRRRRLRL	RUCLRRRRLRR	10	0
RUCLRRRRLL	RUCLRRRRL	RUCLRRRRLLL	RUCLRRRRLLR	10	0
RUCLRRRLRR	RUCLRRRLR	RUCLRRRLRRR	RUCLRRRLRRL	10	0
RUCLRRRLRL	RUCLRRRLR	RUCLRRRLRLR	RUCLRRRLRLL	10	0
RUCLRRRLLR	RUCLRRRLL	RUCLRRRLLRR	RUCLRRRLLRL	10	0
RUCLRRRLLL	RUCLRRRLL	RUCLRRRLLLR	RUCLRRRLLLL	10	0
RUCLRRLRRR	RUCLRRLRR	RUCLRRLRRRL	RUCLRRLRRRR	10	0
RUCLRRLRRL	RUCLRRLRR	RUCLRRLRRLR	RUCLRRLRRLL	10	0
RUCLRRLRLR	RUCLRRLRL	RUCLRRLRLRL	RUCLRRLRLRR	10	0
RUCLRRLRLL	RUCLRRLRL	RUCLRRLRLLR	RUCLRRLRLLL	10	0
RUCLRRLLRR	RUCLRRLLR	RUCLRRLLRRL	RUCLRRLLRRR	10	0
RUCLRRLLRL	RUCLRRLLR	RUCLRRLLRLL	RUCLRRLLRLR	10	0
RUCLRRLLLR	RUCLRRLLL	RUCLRRLLLRR	RUCLRRLLLRL	10	0
RUCLRRLLLL	RUCLRRLLL	RUCLRRLLLLR	RUCLRRLLLLL	10	0
RUCLRLRRRR	RUCLRLRRR	RUCLRLRRRRL	RUCLRLRRRRR	10	0
RUCLRLRRRL	RUCLRLRRR	RUCLRLRRRLR	RUCLRLRRRLL	10	0
RUCLRLRRLR	RUCLRLRRL	RUCLRLRRLRR	RUCLRLRRLRL	10	0
RUCLRLRRLL	RUCLRLRRL	RUCLRLRRLLR	RUCLRLRRLLL	10	0
RUCLRLRLRR	RUCLRLRLR	RUCLRLRLRRL	RUCLRLRLRRR	10	0
RUCLRLRLRL	RUCLRLRLR	RUCLRLRLRLL	RUCLRLRLRLR	10	0
RUCLRLRLLR	RUCLRLRLL	RUCLRLRLLRL	RUCLRLRLLRR	10	0
RUCLRLRLLL	RUCLRLRLL	RUCLRLRLLLR	RUCLRLRLLLL	10	0
RUCLRLLRRR	RUCLRLLRR	RUCLRLLRRRL	RUCLRLLRRRR	10	0
RUCLRLLRRL	RUCLRLLRR	RUCLRLLRRLR	RUCLRLLRRLL	10	0
RUCLRLLRLR	RUCLRLLRL	RUCLRLLRLRL	RUCLRLLRLRR	10	0
RUCLRLLRLL	RUCLRLLRL	RUCLRLLRLLL	RUCLRLLRLLR	10	0
RUCLRLLLRR	RUCLRLLLR	RUCLRLLLRRL	RUCLRLLLRRR	10	0
RUCLRLLLRL	RUCLRLLLR	RUCLRLLLRLL	RUCLRLLLRLR	10	0
RUCLRLLLLR	RUCLRLLLL	RUCLRLLLLRR	RUCLRLLLLRL	10	0
RUCLRLLLLL	RUCLRLLLL	RUCLRLLLLLL	RUCLRLLLLLR	10	0
RUCLLRRRRR	RUCLLRRRR	RUCLLRRRRRL	RUCLLRRRRRR	10	0
RUCLLRRRRL	RUCLLRRRR	RUCLLRRRRLL	RUCLLRRRRLR	10	0
RUCLLRRRLR	RUCLLRRRL	RUCLLRRRLRR	RUCLLRRRLRL	10	0
RUCLLRRRLL	RUCLLRRRL	RUCLLRRRLLR	RUCLLRRRLLL	10	0
RUCLLRRLRR	RUCLLRRLR	RUCLLRRLRRL	RUCLLRRLRRR	10	0
RUCLLRRLRL	RUCLLRRLR	RUCLLRRLRLL	RUCLLRRLRLR	10	0
RUCLLRRLLR	RUCLLRRLL	RUCLLRRLLRL	RUCLLRRLLRR	10	0
RUCLLRRLLL	RUCLLRRLL	RUCLLRRLLLL	RUCLLRRLLLR	10	0
RUCLLRLRRR	RUCLLRLRR	RUCLLRLRRRL	RUCLLRLRRRR	10	0
RUCLLRLRRL	RUCLLRLRR	RUCLLRLRRLL	RUCLLRLRRLR	10	0
RUCLLRLRLR	RUCLLRLRL	RUCLLRLRLRR	RUCLLRLRLRL	10	0
RUCLLRLRLL	RUCLLRLRL	RUCLLRLRLLL	RUCLLRLRLLR	10	0
RUCLLRLLRR	RUCLLRLLR	RUCLLRLLRRL	RUCLLRLLRRR	10	0
RUCLLRLLRL	RUCLLRLLR	RUCLLRLLRLL	RUCLLRLLRLR	10	0
RUCLLRLLLR	RUCLLRLLL	RUCLLRLLLRR	RUCLLRLLLRL	10	0
RUCLLRLLLL	RUCLLRLLL	RUCLLRLLLLL	RUCLLRLLLLR	10	0
RUCLLLRRRR	RUCLLLRRR	RUCLLLRRRRL	RUCLLLRRRRR	10	0
RUCLLLRRRL	RUCLLLRRR	RUCLLLRRRLL	RUCLLLRRRLR	10	0
RUCLLLRRLR	RUCLLLRRL	RUCLLLRRLRL	RUCLLLRRLRR	10	0
RUCLLLRRLL	RUCLLLRRL	RUCLLLRRLLR	RUCLLLRRLLL	10	0
RUCLLLRLRR	RUCLLLRLR	RUCLLLRLRRL	RUCLLLRLRRR	10	0
RUCLLLRLRL	RUCLLLRLR	RUCLLLRLRLR	RUCLLLRLRLL	10	0
RUCLLLRLLR	RUCLLLRLL	RUCLLLRLLRR	RUCLLLRLLRL	10	0
RUCLLLRLLL	RUCLLLRLL	RUCLLLRLLLR	RUCLLLRLLLL	10	0
RUCLLLLRRR	RUCLLLLRR	RUCLLLLRRRL	RUCLLLLRRRR	10	0
RUCLLLLRRL	RUCLLLLRR	RUCLLLLRRLL	RUCLLLLRRLR	10	0
RUCLLLLRLR	RUCLLLLRL	RUCLLLLRLRL	RUCLLLLRLRR	10	0
RUCLLLLRLL	RUCLLLLRL	RUCLLLLRLLL	RUCLLLLRLLR	10	0
RUCLLLLLRR	RUCLLLLLR	RUCLLLLLRRL	RUCLLLLLRRR	10	0
RUCLLLLLRL	RUCLLLLLR	RUCLLLLLRLL	RUCLLLLLRLR	10	0
RUCLLLLLLR	RUCLLLLLL	RUCLLLLLLRL	RUCLLLLLLRR	10	0
RUCLLLLLLL	RUCLLLLLL	RUCLLLLLLLR	RUCLLLLLLLL	10	0
RUARRRRRRRR	RUARRRRRRR	RUARRRRRRRRL	RUARRRRRRRRR	11	0
RUARRRRRRRL	RUARRRRRRR	RUARRRRRRRLL	RUARRRRRRRLR	11	0
RUARRRRRRLR	RUARRRRRRL	RUARRRRRRLRL	RUARRRRRRLRR	11	0
RUARRRRRRLL	RUARRRRRRL	RUARRRRRRLLL	RUARRRRRRLLR	11	2
RUARRRRRLRR	RUARRRRRLR	RUARRRRRLRRR	RUARRRRRLRRL	11	0
RUARRRRRLRL	RUARRRRRLR	RUARRRRRLRLL	RUARRRRRLRLR	11	4
RUARRRRLRRR	RUARRRRLRR	RUARRRRLRRRL	RUARRRRLRRRR	11	0
RUARRRRLRRL	RUARRRRLRR	RUARRRRLRRLR	RUARRRRLRRLL	11	0
RUARRRRLRLR	RUARRRRLRL	RUARRRRLRLRL	RUARRRRLRLRR	11	0
RUARRRRLRLL	RUARRRRLRL	RUARRRRLRLLL	RUARRRRLRLLR	11	0
RUARRRRLLRR	RUARRRRLLR	RUARRRRLLRRL	RUARRRRLLRRR	11	0
RUARRRRLLRL	RUARRRRLLR	RUARRRRLLRLL	RUARRRRLLRLR	11	4
RUARRRRLLLR	RUARRRRLLL	RUARRRRLLLRL	RUARRRRLLLRR	11	4
RUARRRRLLLL	RUARRRRLLL	RUARRRRLLLLL	RUARRRRLLLLR	11	4
RUARRRLRRRR	RUARRRLRRR	RUARRRLRRRRL	RUARRRLRRRRR	11	0
RUARRRLRRRL	RUARRRLRRR	RUARRRLRRRLL	RUARRRLRRRLR	11	0
RUARRRLRRLR	RUARRRLRRL	RUARRRLRRLRL	RUARRRLRRLRR	11	0
RUARRRLRRLL	RUARRRLRRL	RUARRRLRRLLL	RUARRRLRRLLR	11	0
RUARRRLRLRR	RUARRRLRLR	RUARRRLRLRRL	RUARRRLRLRRR	11	0
RUARRRLRLRL	RUARRRLRLR	RUARRRLRLRLL	RUARRRLRLRLR	11	0
RUARRRLRLLR	RUARRRLRLL	RUARRRLRLLRR	RUARRRLRLLRL	11	0
RUARRRLRLLL	RUARRRLRLL	RUARRRLRLLLL	RUARRRLRLLLR	11	0
RUARRRLLRRR	RUARRRLLRR	RUARRRLLRRRL	RUARRRLLRRRR	11	0
RUARRRLLRRL	RUARRRLLRR	RUARRRLLRRLL	RUARRRLLRRLR	11	0
RUARRLRRRRR	RUARRLRRRR	RUARRLRRRRRL	RUARRLRRRRRR	11	0
RUARRLRRRRL	RUARRLRRRR	RUARRLRRRRLL	RUARRLRRRRLR	11	0
RUARRLRRRLR	RUARRLRRRL	RUARRLRRRLRR	RUARRLRRRLRL	11	0
RUARRLRRRLL	RUARRLRRRL	RUARRLRRRLLR	RUARRLRRRLLL	11	0
RUARRLRRLLR	RUARRLRRLL	RUARRLRRLLRL	RUARRLRRLLRR	11	0
RUARRLRRLLL	RUARRLRRLL	RUARRLRRLLLL	RUARRLRRLLLR	11	0
RUARRLRLRRR	RUARRLRLRR	RUARRLRLRRRR	RUARRLRLRRRL	11	0
RUARRLRLRRL	RUARRLRLRR	RUARRLRLRRLR	RUARRLRLRRLL	11	0
RUARRLRLRLR	RUARRLRLRL	RUARRLRLRLRL	RUARRLRLRLRR	11	0
RUARRLRLRLL	RUARRLRLRL	RUARRLRLRLLL	RUARRLRLRLLR	11	24
RUARRLRLLRR	RUARRLRLLR	RUARRLRLLRRL	RUARRLRLLRRR	11	0
RUARRLRLLRL	RUARRLRLLR	RUARRLRLLRLL	RUARRLRLLRLR	11	4
RUARRLRLLLR	RUARRLRLLL	RUARRLRLLLRL	RUARRLRLLLRR	11	4
RUARRLRLLLL	RUARRLRLLL	RUARRLRLLLLL	RUARRLRLLLLR	11	4
RUARRLLRRRR	RUARRLLRRR	RUARRLLRRRRL	RUARRLLRRRRR	11	0
RUARRLLRRRL	RUARRLLRRR	RUARRLLRRRLL	RUARRLLRRRLR	11	0
RUARRLLRRLR	RUARRLLRRL	RUARRLLRRLRR	RUARRLLRRLRL	11	0
RUARRLLRRLL	RUARRLLRRL	RUARRLLRRLLL	RUARRLLRRLLR	11	2
RUARRLLRLRR	RUARRLLRLR	RUARRLLRLRRR	RUARRLLRLRRL	11	0
RUARRLLRLRL	RUARRLLRLR	RUARRLLRLRLL	RUARRLLRLRLR	11	24
RUARRLLRLLR	RUARRLLRLL	RUARRLLRLLRL	RUARRLLRLLRR	11	0
RUARRLLRLLL	RUARRLLRLL	RUARRLLRLLLL	RUARRLLRLLLR	11	24
RUARRLLLRRR	RUARRLLLRR	RUARRLLLRRRR	RUARRLLLRRRL	11	0
RUARRLLLRRL	RUARRLLLRR	RUARRLLLRRLL	RUARRLLLRRLR	11	24
RUARRLLLRLR	RUARRLLLRL	RUARRLLLRLRL	RUARRLLLRLRR	11	0
RUARRLLLRLL	RUARRLLLRL	RUARRLLLRLLL	RUARRLLLRLLR	11	0
RUARRLLLLRR	RUARRLLLLR	RUARRLLLLRRR	RUARRLLLLRRL	11	0
RUARRLLLLRL	RUARRLLLLR	RUARRLLLLRLR	RUARRLLLLRLL	11	0
RUARRLLLLLR	RUARRLLLLL	RUARRLLLLLRL	RUARRLLLLLRR	11	0
RUARRLLLLLL	RUARRLLLLL	RUARRLLLLLLL	RUARRLLLLLLR	11	24
RUARLRRRRRR	RUARLRRRRR	RUARLRRRRRRL	RUARLRRRRRRR	11	0
RUARLRRRRRL	RUARLRRRRR	RUARLRRRRRLL	RUARLRRRRRLR	11	0
RUARLRRRRLR	RUARLRRRRL	RUARLRRRRLRL	RUARLRRRRLRR	11	0
RUARLRRRRLL	RUARLRRRRL	RUARLRRRRLLL	RUARLRRRRLLR	11	0
RUARLRRRLRR	RUARLRRRLR	RUARLRRRLRRL	RUARLRRRLRRR	11	0
RUARLRRRLRL	RUARLRRRLR	RUARLRRRLRLL	RUARLRRRLRLR	11	0
RUARLRRRLLR	RUARLRRRLL	RUARLRRRLLRL	RUARLRRRLLRR	11	0
RUARLRRRLLL	RUARLRRRLL	RUARLRRRLLLR	RUARLRRRLLLL	11	0
RUARLRRLRRR	RUARLRRLRR	RUARLRRLRRRL	RUARLRRLRRRR	11	0
RUARLRRLRRL	RUARLRRLRR	RUARLRRLRRLL	RUARLRRLRRLR	11	0
RUARLRRLRLR	RUARLRRLRL	RUARLRRLRLRL	RUARLRRLRLRR	11	0
RUARLRRLRLL	RUARLRRLRL	RUARLRRLRLLL	RUARLRRLRLLR	11	0
RUARLRRLLRR	RUARLRRLLR	RUARLRRLLRRL	RUARLRRLLRRR	11	0
RUARLRRLLRL	RUARLRRLLR	RUARLRRLLRLL	RUARLRRLLRLR	11	0
RUARLRRLLLR	RUARLRRLLL	RUARLRRLLLRR	RUARLRRLLLRL	11	0
RUARLRRLLLL	RUARLRRLLL	RUARLRRLLLLL	RUARLRRLLLLR	11	0
RUARLRLRRRR	RUARLRLRRR	RUARLRLRRRRL	RUARLRLRRRRR	11	0
RUARLRLRRRL	RUARLRLRRR	RUARLRLRRRLR	RUARLRLRRRLL	11	0
RUARLRLRRLR	RUARLRLRRL	RUARLRLRRLRR	RUARLRLRRLRL	11	0
RUARLRLRRLL	RUARLRLRRL	RUARLRLRRLLR	RUARLRLRRLLL	11	0
RUARLRLRLRR	RUARLRLRLR	RUARLRLRLRRL	RUARLRLRLRRR	11	0
RUARLRLRLRL	RUARLRLRLR	RUARLRLRLRLL	RUARLRLRLRLR	11	0
RUARLRLRLLR	RUARLRLRLL	RUARLRLRLLRR	RUARLRLRLLRL	11	0
RUARLRLRLLL	RUARLRLRLL	RUARLRLRLLLR	RUARLRLRLLLL	11	0
RUARLRLLRRR	RUARLRLLRR	RUARLRLLRRRL	RUARLRLLRRRR	11	0
RUARLRLLRRL	RUARLRLLRR	RUARLRLLRRLR	RUARLRLLRRLL	11	0
RUARLRLLRLR	RUARLRLLRL	RUARLRLLRLRL	RUARLRLLRLRR	11	0
RUARLRLLRLL	RUARLRLLRL	RUARLRLLRLLL	RUARLRLLRLLR	11	0
RUARLRLLLRR	RUARLRLLLR	RUARLRLLLRRL	RUARLRLLLRRR	11	0
RUARLRLLLRL	RUARLRLLLR	RUARLRLLLRLR	RUARLRLLLRLL	11	0
RUARLRLLLLR	RUARLRLLLL	RUARLRLLLLRR	RUARLRLLLLRL	11	0
RUARLRLLLLL	RUARLRLLLL	RUARLRLLLLLL	RUARLRLLLLLR	11	0
RUARLLRRRRR	RUARLLRRRR	RUARLLRRRRRL	RUARLLRRRRRR	11	0
RUARLLRRRRL	RUARLLRRRR	RUARLLRRRRLL	RUARLLRRRRLR	11	0
RUARLLRRRLR	RUARLLRRRL	RUARLLRRRLRL	RUARLLRRRLRR	11	0
RUARLLRRRLL	RUARLLRRRL	RUARLLRRRLLL	RUARLLRRRLLR	11	0
RUARLLRRLRR	RUARLLRRLR	RUARLLRRLRRL	RUARLLRRLRRR	11	0
RUARLLRRLRL	RUARLLRRLR	RUARLLRRLRLL	RUARLLRRLRLR	11	0
RUARLLRRLLR	RUARLLRRLL	RUARLLRRLLRL	RUARLLRRLLRR	11	0
RUARLLRRLLL	RUARLLRRLL	RUARLLRRLLLL	RUARLLRRLLLR	11	0
RUARLLRLRRR	RUARLLRLRR	RUARLLRLRRRL	RUARLLRLRRRR	11	0
RUARLLRLRRL	RUARLLRLRR	RUARLLRLRRLL	RUARLLRLRRLR	11	0
RUARLLRLRLR	RUARLLRLRL	RUARLLRLRLRL	RUARLLRLRLRR	11	0
RUARLLRLRLL	RUARLLRLRL	RUARLLRLRLLR	RUARLLRLRLLL	11	0
RUARLLRLLRR	RUARLLRLLR	RUARLLRLLRRL	RUARLLRLLRRR	11	0
RUARLLRLLRL	RUARLLRLLR	RUARLLRLLRLL	RUARLLRLLRLR	11	0
RUARLLRLLLR	RUARLLRLLL	RUARLLRLLLRR	RUARLLRLLLRL	11	0
RUARLLRLLLL	RUARLLRLLL	RUARLLRLLLLL	RUARLLRLLLLR	11	0
RUARLLLRRRR	RUARLLLRRR	RUARLLLRRRRL	RUARLLLRRRRR	11	0
RUARLLLRRRL	RUARLLLRRR	RUARLLLRRRLL	RUARLLLRRRLR	11	0
RUARLLLRRLR	RUARLLLRRL	RUARLLLRRLRL	RUARLLLRRLRR	11	0
RUARLLLRRLL	RUARLLLRRL	RUARLLLRRLLR	RUARLLLRRLLL	11	0
RUARLLLRLRR	RUARLLLRLR	RUARLLLRLRRL	RUARLLLRLRRR	11	0
RUARLLLRLRL	RUARLLLRLR	RUARLLLRLRLL	RUARLLLRLRLR	11	0
RUARLLLRLLR	RUARLLLRLL	RUARLLLRLLRR	RUARLLLRLLRL	11	0
RUARLLLRLLL	RUARLLLRLL	RUARLLLRLLLR	RUARLLLRLLLL	11	0
RUARLLLLRRR	RUARLLLLRR	RUARLLLLRRRR	RUARLLLLRRRL	11	0
RUARLLLLRRL	RUARLLLLRR	RUARLLLLRRLL	RUARLLLLRRLR	11	0
RUARLLLLRLR	RUARLLLLRL	RUARLLLLRLRL	RUARLLLLRLRR	11	0
RUARLLLLRLL	RUARLLLLRL	RUARLLLLRLLL	RUARLLLLRLLR	11	0
RUARLLLLLRR	RUARLLLLLR	RUARLLLLLRRL	RUARLLLLLRRR	11	0
RUARLLLLLRL	RUARLLLLLR	RUARLLLLLRLL	RUARLLLLLRLR	11	0
RUARLLLLLLR	RUARLLLLLL	RUARLLLLLLRL	RUARLLLLLLRR	11	0
RUARLLLLLLL	RUARLLLLLL	RUARLLLLLLLR	RUARLLLLLLLL	11	0
RUALRRRRRRR	RUALRRRRRR	RUALRRRRRRRL	RUALRRRRRRRR	11	0
RUALRRRRRRL	RUALRRRRRR	RUALRRRRRRLL	RUALRRRRRRLR	11	0
RUALRRRRRLR	RUALRRRRRL	RUALRRRRRLRL	RUALRRRRRLRR	11	0
RUALRRRRRLL	RUALRRRRRL	RUALRRRRRLLR	RUALRRRRRLLL	11	0
RUALRRRRLRR	RUALRRRRLR	RUALRRRRLRRL	RUALRRRRLRRR	11	0
RUALRRRRLRL	RUALRRRRLR	RUALRRRRLRLL	RUALRRRRLRLR	11	0
RUALRRRRLLR	RUALRRRRLL	RUALRRRRLLRL	RUALRRRRLLRR	11	0
RUALRRRRLLL	RUALRRRRLL	RUALRRRRLLLL	RUALRRRRLLLR	11	0
RUALRRRLRRR	RUALRRRLRR	RUALRRRLRRRL	RUALRRRLRRRR	11	0
RUALRRRLRRL	RUALRRRLRR	RUALRRRLRRLL	RUALRRRLRRLR	11	0
RUALRRRLRLR	RUALRRRLRL	RUALRRRLRLRL	RUALRRRLRLRR	11	0
RUALRRRLRLL	RUALRRRLRL	RUALRRRLRLLL	RUALRRRLRLLR	11	0
RUALRRRLLRR	RUALRRRLLR	RUALRRRLLRRL	RUALRRRLLRRR	11	0
RUALRRRLLRL	RUALRRRLLR	RUALRRRLLRLR	RUALRRRLLRLL	11	0
RUALRRRLLLR	RUALRRRLLL	RUALRRRLLLRL	RUALRRRLLLRR	11	0
RUALRRRLLLL	RUALRRRLLL	RUALRRRLLLLL	RUALRRRLLLLR	11	0
RUALRRLRRRR	RUALRRLRRR	RUALRRLRRRRL	RUALRRLRRRRR	11	0
RUALRRLRRRL	RUALRRLRRR	RUALRRLRRRLL	RUALRRLRRRLR	11	0
RUALRRLRRLR	RUALRRLRRL	RUALRRLRRLRL	RUALRRLRRLRR	11	0
RUALRRLRRLL	RUALRRLRRL	RUALRRLRRLLR	RUALRRLRRLLL	11	0
RUALRRLRLRR	RUALRRLRLR	RUALRRLRLRRL	RUALRRLRLRRR	11	0
RUALRRLRLRL	RUALRRLRLR	RUALRRLRLRLR	RUALRRLRLRLL	11	0
RUALRRLRLLR	RUALRRLRLL	RUALRRLRLLRR	RUALRRLRLLRL	11	0
RUALRRLRLLL	RUALRRLRLL	RUALRRLRLLLR	RUALRRLRLLLL	11	0
RUALRRLLRRR	RUALRRLLRR	RUALRRLLRRRR	RUALRRLLRRRL	11	0
RUALRRLLRRL	RUALRRLLRR	RUALRRLLRRLR	RUALRRLLRRLL	11	0
RUALRRLLRLR	RUALRRLLRL	RUALRRLLRLRL	RUALRRLLRLRR	11	0
RUALRRLLRLL	RUALRRLLRL	RUALRRLLRLLR	RUALRRLLRLLL	11	0
RUALRRLLLRR	RUALRRLLLR	RUALRRLLLRRL	RUALRRLLLRRR	11	0
RUALRRLLLRL	RUALRRLLLR	RUALRRLLLRLL	RUALRRLLLRLR	11	0
RUALRRLLLLR	RUALRRLLLL	RUALRRLLLLRL	RUALRRLLLLRR	11	0
RUALRRLLLLL	RUALRRLLLL	RUALRRLLLLLL	RUALRRLLLLLR	11	0
RUALRLRRRRR	RUALRLRRRR	RUALRLRRRRRL	RUALRLRRRRRR	11	0
RUALRLRRRRL	RUALRLRRRR	RUALRLRRRRLL	RUALRLRRRRLR	11	0
RUALRLRRRLR	RUALRLRRRL	RUALRLRRRLRR	RUALRLRRRLRL	11	0
RUALRLRRRLL	RUALRLRRRL	RUALRLRRRLLR	RUALRLRRRLLL	11	0
RUALRLRRLRR	RUALRLRRLR	RUALRLRRLRRL	RUALRLRRLRRR	11	0
RUALRLRRLRL	RUALRLRRLR	RUALRLRRLRLL	RUALRLRRLRLR	11	0
RUALRLRRLLR	RUALRLRRLL	RUALRLRRLLRR	RUALRLRRLLRL	11	0
RUALRLRRLLL	RUALRLRRLL	RUALRLRRLLLL	RUALRLRRLLLR	11	0
RUALRLRLRRR	RUALRLRLRR	RUALRLRLRRRL	RUALRLRLRRRR	11	0
RUALRLRLRRL	RUALRLRLRR	RUALRLRLRRLR	RUALRLRLRRLL	11	0
RUALRLRLRLR	RUALRLRLRL	RUALRLRLRLRL	RUALRLRLRLRR	11	0
RUALRLRLRLL	RUALRLRLRL	RUALRLRLRLLL	RUALRLRLRLLR	11	0
RUALRLRLLRR	RUALRLRLLR	RUALRLRLLRRL	RUALRLRLLRRR	11	0
RUALRLRLLRL	RUALRLRLLR	RUALRLRLLRLL	RUALRLRLLRLR	11	0
RUALRLRLLLR	RUALRLRLLL	RUALRLRLLLRL	RUALRLRLLLRR	11	0
RUALRLRLLLL	RUALRLRLLL	RUALRLRLLLLL	RUALRLRLLLLR	11	0
RUALRLLRRRR	RUALRLLRRR	RUALRLLRRRRL	RUALRLLRRRRR	11	0
RUALRLLRRRL	RUALRLLRRR	RUALRLLRRRLL	RUALRLLRRRLR	11	0
RUALRLLRRLR	RUALRLLRRL	RUALRLLRRLRL	RUALRLLRRLRR	11	0
RUALRLLRRLL	RUALRLLRRL	RUALRLLRRLLL	RUALRLLRRLLR	11	0
RUALRLLRLRR	RUALRLLRLR	RUALRLLRLRRL	RUALRLLRLRRR	11	0
RUALRLLRLRL	RUALRLLRLR	RUALRLLRLRLL	RUALRLLRLRLR	11	0
RUALRLLRLLR	RUALRLLRLL	RUALRLLRLLRR	RUALRLLRLLRL	11	0
RUALRLLRLLL	RUALRLLRLL	RUALRLLRLLLL	RUALRLLRLLLR	11	0
RUALRLLLRRR	RUALRLLLRR	RUALRLLLRRRR	RUALRLLLRRRL	11	0
RUALRLLLRRL	RUALRLLLRR	RUALRLLLRRLL	RUALRLLLRRLR	11	0
RUALRLLLRLR	RUALRLLLRL	RUALRLLLRLRL	RUALRLLLRLRR	11	0
RUALRLLLRLL	RUALRLLLRL	RUALRLLLRLLL	RUALRLLLRLLR	11	0
RUALRLLLLRR	RUALRLLLLR	RUALRLLLLRRL	RUALRLLLLRRR	11	0
RUALRLLLLRL	RUALRLLLLR	RUALRLLLLRLL	RUALRLLLLRLR	11	0
RUALRLLLLLR	RUALRLLLLL	RUALRLLLLLRL	RUALRLLLLLRR	11	0
RUALRLLLLLL	RUALRLLLLL	RUALRLLLLLLL	RUALRLLLLLLR	11	0
RUALLRRRRRR	RUALLRRRRR	RUALLRRRRRRL	RUALLRRRRRRR	11	0
RUALLRRRRRL	RUALLRRRRR	RUALLRRRRRLR	RUALLRRRRRLL	11	0
RUALLRRRRLR	RUALLRRRRL	RUALLRRRRLRR	RUALLRRRRLRL	11	0
RUALLRRRRLL	RUALLRRRRL	RUALLRRRRLLL	RUALLRRRRLLR	11	0
RUALLRRRLRR	RUALLRRRLR	RUALLRRRLRRL	RUALLRRRLRRR	11	0
RUALLRRRLRL	RUALLRRRLR	RUALLRRRLRLR	RUALLRRRLRLL	11	0
RUALLRRRLLR	RUALLRRRLL	RUALLRRRLLRL	RUALLRRRLLRR	11	0
RUALLRRRLLL	RUALLRRRLL	RUALLRRRLLLL	RUALLRRRLLLR	11	0
RUALLRRLRRR	RUALLRRLRR	RUALLRRLRRRL	RUALLRRLRRRR	11	0
RUALLRRLRRL	RUALLRRLRR	RUALLRRLRRLL	RUALLRRLRRLR	11	0
RUALLRRLRLR	RUALLRRLRL	RUALLRRLRLRL	RUALLRRLRLRR	11	0
RUALLRRLRLL	RUALLRRLRL	RUALLRRLRLLL	RUALLRRLRLLR	11	0
RUALLRRLLRR	RUALLRRLLR	RUALLRRLLRRL	RUALLRRLLRRR	11	0
RUALLRRLLRL	RUALLRRLLR	RUALLRRLLRLL	RUALLRRLLRLR	11	0
RUALLRRLLLR	RUALLRRLLL	RUALLRRLLLRR	RUALLRRLLLRL	11	0
RUALLRRLLLL	RUALLRRLLL	RUALLRRLLLLR	RUALLRRLLLLL	11	0
RUALLRLRRRR	RUALLRLRRR	RUALLRLRRRRR	RUALLRLRRRRL	11	0
RUALLRLRRRL	RUALLRLRRR	RUALLRLRRRLL	RUALLRLRRRLR	11	0
RUALLRLRRLR	RUALLRLRRL	RUALLRLRRLRL	RUALLRLRRLRR	11	0
RUALLRLRRLL	RUALLRLRRL	RUALLRLRRLLR	RUALLRLRRLLL	11	0
RUALLRLRLRR	RUALLRLRLR	RUALLRLRLRRR	RUALLRLRLRRL	11	0
RUALLRLRLRL	RUALLRLRLR	RUALLRLRLRLR	RUALLRLRLRLL	11	0
RUALLRLRLLR	RUALLRLRLL	RUALLRLRLLRR	RUALLRLRLLRL	11	0
RUALLRLRLLL	RUALLRLRLL	RUALLRLRLLLR	RUALLRLRLLLL	11	0
RUALLRLLRRR	RUALLRLLRR	RUALLRLLRRRL	RUALLRLLRRRR	11	0
RUALLRLLRRL	RUALLRLLRR	RUALLRLLRRLR	RUALLRLLRRLL	11	0
RUALLRLLRLR	RUALLRLLRL	RUALLRLLRLRR	RUALLRLLRLRL	11	0
RUALLRLLRLL	RUALLRLLRL	RUALLRLLRLLR	RUALLRLLRLLL	11	0
RUALLRLLLRR	RUALLRLLLR	RUALLRLLLRRL	RUALLRLLLRRR	11	0
RUALLRLLLRL	RUALLRLLLR	RUALLRLLLRLR	RUALLRLLLRLL	11	0
RUALLRLLLLR	RUALLRLLLL	RUALLRLLLLRR	RUALLRLLLLRL	11	0
RUALLRLLLLL	RUALLRLLLL	RUALLRLLLLLL	RUALLRLLLLLR	11	0
RUALLLRRRRR	RUALLLRRRR	RUALLLRRRRRL	RUALLLRRRRRR	11	0
RUALLLRRRRL	RUALLLRRRR	RUALLLRRRRLR	RUALLLRRRRLL	11	0
RUALLLRRRLR	RUALLLRRRL	RUALLLRRRLRL	RUALLLRRRLRR	11	0
RUALLLRRRLL	RUALLLRRRL	RUALLLRRRLLL	RUALLLRRRLLR	11	0
RUALLLRRLRR	RUALLLRRLR	RUALLLRRLRRR	RUALLLRRLRRL	11	0
RUALLLRRLRL	RUALLLRRLR	RUALLLRRLRLR	RUALLLRRLRLL	11	0
RUALLLRRLLR	RUALLLRRLL	RUALLLRRLLRL	RUALLLRRLLRR	11	0
RUALLLRRLLL	RUALLLRRLL	RUALLLRRLLLL	RUALLLRRLLLR	11	0
RUALLLRLRRR	RUALLLRLRR	RUALLLRLRRRL	RUALLLRLRRRR	11	0
RUALLLRLRRL	RUALLLRLRR	RUALLLRLRRLL	RUALLLRLRRLR	11	0
RUALLLRLRLR	RUALLLRLRL	RUALLLRLRLRR	RUALLLRLRLRL	11	0
RUALLLRLRLL	RUALLLRLRL	RUALLLRLRLLR	RUALLLRLRLLL	11	0
RUALLLRLLRR	RUALLLRLLR	RUALLLRLLRRL	RUALLLRLLRRR	11	0
RUALLLRLLRL	RUALLLRLLR	RUALLLRLLRLL	RUALLLRLLRLR	11	0
RUALLLRLLLR	RUALLLRLLL	RUALLLRLLLRR	RUALLLRLLLRL	11	0
RUALLLRLLLL	RUALLLRLLL	RUALLLRLLLLL	RUALLLRLLLLR	11	0
RUALLLLRRRR	RUALLLLRRR	RUALLLLRRRRL	RUALLLLRRRRR	11	0
RUALLLLRRRL	RUALLLLRRR	RUALLLLRRRLL	RUALLLLRRRLR	11	0
RUALLLLRRLR	RUALLLLRRL	RUALLLLRRLRL	RUALLLLRRLRR	11	0
RUALLLLRRLL	RUALLLLRRL	RUALLLLRRLLL	RUALLLLRRLLR	11	2
RUALLLLRLRR	RUALLLLRLR	RUALLLLRLRRL	RUALLLLRLRRR	11	0
RUALLLLRLRL	RUALLLLRLR	RUALLLLRLRLL	RUALLLLRLRLR	11	0
RUALLLLLRRR	RUALLLLLRR	RUALLLLLRRRL	RUALLLLLRRRR	11	0
RUALLLLLRRL	RUALLLLLRR	RUALLLLLRRLR	RUALLLLLRRLL	11	0
RUALLLLLRLR	RUALLLLLRL	RUALLLLLRLRL	RUALLLLLRLRR	11	0
RUALLLLLRLL	RUALLLLLRL	RUALLLLLRLLL	RUALLLLLRLLR	11	0
RUALLLLLLRR	RUALLLLLLR	RUALLLLLLRRL	RUALLLLLLRRR	11	0
RUALLLLLLRL	RUALLLLLLR	RUALLLLLLRLR	RUALLLLLLRLL	11	0
RUALLLLLLLR	RUALLLLLLL	RUALLLLLLLRL	RUALLLLLLLRR	11	0
RUALLLLLLLL	RUALLLLLLL	RUALLLLLLLLL	RUALLLLLLLLR	11	24
RUBLRRRRRR	RUBLRRRRR	RUBLRRRRRRR	RUBLRRRRRRL	10	0
RUBLRRRRRL	RUBLRRRRR	RUBLRRRRRLL	RUBLRRRRRLR	10	0
RUBLRRRRLR	RUBLRRRRL	RUBLRRRRLRL	RUBLRRRRLRR	10	0
RUBLRRRRLL	RUBLRRRRL	RUBLRRRRLLL	RUBLRRRRLLR	10	0
RUBLRRRLRR	RUBLRRRLR	RUBLRRRLRRL	RUBLRRRLRRR	10	0
RUBLRRRLRL	RUBLRRRLR	RUBLRRRLRLL	RUBLRRRLRLR	10	0
RUBLRRRLLR	RUBLRRRLL	RUBLRRRLLRL	RUBLRRRLLRR	10	0
RUBLRRRLLL	RUBLRRRLL	RUBLRRRLLLR	RUBLRRRLLLL	10	0
RUBLRRLRRR	RUBLRRLRR	RUBLRRLRRRR	RUBLRRLRRRL	10	0
RUBLRRLRRL	RUBLRRLRR	RUBLRRLRRLR	RUBLRRLRRLL	10	0
RUBLRRLRLR	RUBLRRLRL	RUBLRRLRLRL	RUBLRRLRLRR	10	0
RUBLRRLRLL	RUBLRRLRL	RUBLRRLRLLL	RUBLRRLRLLR	10	2
RUBLRRLLRR	RUBLRRLLR	RUBLRRLLRRL	RUBLRRLLRRR	10	0
RUBLRRLLRL	RUBLRRLLR	RUBLRRLLRLL	RUBLRRLLRLR	10	0
RUBLRRLLLR	RUBLRRLLL	RUBLRRLLLRL	RUBLRRLLLRR	10	0
RUBLRRLLLL	RUBLRRLLL	RUBLRRLLLLR	RUBLRRLLLLL	10	0
RUBLRLRRRR	RUBLRLRRR	RUBLRLRRRRL	RUBLRLRRRRR	10	0
RUBLRLRRRL	RUBLRLRRR	RUBLRLRRRLL	RUBLRLRRRLR	10	0
RUBLRLRRLR	RUBLRLRRL	RUBLRLRRLRR	RUBLRLRRLRL	10	0
RUBLRLRRLL	RUBLRLRRL	RUBLRLRRLLR	RUBLRLRRLLL	10	0
RUBLRLRLRR	RUBLRLRLR	RUBLRLRLRRL	RUBLRLRLRRR	10	0
RUBLRLRLRL	RUBLRLRLR	RUBLRLRLRLL	RUBLRLRLRLR	10	0
RUBLRLRLLR	RUBLRLRLL	RUBLRLRLLRL	RUBLRLRLLRR	10	0
RUBLRLRLLL	RUBLRLRLL	RUBLRLRLLLR	RUBLRLRLLLL	10	0
RUBLRLLRRR	RUBLRLLRR	RUBLRLLRRRL	RUBLRLLRRRR	10	0
RUBLRLLRRL	RUBLRLLRR	RUBLRLLRRLL	RUBLRLLRRLR	10	0
RUBLRLLRLR	RUBLRLLRL	RUBLRLLRLRL	RUBLRLLRLRR	10	0
RUBLRLLRLL	RUBLRLLRL	RUBLRLLRLLR	RUBLRLLRLLL	10	0
RUBLRLLLRR	RUBLRLLLR	RUBLRLLLRRL	RUBLRLLLRRR	10	0
RUBLRLLLRL	RUBLRLLLR	RUBLRLLLRLL	RUBLRLLLRLR	10	0
RUBLRLLLLR	RUBLRLLLL	RUBLRLLLLRL	RUBLRLLLLRR	10	0
RUBLRLLLLL	RUBLRLLLL	RUBLRLLLLLR	RUBLRLLLLLL	10	0
RUBLLRRRRR	RUBLLRRRR	RUBLLRRRRRL	RUBLLRRRRRR	10	0
RUBLLRRRRL	RUBLLRRRR	RUBLLRRRRLR	RUBLLRRRRLL	10	0
RUBLLRRRLR	RUBLLRRRL	RUBLLRRRLRL	RUBLLRRRLRR	10	0
RUBLLRRRLL	RUBLLRRRL	RUBLLRRRLLR	RUBLLRRRLLL	10	0
RUBLLRRLRR	RUBLLRRLR	RUBLLRRLRRL	RUBLLRRLRRR	10	0
RUBLLRRLRL	RUBLLRRLR	RUBLLRRLRLL	RUBLLRRLRLR	10	0
RUBLLRRLLR	RUBLLRRLL	RUBLLRRLLRL	RUBLLRRLLRR	10	0
RUBLLRRLLL	RUBLLRRLL	RUBLLRRLLLL	RUBLLRRLLLR	10	0
RUBLLRLRRR	RUBLLRLRR	RUBLLRLRRRL	RUBLLRLRRRR	10	0
RUBLLRLRRL	RUBLLRLRR	RUBLLRLRRLR	RUBLLRLRRLL	10	0
RUBLLRLRLR	RUBLLRLRL	RUBLLRLRLRL	RUBLLRLRLRR	10	0
RUBLLRLRLL	RUBLLRLRL	RUBLLRLRLLL	RUBLLRLRLLR	10	0
RUBLLRLLRR	RUBLLRLLR	RUBLLRLLRRL	RUBLLRLLRRR	10	0
RUBLLRLLRL	RUBLLRLLR	RUBLLRLLRLL	RUBLLRLLRLR	10	0
RUBLLRLLLR	RUBLLRLLL	RUBLLRLLLRR	RUBLLRLLLRL	10	0
RUBLLRLLLL	RUBLLRLLL	RUBLLRLLLLL	RUBLLRLLLLR	10	0
RUBLLLRRRR	RUBLLLRRR	RUBLLLRRRRL	RUBLLLRRRRR	10	0
RUBLLLRRRL	RUBLLLRRR	RUBLLLRRRLR	RUBLLLRRRLL	10	0
RUBLLLRRLR	RUBLLLRRL	RUBLLLRRLRR	RUBLLLRRLRL	10	0
RUBLLLRRLL	RUBLLLRRL	RUBLLLRRLLL	RUBLLLRRLLR	10	0
RUBLLLRLRR	RUBLLLRLR	RUBLLLRLRRL	RUBLLLRLRRR	10	0
RUBLLLRLRL	RUBLLLRLR	RUBLLLRLRLR	RUBLLLRLRLL	10	0
RUBLLLRLLR	RUBLLLRLL	RUBLLLRLLRL	RUBLLLRLLRR	10	0
RUBLLLRLLL	RUBLLLRLL	RUBLLLRLLLR	RUBLLLRLLLL	10	0
RUBLLLLRRR	RUBLLLLRR	RUBLLLLRRRL	RUBLLLLRRRR	10	0
RUBLLLLRRL	RUBLLLLRR	RUBLLLLRRLL	RUBLLLLRRLR	10	0
RUBLLLLRLR	RUBLLLLRL	RUBLLLLRLRL	RUBLLLLRLRR	10	0
RUBLLLLRLL	RUBLLLLRL	RUBLLLLRLLR	RUBLLLLRLLL	10	0
RUBLLLLLRR	RUBLLLLLR	RUBLLLLLRRL	RUBLLLLLRRR	10	0
RUBLLLLLRL	RUBLLLLLR	RUBLLLLLRLL	RUBLLLLLRLR	10	2
RUBLLLLLLR	RUBLLLLLL	RUBLLLLLLRL	RUBLLLLLLRR	10	0
RUBLLLLLLL	RUBLLLLLL	RUBLLLLLLLL	RUBLLLLLLLR	10	4
RUCRRRRRRR	RUCRRRRRR	RUCRRRRRRRL	RUCRRRRRRRR	10	0
RUCRRRRRRL	RUCRRRRRR	RUCRRRRRRLL	RUCRRRRRRLR	10	0
RUCRRRRRLR	RUCRRRRRL	RUCRRRRRLRL	RUCRRRRRLRR	10	0
RUCRRRRRLL	RUCRRRRRL	RUCRRRRRLLR	RUCRRRRRLLL	10	0
RUCRRRRLRR	RUCRRRRLR	RUCRRRRLRRL	RUCRRRRLRRR	10	0
RUCRRRRLRL	RUCRRRRLR	RUCRRRRLRLL	RUCRRRRLRLR	10	0
RUCRRRRLLR	RUCRRRRLL	RUCRRRRLLRR	RUCRRRRLLRL	10	0
RUCRRRRLLL	RUCRRRRLL	RUCRRRRLLLL	RUCRRRRLLLR	10	0
RUCRRRLRRR	RUCRRRLRR	RUCRRRLRRRL	RUCRRRLRRRR	10	0
RUCRRRLRRL	RUCRRRLRR	RUCRRRLRRLL	RUCRRRLRRLR	10	0
RUCRRRLRLR	RUCRRRLRL	RUCRRRLRLRL	RUCRRRLRLRR	10	0
RUCRRRLRLL	RUCRRRLRL	RUCRRRLRLLL	RUCRRRLRLLR	10	0
RUCRRRLLRR	RUCRRRLLR	RUCRRRLLRRL	RUCRRRLLRRR	10	0
RUCRRRLLRL	RUCRRRLLR	RUCRRRLLRLL	RUCRRRLLRLR	10	0
RUCRRRLLLR	RUCRRRLLL	RUCRRRLLLRL	RUCRRRLLLRR	10	0
RUCRRRLLLL	RUCRRRLLL	RUCRRRLLLLR	RUCRRRLLLLL	10	0
RUCRRLRRRR	RUCRRLRRR	RUCRRLRRRRR	RUCRRLRRRRL	10	0
RUCRRLRRRL	RUCRRLRRR	RUCRRLRRRLR	RUCRRLRRRLL	10	0
RUCRRLRRLR	RUCRRLRRL	RUCRRLRRLRL	RUCRRLRRLRR	10	0
RUCRRLRRLL	RUCRRLRRL	RUCRRLRRLLL	RUCRRLRRLLR	10	0
RUCRRLRLRR	RUCRRLRLR	RUCRRLRLRRL	RUCRRLRLRRR	10	0
RUCRRLRLRL	RUCRRLRLR	RUCRRLRLRLR	RUCRRLRLRLL	10	0
RUCRRLRLLR	RUCRRLRLL	RUCRRLRLLRL	RUCRRLRLLRR	10	0
RUCRRLRLLL	RUCRRLRLL	RUCRRLRLLLR	RUCRRLRLLLL	10	0
RUCRRLLRRR	RUCRRLLRR	RUCRRLLRRRL	RUCRRLLRRRR	10	0
RUCRRLLRRL	RUCRRLLRR	RUCRRLLRRLL	RUCRRLLRRLR	10	0
RUCRRLLRLR	RUCRRLLRL	RUCRRLLRLRL	RUCRRLLRLRR	10	0
RUCRRLLRLL	RUCRRLLRL	RUCRRLLRLLR	RUCRRLLRLLL	10	0
RUCRRLLLRR	RUCRRLLLR	RUCRRLLLRRL	RUCRRLLLRRR	10	0
RUCRRLLLRL	RUCRRLLLR	RUCRRLLLRLR	RUCRRLLLRLL	10	0
RUCRRLLLLR	RUCRRLLLL	RUCRRLLLLRL	RUCRRLLLLRR	10	0
RUCRRLLLLL	RUCRRLLLL	RUCRRLLLLLR	RUCRRLLLLLL	10	0
RUCRLRRRRR	RUCRLRRRR	RUCRLRRRRRL	RUCRLRRRRRR	10	0
RUCRLRRRRL	RUCRLRRRR	RUCRLRRRRLL	RUCRLRRRRLR	10	0
RUCRLRRRLR	RUCRLRRRL	RUCRLRRRLRL	RUCRLRRRLRR	10	0
RUCRLRRRLL	RUCRLRRRL	RUCRLRRRLLR	RUCRLRRRLLL	10	0
RUCRLRRLRR	RUCRLRRLR	RUCRLRRLRRR	RUCRLRRLRRL	10	0
RUCRLRRLRL	RUCRLRRLR	RUCRLRRLRLL	RUCRLRRLRLR	10	0
RUCRLRRLLR	RUCRLRRLL	RUCRLRRLLRL	RUCRLRRLLRR	10	0
RUCRLRRLLL	RUCRLRRLL	RUCRLRRLLLR	RUCRLRRLLLL	10	0
RUCRLRLRRR	RUCRLRLRR	RUCRLRLRRRL	RUCRLRLRRRR	10	0
RUCRLRLRRL	RUCRLRLRR	RUCRLRLRRLL	RUCRLRLRRLR	10	0
RUCRLRLRLR	RUCRLRLRL	RUCRLRLRLRL	RUCRLRLRLRR	10	0
RUCRLRLRLL	RUCRLRLRL	RUCRLRLRLLL	RUCRLRLRLLR	10	0
RUCRLRLLRR	RUCRLRLLR	RUCRLRLLRRL	RUCRLRLLRRR	10	0
RUCRLRLLRL	RUCRLRLLR	RUCRLRLLRLL	RUCRLRLLRLR	10	0
RUCRLRLLLR	RUCRLRLLL	RUCRLRLLLRL	RUCRLRLLLRR	10	0
RUCRLRLLLL	RUCRLRLLL	RUCRLRLLLLL	RUCRLRLLLLR	10	0
RUCRLLRRRR	RUCRLLRRR	RUCRLLRRRRL	RUCRLLRRRRR	10	0
RUCRLLRRRL	RUCRLLRRR	RUCRLLRRRLR	RUCRLLRRRLL	10	0
RUCRLLRRLR	RUCRLLRRL	RUCRLLRRLRR	RUCRLLRRLRL	10	0
RUCRLLRRLL	RUCRLLRRL	RUCRLLRRLLL	RUCRLLRRLLR	10	0
RUCRLLRLRR	RUCRLLRLR	RUCRLLRLRRR	RUCRLLRLRRL	10	0
RUCRLLRLRL	RUCRLLRLR	RUCRLLRLRLR	RUCRLLRLRLL	10	0
RUCRLLRLLR	RUCRLLRLL	RUCRLLRLLRL	RUCRLLRLLRR	10	0
RUCRLLRLLL	RUCRLLRLL	RUCRLLRLLLL	RUCRLLRLLLR	10	0
RUCRLLLRRR	RUCRLLLRR	RUCRLLLRRRL	RUCRLLLRRRR	10	0
RUCRLLLRRL	RUCRLLLRR	RUCRLLLRRLR	RUCRLLLRRLL	10	0
RUCRLLLRLR	RUCRLLLRL	RUCRLLLRLRR	RUCRLLLRLRL	10	0
RUCRLLLRLL	RUCRLLLRL	RUCRLLLRLLR	RUCRLLLRLLL	10	0
RUCRLLLLRR	RUCRLLLLR	RUCRLLLLRRL	RUCRLLLLRRR	10	0
RUCRLLLLRL	RUCRLLLLR	RUCRLLLLRLL	RUCRLLLLRLR	10	0
RUCRLLLLLR	RUCRLLLLL	RUCRLLLLLRL	RUCRLLLLLRR	10	0
RUCRLLLLLL	RUCRLLLLL	RUCRLLLLLLL	RUCRLLLLLLR	10	0
RUBRRRRRRRR	RUBRRRRRRR	RUBRRRRRRRRL	RUBRRRRRRRRR	11	0
RUBRRRRRRRL	RUBRRRRRRR	RUBRRRRRRRLR	RUBRRRRRRRLL	11	0
RUBRRRRRRLR	RUBRRRRRRL	RUBRRRRRRLRR	RUBRRRRRRLRL	11	0
RUBRRRRRRLL	RUBRRRRRRL	RUBRRRRRRLLR	RUBRRRRRRLLL	11	0
RUBRRRRRLRR	RUBRRRRRLR	RUBRRRRRLRRL	RUBRRRRRLRRR	11	0
RUBRRRRRLRL	RUBRRRRRLR	RUBRRRRRLRLL	RUBRRRRRLRLR	11	0
RUBRRRRLRRR	RUBRRRRLRR	RUBRRRRLRRRL	RUBRRRRLRRRR	11	0
RUBRRRRLRRL	RUBRRRRLRR	RUBRRRRLRRLL	RUBRRRRLRRLR	11	0
RUBRRRRLRLR	RUBRRRRLRL	RUBRRRRLRLRR	RUBRRRRLRLRL	11	0
RUBRRRRLRLL	RUBRRRRLRL	RUBRRRRLRLLL	RUBRRRRLRLLR	11	0
RUBRRRRLLRR	RUBRRRRLLR	RUBRRRRLLRRR	RUBRRRRLLRRL	11	0
RUBRRRRLLRL	RUBRRRRLLR	RUBRRRRLLRLL	RUBRRRRLLRLR	11	0
RUBRRRRLLLR	RUBRRRRLLL	RUBRRRRLLLRL	RUBRRRRLLLRR	11	0
RUBRRRRLLLL	RUBRRRRLLL	RUBRRRRLLLLL	RUBRRRRLLLLR	11	0
RUBRRRLRRRR	RUBRRRLRRR	RUBRRRLRRRRL	RUBRRRLRRRRR	11	0
RUBRRRLRRRL	RUBRRRLRRR	RUBRRRLRRRLL	RUBRRRLRRRLR	11	0
RUBRRRLRRLR	RUBRRRLRRL	RUBRRRLRRLRL	RUBRRRLRRLRR	11	0
RUBRRRLRRLL	RUBRRRLRRL	RUBRRRLRRLLR	RUBRRRLRRLLL	11	0
RUBRRRLRLRR	RUBRRRLRLR	RUBRRRLRLRRL	RUBRRRLRLRRR	11	0
RUBRRRLRLRL	RUBRRRLRLR	RUBRRRLRLRLR	RUBRRRLRLRLL	11	0
RUBRRRLRLLR	RUBRRRLRLL	RUBRRRLRLLRL	RUBRRRLRLLRR	11	0
RUBRRRLRLLL	RUBRRRLRLL	RUBRRRLRLLLL	RUBRRRLRLLLR	11	2
RUBRRRLLRRR	RUBRRRLLRR	RUBRRRLLRRRR	RUBRRRLLRRRL	11	0
RUBRRRLLRRL	RUBRRRLLRR	RUBRRRLLRRLL	RUBRRRLLRRLR	11	0
RUBRRRLLRLR	RUBRRRLLRL	RUBRRRLLRLRL	RUBRRRLLRLRR	11	0
RUBRRRLLRLL	RUBRRRLLRL	RUBRRRLLRLLL	RUBRRRLLRLLR	11	0
RUBRRRLLLRR	RUBRRRLLLR	RUBRRRLLLRRL	RUBRRRLLLRRR	11	0
RUBRRRLLLRL	RUBRRRLLLR	RUBRRRLLLRLL	RUBRRRLLLRLR	11	0
RUBRRRLLLLR	RUBRRRLLLL	RUBRRRLLLLRR	RUBRRRLLLLRL	11	0
RUBRRRLLLLL	RUBRRRLLLL	RUBRRRLLLLLL	RUBRRRLLLLLR	11	0
RUBRRLRRRRR	RUBRRLRRRR	RUBRRLRRRRRL	RUBRRLRRRRRR	11	0
RUBRRLRRRRL	RUBRRLRRRR	RUBRRLRRRRLR	RUBRRLRRRRLL	11	0
RUBRRLRRRLR	RUBRRLRRRL	RUBRRLRRRLRL	RUBRRLRRRLRR	11	0
RUBRRLRRRLL	RUBRRLRRRL	RUBRRLRRRLLL	RUBRRLRRRLLR	11	0
RUBRRLRRLRR	RUBRRLRRLR	RUBRRLRRLRRL	RUBRRLRRLRRR	11	0
RUBRRLRRLRL	RUBRRLRRLR	RUBRRLRRLRLL	RUBRRLRRLRLR	11	0
RUBRRLRRLLR	RUBRRLRRLL	RUBRRLRRLLRL	RUBRRLRRLLRR	11	0
RUBRRLRRLLL	RUBRRLRRLL	RUBRRLRRLLLR	RUBRRLRRLLLL	11	0
RUBRRLRLRRR	RUBRRLRLRR	RUBRRLRLRRRL	RUBRRLRLRRRR	11	0
RUBRRLRLRRL	RUBRRLRLRR	RUBRRLRLRRLL	RUBRRLRLRRLR	11	0
RUBRRLRLRLR	RUBRRLRLRL	RUBRRLRLRLRL	RUBRRLRLRLRR	11	0
RUBRRLRLRLL	RUBRRLRLRL	RUBRRLRLRLLL	RUBRRLRLRLLR	11	0
RUBRRLRLLRR	RUBRRLRLLR	RUBRRLRLLRRL	RUBRRLRLLRRR	11	0
RUBRRLRLLRL	RUBRRLRLLR	RUBRRLRLLRLL	RUBRRLRLLRLR	11	0
RUBRRLRLLLR	RUBRRLRLLL	RUBRRLRLLLRL	RUBRRLRLLLRR	11	0
RUBRRLRLLLL	RUBRRLRLLL	RUBRRLRLLLLL	RUBRRLRLLLLR	11	2
RUBRRLLRRRR	RUBRRLLRRR	RUBRRLLRRRRL	RUBRRLLRRRRR	11	0
RUBRRLLRRRL	RUBRRLLRRR	RUBRRLLRRRLL	RUBRRLLRRRLR	11	4
RUBRRLLRRLR	RUBRRLLRRL	RUBRRLLRRLRL	RUBRRLLRRLRR	11	0
RUBRRLLRRLL	RUBRRLLRRL	RUBRRLLRRLLL	RUBRRLLRRLLR	11	0
RUBRRLLRLRR	RUBRRLLRLR	RUBRRLLRLRRL	RUBRRLLRLRRR	11	0
RUBRRLLRLRL	RUBRRLLRLR	RUBRRLLRLRLL	RUBRRLLRLRLR	11	0
RUBRRLLRLLR	RUBRRLLRLL	RUBRRLLRLLRL	RUBRRLLRLLRR	11	0
RUBRRLLRLLL	RUBRRLLRLL	RUBRRLLRLLLL	RUBRRLLRLLLR	11	4
RUBRRLLLRRR	RUBRRLLLRR	RUBRRLLLRRRL	RUBRRLLLRRRR	11	0
RUBRRLLLRRL	RUBRRLLLRR	RUBRRLLLRRLL	RUBRRLLLRRLR	11	2
RUBRRLLLRLR	RUBRRLLLRL	RUBRRLLLRLRR	RUBRRLLLRLRL	11	0
RUBRRLLLRLL	RUBRRLLLRL	RUBRRLLLRLLL	RUBRRLLLRLLR	11	4
RUBRRLLLLRR	RUBRRLLLLR	RUBRRLLLLRRL	RUBRRLLLLRRR	11	0
RUBRRLLLLRL	RUBRRLLLLR	RUBRRLLLLRLR	RUBRRLLLLRLL	11	0
RUBRRLLLLLR	RUBRRLLLLL	RUBRRLLLLLRR	RUBRRLLLLLRL	11	0
RUBRRLLLLLL	RUBRRLLLLL	RUBRRLLLLLLL	RUBRRLLLLLLR	11	4
RUBRLRRRRRR	RUBRLRRRRR	RUBRLRRRRRRL	RUBRLRRRRRRR	11	0
RUBRLRRRRRL	RUBRLRRRRR	RUBRLRRRRRLL	RUBRLRRRRRLR	11	0
RUBRLRRRRLR	RUBRLRRRRL	RUBRLRRRRLRR	RUBRLRRRRLRL	11	0
RUBRLRRRRLL	RUBRLRRRRL	RUBRLRRRRLLR	RUBRLRRRRLLL	11	0
RUBRLRRRLRR	RUBRLRRRLR	RUBRLRRRLRRL	RUBRLRRRLRRR	11	0
RUBRLRRRLRL	RUBRLRRRLR	RUBRLRRRLRLR	RUBRLRRRLRLL	11	0
RUBRLRRRLLR	RUBRLRRRLL	RUBRLRRRLLRL	RUBRLRRRLLRR	11	0
RUBRLRRRLLL	RUBRLRRRLL	RUBRLRRRLLLR	RUBRLRRRLLLL	11	0
RUBRLRRLRRR	RUBRLRRLRR	RUBRLRRLRRRR	RUBRLRRLRRRL	11	0
RUBRLRRLRRL	RUBRLRRLRR	RUBRLRRLRRLR	RUBRLRRLRRLL	11	0
RUBRLRRLRLR	RUBRLRRLRL	RUBRLRRLRLRL	RUBRLRRLRLRR	11	0
RUBRLRRLRLL	RUBRLRRLRL	RUBRLRRLRLLL	RUBRLRRLRLLR	11	0
RUBRLRRLLRR	RUBRLRRLLR	RUBRLRRLLRRL	RUBRLRRLLRRR	11	0
RUBRLRRLLRL	RUBRLRRLLR	RUBRLRRLLRLL	RUBRLRRLLRLR	11	0
RUBRLRRLLLR	RUBRLRRLLL	RUBRLRRLLLRL	RUBRLRRLLLRR	11	0
RUBRLRRLLLL	RUBRLRRLLL	RUBRLRRLLLLR	RUBRLRRLLLLL	11	0
RUBRLRLRRRR	RUBRLRLRRR	RUBRLRLRRRRL	RUBRLRLRRRRR	11	0
RUBRLRLRRRL	RUBRLRLRRR	RUBRLRLRRRLL	RUBRLRLRRRLR	11	0
RUBRLRLRRLR	RUBRLRLRRL	RUBRLRLRRLRL	RUBRLRLRRLRR	11	0
RUBRLRLRRLL	RUBRLRLRRL	RUBRLRLRRLLL	RUBRLRLRRLLR	11	0
RUBRLRLRLRR	RUBRLRLRLR	RUBRLRLRLRRL	RUBRLRLRLRRR	11	0
RUBRLRLRLRL	RUBRLRLRLR	RUBRLRLRLRLL	RUBRLRLRLRLR	11	0
RUBRLRLRLLR	RUBRLRLRLL	RUBRLRLRLLRL	RUBRLRLRLLRR	11	0
RUBRLRLRLLL	RUBRLRLRLL	RUBRLRLRLLLL	RUBRLRLRLLLR	11	0
RUBRLRLLRRR	RUBRLRLLRR	RUBRLRLLRRRR	RUBRLRLLRRRL	11	0
RUBRLRLLRRL	RUBRLRLLRR	RUBRLRLLRRLR	RUBRLRLLRRLL	11	0
RUBRLRLLRLR	RUBRLRLLRL	RUBRLRLLRLRR	RUBRLRLLRLRL	11	0
RUBRLRLLRLL	RUBRLRLLRL	RUBRLRLLRLLR	RUBRLRLLRLLL	11	0
RUBRLRLLLRR	RUBRLRLLLR	RUBRLRLLLRRL	RUBRLRLLLRRR	11	0
RUBRLRLLLRL	RUBRLRLLLR	RUBRLRLLLRLL	RUBRLRLLLRLR	11	0
RUBRLRLLLLR	RUBRLRLLLL	RUBRLRLLLLRR	RUBRLRLLLLRL	11	0
RUBRLRLLLLL	RUBRLRLLLL	RUBRLRLLLLLL	RUBRLRLLLLLR	11	0
RUBRLLRRRRR	RUBRLLRRRR	RUBRLLRRRRRL	RUBRLLRRRRRR	11	0
RUBRLLRRRRL	RUBRLLRRRR	RUBRLLRRRRLL	RUBRLLRRRRLR	11	0
RUBRLLRRRLR	RUBRLLRRRL	RUBRLLRRRLRL	RUBRLLRRRLRR	11	0
RUBRLLRRRLL	RUBRLLRRRL	RUBRLLRRRLLR	RUBRLLRRRLLL	11	0
RUBRLLRRLRR	RUBRLLRRLR	RUBRLLRRLRRL	RUBRLLRRLRRR	11	0
RUBRLLRRLRL	RUBRLLRRLR	RUBRLLRRLRLL	RUBRLLRRLRLR	11	0
RUBRLLRRLLR	RUBRLLRRLL	RUBRLLRRLLRL	RUBRLLRRLLRR	11	0
RUBRLLRRLLL	RUBRLLRRLL	RUBRLLRRLLLL	RUBRLLRRLLLR	11	0
RUBRLLRLRRR	RUBRLLRLRR	RUBRLLRLRRRL	RUBRLLRLRRRR	11	0
RUBRLLRLRRL	RUBRLLRLRR	RUBRLLRLRRLL	RUBRLLRLRRLR	11	0
RUBRLLRLRLR	RUBRLLRLRL	RUBRLLRLRLRL	RUBRLLRLRLRR	11	0
RUBRLLRLRLL	RUBRLLRLRL	RUBRLLRLRLLR	RUBRLLRLRLLL	11	0
RUBRLLRLLRR	RUBRLLRLLR	RUBRLLRLLRRR	RUBRLLRLLRRL	11	0
RUBRLLRLLRL	RUBRLLRLLR	RUBRLLRLLRLL	RUBRLLRLLRLR	11	0
RUBRLLRLLLR	RUBRLLRLLL	RUBRLLRLLLRR	RUBRLLRLLLRL	11	0
RUBRLLRLLLL	RUBRLLRLLL	RUBRLLRLLLLL	RUBRLLRLLLLR	11	0
RUBRLLLRRRR	RUBRLLLRRR	RUBRLLLRRRRL	RUBRLLLRRRRR	11	0
RUBRLLLRRRL	RUBRLLLRRR	RUBRLLLRRRLL	RUBRLLLRRRLR	11	0
RUBRLLLRRLR	RUBRLLLRRL	RUBRLLLRRLRL	RUBRLLLRRLRR	11	0
RUBRLLLRRLL	RUBRLLLRRL	RUBRLLLRRLLL	RUBRLLLRRLLR	11	0
RUBRLLLRLRR	RUBRLLLRLR	RUBRLLLRLRRR	RUBRLLLRLRRL	11	0
RUBRLLLRLRL	RUBRLLLRLR	RUBRLLLRLRLL	RUBRLLLRLRLR	11	0
RUBRLLLRLLR	RUBRLLLRLL	RUBRLLLRLLRR	RUBRLLLRLLRL	11	0
RUBRLLLRLLL	RUBRLLLRLL	RUBRLLLRLLLL	RUBRLLLRLLLR	11	0
RUBRLLLLRRR	RUBRLLLLRR	RUBRLLLLRRRL	RUBRLLLLRRRR	11	0
RUBRLLLLRRL	RUBRLLLLRR	RUBRLLLLRRLR	RUBRLLLLRRLL	11	0
RUBRLLLLRLR	RUBRLLLLRL	RUBRLLLLRLRL	RUBRLLLLRLRR	11	0
RUBRLLLLRLL	RUBRLLLLRL	RUBRLLLLRLLL	RUBRLLLLRLLR	11	0
RUBRLLLLLRR	RUBRLLLLLR	RUBRLLLLLRRL	RUBRLLLLLRRR	11	0
RUBRLLLLLRL	RUBRLLLLLR	RUBRLLLLLRLR	RUBRLLLLLRLL	11	0
RUBRLLLLLLR	RUBRLLLLLL	RUBRLLLLLLRR	RUBRLLLLLLRL	11	0
RUBRLLLLLLL	RUBRLLLLLL	RUBRLLLLLLLR	RUBRLLLLLLLL	11	0
RUCLRRRRRRR	RUCLRRRRRR	RUCLRRRRRRRL	RUCLRRRRRRRR	11	0
RUCLRRRRRRL	RUCLRRRRRR	RUCLRRRRRRLR	RUCLRRRRRRLL	11	0
RUCLRRRRRLR	RUCLRRRRRL	RUCLRRRRRLRL	RUCLRRRRRLRR	11	0
RUCLRRRRRLL	RUCLRRRRRL	RUCLRRRRRLLR	RUCLRRRRRLLL	11	0
RUCLRRRRLRR	RUCLRRRRLR	RUCLRRRRLRRL	RUCLRRRRLRRR	11	0
RUCLRRRRLRL	RUCLRRRRLR	RUCLRRRRLRLL	RUCLRRRRLRLR	11	0
RUCLRRRRLLR	RUCLRRRRLL	RUCLRRRRLLRL	RUCLRRRRLLRR	11	0
RUCLRRRRLLL	RUCLRRRRLL	RUCLRRRRLLLR	RUCLRRRRLLLL	11	0
RUCLRRRLRRR	RUCLRRRLRR	RUCLRRRLRRRL	RUCLRRRLRRRR	11	0
RUCLRRRLRRL	RUCLRRRLRR	RUCLRRRLRRLL	RUCLRRRLRRLR	11	0
RUCLRRRLRLR	RUCLRRRLRL	RUCLRRRLRLRR	RUCLRRRLRLRL	11	0
RUCLRRRLRLL	RUCLRRRLRL	RUCLRRRLRLLL	RUCLRRRLRLLR	11	0
RUCLRRRLLRR	RUCLRRRLLR	RUCLRRRLLRRL	RUCLRRRLLRRR	11	0
RUCLRRRLLRL	RUCLRRRLLR	RUCLRRRLLRLL	RUCLRRRLLRLR	11	0
RUCLRRRLLLR	RUCLRRRLLL	RUCLRRRLLLRL	RUCLRRRLLLRR	11	0
RUCLRRRLLLL	RUCLRRRLLL	RUCLRRRLLLLL	RUCLRRRLLLLR	11	0
RUCLRRLRRRR	RUCLRRLRRR	RUCLRRLRRRRL	RUCLRRLRRRRR	11	0
RUCLRRLRRRL	RUCLRRLRRR	RUCLRRLRRRLR	RUCLRRLRRRLL	11	0
RUCLRRLRRLR	RUCLRRLRRL	RUCLRRLRRLRL	RUCLRRLRRLRR	11	0
RUCLRRLRRLL	RUCLRRLRRL	RUCLRRLRRLLL	RUCLRRLRRLLR	11	0
RUCLRRLRLRR	RUCLRRLRLR	RUCLRRLRLRRL	RUCLRRLRLRRR	11	0
RUCLRRLRLRL	RUCLRRLRLR	RUCLRRLRLRLR	RUCLRRLRLRLL	11	0
RUCLRRLRLLR	RUCLRRLRLL	RUCLRRLRLLRR	RUCLRRLRLLRL	11	0
RUCLRRLRLLL	RUCLRRLRLL	RUCLRRLRLLLL	RUCLRRLRLLLR	11	0
RUCLRRLLRRR	RUCLRRLLRR	RUCLRRLLRRRL	RUCLRRLLRRRR	11	0
RUCLRRLLRRL	RUCLRRLLRR	RUCLRRLLRRLR	RUCLRRLLRRLL	11	0
RUCLRRLLRLR	RUCLRRLLRL	RUCLRRLLRLRL	RUCLRRLLRLRR	11	0
RUCLRRLLRLL	RUCLRRLLRL	RUCLRRLLRLLR	RUCLRRLLRLLL	11	0
RUCLRRLLLRR	RUCLRRLLLR	RUCLRRLLLRRL	RUCLRRLLLRRR	11	0
RUCLRRLLLRL	RUCLRRLLLR	RUCLRRLLLRLL	RUCLRRLLLRLR	11	0
RUCLRRLLLLR	RUCLRRLLLL	RUCLRRLLLLRL	RUCLRRLLLLRR	11	0
RUCLRRLLLLL	RUCLRRLLLL	RUCLRRLLLLLL	RUCLRRLLLLLR	11	0
RUCLRLRRRRR	RUCLRLRRRR	RUCLRLRRRRRL	RUCLRLRRRRRR	11	0
RUCLRLRRRRL	RUCLRLRRRR	RUCLRLRRRRLL	RUCLRLRRRRLR	11	0
RUCLRLRRRLR	RUCLRLRRRL	RUCLRLRRRLRR	RUCLRLRRRLRL	11	0
RUCLRLRRRLL	RUCLRLRRRL	RUCLRLRRRLLL	RUCLRLRRRLLR	11	0
RUCLRLRRLRR	RUCLRLRRLR	RUCLRLRRLRRR	RUCLRLRRLRRL	11	0
RUCLRLRRLRL	RUCLRLRRLR	RUCLRLRRLRLL	RUCLRLRRLRLR	11	0
RUCLRLRRLLR	RUCLRLRRLL	RUCLRLRRLLRL	RUCLRLRRLLRR	11	0
RUCLRLRRLLL	RUCLRLRRLL	RUCLRLRRLLLL	RUCLRLRRLLLR	11	0
RUCLRLRLRRR	RUCLRLRLRR	RUCLRLRLRRRL	RUCLRLRLRRRR	11	0
RUCLRLRLRRL	RUCLRLRLRR	RUCLRLRLRRLL	RUCLRLRLRRLR	11	0
RUCLRLRLRLR	RUCLRLRLRL	RUCLRLRLRLRL	RUCLRLRLRLRR	11	0
RUCLRLRLRLL	RUCLRLRLRL	RUCLRLRLRLLL	RUCLRLRLRLLR	11	0
RUCLRLRLLRR	RUCLRLRLLR	RUCLRLRLLRRR	RUCLRLRLLRRL	11	0
RUCLRLRLLRL	RUCLRLRLLR	RUCLRLRLLRLL	RUCLRLRLLRLR	11	0
RUCLRLRLLLR	RUCLRLRLLL	RUCLRLRLLLRL	RUCLRLRLLLRR	11	0
RUCLRLRLLLL	RUCLRLRLLL	RUCLRLRLLLLL	RUCLRLRLLLLR	11	0
RUCLRLLRRRR	RUCLRLLRRR	RUCLRLLRRRRL	RUCLRLLRRRRR	11	0
RUCLRLLRRRL	RUCLRLLRRR	RUCLRLLRRRLR	RUCLRLLRRRLL	11	0
RUCLRLLRRLR	RUCLRLLRRL	RUCLRLLRRLRL	RUCLRLLRRLRR	11	0
RUCLRLLRRLL	RUCLRLLRRL	RUCLRLLRRLLL	RUCLRLLRRLLR	11	0
RUCLRLLRLRR	RUCLRLLRLR	RUCLRLLRLRRL	RUCLRLLRLRRR	11	0
RUCLRLLRLRL	RUCLRLLRLR	RUCLRLLRLRLL	RUCLRLLRLRLR	11	0
RUCLRLLRLLR	RUCLRLLRLL	RUCLRLLRLLRL	RUCLRLLRLLRR	11	0
RUCLRLLRLLL	RUCLRLLRLL	RUCLRLLRLLLR	RUCLRLLRLLLL	11	0
RUCLRLLLRRR	RUCLRLLLRR	RUCLRLLLRRRL	RUCLRLLLRRRR	11	0
RUCLRLLLRRL	RUCLRLLLRR	RUCLRLLLRRLL	RUCLRLLLRRLR	11	0
RUCLRLLLRLR	RUCLRLLLRL	RUCLRLLLRLRL	RUCLRLLLRLRR	11	0
RUCLRLLLRLL	RUCLRLLLRL	RUCLRLLLRLLR	RUCLRLLLRLLL	11	0
RUCLRLLLLRR	RUCLRLLLLR	RUCLRLLLLRRL	RUCLRLLLLRRR	11	0
RUCLRLLLLRL	RUCLRLLLLR	RUCLRLLLLRLL	RUCLRLLLLRLR	11	0
RUCLRLLLLLR	RUCLRLLLLL	RUCLRLLLLLRL	RUCLRLLLLLRR	11	0
RUCLRLLLLLL	RUCLRLLLLL	RUCLRLLLLLLL	RUCLRLLLLLLR	11	0
RUCLLRRRRRR	RUCLLRRRRR	RUCLLRRRRRRL	RUCLLRRRRRRR	11	0
RUCLLRRRRRL	RUCLLRRRRR	RUCLLRRRRRLL	RUCLLRRRRRLR	11	0
RUCLLRRRRLR	RUCLLRRRRL	RUCLLRRRRLRL	RUCLLRRRRLRR	11	0
RUCLLRRRRLL	RUCLLRRRRL	RUCLLRRRRLLR	RUCLLRRRRLLL	11	0
RUCLLRRRLRR	RUCLLRRRLR	RUCLLRRRLRRL	RUCLLRRRLRRR	11	0
RUCLLRRRLRL	RUCLLRRRLR	RUCLLRRRLRLL	RUCLLRRRLRLR	11	0
RUCLLRRRLLR	RUCLLRRRLL	RUCLLRRRLLRR	RUCLLRRRLLRL	11	0
RUCLLRRRLLL	RUCLLRRRLL	RUCLLRRRLLLL	RUCLLRRRLLLR	11	0
RUCLLRRLRRR	RUCLLRRLRR	RUCLLRRLRRRL	RUCLLRRLRRRR	11	0
RUCLLRRLRRL	RUCLLRRLRR	RUCLLRRLRRLL	RUCLLRRLRRLR	11	0
RUCLLRRLRLR	RUCLLRRLRL	RUCLLRRLRLRR	RUCLLRRLRLRL	11	0
RUCLLRRLRLL	RUCLLRRLRL	RUCLLRRLRLLR	RUCLLRRLRLLL	11	0
RUCLLRRLLRR	RUCLLRRLLR	RUCLLRRLLRRL	RUCLLRRLLRRR	11	0
RUCLLRRLLRL	RUCLLRRLLR	RUCLLRRLLRLL	RUCLLRRLLRLR	11	0
RUCLLRRLLLR	RUCLLRRLLL	RUCLLRRLLLRL	RUCLLRRLLLRR	11	0
RUCLLRRLLLL	RUCLLRRLLL	RUCLLRRLLLLL	RUCLLRRLLLLR	11	0
RUCLLRLRRRR	RUCLLRLRRR	RUCLLRLRRRRL	RUCLLRLRRRRR	11	0
RUCLLRLRRRL	RUCLLRLRRR	RUCLLRLRRRLL	RUCLLRLRRRLR	11	0
RUCLLRLRRLR	RUCLLRLRRL	RUCLLRLRRLRL	RUCLLRLRRLRR	11	0
RUCLLRLRRLL	RUCLLRLRRL	RUCLLRLRRLLR	RUCLLRLRRLLL	11	0
RUCLLRLRLRR	RUCLLRLRLR	RUCLLRLRLRRL	RUCLLRLRLRRR	11	0
RUCLLRLRLRL	RUCLLRLRLR	RUCLLRLRLRLL	RUCLLRLRLRLR	11	0
RUCLLRLRLLR	RUCLLRLRLL	RUCLLRLRLLRL	RUCLLRLRLLRR	11	0
RUCLLRLRLLL	RUCLLRLRLL	RUCLLRLRLLLL	RUCLLRLRLLLR	11	0
RUCLLRLLRRR	RUCLLRLLRR	RUCLLRLLRRRL	RUCLLRLLRRRR	11	0
RUCLLRLLRRL	RUCLLRLLRR	RUCLLRLLRRLR	RUCLLRLLRRLL	11	0
RUCLLRLLRLR	RUCLLRLLRL	RUCLLRLLRLRL	RUCLLRLLRLRR	11	0
RUCLLRLLRLL	RUCLLRLLRL	RUCLLRLLRLLR	RUCLLRLLRLLL	11	0
RUCLLRLLLRR	RUCLLRLLLR	RUCLLRLLLRRL	RUCLLRLLLRRR	11	0
RUCLLRLLLRL	RUCLLRLLLR	RUCLLRLLLRLL	RUCLLRLLLRLR	11	0
RUCLLRLLLLR	RUCLLRLLLL	RUCLLRLLLLRL	RUCLLRLLLLRR	11	0
RUCLLRLLLLL	RUCLLRLLLL	RUCLLRLLLLLL	RUCLLRLLLLLR	11	0
RUCLLLRRRRR	RUCLLLRRRR	RUCLLLRRRRRL	RUCLLLRRRRRR	11	0
RUCLLLRRRRL	RUCLLLRRRR	RUCLLLRRRRLL	RUCLLLRRRRLR	11	0
RUCLLLRRRLR	RUCLLLRRRL	RUCLLLRRRLRL	RUCLLLRRRLRR	11	0
RUCLLLRRRLL	RUCLLLRRRL	RUCLLLRRRLLR	RUCLLLRRRLLL	11	0
RUCLLLRRLRR	RUCLLLRRLR	RUCLLLRRLRRL	RUCLLLRRLRRR	11	0
RUCLLLRRLRL	RUCLLLRRLR	RUCLLLRRLRLL	RUCLLLRRLRLR	11	0
RUCLLLRRLLR	RUCLLLRRLL	RUCLLLRRLLRL	RUCLLLRRLLRR	11	0
RUCLLLRRLLL	RUCLLLRRLL	RUCLLLRRLLLR	RUCLLLRRLLLL	11	0
RUCLLLRLRRR	RUCLLLRLRR	RUCLLLRLRRRL	RUCLLLRLRRRR	11	0
RUCLLLRLRRL	RUCLLLRLRR	RUCLLLRLRRLL	RUCLLLRLRRLR	11	0
RUCLLLRLRLR	RUCLLLRLRL	RUCLLLRLRLRL	RUCLLLRLRLRR	11	0
RUCLLLRLRLL	RUCLLLRLRL	RUCLLLRLRLLR	RUCLLLRLRLLL	11	0
RUCLLLRLLRR	RUCLLLRLLR	RUCLLLRLLRRL	RUCLLLRLLRRR	11	0
RUCLLLRLLRL	RUCLLLRLLR	RUCLLLRLLRLL	RUCLLLRLLRLR	11	0
RUCLLLRLLLR	RUCLLLRLLL	RUCLLLRLLLRL	RUCLLLRLLLRR	11	0
RUCLLLRLLLL	RUCLLLRLLL	RUCLLLRLLLLL	RUCLLLRLLLLR	11	0
RUCLLLLRRRR	RUCLLLLRRR	RUCLLLLRRRRL	RUCLLLLRRRRR	11	0
RUCLLLLRRRL	RUCLLLLRRR	RUCLLLLRRRLR	RUCLLLLRRRLL	11	0
RUCLLLLRRLR	RUCLLLLRRL	RUCLLLLRRLRL	RUCLLLLRRLRR	11	0
RUCLLLLRRLL	RUCLLLLRRL	RUCLLLLRRLLR	RUCLLLLRRLLL	11	0
RUCLLLLRLRR	RUCLLLLRLR	RUCLLLLRLRRL	RUCLLLLRLRRR	11	0
RUCLLLLRLRL	RUCLLLLRLR	RUCLLLLRLRLL	RUCLLLLRLRLR	11	0
RUCLLLLRLLR	RUCLLLLRLL	RUCLLLLRLLRL	RUCLLLLRLLRR	11	0
RUCLLLLRLLL	RUCLLLLRLL	RUCLLLLRLLLR	RUCLLLLRLLLL	11	0
RUCLLLLLRRR	RUCLLLLLRR	RUCLLLLLRRRL	RUCLLLLLRRRR	11	0
RUCLLLLLRRL	RUCLLLLLRR	RUCLLLLLRRLL	RUCLLLLLRRLR	11	0
RUCLLLLLRLR	RUCLLLLLRL	RUCLLLLLRLRL	RUCLLLLLRLRR	11	0
RUCLLLLLRLL	RUCLLLLLRL	RUCLLLLLRLLR	RUCLLLLLRLLL	11	0
RUCLLLLLLRR	RUCLLLLLLR	RUCLLLLLLRRL	RUCLLLLLLRRR	11	0
RUCLLLLLLRL	RUCLLLLLLR	RUCLLLLLLRLR	RUCLLLLLLRLL	11	0
RUCLLLLLLLR	RUCLLLLLLL	RUCLLLLLLLRL	RUCLLLLLLLRR	11	0
RUCLLLLLLLL	RUCLLLLLLL	RUCLLLLLLLLL	RUCLLLLLLLLR	11	0
RUARRRRRRRRR	RUARRRRRRRR	RUARRRRRRRRRR	RUARRRRRRRRRL	12	0
RUARRRRRRRRL	RUARRRRRRRR	RUARRRRRRRRLL	RUARRRRRRRRLR	12	2
RUARRRRRRRLR	RUARRRRRRRL	RUARRRRRRRLRL	RUARRRRRRRLRR	12	0
RUARRRRRRRLL	RUARRRRRRRL	RUARRRRRRRLLL	RUARRRRRRRLLR	12	0
RUARRRRRRLRR	RUARRRRRRLR	RUARRRRRRLRRR	RUARRRRRRLRRL	12	0
RUARRRRRRLRL	RUARRRRRRLR	RUARRRRRRLRLL	RUARRRRRRLRLR	12	2
RUARRRRRLRRR	RUARRRRRLRR	RUARRRRRLRRRL	RUARRRRRLRRRR	12	4
RUARRRRRLRRL	RUARRRRRLRR	RUARRRRRLRRLL	RUARRRRRLRRLR	12	4
RUARRRRLRRRR	RUARRRRLRRR	RUARRRRLRRRRL	RUARRRRLRRRRR	12	0
RUARRRRLRRRL	RUARRRRLRRR	RUARRRRLRRRLL	RUARRRRLRRRLR	12	0
RUARRRRLRRLR	RUARRRRLRRL	RUARRRRLRRLRL	RUARRRRLRRLRR	12	24
RUARRRRLRRLL	RUARRRRLRRL	RUARRRRLRRLLL	RUARRRRLRRLLR	12	4
RUARRRRLRLRR	RUARRRRLRLR	RUARRRRLRLRRR	RUARRRRLRLRRL	12	0
RUARRRRLRLRL	RUARRRRLRLR	RUARRRRLRLRLL	RUARRRRLRLRLR	12	24
RUARRRRLRLLR	RUARRRRLRLL	RUARRRRLRLLRL	RUARRRRLRLLRR	12	0
RUARRRRLRLLL	RUARRRRLRLL	RUARRRRLRLLLL	RUARRRRLRLLLR	12	24
RUARRRRLLRRR	RUARRRRLLRR	RUARRRRLLRRRL	RUARRRRLLRRRR	12	0
RUARRRRLLRRL	RUARRRRLLRR	RUARRRRLLRRLL	RUARRRRLLRRLR	12	4
RUARRRLRRRRR	RUARRRLRRRR	RUARRRLRRRRRR	RUARRRLRRRRRL	12	0
RUARRRLRRRRL	RUARRRLRRRR	RUARRRLRRRRLR	RUARRRLRRRRLL	12	0
RUARRRLRRRLR	RUARRRLRRRL	RUARRRLRRRLRR	RUARRRLRRRLRL	12	0
RUARRRLRRRLL	RUARRRLRRRL	RUARRRLRRRLLL	RUARRRLRRRLLR	12	24
RUARRRLRRLRR	RUARRRLRRLR	RUARRRLRRLRRL	RUARRRLRRLRRR	12	0
RUARRRLRRLRL	RUARRRLRRLR	RUARRRLRRLRLL	RUARRRLRRLRLR	12	4
RUARRRLRRLLR	RUARRRLRRLL	RUARRRLRRLLRL	RUARRRLRRLLRR	12	4
RUARRRLRRLLL	RUARRRLRRLL	RUARRRLRRLLLL	RUARRRLRRLLLR	12	4
RUARRRLRLRRR	RUARRRLRLRR	RUARRRLRLRRRL	RUARRRLRLRRRR	12	4
RUARRRLRLRRL	RUARRRLRLRR	RUARRRLRLRRLL	RUARRRLRLRRLR	12	24
RUARRRLRLRLR	RUARRRLRLRL	RUARRRLRLRLRL	RUARRRLRLRLRR	12	4
RUARRRLRLRLL	RUARRRLRLRL	RUARRRLRLRLLL	RUARRRLRLRLLR	12	4
RUARRRLRLLRR	RUARRRLRLLR	RUARRRLRLLRRL	RUARRRLRLLRRR	12	4
RUARRRLRLLRL	RUARRRLRLLR	RUARRRLRLLRLL	RUARRRLRLLRLR	12	4
RUARRRLRLLLR	RUARRRLRLLL	RUARRRLRLLLRL	RUARRRLRLLLRR	12	4
RUARRRLRLLLL	RUARRRLRLLL	RUARRRLRLLLLL	RUARRRLRLLLLR	12	24
RUARRRLLRRRR	RUARRRLLRRR	RUARRRLLRRRRL	RUARRRLLRRRRR	12	0
RUARRRLLRRRL	RUARRRLLRRR	RUARRRLLRRRLL	RUARRRLLRRRLR	12	24
RUARRRLLRRLR	RUARRRLLRRL	RUARRRLLRRLRL	RUARRRLLRRLRR	12	0
RUARRRLLRRLL	RUARRRLLRRL	RUARRRLLRRLLL	RUARRRLLRRLLR	12	24
RUARRLRRRRRR	RUARRLRRRRR	RUARRLRRRRRRL	RUARRLRRRRRRR	12	0
RUARRLRRRRRL	RUARRLRRRRR	RUARRLRRRRRLL	RUARRLRRRRRLR	12	0
RUARRLRRRRLR	RUARRLRRRRL	RUARRLRRRRLRL	RUARRLRRRRLRR	12	0
RUARRLRRRRLL	RUARRLRRRRL	RUARRLRRRRLLL	RUARRLRRRRLLR	12	2
RUARRLRRRLRR	RUARRLRRRLR	RUARRLRRRLRRR	RUARRLRRRLRRL	12	0
RUARRLRRRLRL	RUARRLRRRLR	RUARRLRRRLRLR	RUARRLRRRLRLL	12	0
RUARRLRRRLLR	RUARRLRRRLL	RUARRLRRRLLRL	RUARRLRRRLLRR	12	2
RUARRLRRRLLL	RUARRLRRRLL	RUARRLRRRLLLL	RUARRLRRRLLLR	12	0
RUARRLRRLLRR	RUARRLRRLLR	RUARRLRRLLRRL	RUARRLRRLLRRR	12	0
RUARRLRRLLRL	RUARRLRRLLR	RUARRLRRLLRLL	RUARRLRRLLRLR	12	4
RUARRLRRLLLR	RUARRLRRLLL	RUARRLRRLLLRL	RUARRLRRLLLRR	12	4
RUARRLRRLLLL	RUARRLRRLLL	RUARRLRRLLLLL	RUARRLRRLLLLR	12	24
RUARRLRLRRRR	RUARRLRLRRR	RUARRLRLRRRRL	RUARRLRLRRRRR	12	24
RUARRLRLRRRL	RUARRLRLRRR	RUARRLRLRRRLL	RUARRLRLRRRLR	12	24
RUARRLRLRRLR	RUARRLRLRRL	RUARRLRLRRLRL	RUARRLRLRRLRR	12	24
RUARRLRLRRLL	RUARRLRLRRL	RUARRLRLRRLLL	RUARRLRLRRLLR	12	4
RUARRLRLRLRR	RUARRLRLRLR	RUARRLRLRLRRL	RUARRLRLRLRRR	12	4
RUARRLRLRLRL	RUARRLRLRLR	RUARRLRLRLRLL	RUARRLRLRLRLR	12	24
RUARRLRLLRRR	RUARRLRLLRR	RUARRLRLLRRRL	RUARRLRLLRRRR	12	4
RUARRLRLLRRL	RUARRLRLLRR	RUARRLRLLRRLL	RUARRLRLLRRLR	12	24
RUARRLLRRRRR	RUARRLLRRRR	RUARRLLRRRRRR	RUARRLLRRRRRL	12	0
RUARRLLRRRRL	RUARRLLRRRR	RUARRLLRRRRLL	RUARRLLRRRRLR	12	2
RUARRLLRRRLR	RUARRLLRRRL	RUARRLLRRRLRL	RUARRLLRRRLRR	12	4
RUARRLLRRRLL	RUARRLLRRRL	RUARRLLRRRLLL	RUARRLLRRRLLR	12	24
RUARRLLRRLRR	RUARRLLRRLR	RUARRLLRRLRRL	RUARRLLRRLRRR	12	24
RUARRLLRRLRL	RUARRLLRRLR	RUARRLLRRLRLL	RUARRLLRRLRLR	12	4
RUARRLLRLRRR	RUARRLLRLRR	RUARRLLRLRRRL	RUARRLLRLRRRR	12	4
RUARRLLRLRRL	RUARRLLRLRR	RUARRLLRLRRLL	RUARRLLRLRRLR	12	4
RUARRLLRLLRR	RUARRLLRLLR	RUARRLLRLLRRL	RUARRLLRLLRRR	12	4
RUARRLLRLLRL	RUARRLLRLLR	RUARRLLRLLRLL	RUARRLLRLLRLR	12	4
RUARRLLLRRRR	RUARRLLLRRR	RUARRLLLRRRRL	RUARRLLLRRRRR	12	0
RUARRLLLRRRL	RUARRLLLRRR	RUARRLLLRRRLL	RUARRLLLRRRLR	12	0
RUARRLLLRLRR	RUARRLLLRLR	RUARRLLLRLRRL	RUARRLLLRLRRR	12	4
RUARRLLLRLRL	RUARRLLLRLR	RUARRLLLRLRLL	RUARRLLLRLRLR	12	24
RUARRLLLRLLR	RUARRLLLRLL	RUARRLLLRLLRL	RUARRLLLRLLRR	12	4
RUARRLLLRLLL	RUARRLLLRLL	RUARRLLLRLLLL	RUARRLLLRLLLR	12	24
RUARRLLLLRRR	RUARRLLLLRR	RUARRLLLLRRRL	RUARRLLLLRRRR	12	4
RUARRLLLLRRL	RUARRLLLLRR	RUARRLLLLRRLL	RUARRLLLLRRLR	12	4
RUARRLLLLRLR	RUARRLLLLRL	RUARRLLLLRLRL	RUARRLLLLRLRR	12	24
RUARRLLLLRLL	RUARRLLLLRL	RUARRLLLLRLLL	RUARRLLLLRLLR	12	4
RUARRLLLLLRR	RUARRLLLLLR	RUARRLLLLLRRL	RUARRLLLLLRRR	12	4
RUARRLLLLLRL	RUARRLLLLLR	RUARRLLLLLRLL	RUARRLLLLLRLR	12	4
RUARLRRRRRRR	RUARLRRRRRR	RUARLRRRRRRRL	RUARLRRRRRRRR	12	0
RUARLRRRRRRL	RUARLRRRRRR	RUARLRRRRRRLL	RUARLRRRRRRLR	12	0
RUARLRRRRRLR	RUARLRRRRRL	RUARLRRRRRLRL	RUARLRRRRRLRR	12	0
RUARLRRRRRLL	RUARLRRRRRL	RUARLRRRRRLLR	RUARLRRRRRLLL	12	0
RUARLRRRRLRR	RUARLRRRRLR	RUARLRRRRLRRL	RUARLRRRRLRRR	12	0
RUARLRRRRLRL	RUARLRRRRLR	RUARLRRRRLRLR	RUARLRRRRLRLL	12	0
RUARLRRRRLLR	RUARLRRRRLL	RUARLRRRRLLRL	RUARLRRRRLLRR	12	0
RUARLRRRRLLL	RUARLRRRRLL	RUARLRRRRLLLL	RUARLRRRRLLLR	12	0
RUARLRRRLRRR	RUARLRRRLRR	RUARLRRRLRRRL	RUARLRRRLRRRR	12	0
RUARLRRRLRRL	RUARLRRRLRR	RUARLRRRLRRLL	RUARLRRRLRRLR	12	0
RUARLRRRLRLR	RUARLRRRLRL	RUARLRRRLRLRR	RUARLRRRLRLRL	12	0
RUARLRRRLRLL	RUARLRRRLRL	RUARLRRRLRLLL	RUARLRRRLRLLR	12	0
RUARLRRRLLRR	RUARLRRRLLR	RUARLRRRLLRRL	RUARLRRRLLRRR	12	0
RUARLRRRLLRL	RUARLRRRLLR	RUARLRRRLLRLL	RUARLRRRLLRLR	12	0
RUARLRRRLLLR	RUARLRRRLLL	RUARLRRRLLLRL	RUARLRRRLLLRR	12	0
RUARLRRRLLLL	RUARLRRRLLL	RUARLRRRLLLLL	RUARLRRRLLLLR	12	0
RUARLRRLRRRR	RUARLRRLRRR	RUARLRRLRRRRR	RUARLRRLRRRRL	12	0
RUARLRRLRRRL	RUARLRRLRRR	RUARLRRLRRRLR	RUARLRRLRRRLL	12	0
RUARLRRLRRLR	RUARLRRLRRL	RUARLRRLRRLRL	RUARLRRLRRLRR	12	0
RUARLRRLRRLL	RUARLRRLRRL	RUARLRRLRRLLR	RUARLRRLRRLLL	12	0
RUARLRRLRLRR	RUARLRRLRLR	RUARLRRLRLRRL	RUARLRRLRLRRR	12	0
RUARLRRLRLRL	RUARLRRLRLR	RUARLRRLRLRLR	RUARLRRLRLRLL	12	0
RUARLRRLRLLR	RUARLRRLRLL	RUARLRRLRLLRL	RUARLRRLRLLRR	12	0
RUARLRRLRLLL	RUARLRRLRLL	RUARLRRLRLLLL	RUARLRRLRLLLR	12	0
RUARLRRLLRRR	RUARLRRLLRR	RUARLRRLLRRRL	RUARLRRLLRRRR	12	0
RUARLRRLLRRL	RUARLRRLLRR	RUARLRRLLRRLR	RUARLRRLLRRLL	12	0
RUARLRRLLRLR	RUARLRRLLRL	RUARLRRLLRLRL	RUARLRRLLRLRR	12	0
RUARLRRLLRLL	RUARLRRLLRL	RUARLRRLLRLLL	RUARLRRLLRLLR	12	0
RUARLRRLLLRR	RUARLRRLLLR	RUARLRRLLLRRR	RUARLRRLLLRRL	12	0
RUARLRRLLLRL	RUARLRRLLLR	RUARLRRLLLRLL	RUARLRRLLLRLR	12	0
RUARLRRLLLLR	RUARLRRLLLL	RUARLRRLLLLRL	RUARLRRLLLLRR	12	0
RUARLRRLLLLL	RUARLRRLLLL	RUARLRRLLLLLL	RUARLRRLLLLLR	12	0
RUARLRLRRRRR	RUARLRLRRRR	RUARLRLRRRRRL	RUARLRLRRRRRR	12	0
RUARLRLRRRRL	RUARLRLRRRR	RUARLRLRRRRLL	RUARLRLRRRRLR	12	0
RUARLRLRRRLR	RUARLRLRRRL	RUARLRLRRRLRR	RUARLRLRRRLRL	12	0
RUARLRLRRRLL	RUARLRLRRRL	RUARLRLRRRLLL	RUARLRLRRRLLR	12	0
RUARLRLRRLRR	RUARLRLRRLR	RUARLRLRRLRRL	RUARLRLRRLRRR	12	0
RUARLRLRRLRL	RUARLRLRRLR	RUARLRLRRLRLL	RUARLRLRRLRLR	12	0
RUARLRLRRLLR	RUARLRLRRLL	RUARLRLRRLLRL	RUARLRLRRLLRR	12	0
RUARLRLRRLLL	RUARLRLRRLL	RUARLRLRRLLLL	RUARLRLRRLLLR	12	0
RUARLRLRLRRR	RUARLRLRLRR	RUARLRLRLRRRL	RUARLRLRLRRRR	12	0
RUARLRLRLRRL	RUARLRLRLRR	RUARLRLRLRRLL	RUARLRLRLRRLR	12	0
RUARLRLRLRLR	RUARLRLRLRL	RUARLRLRLRLRL	RUARLRLRLRLRR	12	0
RUARLRLRLRLL	RUARLRLRLRL	RUARLRLRLRLLL	RUARLRLRLRLLR	12	0
RUARLRLRLLRR	RUARLRLRLLR	RUARLRLRLLRRR	RUARLRLRLLRRL	12	0
RUARLRLRLLRL	RUARLRLRLLR	RUARLRLRLLRLL	RUARLRLRLLRLR	12	0
RUARLRLRLLLR	RUARLRLRLLL	RUARLRLRLLLRL	RUARLRLRLLLRR	12	0
RUARLRLRLLLL	RUARLRLRLLL	RUARLRLRLLLLR	RUARLRLRLLLLL	12	0
RUARLRLLRRRR	RUARLRLLRRR	RUARLRLLRRRRL	RUARLRLLRRRRR	12	0
RUARLRLLRRRL	RUARLRLLRRR	RUARLRLLRRRLR	RUARLRLLRRRLL	12	0
RUARLRLLRRLR	RUARLRLLRRL	RUARLRLLRRLRR	RUARLRLLRRLRL	12	0
RUARLRLLRRLL	RUARLRLLRRL	RUARLRLLRRLLL	RUARLRLLRRLLR	12	0
RUARLRLLRLRR	RUARLRLLRLR	RUARLRLLRLRRL	RUARLRLLRLRRR	12	0
RUARLRLLRLRL	RUARLRLLRLR	RUARLRLLRLRLR	RUARLRLLRLRLL	12	0
RUARLRLLRLLR	RUARLRLLRLL	RUARLRLLRLLRR	RUARLRLLRLLRL	12	0
RUARLRLLRLLL	RUARLRLLRLL	RUARLRLLRLLLL	RUARLRLLRLLLR	12	0
RUARLRLLLRRR	RUARLRLLLRR	RUARLRLLLRRRL	RUARLRLLLRRRR	12	0
RUARLRLLLRRL	RUARLRLLLRR	RUARLRLLLRRLL	RUARLRLLLRRLR	12	0
RUARLRLLLRLR	RUARLRLLLRL	RUARLRLLLRLRL	RUARLRLLLRLRR	12	0
RUARLRLLLRLL	RUARLRLLLRL	RUARLRLLLRLLL	RUARLRLLLRLLR	12	0
RUARLRLLLLRR	RUARLRLLLLR	RUARLRLLLLRRL	RUARLRLLLLRRR	12	0
RUARLRLLLLRL	RUARLRLLLLR	RUARLRLLLLRLR	RUARLRLLLLRLL	12	0
RUARLRLLLLLR	RUARLRLLLLL	RUARLRLLLLLRR	RUARLRLLLLLRL	12	0
RUARLRLLLLLL	RUARLRLLLLL	RUARLRLLLLLLL	RUARLRLLLLLLR	12	0
RUARLLRRRRRR	RUARLLRRRRR	RUARLLRRRRRRR	RUARLLRRRRRRL	12	0
RUARLLRRRRRL	RUARLLRRRRR	RUARLLRRRRRLR	RUARLLRRRRRLL	12	0
RUARLLRRRRLR	RUARLLRRRRL	RUARLLRRRRLRL	RUARLLRRRRLRR	12	0
RUARLLRRRRLL	RUARLLRRRRL	RUARLLRRRRLLL	RUARLLRRRRLLR	12	0
RUARLLRRRLRR	RUARLLRRRLR	RUARLLRRRLRRL	RUARLLRRRLRRR	12	0
RUARLLRRRLRL	RUARLLRRRLR	RUARLLRRRLRLR	RUARLLRRRLRLL	12	0
RUARLLRRRLLR	RUARLLRRRLL	RUARLLRRRLLRL	RUARLLRRRLLRR	12	0
RUARLLRRRLLL	RUARLLRRRLL	RUARLLRRRLLLL	RUARLLRRRLLLR	12	0
RUARLLRRLRRR	RUARLLRRLRR	RUARLLRRLRRRL	RUARLLRRLRRRR	12	0
RUARLLRRLRRL	RUARLLRRLRR	RUARLLRRLRRLR	RUARLLRRLRRLL	12	0
RUARLLRRLRLR	RUARLLRRLRL	RUARLLRRLRLRR	RUARLLRRLRLRL	12	0
RUARLLRRLRLL	RUARLLRRLRL	RUARLLRRLRLLL	RUARLLRRLRLLR	12	0
RUARLLRRLLRR	RUARLLRRLLR	RUARLLRRLLRRR	RUARLLRRLLRRL	12	0
RUARLLRRLLRL	RUARLLRRLLR	RUARLLRRLLRLR	RUARLLRRLLRLL	12	0
RUARLLRRLLLR	RUARLLRRLLL	RUARLLRRLLLRL	RUARLLRRLLLRR	12	0
RUARLLRRLLLL	RUARLLRRLLL	RUARLLRRLLLLL	RUARLLRRLLLLR	12	0
RUARLLRLRRRR	RUARLLRLRRR	RUARLLRLRRRRL	RUARLLRLRRRRR	12	0
RUARLLRLRRRL	RUARLLRLRRR	RUARLLRLRRRLL	RUARLLRLRRRLR	12	0
RUARLLRLRRLR	RUARLLRLRRL	RUARLLRLRRLRL	RUARLLRLRRLRR	12	0
RUARLLRLRRLL	RUARLLRLRRL	RUARLLRLRRLLL	RUARLLRLRRLLR	12	0
RUARLLRLRLRR	RUARLLRLRLR	RUARLLRLRLRRR	RUARLLRLRLRRL	12	0
RUARLLRLRLRL	RUARLLRLRLR	RUARLLRLRLRLL	RUARLLRLRLRLR	12	0
RUARLLRLRLLR	RUARLLRLRLL	RUARLLRLRLLRL	RUARLLRLRLLRR	12	0
RUARLLRLRLLL	RUARLLRLRLL	RUARLLRLRLLLR	RUARLLRLRLLLL	12	0
RUARLLRLLRRR	RUARLLRLLRR	RUARLLRLLRRRL	RUARLLRLLRRRR	12	0
RUARLLRLLRRL	RUARLLRLLRR	RUARLLRLLRRLL	RUARLLRLLRRLR	12	0
RUARLLRLLRLR	RUARLLRLLRL	RUARLLRLLRLRL	RUARLLRLLRLRR	12	0
RUARLLRLLRLL	RUARLLRLLRL	RUARLLRLLRLLR	RUARLLRLLRLLL	12	0
RUARLLRLLLRR	RUARLLRLLLR	RUARLLRLLLRRR	RUARLLRLLLRRL	12	0
RUARLLRLLLRL	RUARLLRLLLR	RUARLLRLLLRLL	RUARLLRLLLRLR	12	0
RUARLLRLLLLR	RUARLLRLLLL	RUARLLRLLLLRL	RUARLLRLLLLRR	12	0
RUARLLRLLLLL	RUARLLRLLLL	RUARLLRLLLLLR	RUARLLRLLLLLL	12	0
RUARLLLRRRRR	RUARLLLRRRR	RUARLLLRRRRRR	RUARLLLRRRRRL	12	0
RUARLLLRRRRL	RUARLLLRRRR	RUARLLLRRRRLR	RUARLLLRRRRLL	12	0
RUARLLLRRRLR	RUARLLLRRRL	RUARLLLRRRLRL	RUARLLLRRRLRR	12	0
RUARLLLRRRLL	RUARLLLRRRL	RUARLLLRRRLLL	RUARLLLRRRLLR	12	0
RUARLLLRRLRR	RUARLLLRRLR	RUARLLLRRLRRR	RUARLLLRRLRRL	12	0
RUARLLLRRLRL	RUARLLLRRLR	RUARLLLRRLRLL	RUARLLLRRLRLR	12	0
RUARLLLRRLLR	RUARLLLRRLL	RUARLLLRRLLRL	RUARLLLRRLLRR	12	0
RUARLLLRRLLL	RUARLLLRRLL	RUARLLLRRLLLL	RUARLLLRRLLLR	12	0
RUARLLLRLRRR	RUARLLLRLRR	RUARLLLRLRRRL	RUARLLLRLRRRR	12	0
RUARLLLRLRRL	RUARLLLRLRR	RUARLLLRLRRLR	RUARLLLRLRRLL	12	0
RUARLLLRLRLR	RUARLLLRLRL	RUARLLLRLRLRL	RUARLLLRLRLRR	12	0
RUARLLLRLRLL	RUARLLLRLRL	RUARLLLRLRLLR	RUARLLLRLRLLL	12	0
RUARLLLRLLRR	RUARLLLRLLR	RUARLLLRLLRRR	RUARLLLRLLRRL	12	0
RUARLLLRLLRL	RUARLLLRLLR	RUARLLLRLLRLR	RUARLLLRLLRLL	12	0
RUARLLLRLLLR	RUARLLLRLLL	RUARLLLRLLLRR	RUARLLLRLLLRL	12	0
RUARLLLRLLLL	RUARLLLRLLL	RUARLLLRLLLLL	RUARLLLRLLLLR	12	0
RUARLLLLRRRR	RUARLLLLRRR	RUARLLLLRRRRL	RUARLLLLRRRRR	12	0
RUARLLLLRRRL	RUARLLLLRRR	RUARLLLLRRRLR	RUARLLLLRRRLL	12	0
RUARLLLLRRLR	RUARLLLLRRL	RUARLLLLRRLRL	RUARLLLLRRLRR	12	0
RUARLLLLRRLL	RUARLLLLRRL	RUARLLLLRRLLL	RUARLLLLRRLLR	12	0
RUARLLLLRLRR	RUARLLLLRLR	RUARLLLLRLRRL	RUARLLLLRLRRR	12	0
RUARLLLLRLRL	RUARLLLLRLR	RUARLLLLRLRLL	RUARLLLLRLRLR	12	0
RUARLLLLRLLR	RUARLLLLRLL	RUARLLLLRLLRL	RUARLLLLRLLRR	12	0
RUARLLLLRLLL	RUARLLLLRLL	RUARLLLLRLLLL	RUARLLLLRLLLR	12	0
RUARLLLLLRRR	RUARLLLLLRR	RUARLLLLLRRRR	RUARLLLLLRRRL	12	0
RUARLLLLLRRL	RUARLLLLLRR	RUARLLLLLRRLL	RUARLLLLLRRLR	12	2
RUARLLLLLRLR	RUARLLLLLRL	RUARLLLLLRLRL	RUARLLLLLRLRR	12	0
RUARLLLLLRLL	RUARLLLLLRL	RUARLLLLLRLLR	RUARLLLLLRLLL	12	0
RUARLLLLLLRR	RUARLLLLLLR	RUARLLLLLLRRL	RUARLLLLLLRRR	12	0
RUARLLLLLLRL	RUARLLLLLLR	RUARLLLLLLRLL	RUARLLLLLLRLR	12	0
RUARLLLLLLLR	RUARLLLLLLL	RUARLLLLLLLRR	RUARLLLLLLLRL	12	0
RUARLLLLLLLL	RUARLLLLLLL	RUARLLLLLLLLL	RUARLLLLLLLLR	12	4
RUALRRRRRRRR	RUALRRRRRRR	RUALRRRRRRRRL	RUALRRRRRRRRR	12	0
RUALRRRRRRRL	RUALRRRRRRR	RUALRRRRRRRLR	RUALRRRRRRRLL	12	0
RUALRRRRRRLR	RUALRRRRRRL	RUALRRRRRRLRR	RUALRRRRRRLRL	12	0
RUALRRRRRRLL	RUALRRRRRRL	RUALRRRRRRLLR	RUALRRRRRRLLL	12	0
RUALRRRRRLRR	RUALRRRRRLR	RUALRRRRRLRRL	RUALRRRRRLRRR	12	0
RUALRRRRRLRL	RUALRRRRRLR	RUALRRRRRLRLL	RUALRRRRRLRLR	12	0
RUALRRRRRLLR	RUALRRRRRLL	RUALRRRRRLLRL	RUALRRRRRLLRR	12	0
RUALRRRRRLLL	RUALRRRRRLL	RUALRRRRRLLLL	RUALRRRRRLLLR	12	0
RUALRRRRLRRR	RUALRRRRLRR	RUALRRRRLRRRL	RUALRRRRLRRRR	12	0
RUALRRRRLRRL	RUALRRRRLRR	RUALRRRRLRRLL	RUALRRRRLRRLR	12	0
RUALRRRRLRLR	RUALRRRRLRL	RUALRRRRLRLRL	RUALRRRRLRLRR	12	0
RUALRRRRLRLL	RUALRRRRLRL	RUALRRRRLRLLL	RUALRRRRLRLLR	12	0
RUALRRRRLLRR	RUALRRRRLLR	RUALRRRRLLRRL	RUALRRRRLLRRR	12	0
RUALRRRRLLRL	RUALRRRRLLR	RUALRRRRLLRLR	RUALRRRRLLRLL	12	0
RUALRRRRLLLR	RUALRRRRLLL	RUALRRRRLLLRR	RUALRRRRLLLRL	12	0
RUALRRRRLLLL	RUALRRRRLLL	RUALRRRRLLLLR	RUALRRRRLLLLL	12	0
RUALRRRLRRRR	RUALRRRLRRR	RUALRRRLRRRRL	RUALRRRLRRRRR	12	0
RUALRRRLRRRL	RUALRRRLRRR	RUALRRRLRRRLR	RUALRRRLRRRLL	12	0
RUALRRRLRRLR	RUALRRRLRRL	RUALRRRLRRLRL	RUALRRRLRRLRR	12	0
RUALRRRLRRLL	RUALRRRLRRL	RUALRRRLRRLLL	RUALRRRLRRLLR	12	0
RUALRRRLRLRR	RUALRRRLRLR	RUALRRRLRLRRL	RUALRRRLRLRRR	12	0
RUALRRRLRLRL	RUALRRRLRLR	RUALRRRLRLRLR	RUALRRRLRLRLL	12	0
RUALRRRLRLLR	RUALRRRLRLL	RUALRRRLRLLRL	RUALRRRLRLLRR	12	0
RUALRRRLRLLL	RUALRRRLRLL	RUALRRRLRLLLR	RUALRRRLRLLLL	12	0
RUALRRRLLRRR	RUALRRRLLRR	RUALRRRLLRRRL	RUALRRRLLRRRR	12	0
RUALRRRLLRRL	RUALRRRLLRR	RUALRRRLLRRLL	RUALRRRLLRRLR	12	0
RUALRRRLLRLR	RUALRRRLLRL	RUALRRRLLRLRL	RUALRRRLLRLRR	12	0
RUALRRRLLRLL	RUALRRRLLRL	RUALRRRLLRLLL	RUALRRRLLRLLR	12	0
RUALRRRLLLRR	RUALRRRLLLR	RUALRRRLLLRRL	RUALRRRLLLRRR	12	0
RUALRRRLLLRL	RUALRRRLLLR	RUALRRRLLLRLL	RUALRRRLLLRLR	12	0
RUALRRRLLLLR	RUALRRRLLLL	RUALRRRLLLLRR	RUALRRRLLLLRL	12	0
RUALRRRLLLLL	RUALRRRLLLL	RUALRRRLLLLLR	RUALRRRLLLLLL	12	0
RUALRRLRRRRR	RUALRRLRRRR	RUALRRLRRRRRL	RUALRRLRRRRRR	12	0
RUALRRLRRRRL	RUALRRLRRRR	RUALRRLRRRRLL	RUALRRLRRRRLR	12	0
RUALRRLRRRLR	RUALRRLRRRL	RUALRRLRRRLRL	RUALRRLRRRLRR	12	0
RUALRRLRRRLL	RUALRRLRRRL	RUALRRLRRRLLR	RUALRRLRRRLLL	12	0
RUALRRLRRLRR	RUALRRLRRLR	RUALRRLRRLRRL	RUALRRLRRLRRR	12	0
RUALRRLRRLRL	RUALRRLRRLR	RUALRRLRRLRLL	RUALRRLRRLRLR	12	0
RUALRRLRRLLR	RUALRRLRRLL	RUALRRLRRLLRL	RUALRRLRRLLRR	12	0
RUALRRLRRLLL	RUALRRLRRLL	RUALRRLRRLLLL	RUALRRLRRLLLR	12	0
RUALRRLRLRRR	RUALRRLRLRR	RUALRRLRLRRRL	RUALRRLRLRRRR	12	0
RUALRRLRLRRL	RUALRRLRLRR	RUALRRLRLRRLL	RUALRRLRLRRLR	12	0
RUALRRLRLRLR	RUALRRLRLRL	RUALRRLRLRLRR	RUALRRLRLRLRL	12	0
RUALRRLRLRLL	RUALRRLRLRL	RUALRRLRLRLLL	RUALRRLRLRLLR	12	0
RUALRRLRLLRR	RUALRRLRLLR	RUALRRLRLLRRL	RUALRRLRLLRRR	12	0
RUALRRLRLLRL	RUALRRLRLLR	RUALRRLRLLRLR	RUALRRLRLLRLL	12	0
RUALRRLRLLLR	RUALRRLRLLL	RUALRRLRLLLRR	RUALRRLRLLLRL	12	0
RUALRRLRLLLL	RUALRRLRLLL	RUALRRLRLLLLL	RUALRRLRLLLLR	12	0
RUALRRLLRRRR	RUALRRLLRRR	RUALRRLLRRRRL	RUALRRLLRRRRR	12	0
RUALRRLLRRRL	RUALRRLLRRR	RUALRRLLRRRLL	RUALRRLLRRRLR	12	0
RUALRRLLRRLR	RUALRRLLRRL	RUALRRLLRRLRR	RUALRRLLRRLRL	12	0
RUALRRLLRRLL	RUALRRLLRRL	RUALRRLLRRLLL	RUALRRLLRRLLR	12	0
RUALRRLLRLRR	RUALRRLLRLR	RUALRRLLRLRRL	RUALRRLLRLRRR	12	0
RUALRRLLRLRL	RUALRRLLRLR	RUALRRLLRLRLL	RUALRRLLRLRLR	12	0
RUALRRLLRLLR	RUALRRLLRLL	RUALRRLLRLLRL	RUALRRLLRLLRR	12	2
RUALRRLLRLLL	RUALRRLLRLL	RUALRRLLRLLLL	RUALRRLLRLLLR	12	0
RUALRRLLLRRR	RUALRRLLLRR	RUALRRLLLRRRL	RUALRRLLLRRRR	12	0
RUALRRLLLRRL	RUALRRLLLRR	RUALRRLLLRRLL	RUALRRLLLRRLR	12	2
RUALRRLLLRLR	RUALRRLLLRL	RUALRRLLLRLRL	RUALRRLLLRLRR	12	0
RUALRRLLLRLL	RUALRRLLLRL	RUALRRLLLRLLL	RUALRRLLLRLLR	12	2
RUALRRLLLLRR	RUALRRLLLLR	RUALRRLLLLRRL	RUALRRLLLLRRR	12	0
RUALRRLLLLRL	RUALRRLLLLR	RUALRRLLLLRLR	RUALRRLLLLRLL	12	0
RUALRRLLLLLR	RUALRRLLLLL	RUALRRLLLLLRL	RUALRRLLLLLRR	12	0
RUALRRLLLLLL	RUALRRLLLLL	RUALRRLLLLLLL	RUALRRLLLLLLR	12	2
RUALRLRRRRRR	RUALRLRRRRR	RUALRLRRRRRRL	RUALRLRRRRRRR	12	0
RUALRLRRRRRL	RUALRLRRRRR	RUALRLRRRRRLL	RUALRLRRRRRLR	12	0
RUALRLRRRRLR	RUALRLRRRRL	RUALRLRRRRLRR	RUALRLRRRRLRL	12	0
RUALRLRRRRLL	RUALRLRRRRL	RUALRLRRRRLLL	RUALRLRRRRLLR	12	0
RUALRLRRRLRR	RUALRLRRRLR	RUALRLRRRLRRL	RUALRLRRRLRRR	12	0
RUALRLRRRLRL	RUALRLRRRLR	RUALRLRRRLRLL	RUALRLRRRLRLR	12	0
RUALRLRRRLLR	RUALRLRRRLL	RUALRLRRRLLRR	RUALRLRRRLLRL	12	0
RUALRLRRRLLL	RUALRLRRRLL	RUALRLRRRLLLR	RUALRLRRRLLLL	12	0
RUALRLRRLRRR	RUALRLRRLRR	RUALRLRRLRRRL	RUALRLRRLRRRR	12	0
RUALRLRRLRRL	RUALRLRRLRR	RUALRLRRLRRLL	RUALRLRRLRRLR	12	0
RUALRLRRLRLR	RUALRLRRLRL	RUALRLRRLRLRL	RUALRLRRLRLRR	12	0
RUALRLRRLRLL	RUALRLRRLRL	RUALRLRRLRLLL	RUALRLRRLRLLR	12	2
RUALRLRRLLRR	RUALRLRRLLR	RUALRLRRLLRRR	RUALRLRRLLRRL	12	0
RUALRLRRLLRL	RUALRLRRLLR	RUALRLRRLLRLL	RUALRLRRLLRLR	12	0
RUALRLRRLLLR	RUALRLRRLLL	RUALRLRRLLLRL	RUALRLRRLLLRR	12	0
RUALRLRRLLLL	RUALRLRRLLL	RUALRLRRLLLLR	RUALRLRRLLLLL	12	0
RUALRLRLRRRR	RUALRLRLRRR	RUALRLRLRRRRL	RUALRLRLRRRRR	12	0
RUALRLRLRRRL	RUALRLRLRRR	RUALRLRLRRRLL	RUALRLRLRRRLR	12	0
RUALRLRLRRLR	RUALRLRLRRL	RUALRLRLRRLRL	RUALRLRLRRLRR	12	0
RUALRLRLRRLL	RUALRLRLRRL	RUALRLRLRRLLL	RUALRLRLRRLLR	12	0
RUALRLRLRLRR	RUALRLRLRLR	RUALRLRLRLRRR	RUALRLRLRLRRL	12	0
RUALRLRLRLRL	RUALRLRLRLR	RUALRLRLRLRLL	RUALRLRLRLRLR	12	0
RUALRLRLRLLR	RUALRLRLRLL	RUALRLRLRLLRL	RUALRLRLRLLRR	12	0
RUALRLRLRLLL	RUALRLRLRLL	RUALRLRLRLLLR	RUALRLRLRLLLL	12	0
RUALRLRLLRRR	RUALRLRLLRR	RUALRLRLLRRRL	RUALRLRLLRRRR	12	0
RUALRLRLLRRL	RUALRLRLLRR	RUALRLRLLRRLL	RUALRLRLLRRLR	12	2
RUALRLRLLRLR	RUALRLRLLRL	RUALRLRLLRLRL	RUALRLRLLRLRR	12	0
RUALRLRLLRLL	RUALRLRLLRL	RUALRLRLLRLLL	RUALRLRLLRLLR	12	0
RUALRLRLLLRR	RUALRLRLLLR	RUALRLRLLLRRL	RUALRLRLLLRRR	12	0
RUALRLRLLLRL	RUALRLRLLLR	RUALRLRLLLRLL	RUALRLRLLLRLR	12	0
RUALRLRLLLLR	RUALRLRLLLL	RUALRLRLLLLRL	RUALRLRLLLLRR	12	0
RUALRLRLLLLL	RUALRLRLLLL	RUALRLRLLLLLR	RUALRLRLLLLLL	12	0
RUALRLLRRRRR	RUALRLLRRRR	RUALRLLRRRRRL	RUALRLLRRRRRR	12	0
RUALRLLRRRRL	RUALRLLRRRR	RUALRLLRRRRLL	RUALRLLRRRRLR	12	0
RUALRLLRRRLR	RUALRLLRRRL	RUALRLLRRRLRR	RUALRLLRRRLRL	12	0
RUALRLLRRRLL	RUALRLLRRRL	RUALRLLRRRLLR	RUALRLLRRRLLL	12	0
RUALRLLRRLRR	RUALRLLRRLR	RUALRLLRRLRRL	RUALRLLRRLRRR	12	0
RUALRLLRRLRL	RUALRLLRRLR	RUALRLLRRLRLL	RUALRLLRRLRLR	12	0
RUALRLLRRLLR	RUALRLLRRLL	RUALRLLRRLLRL	RUALRLLRRLLRR	12	0
RUALRLLRRLLL	RUALRLLRRLL	RUALRLLRRLLLR	RUALRLLRRLLLL	12	0
RUALRLLRLRRR	RUALRLLRLRR	RUALRLLRLRRRL	RUALRLLRLRRRR	12	0
RUALRLLRLRRL	RUALRLLRLRR	RUALRLLRLRRLR	RUALRLLRLRRLL	12	0
RUALRLLRLRLR	RUALRLLRLRL	RUALRLLRLRLRL	RUALRLLRLRLRR	12	0
RUALRLLRLRLL	RUALRLLRLRL	RUALRLLRLRLLL	RUALRLLRLRLLR	12	0
RUALRLLRLLRR	RUALRLLRLLR	RUALRLLRLLRRR	RUALRLLRLLRRL	12	0
RUALRLLRLLRL	RUALRLLRLLR	RUALRLLRLLRLL	RUALRLLRLLRLR	12	0
RUALRLLRLLLR	RUALRLLRLLL	RUALRLLRLLLRR	RUALRLLRLLLRL	12	0
RUALRLLRLLLL	RUALRLLRLLL	RUALRLLRLLLLL	RUALRLLRLLLLR	12	2
RUALRLLLRRRR	RUALRLLLRRR	RUALRLLLRRRRR	RUALRLLLRRRRL	12	0
RUALRLLLRRRL	RUALRLLLRRR	RUALRLLLRRRLL	RUALRLLLRRRLR	12	0
RUALRLLLRRLR	RUALRLLLRRL	RUALRLLLRRLRL	RUALRLLLRRLRR	12	0
RUALRLLLRRLL	RUALRLLLRRL	RUALRLLLRRLLL	RUALRLLLRRLLR	12	0
RUALRLLLRLRR	RUALRLLLRLR	RUALRLLLRLRRL	RUALRLLLRLRRR	12	0
RUALRLLLRLRL	RUALRLLLRLR	RUALRLLLRLRLL	RUALRLLLRLRLR	12	0
RUALRLLLRLLR	RUALRLLLRLL	RUALRLLLRLLRR	RUALRLLLRLLRL	12	0
RUALRLLLRLLL	RUALRLLLRLL	RUALRLLLRLLLL	RUALRLLLRLLLR	12	2
RUALRLLLLRRR	RUALRLLLLRR	RUALRLLLLRRRR	RUALRLLLLRRRL	12	0
RUALRLLLLRRL	RUALRLLLLRR	RUALRLLLLRRLL	RUALRLLLLRRLR	12	2
RUALRLLLLRLR	RUALRLLLLRL	RUALRLLLLRLRL	RUALRLLLLRLRR	12	0
RUALRLLLLRLL	RUALRLLLLRL	RUALRLLLLRLLL	RUALRLLLLRLLR	12	24
RUALRLLLLLRR	RUALRLLLLLR	RUALRLLLLLRRL	RUALRLLLLLRRR	12	0
RUALRLLLLLRL	RUALRLLLLLR	RUALRLLLLLRLL	RUALRLLLLLRLR	12	0
RUALRLLLLLLR	RUALRLLLLLL	RUALRLLLLLLRL	RUALRLLLLLLRR	12	0
RUALRLLLLLLL	RUALRLLLLLL	RUALRLLLLLLLL	RUALRLLLLLLLR	12	24
RUALLRRRRRRR	RUALLRRRRRR	RUALLRRRRRRRL	RUALLRRRRRRRR	12	0
RUALLRRRRRRL	RUALLRRRRRR	RUALLRRRRRRLR	RUALLRRRRRRLL	12	0
RUALLRRRRRLR	RUALLRRRRRL	RUALLRRRRRLRL	RUALLRRRRRLRR	12	0
RUALLRRRRRLL	RUALLRRRRRL	RUALLRRRRRLLL	RUALLRRRRRLLR	12	0
RUALLRRRRLRR	RUALLRRRRLR	RUALLRRRRLRRL	RUALLRRRRLRRR	12	0
RUALLRRRRLRL	RUALLRRRRLR	RUALLRRRRLRLL	RUALLRRRRLRLR	12	0
RUALLRRRRLLR	RUALLRRRRLL	RUALLRRRRLLRL	RUALLRRRRLLRR	12	0
RUALLRRRRLLL	RUALLRRRRLL	RUALLRRRRLLLL	RUALLRRRRLLLR	12	0
RUALLRRRLRRR	RUALLRRRLRR	RUALLRRRLRRRL	RUALLRRRLRRRR	12	0
RUALLRRRLRRL	RUALLRRRLRR	RUALLRRRLRRLL	RUALLRRRLRRLR	12	0
RUALLRRRLRLR	RUALLRRRLRL	RUALLRRRLRLRR	RUALLRRRLRLRL	12	0
RUALLRRRLRLL	RUALLRRRLRL	RUALLRRRLRLLL	RUALLRRRLRLLR	12	0
RUALLRRRLLRR	RUALLRRRLLR	RUALLRRRLLRRL	RUALLRRRLLRRR	12	0
RUALLRRRLLRL	RUALLRRRLLR	RUALLRRRLLRLL	RUALLRRRLLRLR	12	0
RUALLRRRLLLR	RUALLRRRLLL	RUALLRRRLLLRL	RUALLRRRLLLRR	12	0
RUALLRRRLLLL	RUALLRRRLLL	RUALLRRRLLLLL	RUALLRRRLLLLR	12	2
RUALLRRLRRRR	RUALLRRLRRR	RUALLRRLRRRRL	RUALLRRLRRRRR	12	0
RUALLRRLRRRL	RUALLRRLRRR	RUALLRRLRRRLL	RUALLRRLRRRLR	12	0
RUALLRRLRRLR	RUALLRRLRRL	RUALLRRLRRLRL	RUALLRRLRRLRR	12	0
RUALLRRLRRLL	RUALLRRLRRL	RUALLRRLRRLLR	RUALLRRLRRLLL	12	0
RUALLRRLRLRR	RUALLRRLRLR	RUALLRRLRLRRL	RUALLRRLRLRRR	12	0
RUALLRRLRLRL	RUALLRRLRLR	RUALLRRLRLRLL	RUALLRRLRLRLR	12	0
RUALLRRLRLLR	RUALLRRLRLL	RUALLRRLRLLRL	RUALLRRLRLLRR	12	0
RUALLRRLRLLL	RUALLRRLRLL	RUALLRRLRLLLL	RUALLRRLRLLLR	12	0
RUALLRRLLRRR	RUALLRRLLRR	RUALLRRLLRRRL	RUALLRRLLRRRR	12	0
RUALLRRLLRRL	RUALLRRLLRR	RUALLRRLLRRLL	RUALLRRLLRRLR	12	0
RUALLRRLLRLR	RUALLRRLLRL	RUALLRRLLRLRL	RUALLRRLLRLRR	12	0
RUALLRRLLRLL	RUALLRRLLRL	RUALLRRLLRLLL	RUALLRRLLRLLR	12	2
RUALLRRLLLRR	RUALLRRLLLR	RUALLRRLLLRRL	RUALLRRLLLRRR	12	0
RUALLRRLLLRL	RUALLRRLLLR	RUALLRRLLLRLL	RUALLRRLLLRLR	12	0
RUALLRRLLLLR	RUALLRRLLLL	RUALLRRLLLLRR	RUALLRRLLLLRL	12	0
RUALLRRLLLLL	RUALLRRLLLL	RUALLRRLLLLLL	RUALLRRLLLLLR	12	0
RUALLRLRRRRR	RUALLRLRRRR	RUALLRLRRRRRL	RUALLRLRRRRRR	12	0
RUALLRLRRRRL	RUALLRLRRRR	RUALLRLRRRRLL	RUALLRLRRRRLR	12	0
RUALLRLRRRLR	RUALLRLRRRL	RUALLRLRRRLRL	RUALLRLRRRLRR	12	0
RUALLRLRRRLL	RUALLRLRRRL	RUALLRLRRRLLL	RUALLRLRRRLLR	12	0
RUALLRLRRLRR	RUALLRLRRLR	RUALLRLRRLRRL	RUALLRLRRLRRR	12	0
RUALLRLRRLRL	RUALLRLRRLR	RUALLRLRRLRLL	RUALLRLRRLRLR	12	0
RUALLRLRRLLR	RUALLRLRRLL	RUALLRLRRLLRR	RUALLRLRRLLRL	12	0
RUALLRLRRLLL	RUALLRLRRLL	RUALLRLRRLLLR	RUALLRLRRLLLL	12	0
RUALLRLRLRRR	RUALLRLRLRR	RUALLRLRLRRRL	RUALLRLRLRRRR	12	0
RUALLRLRLRRL	RUALLRLRLRR	RUALLRLRLRRLL	RUALLRLRLRRLR	12	0
RUALLRLRLRLR	RUALLRLRLRL	RUALLRLRLRLRL	RUALLRLRLRLRR	12	0
RUALLRLRLRLL	RUALLRLRLRL	RUALLRLRLRLLL	RUALLRLRLRLLR	12	0
RUALLRLRLLRR	RUALLRLRLLR	RUALLRLRLLRRR	RUALLRLRLLRRL	12	0
RUALLRLRLLRL	RUALLRLRLLR	RUALLRLRLLRLL	RUALLRLRLLRLR	12	0
RUALLRLRLLLR	RUALLRLRLLL	RUALLRLRLLLRR	RUALLRLRLLLRL	12	0
RUALLRLRLLLL	RUALLRLRLLL	RUALLRLRLLLLR	RUALLRLRLLLLL	12	0
RUALLRLLRRRR	RUALLRLLRRR	RUALLRLLRRRRL	RUALLRLLRRRRR	12	0
RUALLRLLRRRL	RUALLRLLRRR	RUALLRLLRRRLL	RUALLRLLRRRLR	12	0
RUALLRLLRRLR	RUALLRLLRRL	RUALLRLLRRLRR	RUALLRLLRRLRL	12	0
RUALLRLLRRLL	RUALLRLLRRL	RUALLRLLRRLLL	RUALLRLLRRLLR	12	0
RUALLRLLRLRR	RUALLRLLRLR	RUALLRLLRLRRL	RUALLRLLRLRRR	12	0
RUALLRLLRLRL	RUALLRLLRLR	RUALLRLLRLRLL	RUALLRLLRLRLR	12	0
RUALLRLLRLLR	RUALLRLLRLL	RUALLRLLRLLRR	RUALLRLLRLLRL	12	0
RUALLRLLRLLL	RUALLRLLRLL	RUALLRLLRLLLL	RUALLRLLRLLLR	12	0
RUALLRLLLRRR	RUALLRLLLRR	RUALLRLLLRRRL	RUALLRLLLRRRR	12	0
RUALLRLLLRRL	RUALLRLLLRR	RUALLRLLLRRLR	RUALLRLLLRRLL	12	0
RUALLRLLLRLR	RUALLRLLLRL	RUALLRLLLRLRL	RUALLRLLLRLRR	12	0
RUALLRLLLRLL	RUALLRLLLRL	RUALLRLLLRLLR	RUALLRLLLRLLL	12	0
RUALLRLLLLRR	RUALLRLLLLR	RUALLRLLLLRRL	RUALLRLLLLRRR	12	0
RUALLRLLLLRL	RUALLRLLLLR	RUALLRLLLLRLR	RUALLRLLLLRLL	12	0
RUALLRLLLLLR	RUALLRLLLLL	RUALLRLLLLLRL	RUALLRLLLLLRR	12	0
RUALLRLLLLLL	RUALLRLLLLL	RUALLRLLLLLLL	RUALLRLLLLLLR	12	0
RUALLLRRRRRR	RUALLLRRRRR	RUALLLRRRRRRL	RUALLLRRRRRRR	12	0
RUALLLRRRRRL	RUALLLRRRRR	RUALLLRRRRRLL	RUALLLRRRRRLR	12	0
RUALLLRRRRLR	RUALLLRRRRL	RUALLLRRRRLRR	RUALLLRRRRLRL	12	0
RUALLLRRRRLL	RUALLLRRRRL	RUALLLRRRRLLL	RUALLLRRRRLLR	12	0
RUALLLRRRLRR	RUALLLRRRLR	RUALLLRRRLRRL	RUALLLRRRLRRR	12	0
RUALLLRRRLRL	RUALLLRRRLR	RUALLLRRRLRLL	RUALLLRRRLRLR	12	0
RUALLLRRRLLR	RUALLLRRRLL	RUALLLRRRLLRL	RUALLLRRRLLRR	12	0
RUALLLRRRLLL	RUALLLRRRLL	RUALLLRRRLLLR	RUALLLRRRLLLL	12	0
RUALLLRRLRRR	RUALLLRRLRR	RUALLLRRLRRRL	RUALLLRRLRRRR	12	0
RUALLLRRLRRL	RUALLLRRLRR	RUALLLRRLRRLL	RUALLLRRLRRLR	12	0
RUALLLRRLRLR	RUALLLRRLRL	RUALLLRRLRLRL	RUALLLRRLRLRR	12	0
RUALLLRRLRLL	RUALLLRRLRL	RUALLLRRLRLLL	RUALLLRRLRLLR	12	0
RUALLLRRLLRR	RUALLLRRLLR	RUALLLRRLLRRL	RUALLLRRLLRRR	12	0
RUALLLRRLLRL	RUALLLRRLLR	RUALLLRRLLRLL	RUALLLRRLLRLR	12	2
RUALLLRRLLLR	RUALLLRRLLL	RUALLLRRLLLRL	RUALLLRRLLLRR	12	0
RUALLLRRLLLL	RUALLLRRLLL	RUALLLRRLLLLR	RUALLLRRLLLLL	12	0
RUALLLRLRRRR	RUALLLRLRRR	RUALLLRLRRRRR	RUALLLRLRRRRL	12	0
RUALLLRLRRRL	RUALLLRLRRR	RUALLLRLRRRLR	RUALLLRLRRRLL	12	0
RUALLLRLRRLR	RUALLLRLRRL	RUALLLRLRRLRL	RUALLLRLRRLRR	12	0
RUALLLRLRRLL	RUALLLRLRRL	RUALLLRLRRLLL	RUALLLRLRRLLR	12	0
RUALLLRLRLRR	RUALLLRLRLR	RUALLLRLRLRRL	RUALLLRLRLRRR	12	0
RUALLLRLRLRL	RUALLLRLRLR	RUALLLRLRLRLL	RUALLLRLRLRLR	12	0
RUALLLRLRLLR	RUALLLRLRLL	RUALLLRLRLLRL	RUALLLRLRLLRR	12	0
RUALLLRLRLLL	RUALLLRLRLL	RUALLLRLRLLLL	RUALLLRLRLLLR	12	0
RUALLLRLLRRR	RUALLLRLLRR	RUALLLRLLRRRL	RUALLLRLLRRRR	12	0
RUALLLRLLRRL	RUALLLRLLRR	RUALLLRLLRRLL	RUALLLRLLRRLR	12	2
RUALLLRLLRLR	RUALLLRLLRL	RUALLLRLLRLRR	RUALLLRLLRLRL	12	0
RUALLLRLLRLL	RUALLLRLLRL	RUALLLRLLRLLR	RUALLLRLLRLLL	12	0
RUALLLRLLLRR	RUALLLRLLLR	RUALLLRLLLRRR	RUALLLRLLLRRL	12	0
RUALLLRLLLRL	RUALLLRLLLR	RUALLLRLLLRLL	RUALLLRLLLRLR	12	0
RUALLLRLLLLR	RUALLLRLLLL	RUALLLRLLLLRL	RUALLLRLLLLRR	12	0
RUALLLRLLLLL	RUALLLRLLLL	RUALLLRLLLLLR	RUALLLRLLLLLL	12	0
RUALLLLRRRRR	RUALLLLRRRR	RUALLLLRRRRRL	RUALLLLRRRRRR	12	0
RUALLLLRRRRL	RUALLLLRRRR	RUALLLLRRRRLR	RUALLLLRRRRLL	12	0
RUALLLLRRRLR	RUALLLLRRRL	RUALLLLRRRLRL	RUALLLLRRRLRR	12	0
RUALLLLRRRLL	RUALLLLRRRL	RUALLLLRRRLLL	RUALLLLRRRLLR	12	24
RUALLLLRRLRR	RUALLLLRRLR	RUALLLLRRLRRL	RUALLLLRRLRRR	12	0
RUALLLLRRLRL	RUALLLLRRLR	RUALLLLRRLRLL	RUALLLLRRLRLR	12	2
RUALLLLRLRRR	RUALLLLRLRR	RUALLLLRLRRRL	RUALLLLRLRRRR	12	0
RUALLLLRLRRL	RUALLLLRLRR	RUALLLLRLRRLL	RUALLLLRLRRLR	12	4
RUALLLLRLRLR	RUALLLLRLRL	RUALLLLRLRLRL	RUALLLLRLRLRR	12	0
RUALLLLRLRLL	RUALLLLRLRL	RUALLLLRLRLLL	RUALLLLRLRLLR	12	0
RUALLLLLRRRR	RUALLLLLRRR	RUALLLLLRRRRL	RUALLLLLRRRRR	12	0
RUALLLLLRRRL	RUALLLLLRRR	RUALLLLLRRRLL	RUALLLLLRRRLR	12	2
RUALLLLLRRLR	RUALLLLLRRL	RUALLLLLRRLRL	RUALLLLLRRLRR	12	0
RUALLLLLRRLL	RUALLLLLRRL	RUALLLLLRRLLL	RUALLLLLRRLLR	12	0
RUALLLLLRLRR	RUALLLLLRLR	RUALLLLLRLRRL	RUALLLLLRLRRR	12	0
RUALLLLLRLRL	RUALLLLLRLR	RUALLLLLRLRLL	RUALLLLLRLRLR	12	24
RUALLLLLRLLR	RUALLLLLRLL	RUALLLLLRLLRL	RUALLLLLRLLRR	12	0
RUALLLLLRLLL	RUALLLLLRLL	RUALLLLLRLLLL	RUALLLLLRLLLR	12	24
RUALLLLLLRRR	RUALLLLLLRR	RUALLLLLLRRRL	RUALLLLLLRRRR	12	0
RUALLLLLLRRL	RUALLLLLLRR	RUALLLLLLRRLL	RUALLLLLLRRLR	12	24
RUALLLLLLRLR	RUALLLLLLRL	RUALLLLLLRLRL	RUALLLLLLRLRR	12	4
RUALLLLLLRLL	RUALLLLLLRL	RUALLLLLLRLLL	RUALLLLLLRLLR	12	4
RUALLLLLLLRR	RUALLLLLLLR	RUALLLLLLLRRL	RUALLLLLLLRRR	12	0
RUALLLLLLLRL	RUALLLLLLLR	RUALLLLLLLRLL	RUALLLLLLLRLR	12	4
RUBLRRRRRRR	RUBLRRRRRR	RUBLRRRRRRRR	RUBLRRRRRRRL	11	0
RUBLRRRRRRL	RUBLRRRRRR	RUBLRRRRRRLL	RUBLRRRRRRLR	11	0
RUBLRRRRRLR	RUBLRRRRRL	RUBLRRRRRLRL	RUBLRRRRRLRR	11	0
RUBLRRRRRLL	RUBLRRRRRL	RUBLRRRRRLLL	RUBLRRRRRLLR	11	0
RUBLRRRRLRR	RUBLRRRRLR	RUBLRRRRLRRL	RUBLRRRRLRRR	11	0
RUBLRRRRLRL	RUBLRRRRLR	RUBLRRRRLRLL	RUBLRRRRLRLR	11	0
RUBLRRRRLLR	RUBLRRRRLL	RUBLRRRRLLRR	RUBLRRRRLLRL	11	0
RUBLRRRRLLL	RUBLRRRRLL	RUBLRRRRLLLR	RUBLRRRRLLLL	11	0
RUBLRRRLRRR	RUBLRRRLRR	RUBLRRRLRRRR	RUBLRRRLRRRL	11	0
RUBLRRRLRRL	RUBLRRRLRR	RUBLRRRLRRLL	RUBLRRRLRRLR	11	0
RUBLRRRLRLR	RUBLRRRLRL	RUBLRRRLRLRL	RUBLRRRLRLRR	11	0
RUBLRRRLRLL	RUBLRRRLRL	RUBLRRRLRLLL	RUBLRRRLRLLR	11	0
RUBLRRRLLRR	RUBLRRRLLR	RUBLRRRLLRRL	RUBLRRRLLRRR	11	0
RUBLRRRLLRL	RUBLRRRLLR	RUBLRRRLLRLL	RUBLRRRLLRLR	11	0
RUBLRRRLLLR	RUBLRRRLLL	RUBLRRRLLLRL	RUBLRRRLLLRR	11	0
RUBLRRRLLLL	RUBLRRRLLL	RUBLRRRLLLLL	RUBLRRRLLLLR	11	0
RUBLRRLRRRR	RUBLRRLRRR	RUBLRRLRRRRL	RUBLRRLRRRRR	11	0
RUBLRRLRRRL	RUBLRRLRRR	RUBLRRLRRRLL	RUBLRRLRRRLR	11	0
RUBLRRLRRLR	RUBLRRLRRL	RUBLRRLRRLRR	RUBLRRLRRLRL	11	0
RUBLRRLRRLL	RUBLRRLRRL	RUBLRRLRRLLL	RUBLRRLRRLLR	11	0
RUBLRRLRLRR	RUBLRRLRLR	RUBLRRLRLRRL	RUBLRRLRLRRR	11	0
RUBLRRLRLRL	RUBLRRLRLR	RUBLRRLRLRLR	RUBLRRLRLRLL	11	0
RUBLRRLLRRR	RUBLRRLLRR	RUBLRRLLRRRR	RUBLRRLLRRRL	11	0
RUBLRRLLRRL	RUBLRRLLRR	RUBLRRLLRRLL	RUBLRRLLRRLR	11	2
RUBLRRLLRLR	RUBLRRLLRL	RUBLRRLLRLRR	RUBLRRLLRLRL	11	0
RUBLRRLLRLL	RUBLRRLLRL	RUBLRRLLRLLR	RUBLRRLLRLLL	11	0
RUBLRRLLLRR	RUBLRRLLLR	RUBLRRLLLRRL	RUBLRRLLLRRR	11	0
RUBLRRLLLRL	RUBLRRLLLR	RUBLRRLLLRLL	RUBLRRLLLRLR	11	2
RUBLRRLLLLR	RUBLRRLLLL	RUBLRRLLLLRR	RUBLRRLLLLRL	11	0
RUBLRRLLLLL	RUBLRRLLLL	RUBLRRLLLLLL	RUBLRRLLLLLR	11	0
RUBLRLRRRRR	RUBLRLRRRR	RUBLRLRRRRRL	RUBLRLRRRRRR	11	0
RUBLRLRRRRL	RUBLRLRRRR	RUBLRLRRRRLL	RUBLRLRRRRLR	11	0
RUBLRLRRRLR	RUBLRLRRRL	RUBLRLRRRLRL	RUBLRLRRRLRR	11	0
RUBLRLRRRLL	RUBLRLRRRL	RUBLRLRRRLLL	RUBLRLRRRLLR	11	0
RUBLRLRRLRR	RUBLRLRRLR	RUBLRLRRLRRL	RUBLRLRRLRRR	11	0
RUBLRLRRLRL	RUBLRLRRLR	RUBLRLRRLRLL	RUBLRLRRLRLR	11	0
RUBLRLRRLLR	RUBLRLRRLL	RUBLRLRRLLRR	RUBLRLRRLLRL	11	0
RUBLRLRRLLL	RUBLRLRRLL	RUBLRLRRLLLL	RUBLRLRRLLLR	11	0
RUBLRLRLRRR	RUBLRLRLRR	RUBLRLRLRRRL	RUBLRLRLRRRR	11	0
RUBLRLRLRRL	RUBLRLRLRR	RUBLRLRLRRLL	RUBLRLRLRRLR	11	0
RUBLRLRLRLR	RUBLRLRLRL	RUBLRLRLRLRR	RUBLRLRLRLRL	11	0
RUBLRLRLRLL	RUBLRLRLRL	RUBLRLRLRLLR	RUBLRLRLRLLL	11	0
RUBLRLRLLRR	RUBLRLRLLR	RUBLRLRLLRRL	RUBLRLRLLRRR	11	0
RUBLRLRLLRL	RUBLRLRLLR	RUBLRLRLLRLR	RUBLRLRLLRLL	11	0
RUBLRLRLLLR	RUBLRLRLLL	RUBLRLRLLLRL	RUBLRLRLLLRR	11	0
RUBLRLRLLLL	RUBLRLRLLL	RUBLRLRLLLLR	RUBLRLRLLLLL	11	0
RUBLRLLRRRR	RUBLRLLRRR	RUBLRLLRRRRL	RUBLRLLRRRRR	11	0
RUBLRLLRRRL	RUBLRLLRRR	RUBLRLLRRRLR	RUBLRLLRRRLL	11	0
RUBLRLLRRLR	RUBLRLLRRL	RUBLRLLRRLRL	RUBLRLLRRLRR	11	0
RUBLRLLRRLL	RUBLRLLRRL	RUBLRLLRRLLL	RUBLRLLRRLLR	11	2
RUBLRLLRLRR	RUBLRLLRLR	RUBLRLLRLRRL	RUBLRLLRLRRR	11	0
RUBLRLLRLRL	RUBLRLLRLR	RUBLRLLRLRLL	RUBLRLLRLRLR	11	0
RUBLRLLRLLR	RUBLRLLRLL	RUBLRLLRLLRR	RUBLRLLRLLRL	11	0
RUBLRLLRLLL	RUBLRLLRLL	RUBLRLLRLLLR	RUBLRLLRLLLL	11	0
RUBLRLLLRRR	RUBLRLLLRR	RUBLRLLLRRRL	RUBLRLLLRRRR	11	0
RUBLRLLLRRL	RUBLRLLLRR	RUBLRLLLRRLL	RUBLRLLLRRLR	11	2
RUBLRLLLRLR	RUBLRLLLRL	RUBLRLLLRLRL	RUBLRLLLRLRR	11	0
RUBLRLLLRLL	RUBLRLLLRL	RUBLRLLLRLLL	RUBLRLLLRLLR	11	2
RUBLRLLLLRR	RUBLRLLLLR	RUBLRLLLLRRL	RUBLRLLLLRRR	11	0
RUBLRLLLLRL	RUBLRLLLLR	RUBLRLLLLRLL	RUBLRLLLLRLR	11	0
RUBLRLLLLLR	RUBLRLLLLL	RUBLRLLLLLRL	RUBLRLLLLLRR	11	0
RUBLRLLLLLL	RUBLRLLLLL	RUBLRLLLLLLR	RUBLRLLLLLLL	11	0
RUBLLRRRRRR	RUBLLRRRRR	RUBLLRRRRRRL	RUBLLRRRRRRR	11	0
RUBLLRRRRRL	RUBLLRRRRR	RUBLLRRRRRLL	RUBLLRRRRRLR	11	0
RUBLLRRRRLR	RUBLLRRRRL	RUBLLRRRRLRL	RUBLLRRRRLRR	11	0
RUBLLRRRRLL	RUBLLRRRRL	RUBLLRRRRLLL	RUBLLRRRRLLR	11	0
RUBLLRRRLRR	RUBLLRRRLR	RUBLLRRRLRRR	RUBLLRRRLRRL	11	0
RUBLLRRRLRL	RUBLLRRRLR	RUBLLRRRLRLL	RUBLLRRRLRLR	11	0
RUBLLRRRLLR	RUBLLRRRLL	RUBLLRRRLLRR	RUBLLRRRLLRL	11	0
RUBLLRRRLLL	RUBLLRRRLL	RUBLLRRRLLLL	RUBLLRRRLLLR	11	0
RUBLLRRLRRR	RUBLLRRLRR	RUBLLRRLRRRR	RUBLLRRLRRRL	11	0
RUBLLRRLRRL	RUBLLRRLRR	RUBLLRRLRRLL	RUBLLRRLRRLR	11	0
RUBLLRRLRLR	RUBLLRRLRL	RUBLLRRLRLRL	RUBLLRRLRLRR	11	0
RUBLLRRLRLL	RUBLLRRLRL	RUBLLRRLRLLL	RUBLLRRLRLLR	11	0
RUBLLRRLLRR	RUBLLRRLLR	RUBLLRRLLRRL	RUBLLRRLLRRR	11	0
RUBLLRRLLRL	RUBLLRRLLR	RUBLLRRLLRLL	RUBLLRRLLRLR	11	0
RUBLLRRLLLR	RUBLLRRLLL	RUBLLRRLLLRL	RUBLLRRLLLRR	11	0
RUBLLRRLLLL	RUBLLRRLLL	RUBLLRRLLLLL	RUBLLRRLLLLR	11	2
RUBLLRLRRRR	RUBLLRLRRR	RUBLLRLRRRRL	RUBLLRLRRRRR	11	0
RUBLLRLRRRL	RUBLLRLRRR	RUBLLRLRRRLR	RUBLLRLRRRLL	11	0
RUBLLRLRRLR	RUBLLRLRRL	RUBLLRLRRLRL	RUBLLRLRRLRR	11	2
RUBLLRLRRLL	RUBLLRLRRL	RUBLLRLRRLLL	RUBLLRLRRLLR	11	0
RUBLLRLRLRR	RUBLLRLRLR	RUBLLRLRLRRR	RUBLLRLRLRRL	11	0
RUBLLRLRLRL	RUBLLRLRLR	RUBLLRLRLRLR	RUBLLRLRLRLL	11	0
RUBLLRLRLLR	RUBLLRLRLL	RUBLLRLRLLRL	RUBLLRLRLLRR	11	0
RUBLLRLRLLL	RUBLLRLRLL	RUBLLRLRLLLL	RUBLLRLRLLLR	11	24
RUBLLRLLRRR	RUBLLRLLRR	RUBLLRLLRRRL	RUBLLRLLRRRR	11	0
RUBLLRLLRRL	RUBLLRLLRR	RUBLLRLLRRLL	RUBLLRLLRRLR	11	4
RUBLLRLLRLR	RUBLLRLLRL	RUBLLRLLRLRL	RUBLLRLLRLRR	11	0
RUBLLRLLRLL	RUBLLRLLRL	RUBLLRLLRLLL	RUBLLRLLRLLR	11	4
RUBLLRLLLRR	RUBLLRLLLR	RUBLLRLLLRRR	RUBLLRLLLRRL	11	0
RUBLLRLLLRL	RUBLLRLLLR	RUBLLRLLLRLL	RUBLLRLLLRLR	11	4
RUBLLRLLLLR	RUBLLRLLLL	RUBLLRLLLLRL	RUBLLRLLLLRR	11	0
RUBLLRLLLLL	RUBLLRLLLL	RUBLLRLLLLLL	RUBLLRLLLLLR	11	4
RUBLLLRRRRR	RUBLLLRRRR	RUBLLLRRRRRL	RUBLLLRRRRRR	11	0
RUBLLLRRRRL	RUBLLLRRRR	RUBLLLRRRRLR	RUBLLLRRRRLL	11	0
RUBLLLRRRLR	RUBLLLRRRL	RUBLLLRRRLRL	RUBLLLRRRLRR	11	0
RUBLLLRRRLL	RUBLLLRRRL	RUBLLLRRRLLL	RUBLLLRRRLLR	11	0
RUBLLLRRLRR	RUBLLLRRLR	RUBLLLRRLRRR	RUBLLLRRLRRL	11	0
RUBLLLRRLRL	RUBLLLRRLR	RUBLLLRRLRLL	RUBLLLRRLRLR	11	0
RUBLLLRRLLR	RUBLLLRRLL	RUBLLLRRLLRL	RUBLLLRRLLRR	11	4
RUBLLLRRLLL	RUBLLLRRLL	RUBLLLRRLLLL	RUBLLLRRLLLR	11	24
RUBLLLRLRRR	RUBLLLRLRR	RUBLLLRLRRRL	RUBLLLRLRRRR	11	0
RUBLLLRLRRL	RUBLLLRLRR	RUBLLLRLRRLR	RUBLLLRLRRLL	11	0
RUBLLLRLRLR	RUBLLLRLRL	RUBLLLRLRLRL	RUBLLLRLRLRR	11	24
RUBLLLRLRLL	RUBLLLRLRL	RUBLLLRLRLLL	RUBLLLRLRLLR	11	4
RUBLLLRLLRR	RUBLLLRLLR	RUBLLLRLLRRR	RUBLLLRLLRRL	11	0
RUBLLLRLLRL	RUBLLLRLLR	RUBLLLRLLRLL	RUBLLLRLLRLR	11	4
RUBLLLRLLLR	RUBLLLRLLL	RUBLLLRLLLRL	RUBLLLRLLLRR	11	4
RUBLLLRLLLL	RUBLLLRLLL	RUBLLLRLLLLL	RUBLLLRLLLLR	11	4
RUBLLLLRRRR	RUBLLLLRRR	RUBLLLLRRRRL	RUBLLLLRRRRR	11	0
RUBLLLLRRRL	RUBLLLLRRR	RUBLLLLRRRLR	RUBLLLLRRRLL	11	0
RUBLLLLRRLR	RUBLLLLRRL	RUBLLLLRRLRL	RUBLLLLRRLRR	11	24
RUBLLLLRRLL	RUBLLLLRRL	RUBLLLLRRLLL	RUBLLLLRRLLR	11	24
RUBLLLLRLRR	RUBLLLLRLR	RUBLLLLRLRRL	RUBLLLLRLRRR	11	4
RUBLLLLRLRL	RUBLLLLRLR	RUBLLLLRLRLL	RUBLLLLRLRLR	11	24
RUBLLLLRLLR	RUBLLLLRLL	RUBLLLLRLLRL	RUBLLLLRLLRR	11	24
RUBLLLLRLLL	RUBLLLLRLL	RUBLLLLRLLLL	RUBLLLLRLLLR	11	4
RUBLLLLLRRR	RUBLLLLLRR	RUBLLLLLRRRR	RUBLLLLLRRRL	11	0
RUBLLLLLRRL	RUBLLLLLRR	RUBLLLLLRRLL	RUBLLLLLRRLR	11	4
RUBLLLLLLRR	RUBLLLLLLR	RUBLLLLLLRRL	RUBLLLLLLRRR	11	4
RUBLLLLLLRL	RUBLLLLLLR	RUBLLLLLLRLL	RUBLLLLLLRLR	11	4
RUCRRRRRRRR	RUCRRRRRRR	RUCRRRRRRRRL	RUCRRRRRRRRR	11	0
RUCRRRRRRRL	RUCRRRRRRR	RUCRRRRRRRLL	RUCRRRRRRRLR	11	0
RUCRRRRRRLR	RUCRRRRRRL	RUCRRRRRRLRL	RUCRRRRRRLRR	11	0
RUCRRRRRRLL	RUCRRRRRRL	RUCRRRRRRLLL	RUCRRRRRRLLR	11	0
RUCRRRRRLRR	RUCRRRRRLR	RUCRRRRRLRRR	RUCRRRRRLRRL	11	0
RUCRRRRRLRL	RUCRRRRRLR	RUCRRRRRLRLR	RUCRRRRRLRLL	11	0
RUCRRRRRLLR	RUCRRRRRLL	RUCRRRRRLLRL	RUCRRRRRLLRR	11	0
RUCRRRRRLLL	RUCRRRRRLL	RUCRRRRRLLLL	RUCRRRRRLLLR	11	0
RUCRRRRLRRR	RUCRRRRLRR	RUCRRRRLRRRR	RUCRRRRLRRRL	11	0
RUCRRRRLRRL	RUCRRRRLRR	RUCRRRRLRRLL	RUCRRRRLRRLR	11	0
RUCRRRRLRLR	RUCRRRRLRL	RUCRRRRLRLRL	RUCRRRRLRLRR	11	0
RUCRRRRLRLL	RUCRRRRLRL	RUCRRRRLRLLR	RUCRRRRLRLLL	11	0
RUCRRRRLLRR	RUCRRRRLLR	RUCRRRRLLRRL	RUCRRRRLLRRR	11	0
RUCRRRRLLRL	RUCRRRRLLR	RUCRRRRLLRLL	RUCRRRRLLRLR	11	0
RUCRRRRLLLR	RUCRRRRLLL	RUCRRRRLLLRL	RUCRRRRLLLRR	11	0
RUCRRRRLLLL	RUCRRRRLLL	RUCRRRRLLLLR	RUCRRRRLLLLL	11	0
RUCRRRLRRRR	RUCRRRLRRR	RUCRRRLRRRRL	RUCRRRLRRRRR	11	0
RUCRRRLRRRL	RUCRRRLRRR	RUCRRRLRRRLR	RUCRRRLRRRLL	11	0
RUCRRRLRRLR	RUCRRRLRRL	RUCRRRLRRLRL	RUCRRRLRRLRR	11	0
RUCRRRLRRLL	RUCRRRLRRL	RUCRRRLRRLLL	RUCRRRLRRLLR	11	0
RUCRRRLRLRR	RUCRRRLRLR	RUCRRRLRLRRL	RUCRRRLRLRRR	11	0
RUCRRRLRLRL	RUCRRRLRLR	RUCRRRLRLRLR	RUCRRRLRLRLL	11	0
RUCRRRLRLLR	RUCRRRLRLL	RUCRRRLRLLRL	RUCRRRLRLLRR	11	0
RUCRRRLRLLL	RUCRRRLRLL	RUCRRRLRLLLR	RUCRRRLRLLLL	11	0
RUCRRRLLRRR	RUCRRRLLRR	RUCRRRLLRRRL	RUCRRRLLRRRR	11	0
RUCRRRLLRRL	RUCRRRLLRR	RUCRRRLLRRLL	RUCRRRLLRRLR	11	0
RUCRRRLLRLR	RUCRRRLLRL	RUCRRRLLRLRR	RUCRRRLLRLRL	11	0
RUCRRRLLRLL	RUCRRRLLRL	RUCRRRLLRLLL	RUCRRRLLRLLR	11	0
RUCRRRLLLRR	RUCRRRLLLR	RUCRRRLLLRRL	RUCRRRLLLRRR	11	0
RUCRRRLLLRL	RUCRRRLLLR	RUCRRRLLLRLL	RUCRRRLLLRLR	11	0
RUCRRRLLLLR	RUCRRRLLLL	RUCRRRLLLLRR	RUCRRRLLLLRL	11	0
RUCRRRLLLLL	RUCRRRLLLL	RUCRRRLLLLLR	RUCRRRLLLLLL	11	0
RUCRRLRRRRR	RUCRRLRRRR	RUCRRLRRRRRR	RUCRRLRRRRRL	11	0
RUCRRLRRRRL	RUCRRLRRRR	RUCRRLRRRRLL	RUCRRLRRRRLR	11	0
RUCRRLRRRLR	RUCRRLRRRL	RUCRRLRRRLRL	RUCRRLRRRLRR	11	0
RUCRRLRRRLL	RUCRRLRRRL	RUCRRLRRRLLL	RUCRRLRRRLLR	11	0
RUCRRLRRLRR	RUCRRLRRLR	RUCRRLRRLRRL	RUCRRLRRLRRR	11	0
RUCRRLRRLRL	RUCRRLRRLR	RUCRRLRRLRLR	RUCRRLRRLRLL	11	0
RUCRRLRRLLR	RUCRRLRRLL	RUCRRLRRLLRL	RUCRRLRRLLRR	11	0
RUCRRLRRLLL	RUCRRLRRLL	RUCRRLRRLLLL	RUCRRLRRLLLR	11	0
RUCRRLRLRRR	RUCRRLRLRR	RUCRRLRLRRRL	RUCRRLRLRRRR	11	0
RUCRRLRLRRL	RUCRRLRLRR	RUCRRLRLRRLR	RUCRRLRLRRLL	11	0
RUCRRLRLRLR	RUCRRLRLRL	RUCRRLRLRLRL	RUCRRLRLRLRR	11	0
RUCRRLRLRLL	RUCRRLRLRL	RUCRRLRLRLLL	RUCRRLRLRLLR	11	0
RUCRRLRLLRR	RUCRRLRLLR	RUCRRLRLLRRL	RUCRRLRLLRRR	11	0
RUCRRLRLLRL	RUCRRLRLLR	RUCRRLRLLRLL	RUCRRLRLLRLR	11	0
RUCRRLRLLLR	RUCRRLRLLL	RUCRRLRLLLRL	RUCRRLRLLLRR	11	0
RUCRRLRLLLL	RUCRRLRLLL	RUCRRLRLLLLL	RUCRRLRLLLLR	11	0
RUCRRLLRRRR	RUCRRLLRRR	RUCRRLLRRRRL	RUCRRLLRRRRR	11	0
RUCRRLLRRRL	RUCRRLLRRR	RUCRRLLRRRLR	RUCRRLLRRRLL	11	0
RUCRRLLRRLR	RUCRRLLRRL	RUCRRLLRRLRL	RUCRRLLRRLRR	11	0
RUCRRLLRRLL	RUCRRLLRRL	RUCRRLLRRLLL	RUCRRLLRRLLR	11	0
RUCRRLLRLRR	RUCRRLLRLR	RUCRRLLRLRRL	RUCRRLLRLRRR	11	0
RUCRRLLRLRL	RUCRRLLRLR	RUCRRLLRLRLR	RUCRRLLRLRLL	11	0
RUCRRLLRLLR	RUCRRLLRLL	RUCRRLLRLLRR	RUCRRLLRLLRL	11	0
RUCRRLLRLLL	RUCRRLLRLL	RUCRRLLRLLLR	RUCRRLLRLLLL	11	0
RUCRRLLLRRR	RUCRRLLLRR	RUCRRLLLRRRL	RUCRRLLLRRRR	11	0
RUCRRLLLRRL	RUCRRLLLRR	RUCRRLLLRRLR	RUCRRLLLRRLL	11	0
RUCRRLLLRLR	RUCRRLLLRL	RUCRRLLLRLRR	RUCRRLLLRLRL	11	0
RUCRRLLLRLL	RUCRRLLLRL	RUCRRLLLRLLL	RUCRRLLLRLLR	11	0
RUCRRLLLLRR	RUCRRLLLLR	RUCRRLLLLRRR	RUCRRLLLLRRL	11	0
RUCRRLLLLRL	RUCRRLLLLR	RUCRRLLLLRLL	RUCRRLLLLRLR	11	0
RUCRRLLLLLR	RUCRRLLLLL	RUCRRLLLLLRL	RUCRRLLLLLRR	11	0
RUCRRLLLLLL	RUCRRLLLLL	RUCRRLLLLLLR	RUCRRLLLLLLL	11	0
RUCRLRRRRRR	RUCRLRRRRR	RUCRLRRRRRRL	RUCRLRRRRRRR	11	0
RUCRLRRRRRL	RUCRLRRRRR	RUCRLRRRRRLL	RUCRLRRRRRLR	11	0
RUCRLRRRRLR	RUCRLRRRRL	RUCRLRRRRLRL	RUCRLRRRRLRR	11	0
RUCRLRRRRLL	RUCRLRRRRL	RUCRLRRRRLLL	RUCRLRRRRLLR	11	0
RUCRLRRRLRR	RUCRLRRRLR	RUCRLRRRLRRL	RUCRLRRRLRRR	11	0
RUCRLRRRLRL	RUCRLRRRLR	RUCRLRRRLRLR	RUCRLRRRLRLL	11	0
RUCRLRRRLLR	RUCRLRRRLL	RUCRLRRRLLRR	RUCRLRRRLLRL	11	0
[truncated: 56,529 more rows]
