# Supplementary material for: The Creation and Statistical Evaluation of a Deterministic Model of the Human Bronchial Tree from HRCT Images
Source: PLoS One. 2016 Dec 15;11(12):e0168026. doi: 10.1371/journal.pone.0168026 (PMC5157997; doi:10.1371/journal.pone.0168026)
Supplement: S1 File — A set of two files per subject containing the morphology and connectivity information of the airway tree (both “real” and “model” data). The _morphology.txt file includes the total lung volume of the subject lung in cm3 and the %volume per lobe. It also includes the following fields in each row (one row per airway): (i) Vida_Name: The name assigned to each airway by the Vida PW2 software (0 if none exists), (ii) CenterLineLength: The distance between airway start and end coordinates in mm, (iii) Diameter: The airway average diameter in mm, (iv) Branching_Angle: the airway branching angle in degrees, (v) VidaGeneration: The generation assigned to each airway by the Vida PW2 software, vi) xs, ys, zs, xe, ye, ze: The coordinates of the start and end node of each airway in voxels, (vii) Adept_Names: The individualized naming scheme for each airway; in-house terminology is used, (viii) Generation: The airway generation assigned to each airway using a Boyden-based scheme, (ix) RootFlag: A flag indicating whether the airway is a “leaf” in the tree (1) or just a tree branch (0), (x) SpaceVolume: The volume of the space in the lung supplied by each airway in mm3. The translation.dico file contains information on airway connectivity, explicitly stating the parent-child relationships in the tree. (ZIP) [file pone.0168026.s001.zip › H06_T24reTrif_v6_VNR_morphology.txt]

Morphology	ALMED-06-C1-002	H06
TotalAirVolume(cm3)	LU	LL	RU	RM	RL
3867.835120	20.053527	27.620603	17.359426	6.925883	28.040365
VIDA_Name	CenterLineLength	Diameter	Branching_Angle	VidaGeneration	xs	ys	zs	xe	ye	ze	Adept_Names	Generation	RootFlag	SpaceVolume
Trachea	106.076000	16.674700	0	0	256	188	685	258	254	490	T	0	0	0
RMB	31.293400	14.157700	44.660659	1	258	254	490	226	257	443	R	1	0	0
LMB	53.465500	11.355600	43.556683	1	258	254	490	316	269	415	L	1	0	0
LUL	12.536600	7.945000	70.033292	2	316	269	415	333	260	421	LU	2	0	949090.603561
LLB6	14.146100	7.851700	14.286657	2	316	269	415	329	278	395	LL	2	0	1334867.288330
RUL	11.647400	12.048700	70.576173	2	226	257	443	209	254	451	RU	2	0	826268.922716
BronInt	28.531900	10.936200	16.877981	2	226	257	443	208	262	392	RMI	2	0	0
0	9.647460	6.485700	48.106429	3	333	260	421	339	256	438	LUR	3	0	664185.308631
LB4+5	13.264400	5.335000	46.744653	3	333	260	421	347	249	407	LUL	3	0	284905.294930
LB6	6.625650	5.320500	60.145331	3	329	278	395	332	288	396	LL6	3	0	269528.558674
LLB	18.108500	6.794600	22.363269	3	329	278	395	345	279	365	LLR	3	0	1065338.729656
LB3	7.131120	5.000400	48.225840	3	339	256	438	345	247	442	LUC	3	0	275301.241743
LB1+2	9.157680	4.679700	38.598999	3	339	256	438	341	261	455	LURL	4	0	388884.066888
LB4	8.993960	3.600700	31.870718	4	347	249	407	358	240	407	LUD	4	0	78549.494374
LB5	14.897100	3.302000	26.784084	4	347	249	407	355	239	382	LUE	4	0	206355.800556
0	9.080330	4.398200	37.312337	4	332	288	396	336	298	408	LL6R	4	0	160943.172813
0	12.114100	3.813900	46.631963	4	332	288	396	331	303	381	LL6L	4	0	108585.385861
LB10	9.901430	4.565100	29.767332	4	345	279	365	351	272	349	LLD	4	0	13980.016046
0	3.347850	9.978300	33.723148	4	345	279	365	348	282	361	LLRR	4	0	1051358.713610
0	6.947680	5.898100	42.864181	3	209	254	451	203	257	462	RUR	3	0	430042.464266
RB3	8.019690	5.733000	53.669031	3	209	254	451	201	245	446	RUC	3	0	396226.458450
0	10.378000	3.590900	39.317018	4	345	247	442	343	232	450	LUCR	4	0	233245.868083
0	6.725550	3.023600	37.531165	4	345	247	442	353	244	450	LUCL	4	0	42055.373660
LB1	13.379500	3.636600	18.627882	4	341	261	455	338	265	481	LUA	4	0	310808.688548
LB2	8.381590	3.046100	34.936909	4	341	261	455	349	268	465	LUB	4	0	78075.378340
0	7.312740	2.601800	17.475383	5	331	303	381	328	310	370	LL6LR	5	0	42516.675748
0	6.917570	2.394800	45.094421	5	331	303	381	337	312	379	LL6LL	5	0	66068.710113
LB8	13.005800	4.262600	55.142324	4	348	282	361	365	291	368	LLB	4	0	117362.939474
LB9	6.783160	6.198600	26.007199	4	348	282	361	352	285	349	LLC	4	0	933995.774136
RB2	10.056900	3.469200	31.478839	3	203	257	462	194	268	471	RUB	3	0	182355.278049
RB1	9.623570	4.031000	43.748999	3	203	257	462	201	252	480	RUA	3	0	247687.186217
0	10.493800	4.978500	30.815431	4	201	245	446	198	229	442	RUCR	4	0	230862.473964
0	13.988200	4.009800	47.048880	4	201	245	446	179	243	447	RUCL	4	0	165363.984486
0	7.564650	3.152400	30.491431	5	343	232	450	341	225	462	LUCRL	5	0	111583.849431
0	9.428450	3.172900	41.846761	5	343	232	450	347	218	446	LUCRR	5	0	121662.018652
0	12.972800	5.332200	18.364714	5	352	285	349	354	294	326	LLCR	5	0	488647.050322
0	13.747300	4.645900	34.688610	5	352	285	349	367	281	330	LLCL	5	0	445348.723814
0	13.198200	2.557600	39.032021	4	194	268	471	174	273	475	RUBL	4	0	102697.377270
0	8.368890	2.972400	28.660642	4	194	268	471	192	277	483	RUBR	4	0	79657.900780
0	8.310500	3.292700	38.379308	4	201	252	480	197	256	495	RUAL	4	0	181477.522688
0	7.174530	3.314500	19.416905	4	201	252	480	199	245	491	RUAR	4	0	66209.663529
0	11.363000	3.673600	15.474575	5	198	229	442	196	213	432	RUCRR	5	0	175659.990804
0	7.661750	2.931400	39.681291	5	198	229	442	194	219	449	RUCRL	5	0	55202.483159
0	12.114100	2.393700	36.225467	5	179	243	447	164	242	462	RUCLL	5	0	85321.665300
0	6.978390	3.052900	32.809119	5	179	243	447	170	238	442	RUCLR	5	0	80042.319186
0	3.009600	12.968200	35.244939	3	208	262	392	204	263	389	RL	2	0	1346771.444982
RB4+5	17.516000	5.656400	52.731919	3	208	262	392	200	242	370	RM	2	0	322898.647429
RLL7	14.472200	7.415000	34.446030	3	204	263	389	194	264	363	RLR	3	0	1159149.634765
RB6	7.685410	7.036000	49.835815	3	204	263	389	196	272	391	RL6	3	0	187621.810217
RB4	17.301100	3.445300	43.777348	4	200	242	370	177	228	364	RMA	3	0	53395.716649
RB5	12.583700	4.399700	18.706007	4	200	242	370	197	224	360	RMB	3	0	269502.930780
0	1.183410	7.415000	6.843565	4	194	264	363	193	264	361	RLR9	4	0	1040889.719009
RB10	12.665600	3.175100	61.184505	5	194	264	363	185	281	356	RLD	5	0	118259.915756
0	12.017200	3.191100	30.239862	4	196	272	391	178	278	392	RL6L	4	0	48500.788941
0	4.589850	4.074300	53.624256	4	196	272	391	197	278	396	RL6R	4	0	139121.021276
0	15.425000	3.000400	23.843755	5	197	224	360	191	208	338	RMBL	4	0	239056.992993
0	8.779340	3.125300	5.821873	5	197	224	360	196	211	354	RMBR	4	0	30445.937787
RB7	10.789700	4.246000	48.873015	4	193	264	361	197	259	341	RLA	4	0	75410.077389
RLL	8.734320	7.078600	12.167246	4	193	264	361	184	266	348	RLR9R	4	0	965479.641620
0	17.383600	2.435900	15.283254	6	185	281	356	170	304	355	RLDR	6	0	95092.299796
0	9.532150	2.297600	47.561715	6	185	281	356	189	292	344	RLDL	6	0	23167.615959
0	10.366600	2.648600	28.214529	5	197	278	396	192	289	410	RL6RL	5	0	109828.338708
0	8.286570	2.734500	59.454484	5	197	278	396	204	288	390	RL6RR	5	0	29292.682568
0	10.930800	3.493000	30.320571	5	197	259	341	205	262	322	RLAR	5	0	56881.110200
0	8.801930	3.345100	25.368698	5	197	259	341	195	252	326	RLAL	5	0	18528.967188
RB8	11.746100	4.244000	43.358086	5	184	266	348	171	256	337	RLB	5	0	117183.544218
RB9	8.720390	5.884100	17.508626	5	184	266	348	176	272	336	RLC	5	0	848296.097403
0	16.698500	2.913500	13.529285	6	171	256	337	157	241	316	RLBL	6	0	73026.683269
0	9.094460	3.261400	47.711590	6	171	256	337	157	256	338	RLBR	6	0	44156.860948
0	7.043820	5.885000	15.375980	6	176	272	336	171	275	324	RLCR	6	0	798821.448499
0	13.507100	2.480900	58.529717	6	176	272	336	160	285	343	RLCL	6	0	49474.648904
0	13.605800	4.329500	29.229778	7	171	275	324	155	273	306	RLCRR	7	0	426127.803494
0	10.327900	4.181700	39.148643	7	171	275	324	171	287	310	RLCRL	7	0	372693.645005
0	16.274700	3.111700	16.913497	8	155	273	306	135	264	289	RLCRRL	8	0	270182.069965
0	13.217300	3.325700	29.081313	8	155	273	306	146	278	283	RLCRRR	8	0	155945.733530
0	14.940900	3.892200	27.843090	8	171	287	310	169	295	282	RLCRLR	8	0	286007.294362
0	12.327600	2.748400	39.457161	8	171	287	310	167	306	308	RLCRLL	8	0	86686.350643
0	13.571851	2.429720	30.043235	0	174	273	475	158.191043	278.815676	491.801592	RUBLR	5	0	51499.252511
0	11.692448	2.429720	27.523803	0	174	273	475	159.776348	284.782706	474.346114	RUBLL	5	0	51198.124759
0	12.553221	2.823780	5.903924	0	192	277	483	187.073829	289.824146	501.111957	RUBRR	5	0	51415.961856
0	5.745647	1.915216	65.039322	0	192	277	483	197.179401	284.431942	482.218421	RUBRL	5	0	28241.938924
0	12.465708	3.128065	34.760374	0	197	256	495	202.434171	259.349101	518.586220	RUALR	5	0	104068.469586
0	12.465708	3.128065	13.901038	0	197	256	495	187.237514	259.239722	516.262831	RUALL	5	0	77409.053102
0	10.761713	3.148775	23.378009	0	199	245	491	191.368693	232.342803	501.647568	RUARR	5	0	36212.213883
0	8.888977	2.962992	40.079287	0	199	245	491	205.124306	234.405553	499.729005	RUARL	5	0	29997.449646
0	17.044206	3.489920	31.527236	0	196	213	432	207.351736	190.448021	420.126387	RUCRRR	6	0	98308.600463
0	13.871687	3.489920	27.732518	0	196	213	432	183.779210	197.280195	420.395362	RUCRRL	6	0	77351.390341
0	11.333433	2.784830	41.450356	0	194	219	449	200.753039	204.599129	459.419402	RUCRLR	6	0	32361.622845
0	8.349294	2.783098	15.965677	0	194	219	449	186.385302	209.517588	455.476522	RUCRLL	6	0	22840.860314
0	9.661652	2.274015	39.447952	0	164	242	462	155.646246	231.728328	471.623751	RUCLLR	6	0	42837.024420
0	12.492808	2.274015	43.770709	0	164	242	462	144.807782	246.542603	460.886201	RUCLLL	6	0	42484.640881
0	10.467399	2.900255	40.511991	0	170	238	442	155.542142	241.858171	433.077489	RUCLRR	6	0	42664.036137
0	10.467399	2.900255	10.093940	0	170	238	442	158.064346	228.057749	434.806115	RUCLRL	6	0	37378.283049
0	10.949326	2.308234	16.679762	0	158.191043	278.815676	491.801592	148.415136	287.499865	506.143115	RUBLRR	6	0	30138.403062
0	6.559471	2.186490	42.530530	0	158.191043	278.815676	491.801592	149.115585	274.975668	495.871237	RUBLRL	6	0	21360.849449
0	7.562110	2.308234	32.382319	0	159.776348	284.782706	474.346114	148.728796	287.100328	469.381416	RUBLLR	6	0	27626.869473
0	9.090796	2.308234	31.477219	0	159.776348	284.782706	474.346114	154.187962	297.421947	479.312860	RUBLLL	6	0	23571.255286
0	12.106891	2.682591	14.602553	0	187.073829	289.824146	501.111957	178.057475	302.204187	515.624098	RUBRRR	6	0	29657.880054
0	8.851700	2.682591	28.035838	0	187.073829	289.824146	501.111957	190.030988	297.245018	515.644559	RUBRRL	6	0	21758.081802
0	4.775624	1.591875	57.692460	0	197.179401	284.431942	482.218421	204.595634	284.078891	480.506696	RUBRLR	6	0	14941.062062
0	6.354885	1.819455	45.518364	0	197.179401	284.431942	482.218421	195.447140	294.296737	483.145503	RUBRLL	6	0	13300.876861
0	14.227978	2.971662	11.509087	0	202.434171	259.349101	518.586220	207.230327	258.943973	546.382504	RUALRR	6	0	66626.116803
0	8.173470	2.724490	38.172651	0	202.434171	259.349101	518.586220	207.515670	268.461548	528.222574	RUALRL	6	0	37442.352783
0	14.521043	2.971662	12.639151	0	187.237514	259.239722	516.262831	178.305909	267.435940	540.921787	RUALLR	6	0	48455.940127
0	8.114442	2.704814	40.944465	0	187.237514	259.239722	516.262831	178.814206	253.278376	525.896490	RUALLL	6	0	28953.112975
0	9.340052	2.991336	15.071298	0	191.368693	232.342803	501.647568	184.386653	224.074029	514.349837	RUARRR	6	0	21354.442476
0	6.214456	2.071485	34.172055	0	191.368693	232.342803	501.647568	188.565934	222.934617	501.302987	RUARRL	6	0	14857.771407
0	5.665156	1.888385	39.867152	0	205.124306	234.405553	499.729005	209.085983	226.539560	497.696581	RUARLR	6	0	15287.038628
0	7.392921	2.464307	30.694257	0	205.124306	234.405553	499.729005	208.500542	229.617374	512.521201	RUARLL	6	0	14710.411018
0	14.684917	3.315424	14.742795	0	207.351736	190.448021	420.126387	215.105323	173.076171	403.306240	RUCRRRR	7	0	57816.528323
0	7.340099	2.446700	46.631484	0	207.351736	190.448021	420.126387	213.142940	181.753116	426.505642	RUCRRRL	7	0	40492.072141
0	10.054845	3.315424	17.290276	0	183.779210	197.280195	420.395362	176.364081	188.089506	406.940553	RUCRRLR	7	0	47059.219917
0	7.856801	2.618934	36.220665	0	183.779210	197.280195	420.395362	176.575140	187.473616	423.518012	RUCRRLL	7	0	30292.170424
0	9.555678	2.645588	7.515224	0	200.753039	204.599129	459.419402	205.836184	191.430093	466.207447	RUCRLRR	7	0	21629.942333
0	2.887471	0.962490	60.736174	0	200.753039	204.599129	459.419402	202.726211	205.085925	464.589910	RUCRLRL	7	0	10731.680512
0	9.462537	2.643943	6.685447	0	186.385302	209.517588	455.476522	178.458908	197.706033	461.312684	RUCRLLR	7	0	14742.445885
0	3.591531	1.197177	74.900000	0	186.385302	209.517588	455.476522	183.502010	212.036716	460.778956	RUCRLLL	7	0	8098.414428
0	7.492860	2.160314	29.874322	0	155.646246	231.728328	471.623751	150.428689	221.112997	472.312839	RUCLLRR	7	0	21783.709696
0	6.375150	2.125050	37.281924	0	155.646246	231.728328	471.623751	150.846421	230.172115	482.659582	RUCLLRL	7	0	21053.314724
0	9.306679	2.160314	15.057956	0	144.807782	246.542603	460.886201	130.841507	248.445063	455.573114	RUCLLLR	7	0	24641.219850
0	6.379606	2.126535	31.559269	0	144.807782	246.542603	460.886201	136.677129	250.404844	466.632259	RUCLLLL	7	0	17843.421030
0	11.881933	2.755242	9.569047	0	155.542142	241.858171	433.077489	137.961161	243.907113	425.145737	RUCLRRR	7	0	27966.439066
0	4.053313	1.351104	74.900000	0	155.542142	241.858171	433.077489	156.852843	246.744139	428.104788	RUCLRRL	7	0	14697.597071
0	10.208952	2.755242	15.346454	0	158.064346	228.057749	434.806115	147.378601	220.301532	423.074263	RUCLRLR	7	0	19752.699116
0	8.313722	2.755242	21.358809	0	158.064346	228.057749	434.806115	148.630247	218.916220	435.049863	RUCLRLL	7	0	17625.583933
0	7.305445	2.192822	24.970479	0	148.415136	287.499865	506.143115	143.131759	289.193977	518.955995	RUBLRRR	7	0	15312.666522
0	7.251879	2.192822	26.055196	0	148.415136	287.499865	506.143115	141.948304	296.342270	510.401859	RUBLRRL	7	0	14825.736540
0	3.416352	1.138784	67.940945	0	149.115585	274.975668	495.871237	149.700855	270.250795	499.092910	RUBLRLR	7	0	10738.087485
0	7.350528	2.077166	25.812655	0	149.115585	274.975668	495.871237	137.574297	275.118815	497.524672	RUBLRLL	7	0	10622.761964
0	9.131917	2.192822	15.514956	0	148.728796	287.100328	469.381416	134.941851	291.219191	467.990435	RUBLLRR	7	0	16811.898307
0	4.333321	1.444440	74.900000	0	148.728796	287.100328	469.381416	148.676235	285.010588	461.128452	RUBLLRL	7	0	10814.971167
0	8.778747	2.192822	10.899663	0	154.187962	297.421947	479.312860	146.700509	308.194626	485.021228	RUBLLLR	7	0	15562.538486
0	3.300204	1.100068	74.900000	0	154.187962	297.421947	479.312860	157.859734	300.944640	477.865721	RUBLLLL	7	0	8008.716800
0	9.778313	2.548461	16.799580	0	178.057475	302.204187	515.624098	170.101669	308.451933	530.407755	RUBRRRR	7	0	17356.491049
0	5.868459	1.956153	42.803756	0	178.057475	302.204187	515.624098	176.239902	311.297512	515.758000	RUBRRRL	7	0	12301.389005
0	8.745426	2.548461	19.214535	0	190.030988	297.245018	515.644559	188.509175	303.640424	531.029849	RUBRRLR	7	0	11769.610209
0	3.857565	1.285855	61.540927	0	190.030988	297.245018	515.644559	195.689151	299.408204	516.509763	RUBRRLL	7	0	9988.471593
0	4.980065	1.512281	41.065745	0	204.595634	284.078891	480.506696	211.281277	287.201706	483.969296	RUBRLRR	7	0	7694.775101
0	3.969735	1.323245	61.059617	0	204.595634	284.078891	480.506696	206.671085	280.326026	474.712152	RUBRLRL	7	0	7246.286961
0	6.122949	1.728482	12.891311	0	195.447140	294.296737	483.145503	194.299436	303.489880	486.678579	RUBRLLR	7	0	8226.553897
0	2.237376	0.745792	74.900000	0	195.447140	294.296737	483.145503	194.530398	295.315429	479.020569	RUBRLLL	7	0	5074.322964
0	11.414994	2.823079	14.137251	0	207.230327	258.943973	546.382504	206.962704	260.242651	569.150731	RUALRRR	7	0	42977.977836
0	6.415057	2.138352	52.172540	0	207.230327	258.943973	546.382504	215.824297	255.898923	551.991518	RUALRRL	7	0	23648.138967
0	10.385129	2.588265	28.059786	0	207.515670	268.461548	528.222574	206.783722	278.694049	544.434805	RUALRLR	7	0	19310.617948
0	5.215615	1.738538	74.900000	0	207.515670	268.461548	528.222574	214.987922	269.960610	524.250355	RUALRLL	7	0	18131.734835
0	10.875687	2.823079	10.611064	0	178.305909	267.435940	540.921787	174.449944	272.863170	560.974911	RUALLRR	7	0	31919.541678
0	6.238383	2.079461	38.291077	0	178.305909	267.435940	540.921787	170.045769	271.370204	545.568337	RUALLRL	7	0	16536.398449
0	7.849801	2.569573	23.611727	0	178.814206	253.278376	525.896490	174.867597	247.443012	538.818855	RUALLLR	7	0	14941.062062
0	4.117641	1.372547	54.508523	0	178.814206	253.278376	525.896490	172.579424	252.109870	524.060985	RUALLLL	7	0	14012.050913
0	6.570722	2.190241	25.851948	0	184.386653	224.074029	514.349837	183.947678	217.698012	524.707070	RUARRRR	7	0	11763.203236
0	6.296639	2.098880	33.922431	0	184.386653	224.074029	514.349837	175.597923	220.847891	518.615781	RUARRRL	7	0	9591.239240
0	8.025488	1.967911	15.349136	0	188.565934	222.934617	501.302987	186.621317	210.672758	504.581643	RUARRLR	7	0	8604.565330
0	3.427643	1.142548	74.900000	0	188.565934	222.934617	501.302987	185.755147	222.432268	495.477514	RUARRLL	7	0	6253.206077
0	8.497734	1.793966	23.465647	0	209.085983	226.539560	497.696581	212.562439	213.786912	500.695925	RUARLRR	7	0	8386.728233
0	4.766060	1.588687	74.900000	0	209.085983	226.539560	497.696581	212.639430	227.439431	489.369572	RUARLRL	7	0	6900.310395
0	6.804310	2.268103	20.948967	0	208.500542	229.617374	512.521201	208.363037	223.149803	523.391534	RUARLLR	7	0	9072.274391
0	4.140252	1.380084	70.995376	0	208.500542	229.617374	512.521201	214.007143	232.528606	515.055448	RUARLLL	7	0	5638.136627
0	10.725079	3.149653	25.252156	0	215.105323	173.076171	403.306240	226.956212	162.801623	395.178228	RUCRRRRR	8	0	29273.461647
0	9.187629	3.062543	30.712687	0	215.105323	173.076171	403.306240	212.374530	162.500697	391.199816	RUCRRRRL	8	0	28543.066675
0	5.667491	1.889164	42.019778	0	213.142940	181.753116	426.505642	221.554585	179.903806	429.615525	RUCRRRLR	8	0	22007.953766
0	6.471664	2.157221	44.263899	0	213.142940	181.753116	426.505642	210.739560	172.526532	431.187683	RUCRRRLL	8	0	18484.118374
0	11.048114	3.149653	14.913185	0	176.364081	188.089506	406.940553	170.842953	174.779650	394.463971	RUCRRLRR	8	0	28446.962074
0	4.473936	1.491312	74.900000	0	176.364081	188.089506	406.940553	171.931368	192.419426	402.632184	RUCRRLRL	8	0	18612.257843
0	6.603579	2.201193	27.435050	0	176.575140	187.473616	423.518012	175.085944	177.326597	425.958939	RUCRRLLR	8	0	15946.956892
0	4.823686	1.607895	44.521776	0	176.575140	187.473616	423.518012	169.103101	186.328743	424.760919	RUCRRLLL	8	0	14345.213532
0	7.609677	2.513309	33.953263	0	205.836184	191.430093	466.207447	215.515250	184.903495	469.860096	RUCRLRRR	8	0	11167.354706
0	6.837323	2.279108	41.565755	0	205.836184	191.430093	466.207447	201.810345	182.061240	470.728755	RUCRLRRL	8	0	10462.587628
0	4.331207	0.914366	53.885825	0	202.726211	205.085925	464.589910	202.369782	200.656337	471.178211	RUCRLRLR	8	0	5759.869123
0	4.331207	0.914366	74.900000	0	202.726211	205.085925	464.589910	206.008075	211.084394	464.199658	RUCRLRLL	8	0	4971.811389
0	7.231089	2.410363	14.515369	0	178.458908	197.706033	461.312684	174.420590	188.591919	468.382423	RUCRLLRR	8	0	8892.879135
0	4.586466	1.528822	36.923659	0	178.458908	197.706033	461.312684	172.612256	193.700947	459.390020	RUCRLLRL	8	0	5849.566751
0	5.387296	1.137318	74.900000	0	183.502010	212.036716	460.778956	185.235975	220.334045	459.777509	RUCRLLLR	8	0	5067.915991
0	2.201747	0.733916	60.886944	0	183.502010	212.036716	460.778956	183.556597	210.624990	464.803103	RUCRLLLL	8	0	3030.498437
0	6.158356	2.052299	30.303001	0	150.428689	221.112997	472.312839	142.744841	215.424211	470.011540	RUCLLRRR	8	0	11289.087201
0	4.921555	1.640518	42.778795	0	150.428689	221.112997	472.312839	152.196163	214.011876	475.646556	RUCLLRRL	8	0	10494.622495
0	6.601437	2.018797	15.995076	0	150.846421	230.172115	482.659582	143.589914	229.411693	492.096047	RUCLLRLR	8	0	12929.272402
0	2.901011	0.967004	74.900000	0	150.846421	230.172115	482.659582	154.093998	228.773347	486.352326	RUCLLRLL	8	0	8124.042322
0	8.508915	2.052299	26.940457	0	130.841507	248.445063	455.573114	120.557053	255.907725	450.006524	RUCLLLRR	8	0	13416.202383
0	5.605155	1.868385	55.288779	0	130.841507	248.445063	455.573114	124.738238	242.031421	455.228344	RUCLLLRL	8	0	11225.017467
0	6.689924	2.020209	17.882885	0	136.677129	250.404844	466.632259	127.824243	251.324167	473.852526	RUCLLLLR	8	0	10770.122353
0	3.128188	1.042729	74.900000	0	136.677129	250.404844	466.632259	136.724530	255.213334	465.181806	RUCLLLLL	8	0	7073.298678
0	9.212825	2.617480	15.597024	0	137.961161	243.907113	425.145737	124.806393	241.696499	417.763408	RUCLRRRR	8	0	17087.398164
0	5.865370	1.955123	41.553762	0	137.961161	243.907113	425.145737	131.506026	250.539556	424.506995	RUCLRRRL	8	0	10879.040901
0	5.019049	1.283549	71.251136	0	156.852843	246.744139	428.104788	163.309298	250.499757	431.481383	RUCLRRLR	8	0	8514.867702
0	3.208640	1.069547	59.880751	0	156.852843	246.744139	428.104788	158.020514	245.862442	421.960489	RUCLRRLL	8	0	6182.729370
0	10.005148	2.617480	8.526871	0	147.378601	220.301532	423.074263	135.365675	213.125533	413.758576	RUCLRLRR	8	0	13025.377004
0	3.102419	1.034140	74.900000	0	147.378601	220.301532	423.074263	149.876790	218.998283	417.996553	RUCLRLRL	8	0	6727.322112
0	8.366573	2.617480	17.605230	0	148.630247	218.916220	435.049863	137.086972	212.682620	432.968955	RUCLRLLR	8	0	9584.832266
0	3.337516	1.112505	64.663042	0	148.630247	218.916220	435.049863	149.982291	214.323756	437.850954	RUCLRLLL	8	0	8040.751667
0	4.770826	1.590275	33.737226	0	143.131759	289.193977	518.955995	142.723166	293.422151	526.838927	RUBLRRRR	8	0	7669.147208
0	5.487528	1.829176	28.977584	0	143.131759	289.193977	518.955995	137.191042	286.987971	526.447863	RUBLRRRL	8	0	7643.519314
0	5.501498	1.833833	32.830900	0	141.948304	296.342270	510.401859	141.716871	304.439625	514.396653	RUBLRRLR	8	0	8040.751667
0	5.359937	1.786646	41.259770	0	141.948304	296.342270	510.401859	133.744242	298.339073	511.251125	RUBLRRLL	8	0	6784.984873
0	4.319053	1.081845	74.900000	0	149.700855	270.250795	499.092910	155.324182	267.468116	495.692312	RUBLRLRR	8	0	5420.299530
0	5.124528	1.081845	49.803717	0	149.700855	270.250795	499.092910	145.169782	266.827997	506.399965	RUBLRLRL	8	0	5317.787955
0	6.139233	1.973308	12.599758	0	137.574297	275.118815	497.524672	128.406282	275.377655	501.527536	RUBLRLLR	8	0	6541.519882
0	2.850863	0.950288	48.845292	0	137.574297	275.118815	497.524672	134.245049	274.927490	493.690942	RUBLRLLL	8	0	4081.242081
0	6.857168	2.083181	14.056049	0	134.941851	291.219191	467.990435	125.667146	296.513448	465.665508	RUBLLRRR	8	0	10071.762248
0	4.481304	1.493768	33.733591	0	134.941851	291.219191	467.990435	128.167772	289.472199	469.382854	RUBLLRRL	8	0	6740.136059
0	5.978433	1.372218	74.900000	0	148.676235	285.010588	461.128452	156.579267	279.935673	459.835165	RUBLLRLR	8	0	6195.543316
0	2.597336	0.865779	45.121620	0	148.676235	285.010588	461.128452	148.445131	286.889848	456.519512	RUBLLRLL	8	0	4619.427850
0	6.188926	2.062975	27.219983	0	146.700509	308.194626	485.021228	145.611121	316.579483	491.242032	RUBLLLRR	8	0	8092.007455
0	5.875003	1.958334	31.462086	0	146.700509	308.194626	485.021228	138.521849	312.577153	485.417883	RUBLLLRL	8	0	7470.531031
0	3.986238	1.045065	74.900000	0	157.859734	300.944640	477.865721	163.202205	297.644199	477.236613	RUBLLLLR	8	0	4286.265231
0	2.921178	0.973726	36.621199	0	157.859734	300.944640	477.865721	158.677975	304.793290	474.810310	RUBLLLLL	8	0	3722.451569
0	7.914722	2.421038	8.518881	0	170.101669	308.451933	530.407755	164.975836	314.822707	542.385955	RUBRRRRR	8	0	12006.668227
0	3.012752	1.004251	60.856373	0	170.101669	308.451933	530.407755	166.118965	306.315711	532.302617	RUBRRRRL	8	0	5349.822822
0	5.666338	1.858345	17.649654	0	176.239902	311.297512	515.758000	176.603508	320.050892	518.100983	RUBRRRLR	8	0	6797.798820
0	2.438201	0.812734	60.495734	0	176.239902	311.297512	515.758000	173.353254	312.680719	513.043625	RUBRRRLL	8	0	5503.590185
0	7.480311	2.421038	6.457309	0	188.509175	303.640424	531.029849	187.815621	310.155219	543.482466	RUBRRLRR	8	0	8297.030605
0	2.010173	0.670058	74.900000	0	188.509175	303.640424	531.029849	187.034196	301.533547	533.389608	RUBRRLRL	8	0	3472.579604
0	4.632300	1.221562	40.135848	0	195.689151	299.408204	516.509763	199.134206	305.431623	519.460845	RUBRRLLR	8	0	5010.253230
0	3.193277	1.064426	70.237735	0	195.689151	299.408204	516.509763	199.033568	295.950199	514.581276	RUBRRLLL	8	0	4978.218363
0	3.098716	1.032905	34.941053	0	211.281277	287.201706	483.969296	215.267698	286.394306	487.420356	RUBRLRRR	8	0	4196.567603
0	4.118356	1.372785	31.128720	0	211.281277	287.201706	483.969296	215.322612	292.291719	484.399160	RUBRLRRL	8	0	3498.207498
0	3.498924	1.166308	44.202762	0	206.671085	280.326026	474.712152	210.789963	280.474747	470.047325	RUBRLRLR	8	0	3837.777091
0	3.543922	1.181307	50.808431	0	206.671085	280.326026	474.712152	204.680846	275.371555	472.573156	RUBRLRLL	8	0	3408.509870
0	5.289830	1.642058	30.276125	0	194.299436	303.489880	486.678579	189.289707	310.023763	488.508497	RUBRLLRR	8	0	4273.451284
0	3.954555	1.318185	46.807164	0	194.299436	303.489880	486.678579	198.282093	307.905273	489.111848	RUBRLLRL	8	0	3953.102612
0	2.881715	0.708502	36.918717	0	194.530398	295.315429	479.020569	196.078953	297.429436	474.306984	RUBRLLLR	8	0	2870.324101
0	2.468928	0.708502	74.900000	0	194.530398	295.315429	479.020569	191.235162	293.378038	478.031813	RUBRLLLL	8	0	2203.998863
0	8.805698	2.681925	22.885247	0	206.962704	260.242651	569.150731	206.560617	266.558736	584.835248	RUALRRRR	8	0	24564.336169
0	6.894160	2.298053	41.500741	0	206.962704	260.242651	569.150731	207.124317	253.635500	580.112150	RUALRRRL	8	0	18413.641667
0	6.841845	2.031435	19.389481	0	215.824297	255.898923	551.991518	225.394346	256.258461	558.342842	RUALRRLR	8	0	13781.399869
0	3.179596	1.059865	74.900000	0	215.824297	255.898923	551.991518	215.684909	250.879592	551.758293	RUALRRLL	8	0	9866.739098
0	7.876239	2.458852	9.279369	0	206.783722	278.694049	544.434805	207.017635	284.930745	558.063852	RUALRLRR	8	0	12083.551908
0	4.225105	1.408368	30.171170	0	206.783722	278.694049	544.434805	205.219169	284.671039	547.638543	RUALRLRL	8	0	7227.066040
0	4.094672	1.364891	67.267439	0	214.987922	269.960610	524.250355	215.273558	268.925091	516.174643	RUALRLLR	8	0	9546.390426
0	5.307792	1.651611	28.945765	0	214.987922	269.960610	524.250355	223.301111	270.674873	525.335885	RUALRLLL	8	0	8585.344410
0	9.027506	2.681925	20.497542	0	174.449944	272.863170	560.974911	171.897961	281.822219	574.649292	RUALLRRR	8	0	18400.827720
0	5.805647	1.935216	47.827795	0	174.449944	272.863170	560.974911	172.460867	268.357333	570.771108	RUALLRRL	8	0	13518.713958
0	7.104720	1.975488	15.259301	0	170.045769	271.370204	545.568337	160.170997	273.044814	551.989287	RUALLRLR	8	0	9712.971735
0	2.748624	0.916208	74.900000	0	170.045769	271.370204	545.568337	170.231890	275.579870	544.234438	RUALLRLL	8	0	6823.426714
0	6.213017	2.071006	12.289465	0	174.867597	247.443012	538.818855	170.544120	244.533512	549.350081	RUALLLRR	8	0	9463.099771
0	3.284008	1.094669	44.078665	0	174.867597	247.443012	538.818855	175.877751	242.919608	541.773652	RUALLLRL	8	0	5477.962291
0	6.176462	1.303920	30.686290	0	172.579424	252.109870	524.060985	163.487202	250.181826	527.832824	RUALLLLR	8	0	7175.810253
0	3.712030	1.237343	74.900000	0	172.579424	252.109870	524.060985	172.308598	252.313801	516.649335	RUALLLLL	8	0	6836.240660
0	4.392916	1.464305	36.703835	0	183.947678	217.698012	524.707070	183.617017	217.555012	533.481062	RUARRRRR	8	0	6246.799104
0	5.325759	1.775253	33.935921	0	183.947678	217.698012	524.707070	183.760477	209.702199	528.022848	RUARRRRL	8	0	5516.404132
0	5.929524	1.976508	20.773532	0	175.597923	220.847891	518.615781	168.946031	214.871075	522.157764	RUARRRLR	8	0	5035.881124
0	2.956021	0.985340	51.859148	0	175.597923	220.847891	518.615781	171.848768	223.379621	520.089300	RUARRRLL	8	0	4555.358116
0	5.991564	1.869515	22.377388	0	186.621317	210.672758	504.581643	181.720159	202.780263	506.893430	RUARRLRR	8	0	4382.369833
0	4.702218	1.567406	30.231659	0	186.621317	210.672758	504.581643	189.330605	203.871333	506.191171	RUARRLRL	8	0	4222.195497
0	4.240324	1.085420	73.394994	0	185.755147	222.432268	495.477514	187.511674	227.598081	490.554522	RUARRLLR	8	0	3805.742223
0	2.247208	0.749069	73.663816	0	185.755147	222.432268	495.477514	182.524292	223.753602	496.304310	RUARRLLL	8	0	2447.463854
0	7.591074	1.704268	11.814879	0	212.562439	213.786912	500.695925	217.971461	203.237353	503.013571	RUARLRRR	8	0	4824.451000
0	3.261196	1.087065	40.200360	0	212.562439	213.786912	500.695925	210.372715	209.234737	501.988058	RUARLRRL	8	0	3562.277233
0	4.108028	1.369343	60.990027	0	212.639430	227.439431	489.369572	210.494115	231.951240	484.123051	RUARLRLR	8	0	3921.067745
0	3.882227	1.294076	73.816817	0	212.639430	227.439431	489.369572	214.312260	233.336777	489.056582	RUARLRLL	8	0	2979.242650
0	5.144871	1.714957	31.559115	0	208.363037	223.149803	523.391534	208.068145	222.379688	533.628211	RUARLLRR	8	0	4965.404416
0	4.942090	1.647363	41.204887	0	208.363037	223.149803	523.391534	208.537323	215.508602	525.422752	RUARLLRL	8	0	4106.869975
0	4.043799	1.311080	11.326922	0	214.007143	232.528606	515.055448	219.925964	234.270310	517.161940	RUARLLLR	8	0	3664.788808
0	1.498803	0.499601	74.900000	0	214.007143	232.528606	515.055448	213.350805	234.709507	515.878385	RUARLLLL	8	0	1973.347820
0	6.332506	2.110835	31.179771	0	226.956212	162.801623	395.178228	235.199858	157.306267	396.961711	RUCRRRRRR	9	0	15299.852575
0	8.358911	2.786304	25.432103	0	226.956212	162.801623	395.178228	232.826089	155.903991	383.009000	RUCRRRRRL	9	0	13973.609073
0	8.952147	2.909416	12.104141	0	212.374530	162.500697	391.199816	211.747144	153.608393	377.297351	RUCRRRRLR	9	0	17113.026058
0	2.887140	0.962380	74.900000	0	212.374530	162.500697	391.199816	209.219352	159.878262	393.725932	RUCRRRRLL	9	0	11430.040617
0	8.224685	1.794706	26.653029	0	221.554585	179.903806	429.615525	231.485432	171.831511	432.486482	RUCRRRLRR	9	0	13025.377004
0	5.834420	1.794706	74.900000	0	221.554585	179.903806	429.615525	225.305162	188.070334	432.224474	RUCRRRLRL	9	0	8982.576763
0	4.168173	1.389391	34.030818	0	210.739560	172.526532	431.187683	208.659768	169.118093	437.817773	RUCRRRLLR	9	0	9431.064904
0	4.964927	1.654976	29.304284	0	210.739560	172.526532	431.187683	209.961924	164.774235	430.016502	RUCRRRLLL	9	0	9053.053471
0	7.267852	2.422617	28.712812	0	170.842953	174.779650	394.463971	172.885797	165.861434	385.677145	RUCRRLRRR	9	0	15524.096645
0	8.104627	2.701542	31.167173	0	170.842953	174.779650	394.463971	161.096749	167.913699	388.540753	RUCRRLRRL	9	0	12922.865428
0	6.710905	1.416747	74.900000	0	171.931368	192.419426	402.632184	176.046942	202.114987	404.195702	RUCRRLRLR	9	0	10654.796831
0	6.710905	1.416747	57.101271	0	171.931368	192.419426	402.632184	161.920702	189.774054	399.730498	RUCRRLRLL	9	0	7957.461012
0	5.963603	1.987868	25.391845	0	175.085944	177.326597	425.958939	172.690576	168.494410	423.109419	RUCRRLLRR	9	0	8277.809684
0	3.673259	1.224420	48.714165	0	175.085944	177.326597	425.958939	175.813471	174.200135	432.079958	RUCRRLLRL	9	0	7669.147208
0	7.231193	1.527501	24.509934	0	169.103101	186.328743	424.760919	159.301046	180.493798	423.906081	RUCRRLLLR	9	0	8175.298109
0	4.444771	1.481590	74.900000	0	169.103101	186.328743	424.760919	166.751717	192.166903	428.707299	RUCRRLLLL	9	0	6169.915423
0	6.364107	2.121369	10.597285	0	215.515250	184.903495	469.860096	223.113704	179.800921	475.135033	RUCRLRRRR	9	0	6752.950006
0	2.670115	0.890038	42.108421	0	215.515250	184.903495	469.860096	218.582880	182.802765	467.334926	RUCRLRRRL	9	0	4414.404700
0	5.502169	1.834056	18.097237	0	201.810345	182.061240	470.728755	199.211706	175.658917	477.408871	RUCRLRRLR	9	0	5779.090043
0	3.434735	1.144912	37.879882	0	201.810345	182.061240	470.728755	199.620817	177.403639	468.546145	RUCRLRRLL	9	0	4683.497585
0	5.086497	0.868648	26.759253	0	202.369782	200.656337	471.178211	198.391589	195.930998	477.687861	RUCRLRLRR	9	0	3427.730790
0	4.385650	0.868648	50.130791	0	202.369782	200.656337	471.178211	207.436155	197.899297	476.040992	RUCRLRLRL	9	0	2332.138332
0	5.441209	0.868648	24.321591	0	206.008075	211.084394	464.199658	207.732589	218.922892	460.294645	RUCRLRLLR	9	0	3209.893693
0	1.398164	0.466055	74.900000	0	206.008075	211.084394	464.199658	207.932611	210.637370	462.947950	RUCRLRLLL	9	0	1761.917696
0	4.820772	1.606924	22.894331	0	174.420590	188.591919	468.382423	171.180925	184.728551	475.610242	RUCRLLRRR	9	0	5202.462433
0	4.958082	1.652694	32.224627	0	174.420590	188.591919	468.382423	173.148882	180.860707	468.414871	RUCRLLRRL	9	0	3690.416701
0	4.218381	1.406127	14.929232	0	172.612256	193.700947	459.390020	166.463439	191.147970	458.964973	RUCRLLRLR	9	0	3600.719073
0	1.851210	0.617070	70.044641	0	172.612256	193.700947	459.390020	173.332596	191.537947	457.069909	RUCRLLRLL	9	0	2248.847677
0	6.100045	1.080452	34.700123	0	185.235975	220.334045	459.777509	190.628391	226.905288	454.024144	RUCRLLLRR	9	0	3690.416701
0	1.510516	0.503505	74.900000	0	185.235975	220.334045	459.777509	184.224812	220.986797	457.168590	RUCRLLLRL	9	0	1377.499290
0	2.780455	0.697220	23.446801	0	183.556597	210.624990	464.803103	181.882863	208.798351	469.395730	RUCRLLLLR	9	0	1755.510723
0	1.568127	0.522709	74.900000	0	183.556597	210.624990	464.803103	185.943720	210.624519	465.644998	RUCRLLLLL	9	0	1274.987715
0	4.234493	1.411498	26.543391	0	142.744841	215.424211	470.011540	139.392247	210.844701	465.525041	RUCLLRRRR	9	0	6259.613051
0	4.284440	1.428147	33.345825	0	142.744841	215.424211	470.011540	136.569198	213.462425	472.496096	RUCLLRRRL	9	0	5029.474150
0	6.128484	1.558493	22.154635	0	152.196163	214.011876	475.646556	150.798574	205.398361	480.963232	RUCLLRRLR	9	0	6432.601334
0	3.904131	1.301377	74.900000	0	152.196163	214.011876	475.646556	158.165446	213.235654	473.934827	RUCLLRRLL	9	0	4062.021161
0	4.560986	1.520329	31.447470	0	143.589914	229.411693	492.096047	139.545188	232.667706	498.422586	RUCLLRLRR	9	0	6874.682501
0	4.860301	1.620100	33.772858	0	143.589914	229.411693	492.096047	138.884954	224.740349	497.003237	RUCLLRLRL	9	0	6054.589901
0	4.351516	0.918653	74.900000	0	154.093998	228.773347	486.352326	159.725099	232.306589	484.125947	RUCLLRLLR	9	0	4504.102328
0	4.351516	0.918653	53.450315	0	154.093998	228.773347	486.352326	153.955717	223.084720	491.238936	RUCLLRLLL	9	0	3619.939994
0	7.226498	1.949684	10.428609	0	120.557053	255.907725	450.006524	110.699579	261.167040	447.016013	RUCLLLRRR	9	0	8578.937436
0	2.792921	0.930974	56.163201	0	120.557053	255.907725	450.006524	120.924960	258.998940	446.046828	RUCLLLRRL	9	0	4837.264947
0	5.048370	1.682790	25.295751	0	124.738238	242.031421	455.228344	117.724936	238.668456	457.474492	RUCLLLRLR	9	0	5657.357548
0	3.065086	1.021695	45.652238	0	124.738238	242.031421	455.228344	124.481608	237.690199	452.528951	RUCLLLRLL	9	0	5567.659919
0	5.630884	1.876961	24.274195	0	127.824243	251.324167	473.852526	119.294546	253.394970	475.702596	RUCLLLLRR	9	0	5458.741371
0	3.723110	1.241037	39.717997	0	127.824243	251.324167	473.852526	125.819757	250.314404	480.735641	RUCLLLLRL	9	0	5311.380982
0	4.549320	0.990593	74.900000	0	136.724530	255.213334	465.181806	143.587081	256.704391	463.234840	RUCLLLLLR	9	0	4055.614188
0	4.692282	0.990593	49.313394	0	136.724530	255.213334	465.181806	131.149262	259.944561	463.623652	RUCLLLLLL	9	0	3017.684490
0	5.563432	1.854477	19.718086	0	124.806393	241.696499	417.763408	118.466597	240.822882	410.134139	RUCLRRRRR	9	0	9514.355558
0	6.347004	2.115668	21.811298	0	124.806393	241.696499	417.763408	114.962347	239.801317	417.354153	RUCLRRRRL	9	0	7573.042606
0	3.905814	1.301938	39.463976	0	131.506026	250.539556	424.506995	130.987368	256.627624	423.401222	RUCLRRRLR	9	0	5599.694787
0	4.833777	1.611259	33.006813	0	131.506026	250.539556	424.506995	124.074975	252.282472	424.890119	RUCLRRRLL	9	0	5279.346115
0	4.669046	1.219372	24.497575	0	163.309298	250.499757	431.481383	170.294647	251.024326	434.414296	RUCLRRLRR	9	0	5157.613619
0	3.174854	1.058285	69.524026	0	163.309298	250.499757	431.481383	162.403136	255.409014	432.114021	RUCLRRLRL	9	0	3357.254083
0	3.094573	1.016069	45.907281	0	158.020514	245.862442	421.960489	162.042574	244.302741	419.045414	RUCLRRLLR	9	0	3133.010012
0	2.841188	0.947063	53.478291	0	158.020514	245.862442	421.960489	155.308947	246.392255	417.481336	RUCLRRLLL	9	0	3049.719357
0	7.369618	2.456539	16.280879	0	135.365675	213.125533	413.758576	128.452967	205.202032	407.422612	RUCLRLRRR	9	0	7483.344978
0	5.343067	1.781022	31.475023	0	135.365675	213.125533	413.758576	127.759521	213.705147	409.177227	RUCLRLRRL	9	0	5542.032026
0	4.149839	0.982433	69.696932	0	149.876790	218.998283	417.996553	155.508760	222.338671	417.542409	RUCLRLRLR	9	0	4292.672205
0	2.467024	0.822341	69.824487	0	149.876790	218.998283	417.996553	149.437653	215.184233	417.138984	RUCLRLRLL	9	0	2434.649907
0	6.971433	2.323811	14.611532	0	137.086972	212.682620	432.968955	129.133971	205.287784	430.622937	RUCLRLLRR	9	0	5734.241229
0	3.585986	1.195329	46.913831	0	137.086972	212.682620	432.968955	131.690453	214.384946	433.354751	RUCLRLLRL	9	0	3850.591037
0	5.006275	1.056880	43.993550	0	149.982291	214.323756	437.850954	146.863505	207.064436	438.363826	RUCLRLLLR	9	0	4209.381550
0	4.611960	1.056880	74.900000	0	149.982291	214.323756	437.850954	156.331033	215.620227	442.073242	RUCLRLLLL	9	0	3831.370117
0	6.085582	1.510762	16.233767	0	142.723166	293.422151	526.838927	139.576369	298.893453	536.021945	RUBLRRRRR	9	0	4721.939425
0	3.329867	1.109956	74.900000	0	142.723166	293.422151	526.838927	147.649760	293.637326	529.163027	RUBLRRRRL	9	0	2947.207782
0	3.716805	1.238935	33.837132	0	137.191042	286.987971	526.447863	135.773038	283.307703	531.956337	RUBLRRRLR	9	0	4036.393267
0	4.215380	1.405127	33.326067	0	137.191042	286.987971	526.447863	131.224750	288.301486	529.809038	RUBLRRRLL	9	0	3607.126047
0	6.155649	1.742141	16.953271	0	141.716871	304.439625	514.396653	138.906179	312.601803	520.071539	RUBLRRLRR	9	0	5003.846257
0	3.110019	1.036673	74.900000	0	141.716871	304.439625	514.396653	145.970264	306.475617	512.644077	RUBLRRLRL	9	0	3036.905411
0	4.672151	1.557384	16.336167	0	133.744242	298.339073	511.251125	127.031854	299.930990	514.581059	RUBLRRLLR	9	0	3837.777091
0	2.319216	0.773072	47.549139	0	133.744242	298.339073	511.251125	131.152632	299.024313	508.088066	RUBLRRLLL	9	0	2947.207782
0	3.302319	1.027753	24.714364	0	155.324182	267.468116	495.692312	158.022518	264.599907	491.358495	RUBLRLRRR	9	0	2927.986862
0	2.968710	0.989570	48.019322	0	155.324182	267.468116	495.692312	159.594509	269.217116	494.622585	RUBLRLRRL	9	0	2492.312668
0	4.911643	1.027753	12.414267	0	145.169782	266.827997	506.399965	140.189705	262.665045	511.786371	RUBLRLRLR	9	0	3107.382118
0	2.589721	0.863240	34.972331	0	145.169782	266.827997	506.399965	144.332014	266.758827	511.468965	RUBLRLRLL	9	0	2210.405837
0	4.080472	1.360157	37.349927	0	128.406282	275.377655	501.527536	124.307583	272.520756	506.686950	RUBLRLLRR	9	0	3293.184348
0	4.832253	1.610751	31.289970	0	128.406282	275.377655	501.527536	121.484006	278.586751	501.133484	RUBLRLLRL	9	0	3248.335534
0	2.785082	0.902773	35.319582	0	134.245049	274.927490	493.690942	130.933656	277.165612	491.358638	RUBLRLLLR	9	0	2107.894262
0	2.047163	0.682388	57.156831	0	134.245049	274.927490	493.690942	133.650926	272.299351	491.424955	RUBLRLLLL	9	0	1973.347820
0	4.771219	1.590406	30.023772	0	125.667146	296.513448	465.665508	120.488763	301.551687	468.394596	RUBLLRRRR	9	0	5170.427566
0	4.808853	1.602951	31.580713	0	125.667146	296.513448	465.665508	119.694667	297.726108	459.920089	RUBLLRRRL	9	0	4901.334682
0	3.222888	1.074296	33.821669	0	128.167772	289.472199	469.382854	124.065881	287.072355	467.064873	RUBLLRRLR	9	0	3389.288950
0	3.253214	1.084405	33.900150	0	128.167772	289.472199	469.382854	124.141199	289.791159	473.407915	RUBLLRRLL	9	0	3350.847109
0	5.930437	1.303607	11.825005	0	156.579267	279.935673	459.835165	165.304774	276.580309	458.998943	RUBLLRLRR	9	0	3863.404984
0	1.884056	0.628019	74.900000	0	156.579267	279.935673	459.835165	156.025861	277.353214	461.574693	RUBLLRLRL	9	0	2332.138332
0	2.866796	0.822490	40.165291	0	148.445131	286.889848	456.519512	146.041305	286.721538	451.664285	RUBLLRLLR	9	0	2485.905695
0	2.305809	0.768603	69.126051	0	148.445131	286.889848	456.519512	150.945757	289.527302	456.189185	RUBLLRLLL	9	0	2133.522156
0	4.141431	1.380477	24.067481	0	145.611121	316.579483	491.242032	143.073457	320.565389	496.972948	RUBLLLRRR	9	0	4343.927992
0	4.128081	1.376027	28.305487	0	145.611121	316.579483	491.242032	147.141031	322.821536	492.658382	RUBLLLRRL	9	0	3748.079462
0	4.464061	1.488020	23.641236	0	138.521849	312.577153	485.417883	131.945136	313.835181	488.227854	RUBLLLRLR	9	0	3921.067745
0	3.511322	1.170441	34.276674	0	138.521849	312.577153	485.417883	135.458958	316.721743	482.814628	RUBLLLRLL	9	0	3549.463286
0	4.527033	0.992812	15.891337	0	163.202205	297.644199	477.236613	168.288157	293.054861	474.627395	RUBLLLLRR	9	0	2549.975429
0	1.822066	0.607355	74.900000	0	163.202205	297.644199	477.236613	164.817126	298.491023	480.056856	RUBLLLLRL	9	0	1736.289802
0	1.757578	0.585859	68.607235	0	158.677975	304.793290	474.810310	158.341211	304.371056	471.362252	RUBLLLLLR	9	0	1954.126899
0	3.486762	0.925040	31.242206	0	158.677975	304.793290	474.810310	160.083596	310.120902	474.761548	RUBLLLLLL	9	0	1768.324669
0	6.039609	2.013203	17.896601	0	164.975836	314.822707	542.385955	161.076632	316.976755	553.068790	RUBRRRRRR	9	0	7368.019456
0	4.323645	1.441215	42.987389	0	164.975836	314.822707	542.385955	163.208706	321.295282	544.019971	RUBRRRRRL	9	0	4638.648771
0	2.859818	0.953273	46.028738	0	166.118965	306.315711	532.302617	164.909282	302.003942	533.071893	RUBRRRRLR	9	0	3177.858826
0	3.385652	0.954038	62.804421	0	166.118965	306.315711	532.302617	162.002943	309.467302	533.977441	RUBRRRRLL	9	0	2171.963996
0	4.870913	1.623638	20.100100	0	176.603508	320.050892	518.100983	174.628555	326.926483	521.697543	RUBRRRLRR	9	0	3953.102612
0	2.921655	0.973885	52.767388	0	176.603508	320.050892	518.100983	179.869312	323.046751	516.462392	RUBRRRLRL	9	0	2844.696207
0	3.476276	0.772097	74.900000	0	173.353254	312.680719	513.043625	172.560410	308.922559	508.072864	RUBRRRLLR	9	0	2831.882260
0	3.657301	0.772097	45.098542	0	173.353254	312.680719	513.043625	170.081192	317.442609	513.228112	RUBRRRLLL	9	0	2671.707924
0	6.311483	2.103828	17.465531	0	187.815621	310.155219	543.482466	184.472684	314.402759	554.091020	RUBRRLRRR	9	0	4991.032310
0	3.592811	1.197604	52.747035	0	187.815621	310.155219	543.482466	191.818055	313.552822	546.218162	RUBRRLRRL	9	0	3305.998295
0	2.767823	0.636555	45.336948	0	187.034196	301.533547	533.389608	183.882713	298.562811	532.615472	RUBRRLRLR	9	0	2101.487288
0	2.167459	0.636555	74.900000	0	187.034196	301.533547	533.389608	189.151245	301.050307	536.742014	RUBRRLRLL	9	0	1371.092316
0	3.826702	1.160484	23.447533	0	199.134206	305.431623	519.460845	202.586184	308.780672	524.100092	RUBRRLLRR	9	0	2716.556739
0	2.629194	0.876398	43.307416	0	199.134206	305.431623	519.460845	199.560971	309.359532	517.834049	RUBRRLLRL	9	0	2293.696492
0	3.500255	1.011205	66.219750	0	199.033568	295.950199	514.581276	196.814049	291.875703	510.770086	RUBRRLLLR	9	0	2524.347535
0	4.097172	1.011205	53.536080	0	199.033568	295.950199	514.581276	205.387765	295.932521	516.154510	RUBRRLLLL	9	0	2453.870828
0	4.005018	0.981260	27.141949	0	215.267698	286.394306	487.420356	221.507766	285.680427	488.407769	RUBRLRRRR	9	0	2133.522156
0	1.891940	0.630647	74.900000	0	215.267698	286.394306	487.420356	214.247068	286.051190	490.950324	RUBRLRRRL	9	0	2063.045448
0	3.324062	1.108021	34.849912	0	215.322612	292.291719	484.399160	216.698329	296.525215	487.928873	RUBRLRRLR	9	0	1749.103749
0	2.917248	0.972416	40.625724	0	215.322612	292.291719	484.399160	218.796498	294.166240	481.385284	RUBRLRRLL	9	0	1749.103749
0	3.652676	1.107993	28.576557	0	210.789963	280.474747	470.047325	216.406897	280.430190	468.365041	RUBRLRLRR	9	0	2063.045448
0	2.186947	0.728982	68.234217	0	210.789963	280.474747	470.047325	209.604664	280.719505	465.950416	RUBRLRLRL	9	0	1774.731643
0	3.027738	1.009246	15.343895	0	204.680846	275.371555	472.573156	202.273539	271.876921	469.775795	RUBRLRLLR	9	0	2088.673341
0	1.538053	0.512684	55.521719	0	204.680846	275.371555	472.573156	205.406566	273.224875	473.685641	RUBRLRLLL	9	0	1319.836529
0	4.764794	1.559955	10.133685	0	189.289707	310.023763	488.508497	185.684386	316.604820	489.296559	RUBRLLRRR	9	0	2851.103181
0	1.685793	0.561931	74.900000	0	189.289707	310.023763	488.508497	187.249256	309.037324	490.280570	RUBRLLRRL	9	0	1422.348104
0	2.648644	0.882881	29.056048	0	198.282093	307.905273	489.111848	200.151814	310.065257	492.983388	RUBRLLRLR	9	0	2203.998863
0	2.933573	0.977858	33.541055	0	198.282093	307.905273	489.111848	201.326765	311.171003	487.533043	RUBRLLRLL	9	0	1749.103749
0	2.692130	0.673077	45.972062	0	196.078953	297.429436	474.306984	197.150455	301.449732	473.183309	RUBRLLLRR	9	0	1454.382971
0	2.541511	0.673077	51.470621	0	196.078953	297.429436	474.306984	196.861851	295.871236	469.728082	RUBRLLLRL	9	0	1415.941130
0	2.747702	0.673077	48.513967	0	191.235162	293.378038	478.031813	190.106026	289.238197	478.872168	RUBRLLLLR	9	0	1351.871396
0	2.525884	0.673077	72.550327	0	191.235162	293.378038	478.031813	188.259894	296.038853	477.998035	RUBRLLLLL	9	0	852.127468
0	7.301903	2.433968	16.322734	0	206.560617	266.558736	584.835248	203.009477	271.775111	597.061771	RUALRRRRR	9	0	15652.236114
0	4.251671	1.417224	57.964567	0	206.560617	266.558736	584.835248	212.132488	267.842646	589.300574	RUALRRRRL	9	0	8912.100055
0	6.550843	2.183151	28.182725	0	207.124317	253.635500	580.112150	211.545032	250.010858	591.034970	RUALRRRLR	9	0	9277.297541
0	3.998486	1.332829	51.785139	0	207.124317	253.635500	580.112150	202.830831	249.326321	582.275986	RUALRRRLL	9	0	9136.344125
0	5.723890	1.907963	22.102018	0	225.394346	256.258461	558.342842	231.304652	255.702612	566.980268	RUALRRLRR	9	0	8059.972588
0	3.879125	1.293042	51.454723	0	225.394346	256.258461	558.342842	230.899318	257.561124	555.354194	RUALRRLRL	9	0	5721.427282
0	3.318328	1.006872	74.900000	0	215.684909	250.879592	551.758293	213.970779	249.736737	545.655275	RUALRRLLR	9	0	4991.032310
0	3.903713	1.006872	40.535744	0	215.684909	250.879592	551.758293	215.521852	246.049963	556.611349	RUALRRLLL	9	0	4875.706788
0	7.944073	2.335910	14.389892	0	207.017635	284.930745	558.063852	204.151937	291.394718	571.192210	RUALRLRRR	9	0	7560.228659
0	3.308227	1.102742	74.900000	0	207.017635	284.930745	558.063852	212.049153	285.013085	559.857341	RUALRLRRL	9	0	4523.323249
0	4.158671	1.337950	25.493487	0	205.219169	284.671039	547.638543	201.657147	288.822654	552.248073	RUALRLRLR	9	0	4222.195497
0	2.646181	0.882060	71.887547	0	205.219169	284.671039	547.638543	207.966470	287.462751	545.784831	RUALRLRLL	9	0	3004.870543
0	3.559330	1.186443	39.257444	0	215.273558	268.925091	516.174643	213.092302	265.595153	511.145376	RUALRLLRR	9	0	5208.869407
0	3.422793	1.140931	52.208129	0	215.273558	268.925091	516.174643	218.270191	271.556531	511.549985	RUALRLLRL	9	0	4337.521019
0	4.310509	1.436836	25.616249	0	223.301111	270.674873	525.335885	229.093093	274.092498	526.706856	RUALRLLLR	9	0	4331.114045
0	3.114448	1.038149	37.530983	0	223.301111	270.674873	525.335885	227.470426	268.060346	525.254543	RUALRLLLL	9	0	4254.230364
0	5.668325	1.889442	21.800693	0	171.897961	281.822219	574.649292	173.676514	287.261160	583.371104	RUALLRRRR	9	0	10475.401574
0	6.270596	2.090199	26.341627	0	171.897961	281.822219	574.649292	165.992132	287.113703	582.170335	RUALLRRRL	9	0	7925.426145
0	4.401479	1.467160	30.101766	0	172.460867	268.357333	570.771108	174.561721	265.033697	578.032575	RUALLRRLR	9	0	7835.728517
0	4.299001	1.433000	45.072953	0	172.460867	268.357333	570.771108	166.725224	266.508876	574.740906	RUALLRRLL	9	0	5682.985441
0	6.079795	1.876714	20.457436	0	160.170997	273.044814	551.989287	153.496925	277.111049	559.062130	RUALLRLRR	9	0	5420.299530
0	3.635281	1.211760	47.568757	0	160.170997	273.044814	551.989287	155.192151	270.183903	551.775662	RUALLRLRL	9	0	4292.672205
0	3.451375	0.870398	74.900000	0	170.231890	275.579870	544.234438	173.186595	275.768431	538.437254	RUALLRLLR	9	0	3837.777091
0	3.441921	0.870398	40.672114	0	170.231890	275.579870	544.234438	170.872181	280.412300	547.288302	RUALLRLLL	9	0	2985.649623
0	4.981240	1.660413	39.867558	0	170.544120	244.533512	549.350081	172.401505	242.364912	558.634070	RUALLLRRR	9	0	4747.567319
0	4.850157	1.616719	41.514683	0	170.544120	244.533512	549.350081	163.468320	243.213586	552.683418	RUALLLRRL	9	0	4715.532452
0	2.609614	0.869871	52.395206	0	175.877751	242.919608	541.773652	179.516313	241.560115	543.527014	RUALLLRLR	9	0	3222.707640
0	3.876961	1.039936	49.642575	0	175.877751	242.919608	541.773652	172.150514	238.269947	543.574418	RUALLLRLL	9	0	2255.254651
0	5.858397	1.238724	15.997133	0	163.487202	250.181826	527.832824	155.588056	245.937215	530.745192	RUALLLLRR	9	0	4055.614188
0	3.171421	1.057140	41.429739	0	163.487202	250.181826	527.832824	159.478769	252.671724	529.969510	RUALLLLRL	9	0	3120.196065
0	4.254119	1.175476	57.120104	0	172.308598	252.313801	516.649335	177.116666	255.103349	511.864182	RUALLLLLR	9	0	4209.381550
0	1.932459	0.644153	66.308031	0	172.308598	252.313801	516.649335	171.823208	249.594134	515.002284	RUALLLLLL	9	0	2626.859110
0	4.512395	1.391090	20.542807	0	183.617017	217.555012	533.481062	181.237598	216.004719	541.759268	RUARRRRRR	9	0	3555.870259
0	2.159722	0.719907	74.900000	0	183.617017	217.555012	533.481062	186.289190	219.397081	534.817207	RUARRRRRL	9	0	2690.928845
0	4.511832	1.503944	21.840527	0	183.760477	209.702199	528.022848	180.967303	203.525556	530.819641	RUARRRRLR	9	0	3024.091464
0	2.848268	0.949423	45.647240	0	183.760477	209.702199	528.022848	186.901016	206.578131	529.032732	RUARRRRLL	9	0	2492.312668
0	4.632481	1.544160	17.432550	0	168.946031	214.871075	522.157764	163.730582	211.568016	527.137251	RUARRRLRR	9	0	2767.812526
0	3.024441	1.008147	34.053832	0	168.946031	214.871075	522.157764	166.448975	210.939594	520.799743	RUARRRLRL	9	0	2268.068598
0	2.544021	0.848007	74.900000	0	171.848768	223.379621	520.089300	171.967429	226.595735	517.040012	RUARRRLLR	9	0	2428.242934
0	4.302675	0.936073	41.431784	0	171.848768	223.379621	520.089300	166.645405	223.072351	525.615026	RUARRRLLL	9	0	2127.115182
0	5.082068	1.694023	11.254906	0	181.720159	202.780263	506.893430	178.735140	195.775886	510.126690	RUARRLRRR	9	0	2735.777659
0	2.090686	0.696895	52.023111	0	181.720159	202.780263	506.893430	178.853107	201.814461	505.213101	RUARRLRRL	9	0	1646.592174
0	4.875267	1.489036	13.723427	0	189.330605	203.871333	506.191171	191.143770	196.951671	509.812340	RUARRLRLR	9	0	2441.056881
0	1.597318	0.532439	74.900000	0	189.330605	203.871333	506.191171	190.791249	203.361791	503.666780	RUARRLRLL	9	0	1781.138616
0	2.518697	0.839566	33.899710	0	187.511674	227.598081	490.554522	188.581218	228.771428	485.935229	RUARRLLRR	9	0	2037.417554
0	3.467760	1.031149	27.823049	0	187.511674	227.598081	490.554522	188.547584	232.916820	489.519670	RUARRLLRL	9	0	1768.324669
0	2.348186	0.711616	54.771838	0	182.524292	223.753602	496.304310	181.760409	227.331328	497.090919	RUARRLLLR	9	0	1230.138900
0	2.357603	0.711616	55.301885	0	182.524292	223.753602	496.304310	179.398786	221.732161	496.506796	RUARRLLLL	9	0	1217.324954
0	5.270904	1.619054	18.451460	0	217.971461	203.237353	503.013571	223.228619	196.819297	502.073836	RUARLRRRR	9	0	2633.266084
0	4.491746	1.497249	26.508779	0	217.971461	203.237353	503.013571	218.799251	197.013757	507.204634	RUARLRRRL	9	0	2191.184916
0	3.665991	1.032712	19.762433	0	210.372715	209.234737	501.988058	208.756528	204.491982	505.668405	RUARLRRLR	9	0	1966.940846
0	1.532638	0.510879	74.900000	0	210.372715	209.234737	501.988058	209.268575	208.590201	499.384641	RUARLRRLL	9	0	1595.336387
0	3.676757	1.225586	18.513578	0	210.494115	231.951240	484.123051	210.257445	235.670473	478.481418	RUARLRLRR	9	0	2364.173199
0	1.994307	0.664769	62.741491	0	210.494115	231.951240	484.123051	207.611696	233.121361	484.761896	RUARLRLRL	9	0	1556.894546
0	3.983462	1.229372	15.094344	0	214.312260	233.336777	489.056582	216.540811	238.953339	486.823040	RUARLRLLR	9	0	1761.917696
0	1.507378	0.502459	74.900000	0	214.312260	233.336777	489.056582	213.679926	234.250058	491.723475	RUARLRLLL	9	0	1217.324954
0	3.868513	1.289504	25.171598	0	208.068145	222.379688	533.628211	205.652726	220.509420	540.329992	RUARLLRRR	9	0	3030.498437
0	3.547649	1.182550	46.586628	0	208.068145	222.379688	533.628211	211.397178	224.123177	538.893483	RUARLLRRL	9	0	1934.905979
0	4.452156	1.484052	12.624488	0	208.537323	215.508602	525.422752	210.222923	208.850135	527.352064	RUARLLRLR	9	0	2421.835960
0	1.709389	0.569796	54.900782	0	208.537323	215.508602	525.422752	206.369542	213.904401	525.620191	RUARLLRLL	9	0	1685.034015
0	2.778884	0.926295	56.345674	0	219.925964	234.270310	517.161940	222.629903	236.521646	513.836353	RUARLLLRR	9	0	1896.464138
0	4.190077	1.245526	36.302882	0	219.925964	234.270310	517.161940	224.386013	234.021607	523.347889	RUARLLLRL	9	0	1768.324669
0	2.248204	0.474621	66.946247	0	213.350805	234.709507	515.878385	210.836824	236.089183	513.224034	RUARLLLLR	9	0	1166.069166
0	2.248204	0.474621	74.900000	0	213.350805	234.709507	515.878385	214.140827	234.921598	520.253992	RUARLLLLL	9	0	807.278653
0	4.802913	1.600971	25.516202	0	235.199858	157.306267	396.961711	242.623373	156.276622	398.479602	RUCRRRRRRR	10	0	8707.076905
0	4.127087	1.375696	41.458292	0	235.199858	157.306267	396.961711	236.874239	151.014275	397.440389	RUCRRRRRRL	10	0	6592.775670
0	8.734395	2.646988	8.010521	0	232.826089	155.903991	383.009000	238.735037	147.163434	371.745618	RUCRRRRRLR	10	0	9988.471593
0	5.104554	1.701518	74.900000	0	232.826089	155.903991	383.009000	234.426974	161.298818	375.694394	RUCRRRRRLL	10	0	3985.137480
0	7.785165	2.595055	11.997892	0	211.747144	153.608393	377.297351	213.588048	145.244321	366.119125	RUCRRRRLRR	10	0	10763.715379
0	3.159710	1.053237	60.259412	0	211.747144	153.608393	377.297351	207.611758	153.407417	373.764889	RUCRRRRLRL	10	0	6349.310679
0	4.330710	0.914261	40.835144	0	209.219352	159.878262	393.725932	207.696877	153.244242	394.628361	RUCRRRRLLR	10	0	6695.287245
0	4.330710	0.914261	74.900000	0	209.219352	159.878262	393.725932	205.073030	164.242727	397.845658	RUCRRRRLLL	10	0	4734.753372
0	5.191845	1.704970	26.069289	0	231.485432	171.831511	432.486482	237.633689	166.892925	429.621609	RUCRRRLRRR	10	0	6855.461581
0	5.817525	1.704970	25.834351	0	231.485432	171.831511	432.486482	237.233107	167.093922	439.306219	RUCRRRLRRL	10	0	6169.915423
0	6.659817	1.704970	59.142009	0	225.305162	188.070334	432.224474	220.445250	197.045086	428.973752	RUCRRRLRLR	10	0	5772.683069
0	2.163006	0.721002	74.900000	0	225.305162	188.070334	432.224474	224.501530	188.617535	436.371801	RUCRRRLRLL	10	0	3209.893693
0	2.966938	0.988979	67.095235	0	208.659768	169.118093	437.817773	204.418172	170.457841	439.693585	RUCRRRLLRR	10	0	4824.451000
0	4.846261	1.319921	36.200180	0	208.659768	169.118093	437.817773	210.547182	163.528158	443.997479	RUCRRRLLRL	10	0	4606.613903
0	4.849220	1.572227	34.637571	0	209.961924	164.774235	430.016502	213.486525	157.985100	430.593957	RUCRRRLLLR	10	0	4580.986010
0	3.427621	1.142540	55.457279	0	209.961924	164.774235	430.016502	205.406954	162.312678	428.002452	RUCRRRLLLL	10	0	4472.067461
0	7.143221	2.301487	13.329275	0	172.885797	165.861434	385.677145	172.893618	158.094089	375.310539	RUCRRLRRRR	10	0	9341.367276
0	2.528096	0.842699	74.900000	0	172.885797	165.861434	385.677145	175.954950	163.924216	387.790457	RUCRRLRRRL	10	0	6182.729370
0	6.609033	2.203011	11.324001	0	161.096749	167.913699	388.540753	152.971588	163.864220	382.005682	RUCRRLRRLR	10	0	8329.065472
0	3.043151	1.014384	50.640986	0	161.096749	167.913699	388.540753	159.378272	163.667048	390.391955	RUCRRLRRLL	10	0	4593.799956
0	6.955189	1.345909	14.636350	0	176.046942	202.114987	404.195702	181.811409	210.883609	408.333107	RUCRRLRLRR	10	0	7188.624200
0	1.318674	0.439558	47.284502	0	176.046942	202.114987	404.195702	177.175670	203.341450	402.612800	RUCRRLRLRL	10	0	3466.172631
0	5.093630	1.345909	14.802435	0	161.920702	189.774054	399.730498	154.790826	188.642571	395.224414	RUCRRLRLLR	10	0	4337.521019
0	3.759724	1.253241	24.503198	0	161.920702	189.774054	399.730498	156.558439	187.455229	401.099184	RUCRRLRLLL	10	0	3619.939994
0	4.993161	1.664387	23.804329	0	172.690576	168.494410	423.109419	167.797004	162.414565	421.639062	RUCRRLLRRR	10	0	4433.625620
0	3.367058	1.122353	43.654949	0	172.690576	168.494410	423.109419	175.239679	164.095313	421.123652	RUCRRLLRRL	10	0	3844.184064
0	4.947226	1.163199	31.516167	0	175.813471	174.200135	432.079958	173.599737	168.139074	437.666392	RUCRRLLRLR	10	0	4452.846541
0	3.627634	1.163199	74.900000	0	175.813471	174.200135	432.079958	180.129985	176.742821	435.606869	RUCRRLLRLL	10	0	3216.300667
0	4.993616	1.451126	20.486522	0	159.301046	180.493798	423.906081	152.878710	177.171347	419.906388	RUCRRLLLRR	10	0	4677.090611
0	4.533887	1.451126	31.022783	0	159.301046	180.493798	423.906081	154.143265	176.754154	428.055004	RUCRRLLLRL	10	0	3498.207498
0	5.490576	1.407511	65.580172	0	166.751717	192.166903	428.707299	172.445926	198.712582	428.857553	RUCRRLLLLR	10	0	4017.172347
0	1.936038	0.645346	74.900000	0	166.751717	192.166903	428.707299	166.015641	191.310616	432.306006	RUCRRLLLLL	10	0	2152.743076
0	5.157764	1.719255	18.051124	0	223.113704	179.800921	475.135033	230.617904	177.470998	477.876561	RUCRLRRRRR	10	0	4023.579320
0	3.236047	1.078682	46.724387	0	223.113704	179.800921	475.135033	223.331133	175.660834	478.924212	RUCRLRRRRL	10	0	2729.370685
0	2.705720	0.845536	74.900000	0	218.582880	182.802765	467.334926	219.907798	185.439275	463.418556	RUCRLRRRLR	10	0	2216.812810
0	4.005173	0.845536	36.882491	0	218.582880	182.802765	467.334926	221.789412	177.345928	467.295631	RUCRLRRRLL	10	0	2197.591890
0	4.526822	1.508941	26.259783	0	199.211706	175.658917	477.408871	194.275384	171.602727	481.481388	RUCRLRRLRR	10	0	3126.603039
0	3.371834	1.123945	44.440561	0	199.211706	175.658917	477.408871	201.633304	172.070713	481.340975	RUCRLRRLRL	10	0	2652.487004
0	4.454084	1.087666	27.293471	0	199.620817	177.403639	468.546145	199.167664	170.381057	468.362003	RUCRLRRLLR	10	0	2389.801093
0	2.129645	0.709882	74.900000	0	199.620817	177.403639	468.546145	197.183204	178.317576	465.846859	RUCRLRRLLL	10	0	2293.696492
0	5.236759	0.825215	8.760233	0	198.391589	195.930998	477.687861	195.212988	190.223339	484.116763	RUCRLRLRRR	10	0	2216.812810
0	1.682508	0.560836	74.900000	0	198.391589	195.930998	477.687861	196.278185	197.355824	478.645693	RUCRLRLRRL	10	0	1210.917980
0	4.004053	0.825215	6.841375	0	207.436155	197.899297	476.040992	211.774596	194.708933	480.245563	RUCRLRLRLR	10	0	1588.929413
0	1.048118	0.349373	74.900000	0	207.436155	197.899297	476.040992	208.290820	199.193962	476.775454	RUCRLRLRLL	10	2	743.208919
0	4.812693	0.825215	12.626088	0	207.732589	218.922892	460.294645	209.391278	225.050287	454.993339	RUCRLRLLRR	10	0	1858.022298
0	1.942454	0.647485	48.103480	0	207.732589	218.922892	460.294645	207.909696	221.668427	462.017545	RUCRLRLLRL	10	0	1351.871396
0	1.730311	0.442752	64.445926	0	207.932611	210.637370	462.947950	207.841758	210.448176	459.497537	RUCRLRLLLR	10	0	935.418122
0	1.975890	0.442752	61.876137	0	207.932611	210.637370	462.947950	210.368869	209.873895	465.223034	RUCRLRLLLL	10	0	826.499574
0	3.353846	1.117949	25.936776	0	171.180925	184.728551	475.610242	171.085625	182.552629	481.725381	RUCRLLRRRR	10	0	3017.684490
0	3.393123	1.131041	36.664544	0	171.180925	184.728551	475.610242	166.683922	182.214256	477.490485	RUCRLLRRRL	10	0	2184.777943
0	4.807235	1.570059	11.874272	0	173.148882	180.860707	468.414871	170.467227	173.769255	469.023046	RUCRLLRRLR	10	0	2376.987146
0	1.796849	0.598950	74.900000	0	173.148882	180.860707	468.414871	175.615746	179.702634	467.405297	RUCRLLRRLL	10	0	1313.429555
0	4.845848	1.335821	18.063865	0	166.463439	191.147970	458.964973	160.591836	186.240878	459.337068	RUCRLLRLRR	10	0	2139.929129
0	2.259487	0.753162	74.900000	0	166.463439	191.147970	458.964973	164.380607	193.868020	457.691514	RUCRLLRLRL	10	0	1460.789944
0	2.608972	0.586216	74.900000	0	173.332596	191.537947	457.069909	176.319539	193.094997	454.061058	RUCRLLRLLR	10	0	1236.545874
0	2.776814	0.586216	52.489783	0	173.332596	191.537947	457.069909	171.609796	187.506336	456.837102	RUCRLLRLLL	10	0	1012.301804
0	5.153127	1.026430	7.932055	0	190.628391	226.905288	454.024144	194.842508	233.174375	450.174077	RUCRLLLRRR	10	0	2505.126615
0	1.621496	0.540499	67.957318	0	190.628391	226.905288	454.024144	191.795413	225.931281	451.413405	RUCRLLLRRL	10	0	1185.290086
0	2.168156	0.478330	49.712175	0	184.224812	220.986797	457.168590	183.774556	219.223483	453.494543	RUCRLLLRLR	10	0	775.243786
0	1.176207	0.392069	74.900000	0	184.224812	220.986797	457.168590	182.526787	221.585433	457.753020	RUCRLLLRLL	10	2	602.255503
0	2.737235	0.662359	17.948780	0	181.882863	208.798351	469.395730	181.148323	206.055755	473.525810	RUCRLLLLRR	10	0	1101.999432
0	1.425280	0.475093	74.900000	0	181.882863	208.798351	469.395730	180.300482	210.237748	470.288170	RUCRLLLLRL	10	0	653.511291
0	1.747982	0.496574	74.900000	0	185.943720	210.624519	465.644998	187.285089	209.493805	462.944638	RUCRLLLLLR	10	0	711.174052
0	2.093049	0.496574	53.539135	0	185.943720	210.624519	465.644998	187.666232	213.206530	467.091545	RUCRLLLLLL	10	0	563.813663
0	5.069253	1.340923	20.084340	0	139.392247	210.844701	465.525041	135.608302	204.018564	463.240291	RUCLLRRRRR	10	0	3600.719073
0	2.403043	0.801014	74.900000	0	139.392247	210.844701	465.525041	138.915960	212.403057	461.183921	RUCLLRRRRL	10	0	2658.893978
0	2.806591	0.935530	44.698640	0	136.569198	213.462425	472.496096	132.498302	215.213133	472.263487	RUCLLRRRLR	10	0	2549.975429
0	3.758262	1.252754	32.697102	0	136.569198	213.462425	472.496096	133.239710	209.274354	475.759156	RUCLLRRRLL	10	0	2479.498721
0	3.869024	1.289675	21.768404	0	150.798574	205.398361	480.963232	150.657071	201.206909	486.593993	RUCLLRRLRR	10	0	3831.370117
0	4.348821	1.449607	29.076086	0	150.798574	205.398361	480.963232	148.933332	198.791726	480.558235	RUCLLRRLRL	10	0	2601.231217
0	4.464113	1.236308	56.605723	0	158.165446	213.235654	473.934827	162.383478	218.483019	471.268073	RUCLLRRLLR	10	0	2678.114898
0	1.578021	0.526007	74.900000	0	158.165446	213.235654	473.934827	158.192600	211.688535	471.459848	RUCLLRRLLL	10	0	1383.906263
0	4.068197	1.356066	20.546126	0	139.545188	232.667706	498.422586	137.213012	234.208079	505.749824	RUCLLRLRRR	10	0	3953.102612
0	2.320207	0.773402	56.370390	0	139.545188	232.667706	498.422586	136.990271	235.180448	497.440394	RUCLLRLRRL	10	0	2921.579889
0	4.278384	1.426128	28.284433	0	138.884954	224.740349	497.003237	137.637590	220.341268	503.306354	RUCLLRLRLR	10	0	3485.393551
0	3.265837	1.088612	57.365835	0	138.884954	224.740349	497.003237	133.924488	224.103062	495.390969	RUCLLRLRLL	10	0	2569.196349
0	3.946732	0.872721	20.283834	0	159.725099	232.306589	484.125947	164.093321	234.945693	479.588612	RUCLLRLLRR	10	0	2947.207782
0	2.001169	0.667056	64.593609	0	159.725099	232.306589	484.125947	159.854813	235.276958	485.489560	RUCLLRLLRL	10	0	1556.894546
0	4.108240	0.872721	13.324925	0	153.955717	223.084720	491.238936	154.026688	217.022503	494.177922	RUCLLRLLLR	10	0	2261.661624
0	2.746178	0.872721	35.036502	0	153.955717	223.084720	491.238936	153.554562	221.537624	496.345248	RUCLLRLLLL	10	0	1358.278369
0	4.748593	1.582864	26.530460	0	110.699579	261.167040	447.016013	106.220037	267.174898	446.524514	RUCLLLRRRR	10	0	4427.218647
0	4.973152	1.657717	27.052470	0	110.699579	261.167040	447.016013	103.254933	261.281088	443.832447	RUCLLLRRRL	10	0	4151.718789
0	3.104422	0.884425	41.243452	0	120.924960	258.998940	446.046828	124.001657	262.596794	444.417819	RUCLLLRRLR	10	0	2992.056596
0	3.373881	0.884425	74.900000	0	120.924960	258.998940	446.046828	116.633283	258.357391	442.126201	RUCLLLRRLL	10	0	1845.208351
0	3.973838	1.324613	29.035695	0	117.724936	238.668456	457.474492	111.473184	238.401963	456.804695	RUCLLLRLRR	10	0	2883.138048
0	3.256221	1.085407	37.993601	0	117.724936	238.668456	457.474492	115.640966	234.830635	460.918875	RUCLLLRLRL	10	0	2774.219500
0	4.597628	0.970610	42.617075	0	124.481608	237.690199	452.528951	119.297841	233.283447	449.303023	RUCLLLRLLR	10	0	2819.068314
0	3.252961	0.970610	74.900000	0	124.481608	237.690199	452.528951	129.354611	236.101279	452.031050	RUCLLLRLLL	10	0	2748.591606
0	4.789124	1.596375	20.020535	0	119.294546	253.394970	475.702596	113.035154	257.561326	476.790097	RUCLLLLRRR	10	0	3421.323817
0	3.133349	1.044450	61.485911	0	119.294546	253.394970	475.702596	116.093708	249.727548	476.850488	RUCLLLLRRL	10	0	2037.417554
0	3.282622	1.094207	24.165181	0	125.819757	250.314404	480.735641	124.160089	251.592564	486.741777	RUCLLLLRLR	10	0	3267.556454
0	2.376981	0.792327	64.666818	0	125.819757	250.314404	480.735641	125.347653	246.696479	481.865836	RUCLLLLRLL	10	0	2043.824527
0	3.962709	0.941063	15.036838	0	143.587081	256.704391	463.234840	149.369003	256.772373	460.192213	RUCLLLLLRR	10	0	2447.463854
0	2.064923	0.688308	66.296613	0	143.587081	256.704391	463.234840	145.718783	255.350125	465.850067	RUCLLLLLRL	10	0	1608.150333
0	5.421453	0.941063	12.617404	0	131.149262	259.944561	463.623652	123.898284	264.507827	463.646191	RUCLLLLLLR	10	0	1761.917696
0	2.477113	0.825704	42.127049	0	131.149262	259.944561	463.623652	130.320169	262.878981	460.517048	RUCLLLLLLL	10	0	1255.766794
0	3.274674	1.091558	45.929094	0	118.466597	240.822882	410.134139	117.254532	237.154804	405.776420	RUCLRRRRRR	10	0	4888.520735
0	5.105058	1.701686	29.146548	0	118.466597	240.822882	410.134139	111.923725	243.621153	405.324251	RUCLRRRRRL	10	0	4625.834824
0	6.150431	2.009885	18.895187	0	114.962347	239.801317	417.354153	105.426098	240.924858	415.449780	RUCLRRRRLR	10	0	4158.125763
0	2.780412	0.926804	60.721309	0	114.962347	239.801317	417.354153	113.475720	235.911560	419.128439	RUCLRRRRLL	10	0	3414.916844
0	3.271332	1.090444	42.126264	0	130.987368	256.627624	423.401222	133.339976	260.944574	425.423844	RUCLRRRLRR	10	0	2883.138048
0	3.242155	1.080718	45.914734	0	130.987368	256.627624	423.401222	127.849025	259.575631	419.886960	RUCLRRRLRL	10	0	2716.556739
0	6.819055	1.530696	14.841168	0	124.074975	252.282472	424.890119	114.262152	256.394376	422.726346	RUCLRRRLLR	10	0	2985.649623
0	2.965906	0.988635	74.900000	0	124.074975	252.282472	424.890119	122.361732	249.716336	429.355250	RUCLRRRLLL	10	0	2293.696492
0	4.465512	1.158403	17.438333	0	170.294647	251.024326	434.414296	177.132987	252.709637	434.972544	RUCLRRLRRR	10	0	3100.975145
0	2.105584	0.701861	73.392862	0	170.294647	251.024326	434.414296	170.494545	249.272540	437.985649	RUCLRRLRRL	10	0	2056.638474
0	2.851602	0.950534	21.751625	0	162.403136	255.409014	432.114021	162.689166	259.825600	431.040936	RUCLRRLRLR	10	0	2005.382687
0	1.760745	0.586915	62.912066	0	162.403136	255.409014	432.114021	160.628611	256.172423	434.648507	RUCLRRLRLL	10	0	1351.871396
0	3.511000	0.965266	23.262098	0	162.042574	244.302741	419.045414	167.221571	244.585618	416.551752	RUCLRRLLRR	10	0	1934.905979
0	2.267157	0.755719	74.900000	0	162.042574	244.302741	419.045414	161.252687	240.992211	417.629027	RUCLRRLLRL	10	0	1198.104033
0	3.187879	0.899710	33.313827	0	155.308947	246.392255	417.481336	152.155447	244.191259	413.362817	RUCLRRLLLR	10	0	1627.371254
0	2.093215	0.697738	73.139673	0	155.308947	246.392255	417.481336	155.428611	249.592110	416.431144	RUCLRRLLLL	10	0	1422.348104
0	5.291174	1.763725	14.547610	0	128.452967	205.202032	407.422612	124.118821	200.480248	400.626556	RUCLRLRRRR	10	0	4222.195497
0	3.914291	1.304764	26.078459	0	128.452967	205.202032	407.422612	124.546829	200.406092	407.497968	RUCLRLRRRL	10	0	3261.149481
0	5.434111	1.691971	13.484840	0	127.759521	213.705147	409.177227	119.417431	213.349650	406.637586	RUCLRLRRLR	10	0	3280.370401
0	1.847852	0.615951	74.900000	0	127.759521	213.705147	409.177227	128.228162	215.064933	405.960894	RUCLRLRRLL	10	0	2261.661624
0	4.281650	0.933311	25.934798	0	155.508760	222.338671	417.542409	161.016958	225.277671	420.843531	RUCLRLRLRR	10	0	2409.022013
0	2.509510	0.836503	72.613567	0	155.508760	222.338671	417.542409	156.165120	223.147420	412.699595	RUCLRLRLRL	10	0	1883.650191
0	2.778789	0.781224	30.984022	0	149.437653	215.184233	417.138984	148.039911	211.966210	413.796793	RUCLRLRLLR	10	0	1242.952847
0	1.586534	0.528845	70.126107	0	149.437653	215.184233	417.138984	150.357215	213.865378	419.573713	RUCLRLRLLL	10	0	1191.697060
0	4.782695	1.594232	20.112457	0	129.133971	205.287784	430.622937	122.858507	202.175014	427.031575	RUCLRLLRRR	10	0	3280.370401
0	4.364973	1.454991	30.243315	0	129.133971	205.287784	430.622937	126.372288	199.080764	432.134598	RUCLRLLRRL	10	0	2453.870828
0	3.625683	1.135562	15.672400	0	131.690453	214.384946	433.354751	126.320224	215.947634	431.780708	RUCLRLLRLR	10	0	2152.743076
0	1.322046	0.440682	69.940033	0	131.690453	214.384946	433.354751	131.156158	214.720024	435.875492	RUCLRLLRLL	10	0	1697.847962
0	5.247389	1.004036	9.280966	0	146.863505	207.064436	438.363826	143.324645	199.761092	440.519230	RUCLRLLLRR	10	0	2742.184632
0	2.392638	0.797546	41.381146	0	146.863505	207.064436	438.363826	146.329457	204.076216	435.510872	RUCLRLLLRL	10	0	1467.196918
0	4.792163	1.004036	32.253035	0	156.331033	215.620227	442.073242	162.225145	220.276115	443.294874	RUCLRLLLLR	10	0	2415.428987
0	1.082663	0.360888	74.900000	0	156.331033	215.620227	442.073242	155.949554	216.680167	443.702972	RUCLRLLLLL	10	2	1415.941130
0	4.133468	1.377823	25.416618	0	139.576369	298.893453	536.021945	137.635768	304.486337	539.515812	RUBLRRRRRR	10	0	2421.835960
0	4.024706	1.341569	27.653588	0	139.576369	298.893453	536.021945	137.743593	299.743871	543.654393	RUBLRRRRRL	10	0	2300.103465
0	3.713123	1.054458	74.900000	0	147.649760	293.637326	529.163027	151.017011	291.792888	523.547077	RUBLRRRRLR	10	0	1877.243218
0	1.995050	0.665017	71.754138	0	147.649760	293.637326	529.163027	148.597042	290.697366	529.962487	RUBLRRRRLL	10	0	1069.964564
0	4.269076	1.176988	25.765081	0	135.773038	283.307703	531.956337	132.762406	281.629948	539.296182	RUBLRRRLRR	10	0	2261.661624
0	2.371119	0.790373	74.900000	0	135.773038	283.307703	531.956337	137.441933	280.069537	530.846290	RUBLRRRLRL	10	0	1774.731643
0	3.792249	1.264083	25.287173	0	131.224750	288.301486	529.809038	127.460583	291.012162	534.611156	RUBLRRRLLR	10	0	1966.940846
0	2.424295	0.808098	53.254520	0	131.224750	288.301486	529.809038	127.866100	286.784016	528.485423	RUBLRRRLLL	10	0	1640.185201
0	3.620733	1.206911	22.014730	0	138.906179	312.601803	520.071539	137.766201	316.142989	525.573486	RUBLRRLRRR	10	0	2620.452137
0	4.328849	1.442950	20.164201	0	138.906179	312.601803	520.071539	136.618976	318.990114	521.170880	RUBLRRLRRL	10	0	2383.394120
0	3.849572	0.984839	60.357630	0	145.970264	306.475617	512.644077	150.287564	303.006992	509.458068	RUBLRRLRLR	10	0	1896.464138
0	1.376134	0.458711	70.584902	0	145.970264	306.475617	512.644077	145.613619	308.516831	511.808918	RUBLRRLRLL	10	0	1140.441272
0	3.682677	1.227559	30.586399	0	127.031854	299.930990	514.581059	123.440496	303.681864	517.905868	RUBLRRLLRR	10	0	2037.417554
0	3.193663	1.064554	41.606357	0	127.031854	299.930990	514.581059	122.510927	297.722295	515.077461	RUBLRRLLRL	10	0	1800.359537
0	2.309807	0.734419	74.900000	0	131.152632	299.024313	508.088066	132.116015	297.070770	504.381118	RUBLRRLLLR	10	0	1486.417838
0	3.478825	0.734419	36.027223	0	131.152632	299.024313	508.088066	126.507868	301.811135	506.899201	RUBLRRLLLL	10	0	1460.789944
0	3.412042	0.976365	22.304957	0	158.022518	264.599907	491.358495	162.079640	261.588976	488.974774	RUBLRLRRRR	10	0	1588.929413
0	1.644843	0.548281	69.102308	0	158.022518	264.599907	491.358495	156.748439	264.409705	488.501221	RUBLRLRRRL	10	0	1339.057449
0	2.286752	0.762251	39.801359	0	159.594509	269.217116	494.622585	161.163812	272.143468	492.818221	RUBLRLRRLR	10	0	1262.173768
0	2.349114	0.783038	39.744258	0	159.594509	269.217116	494.622585	163.175455	268.340686	495.173551	RUBLRLRRLL	10	0	1230.138900
0	4.978368	0.976365	12.929871	0	140.189705	262.665045	511.786371	134.821931	260.001730	518.238039	RUBLRLRLRR	10	0	1896.464138
0	1.744988	0.581663	74.900000	0	140.189705	262.665045	511.786371	140.406390	260.087988	510.575096	RUBLRLRLRL	10	0	1210.917980
0	3.657029	0.820078	23.573993	0	144.332014	266.758827	511.468965	141.001383	266.403122	517.429205	RUBLRLRLLR	10	0	1178.883113
0	1.744979	0.581660	74.900000	0	144.332014	266.758827	511.468965	146.772499	267.053298	513.050415	RUBLRLRLLL	10	0	1031.522724
0	2.909809	0.969936	25.409997	0	124.307583	272.520756	506.686950	122.435446	271.713171	511.903209	RUBLRLLRRR	10	0	1787.545590
0	2.681521	0.893840	33.559564	0	124.307583	272.520756	506.686950	121.151358	269.730326	507.264936	RUBLRLLRRL	10	0	1505.638758
0	4.341882	1.447294	11.644206	0	121.484006	278.586751	501.133484	114.819456	280.160002	500.585901	RUBLRLLRLR	10	0	2095.080315
0	1.651988	0.550663	74.513937	0	121.484006	278.586751	501.133484	121.892626	281.152050	501.462313	RUBLRLLRLL	10	0	1153.255219
0	4.177623	0.857635	28.605875	0	130.933656	277.165612	491.358638	124.544764	277.870106	489.451990	RUBLRLLLRR	10	0	1146.848246
0	2.701273	0.857635	74.900000	0	130.933656	277.165612	491.358638	132.741423	280.655598	489.250618	RUBLRLLLRL	10	0	961.046016
0	2.417816	0.648268	55.600928	0	133.650926	272.299351	491.424955	130.367478	270.346277	491.495998	RUBLRLLLLR	10	0	999.487857
0	2.318155	0.648268	62.036061	0	133.650926	272.299351	491.424955	136.298450	271.108558	488.597078	RUBLRLLLLL	10	0	973.859963
0	4.654273	1.510886	16.033542	0	120.488763	301.551687	468.394596	114.268012	304.785056	471.208750	RUBLLRRRRR	10	0	3248.335534
0	2.177084	0.725695	74.900000	0	120.488763	301.551687	468.394596	122.106413	304.587161	468.301204	RUBLLRRRRL	10	0	1922.092032
0	4.928944	1.522803	15.049083	0	119.694667	297.726108	459.920089	112.534100	298.616256	456.207750	RUBLLRRRLR	10	0	3036.905411
0	2.091365	0.697122	74.900000	0	119.694667	297.726108	459.920089	120.988435	298.352856	456.153794	RUBLLRRRLL	10	0	1864.429271
0	4.308528	1.020581	26.695714	0	124.065881	287.072355	467.064873	117.468100	286.689672	464.992665	RUBLLRRLRR	10	0	1883.650191
0	2.465390	0.821797	74.900000	0	124.065881	287.072355	467.064873	125.337375	283.540023	465.746730	RUBLLRRLRL	10	0	1505.638758
0	4.538735	1.030184	21.249008	0	124.141199	289.791159	473.407915	117.391650	290.921560	476.125277	RUBLLRRLLR	10	0	1941.312952
0	2.557106	0.852369	74.900000	0	124.141199	289.791159	473.407915	125.588677	288.782371	478.008914	RUBLLRRLLL	10	0	1409.534157
0	4.706093	1.238427	9.063619	0	165.304774	276.580309	458.998943	172.092590	274.050929	456.867695	RUBLLRLRRR	10	0	2569.196349
0	2.028681	0.676227	46.506082	0	165.304774	276.580309	458.998943	167.458112	275.591750	461.732039	RUBLLRLRRL	10	0	1294.208635
0	1.999510	0.596618	57.503168	0	156.025861	277.353214	461.574693	154.963665	277.205579	465.336350	RUBLLRLRLR	10	0	1210.917980
0	1.746190	0.582063	56.403603	0	156.025861	277.353214	461.574693	154.653231	275.264500	460.094530	RUBLLRLRLL	10	0	1121.220352
0	2.759093	0.781365	33.154513	0	146.041305	286.721538	451.664285	142.310253	287.732068	449.111391	RUBLLRLLRR	10	0	1499.231785
0	2.436329	0.781365	70.235915	0	146.041305	286.721538	451.664285	148.076731	284.931624	448.203766	RUBLLRLLRL	10	0	986.673910
0	2.229431	0.730173	64.707122	0	150.945757	289.527302	456.189185	149.806989	292.765218	457.194906	RUBLLRLLLR	10	0	1101.999432
0	2.834999	0.730173	49.427750	0	150.945757	289.527302	456.189185	155.265591	289.341226	454.704815	RUBLLRLLLL	10	0	1031.522724
0	4.701297	1.311453	13.871498	0	143.073457	320.565389	496.972948	139.204447	325.672567	501.732487	RUBLLLRRRR	10	0	2748.591606
0	2.230623	0.743541	74.900000	0	143.073457	320.565389	496.972948	144.766271	319.759648	500.750889	RUBLLLRRRL	10	0	1595.336387
0	3.995774	1.307226	25.438731	0	147.141031	322.821536	492.658382	145.843461	328.921218	493.912714	RUBLLLRRLR	10	0	1992.568740
0	2.284161	0.761387	58.527462	0	147.141031	322.821536	492.658382	150.573670	323.894382	493.049044	RUBLLLRRLL	10	0	1755.510723
0	4.784621	1.413619	15.986723	0	131.945136	313.835181	488.227854	125.498046	317.179281	490.888996	RUBLLLRLRR	10	0	2524.347535
0	2.510408	0.836803	74.900000	0	131.945136	313.835181	488.227854	130.376033	310.252833	489.070142	RUBLLLRLRL	10	0	1396.720210
0	4.003523	1.111919	21.567969	0	135.458958	316.721743	482.814628	131.965901	321.996555	482.761058	RUBLLLRLLR	10	0	1825.987430
0	1.608318	0.536106	74.900000	0	135.458958	316.721743	482.814628	135.352348	316.287670	479.648125	RUBLLLRLLL	10	0	1723.475855
0	3.901596	0.943171	20.882996	0	168.288157	293.054861	474.627395	173.264297	290.911650	470.903134	RUBLLLLRRR	10	0	1415.941130
0	2.331760	0.777253	48.134490	0	168.288157	293.054861	474.627395	168.936736	289.539131	475.757228	RUBLLLLRRL	10	0	1134.034299
0	2.483376	0.576988	48.697365	0	164.817126	298.491023	480.056856	165.920491	302.064398	481.562171	RUBLLLLRLR	10	0	890.569308
0	1.736536	0.576988	74.900000	0	164.817126	298.491023	480.056856	163.451810	297.657716	482.878945	RUBLLLLRLL	10	0	845.720494
0	2.309587	0.556566	68.490461	0	158.341211	304.371056	471.362252	154.989820	305.313317	469.975115	RUBLLLLLRR	10	0	1031.522724
0	2.636367	0.556566	61.825355	0	158.341211	304.371056	471.362252	161.551941	302.832871	468.623650	RUBLLLLLRL	10	0	922.604175
0	2.621272	0.873757	30.643262	0	160.083596	310.120902	474.761548	158.975648	314.101299	475.136668	RUBLLLLLLR	10	0	980.266936
0	2.516062	0.838687	41.339336	0	160.083596	310.120902	474.761548	163.354223	312.342460	474.229287	RUBLLLLLLL	10	0	788.057733
0	4.905360	1.635120	22.541663	0	161.076632	316.976755	553.068790	155.813880	316.873707	560.270904	RUBRRRRRRR	10	0	4151.718789
0	3.451159	1.150386	44.697308	0	161.076632	316.976755	553.068790	162.510521	320.070515	558.455617	RUBRRRRRRL	10	0	3216.300667
0	4.230218	1.369154	28.474082	0	163.208706	321.295282	544.019971	158.636554	325.979140	545.739076	RUBRRRRRLR	10	0	2601.231217
0	2.823626	0.941209	65.771654	0	163.208706	321.295282	544.019971	166.632142	324.157043	544.057266	RUBRRRRRLL	10	0	2037.417554
0	3.142975	0.905609	55.226011	0	164.909282	302.003942	533.071893	166.194990	298.252559	529.287151	RUBRRRRLRR	10	0	1659.406121
0	3.259379	0.905609	59.951120	0	164.909282	302.003942	533.071893	161.985232	300.689285	538.173937	RUBRRRRLRL	10	0	1518.452705
0	1.877378	0.625793	55.972214	0	162.002943	309.467302	533.977441	161.243296	311.918633	532.093568	RUBRRRRLLR	10	0	1172.476140
0	3.668280	0.906336	29.838879	0	162.002943	309.467302	533.977441	157.527407	310.700894	538.371080	RUBRRRRLLL	10	0	999.487857
0	4.340322	1.446774	21.845069	0	174.628555	326.926483	521.697543	171.134195	332.796568	522.473893	RUBRRRLRRR	10	0	2268.068598
0	2.604055	0.868018	56.593887	0	174.628555	326.926483	521.697543	176.552038	328.703419	525.715104	RUBRRRLRRL	10	0	1685.034015
0	1.951666	0.650555	55.020623	0	179.869312	323.046751	516.462392	182.906202	322.561384	516.756067	RUBRRRLRLR	10	0	1499.231785
0	3.037221	0.925191	35.921585	0	179.869312	323.046751	516.462392	180.628254	327.388051	514.056483	RUBRRRLRLL	10	0	1345.464422
0	3.834211	0.733492	41.930735	0	172.560410	308.922559	508.072864	173.740658	303.052065	506.901071	RUBRRRLLRR	10	0	1742.696776
0	1.468011	0.489337	74.900000	0	172.560410	308.922559	508.072864	173.876410	309.620249	505.821962	RUBRRRLLRL	10	0	1089.185485
0	4.828744	0.733492	15.891894	0	170.081192	317.442609	513.228112	167.028972	324.295608	511.461331	RUBRRRLLLR	10	0	1492.824812
0	2.952009	0.733492	34.554155	0	170.081192	317.442609	513.228112	166.509585	319.587304	515.884693	RUBRRRLLLL	10	0	1178.883113
0	5.075931	1.691977	6.511057	0	184.472684	314.402759	554.091020	181.926568	317.014191	563.132781	RUBRRLRRRR	10	0	3639.160914
0	1.601497	0.533832	74.900000	0	184.472684	314.402759	554.091020	183.915768	316.785744	553.274504	RUBRRLRRRL	10	0	1351.871396
0	3.285814	1.095271	28.639135	0	191.818055	313.552822	546.218162	195.468014	314.618941	550.693313	RUBRRLRRLR	10	0	1909.278085
0	2.445598	0.815199	61.675303	0	191.818055	313.552822	546.218162	192.512851	316.920684	543.985943	RUBRRLRRLL	10	0	1396.720210
0	3.140386	0.604727	44.280670	0	183.882713	298.562811	532.615472	182.947019	295.011600	528.391023	RUBRRLRLRR	10	0	1178.883113
0	2.945621	0.604727	72.007602	0	183.882713	298.562811	532.615472	180.771294	299.040464	536.955395	RUBRRLRLRL	10	0	922.604175
0	1.962889	0.604727	59.817031	0	189.151245	301.050307	536.742014	192.217704	300.939750	536.166947	RUBRRLRLLR	10	0	736.801946
0	1.906500	0.604727	40.466305	0	189.151245	301.050307	536.742014	189.559434	302.036245	540.307834	RUBRRLRLLL	10	0	634.290371
0	2.887017	0.962339	36.761084	0	202.586184	308.780672	524.100092	206.691437	308.981645	526.606174	RUBRRLLRRR	10	0	1403.127183
0	2.931942	0.977314	39.017291	0	202.586184	308.780672	524.100092	202.484393	312.722062	527.180055	RUBRRLLRRL	10	0	1313.429555
0	2.258877	0.752959	37.289149	0	199.560971	309.359532	517.834049	201.802540	311.568911	515.702557	RUBRRLLRLR	10	0	1204.511007
0	2.017844	0.672615	48.591728	0	199.560971	309.359532	517.834049	197.621288	311.879249	518.135724	RUBRRLLRLL	10	0	1089.185485
0	3.419722	0.960644	14.107724	0	196.814049	291.875703	510.770086	193.775824	287.849792	508.314152	RUBRRLLLRR	10	0	1524.859679
0	1.294944	0.431648	74.900000	0	196.814049	291.875703	510.770086	198.002814	291.730841	508.669993	RUBRRLLLRL	10	0	999.487857
0	3.390418	0.960644	15.691186	0	205.387765	295.932521	516.154510	210.728017	295.893690	515.608318	RUBRRLLLLR	10	0	1518.452705
0	1.881159	0.627053	52.302531	0	205.387765	295.932521	516.154510	206.720330	295.967732	519.517363	RUBRRLLLLL	10	0	935.418122
0	3.576235	0.932197	18.561636	0	221.507766	285.680427	488.407769	226.795015	286.423485	490.752276	RUBRLRRRRR	10	0	1262.173768
0	1.914687	0.638229	59.456475	0	221.507766	285.680427	488.407769	223.016424	283.555315	486.462309	RUBRLRRRRL	10	0	871.348388
0	2.647125	0.599114	70.484879	0	214.247068	286.051190	490.950324	210.633448	283.945507	490.844751	RUBRLRRRLR	10	0	1082.778511
0	2.528692	0.599114	58.464178	0	214.247068	286.051190	490.950324	215.756084	288.145747	494.810717	RUBRLRRRLL	10	0	980.266936
0	2.909425	0.969808	17.964747	0	216.698329	296.525215	487.928873	218.878998	299.305129	491.652324	RUBRLRRLRR	10	0	1025.115750
0	1.556892	0.518964	54.697369	0	216.698329	296.525215	487.928873	215.604838	298.725748	487.773253	RUBRLRRLRL	10	0	723.987999
0	2.139548	0.713183	49.669267	0	218.796498	294.166240	481.385284	218.880756	296.942601	478.945456	RUBRLRRLLR	10	0	896.976282
0	2.739860	0.913287	38.801590	0	218.796498	294.166240	481.385284	222.986169	293.552376	480.241697	RUBRLRRLLL	10	0	852.127468
0	2.839026	0.946342	36.245554	0	216.406897	280.430190	468.365041	220.114797	282.952725	468.202258	RUBRLRLRRR	10	0	1069.964564
0	2.760802	0.920267	40.924983	0	216.406897	280.430190	468.365041	219.413171	277.656824	466.443541	RUBRLRLRRL	10	0	993.080883
0	3.084544	0.692533	36.401875	0	209.604664	280.719505	465.950416	208.642250	278.152251	460.849702	RUBRLRLRLR	10	0	935.418122
0	2.040122	0.680041	74.900000	0	209.604664	280.719505	465.950416	208.904322	283.840409	465.438821	RUBRLRLRLL	10	0	839.313521
0	3.062315	0.958784	36.370728	0	202.273539	271.876921	469.775795	202.461901	268.739486	465.118811	RUBRLRLLRR	10	0	1153.255219
0	2.458767	0.819589	65.583996	0	202.273539	271.876921	469.775795	198.816178	271.063139	471.769587	RUBRLRLLRL	10	0	935.418122
0	1.890216	0.487050	73.810641	0	205.406566	273.224875	473.685641	203.774781	272.734925	476.790824	RUBRLRLLLR	10	0	685.546158
0	2.307079	0.487050	55.455934	0	205.406566	273.224875	473.685641	207.992402	271.141872	471.780249	RUBRLRLLLL	10	0	634.290371
0	4.282823	1.427608	16.879831	0	185.684386	316.604820	489.296559	183.860424	322.834261	491.722334	RUBRLLRRRR	10	0	1544.080599
0	2.025689	0.675230	46.489809	0	185.684386	316.604820	489.296559	183.120435	317.858970	487.462249	RUBRLLRRRL	10	0	1307.022582
0	2.306590	0.533835	47.765330	0	187.249256	309.037324	490.280570	185.636121	305.768663	490.290730	RUBRLLRRLR	10	0	858.534441
0	1.981503	0.533835	74.900000	0	187.249256	309.037324	490.280570	186.728922	311.131505	493.152355	RUBRLLRRLL	10	0	563.813663
0	3.627596	0.838737	24.669479	0	200.151814	310.065257	492.983388	201.877890	314.802606	496.435718	RUBRLLRLRR	10	0	1262.173768
0	2.146073	0.715358	74.900000	0	200.151814	310.065257	492.983388	201.368881	307.717169	495.670150	RUBRLLRLRL	10	0	941.825096
0	2.099723	0.699908	39.459812	0	201.326765	311.171003	487.533043	204.415639	311.480224	486.049896	RUBRLLRLLR	10	0	916.197202
0	2.411327	0.803776	37.499211	0	201.326765	311.171003	487.533043	201.765290	314.945679	487.175210	RUBRLLRLLL	10	0	832.906547
0	2.501123	0.639423	39.656046	0	197.150455	301.449732	473.183309	200.335802	303.783660	472.970148	RUBRLLLRRR	10	0	788.057733
0	2.263152	0.639423	56.525508	0	197.150455	301.449732	473.183309	194.786427	303.954455	471.963832	RUBRLLLRRL	10	0	666.325238
0	2.339142	0.639423	18.924055	0	196.861851	295.871236	469.728082	196.381900	294.252319	465.566427	RUBRLLLRLR	10	0	909.790228
0	1.393798	0.464599	74.900000	0	196.861851	295.871236	469.728082	199.034141	296.113916	469.384587	RUBRLLLRLL	10	0	506.150902
0	2.114933	0.639423	29.094728	0	190.106026	289.238197	478.872168	189.061963	286.782588	481.419169	RUBRLLLLRR	10	0	775.243786
0	1.953810	0.639423	45.044390	0	190.106026	289.238197	478.872168	189.921393	286.716252	476.629968	RUBRLLLLRL	10	0	576.627610
0	2.129576	0.639423	23.546638	0	188.259894	296.038853	477.998035	186.369270	298.540645	476.452154	RUBRLLLLLR	10	0	480.523008
0	1.454053	0.484684	49.164083	0	188.259894	296.038853	477.998035	186.611109	296.464691	479.950545	RUBRLLLLLL	10	0	371.604460
0	5.422599	1.807533	29.276758	0	203.009477	271.775111	597.061771	200.932543	271.506862	607.578124	RUALRRRRRR	10	0	7848.542464
0	4.832869	1.610956	33.494415	0	203.009477	271.775111	597.061771	200.824734	278.322538	601.198967	RUALRRRRRL	10	0	7803.693650
0	4.956974	1.346362	25.360703	0	212.132488	267.842646	589.300574	216.973673	267.081778	597.034842	RUALRRRRLR	10	0	4843.671921
0	2.540577	0.846859	74.900000	0	212.132488	267.842646	589.300574	214.188571	270.484225	586.495232	RUALRRRRLL	10	0	4068.428134
0	5.077550	1.692517	25.465456	0	211.545032	250.010858	591.034970	211.660955	247.878515	600.823821	RUALRRRLRR	10	0	4965.404416
0	4.051941	1.350647	38.349618	0	211.545032	250.010858	591.034970	217.118401	247.787198	593.863181	RUALRRRLRL	10	0	4311.893125
0	2.789916	0.929972	56.469160	0	202.830831	249.326321	582.275986	201.282214	246.219711	578.835821	RUALRRRLLR	10	0	5035.881124
0	4.481026	1.266187	39.597781	0	202.830831	249.326321	582.275986	198.992874	247.380793	589.393717	RUALRRRLLL	10	0	4100.463002
0	4.624645	1.541548	30.491363	0	231.304652	255.702612	566.980268	234.428177	251.788284	573.716754	RUALRRLRRR	10	0	4235.009444
0	3.837760	1.279253	42.609264	0	231.304652	255.702612	566.980268	235.318805	259.333795	570.442097	RUALRRLRRL	10	0	3824.963144
0	2.926161	0.975387	45.184899	0	230.899318	257.561124	555.354194	233.428086	255.885347	550.937295	RUALRRLRLR	10	0	2895.951995
0	3.358870	1.119623	39.302368	0	230.899318	257.561124	555.354194	234.995826	260.861391	556.250158	RUALRRLRLL	10	0	2825.475287
0	3.253071	0.956529	39.201200	0	213.970779	249.736737	545.655275	209.627013	249.545678	542.184074	RUALRRLLRR	10	0	2819.068314
0	2.931623	0.956529	63.709097	0	213.970779	249.736737	545.655275	217.222585	248.823753	541.642133	RUALRRLLRL	10	0	2171.963996
0	3.874353	0.956529	27.589642	0	215.521852	246.049963	556.611349	218.131252	242.165125	561.607626	RUALRRLLLR	10	0	2825.475287
0	2.610948	0.870316	71.281117	0	215.521852	246.049963	556.611349	211.693111	244.512478	556.650559	RUALRRLLLL	10	0	2050.231501
0	4.379578	1.459859	19.429826	0	204.151937	291.394718	571.192210	201.564776	292.915486	579.085074	RUALRLRRRR	10	0	3812.149197
0	5.612735	1.870912	15.307730	0	204.151937	291.394718	571.192210	203.315094	297.671019	579.053104	RUALRLRRRL	10	0	3748.079462
0	3.272832	1.047605	16.481378	0	212.049153	285.013085	559.857341	217.054492	286.233851	560.431405	RUALRLRRLR	10	0	2562.789376
0	2.635499	0.878500	74.900000	0	212.049153	285.013085	559.857341	213.720631	281.615632	557.661891	RUALRLRRLL	10	0	1960.533873
0	6.092680	1.271053	18.944757	0	201.657147	288.822654	552.248073	199.348007	295.868799	560.021020	RUALRLRLRR	10	0	2325.731359
0	2.858312	0.952771	74.900000	0	201.657147	288.822654	552.248073	197.354706	287.761701	551.140377	RUALRLRLRL	10	0	1896.464138
0	3.327398	0.837957	33.094400	0	207.966470	287.462751	545.784831	211.187818	291.469714	547.180423	RUALRLRLLR	10	0	1614.557307
0	2.118789	0.706263	74.900000	0	207.966470	287.462751	545.784831	208.171081	286.844752	541.628119	RUALRLRLLL	10	0	1390.313236
0	2.820210	0.940070	41.750794	0	213.092302	265.595153	511.145376	209.073605	264.211761	509.448046	RUALRLLRRR	10	0	2812.661340
0	3.095095	1.031698	45.414493	0	213.092302	265.595153	511.145376	214.964472	262.875808	506.578135	RUALRLLRRL	10	0	2396.208067
0	4.373662	1.083884	24.943986	0	218.270191	271.556531	511.549985	223.088059	272.113768	505.317900	RUALRLLRLR	10	0	2543.568456
0	2.696589	0.898863	74.900000	0	218.270191	271.556531	511.549985	216.985452	275.613397	511.834337	RUALRLLRLL	10	0	1793.952563
0	2.896578	0.965526	35.493043	0	229.093093	274.092498	526.706856	231.620363	276.236907	530.702424	RUALRLLLRR	10	0	2274.475571
0	3.393485	1.131162	33.235283	0	229.093093	274.092498	526.706856	233.616603	276.039299	524.020375	RUALRLLLRL	10	0	2056.638474
0	3.401517	0.986242	26.437167	0	227.470426	268.060346	525.254543	231.742142	265.871236	522.192274	RUALRLLLLR	10	0	2268.068598
0	1.807137	0.602379	73.128999	0	227.470426	268.060346	525.254543	227.950643	267.200078	528.646919	RUALRLLLLL	10	0	1986.161766
0	5.811674	1.794970	23.556740	0	173.676514	287.261160	583.371104	173.882078	289.925793	594.491433	RUALLRRRRR	10	0	5888.008591
0	3.122438	1.040813	72.701196	0	173.676514	287.261160	583.371104	175.849484	291.293009	581.047802	RUALLRRRRL	10	0	4587.392983
0	4.378960	1.459653	27.446540	0	165.992132	287.113703	582.170335	161.485294	287.726901	588.770711	RUALLRRRLR	10	0	4170.939709
0	4.262355	1.420785	31.739282	0	165.992132	287.113703	582.170335	163.518828	293.134434	584.363634	RUALLRRRLL	10	0	3754.486436
0	5.132481	1.393802	22.202284	0	174.561721	265.033697	578.032575	174.900161	263.130274	588.001668	RUALLRRLRR	10	0	4587.392983
0	2.760018	0.920006	74.900000	0	174.561721	265.033697	578.032575	177.556212	262.175858	576.292985	RUALLRRLRL	10	0	3248.335534
0	3.989208	1.329736	20.380086	0	166.725224	266.508876	574.740906	162.006452	266.525480	580.031365	RUALLRRLLR	10	0	3305.998295
0	2.160163	0.720054	63.439535	0	166.725224	266.508876	574.740906	165.060471	263.834166	573.077428	RUALLRRLLL	10	0	2376.987146
0	4.592088	1.530696	21.528737	0	153.496925	277.111049	559.062130	149.838866	282.368606	563.379571	RUALLRLRRR	10	0	3241.928561
0	3.699326	1.233109	42.682385	0	153.496925	277.111049	559.062130	148.976978	275.357218	563.196102	RUALLRLRRL	10	0	2178.370970
0	3.247163	1.082388	28.409764	0	155.192151	270.183903	551.775662	151.857130	266.809452	554.249967	RUALLRLRLR	10	0	2159.150049
0	2.165374	0.721791	46.222665	0	155.192151	270.183903	551.775662	152.556732	270.145177	549.013746	RUALLRLRLL	10	0	2133.522156
0	3.383734	0.826878	29.266602	0	173.186595	275.768431	538.437254	177.655290	274.655503	534.997908	RUALLRLLRR	10	0	2306.510438
0	2.136389	0.712130	73.860446	0	173.186595	275.768431	538.437254	171.028275	275.199971	535.231390	RUALLRLLRL	10	0	1531.266652
0	3.379398	0.826878	31.811497	0	170.872181	280.412300	547.288302	168.678249	284.459238	550.714483	RUALLRLLLR	10	0	1620.964280
0	2.388014	0.796005	62.380996	0	170.872181	280.412300	547.288302	174.318614	281.948788	547.227441	RUALLRLLLL	10	0	1364.685343
0	4.616452	1.538817	11.757865	0	172.401505	242.364912	558.634070	173.121062	239.270534	566.945521	RUALLLRRRR	10	0	3229.114614
0	2.018226	0.672742	74.900000	0	172.401505	242.364912	558.634070	174.597805	244.469905	559.846195	RUALLLRRRL	10	0	1518.452705
0	3.083840	1.027947	35.150799	0	163.468320	243.213586	552.683418	159.324118	245.290955	554.585792	RUALLLRRLR	10	0	2376.987146
0	3.765698	1.255233	28.635307	0	163.468320	243.213586	552.683418	159.119896	239.505138	554.782653	RUALLLRRLL	10	0	2338.545306
0	2.835912	0.826378	74.900000	0	179.516313	241.560115	543.527014	182.564226	243.407565	540.088571	RUALLLRLRR	10	0	1659.406121
0	3.914421	0.826378	47.208746	0	179.516313	241.560115	543.527014	181.106977	237.832793	549.441837	RUALLLRLRL	10	0	1563.301519
0	3.798908	0.987939	14.111817	0	172.150514	238.269947	543.574418	168.994574	233.972395	547.065978	RUALLLRLLR	10	0	1351.871396
0	1.416871	0.472290	74.900000	0	172.150514	238.269947	543.574418	171.225524	237.648567	541.116539	RUALLLRLLL	10	0	903.383255
0	4.789168	1.176788	10.603967	0	155.588056	245.937215	530.745192	149.330005	243.057118	534.711135	RUALLLLRRR	10	0	2582.010296
0	2.101799	0.700600	47.281819	0	155.588056	245.937215	530.745192	153.509355	243.974503	528.605376	RUALLLLRRL	10	0	1473.603891
0	4.034291	1.004283	23.122954	0	159.478769	252.671724	529.969510	154.212358	253.650911	534.344640	RUALLLLRLR	10	0	1659.406121
0	1.805955	0.601985	74.900000	0	159.478769	252.671724	529.969510	159.519178	255.169235	528.222425	RUALLLLRLL	10	0	1460.789944
0	3.314814	1.104938	24.120670	0	177.116666	255.103349	511.864182	179.237466	257.020410	506.308909	RUALLLLLRR	10	0	2402.615040
0	2.635365	0.878455	43.120701	0	177.116666	255.103349	511.864182	181.017517	256.453499	512.562481	RUALLLLLRL	10	0	1806.766510
0	2.337509	0.611945	44.892658	0	171.823208	249.594134	515.002284	169.305797	248.218581	512.057078	RUALLLLLLR	10	0	1403.127183
0	1.981557	0.611945	72.671532	0	171.823208	249.594134	515.002284	174.084500	247.668523	516.257915	RUALLLLLLL	10	0	1223.731927
0	3.733160	1.244387	24.641244	0	181.237598	216.004719	541.759268	181.737295	214.269937	548.867403	RUARRRRRRR	10	0	1947.719926
0	2.660151	0.886717	45.126108	0	181.237598	216.004719	541.759268	177.475626	216.049047	544.132852	RUARRRRRRL	10	0	1608.150333
0	2.726172	0.683912	63.600403	0	186.289190	219.397081	534.817207	187.482605	222.668552	531.607207	RUARRRRRLR	10	0	1480.010865
0	3.239584	0.683912	64.505433	0	186.289190	219.397081	534.817207	188.413965	217.874672	540.388191	RUARRRRRLL	10	0	1210.917980
0	3.481333	1.160444	24.328995	0	180.967303	203.525556	530.819641	179.667021	198.193067	530.346036	RUARRRRLRR	10	0	1582.522440
0	2.702548	0.900849	35.632443	0	180.967303	203.525556	530.819641	178.879048	201.605112	534.859785	RUARRRRLRL	10	0	1441.569024
0	3.577830	0.901952	25.208306	0	186.901016	206.578131	529.032732	189.218442	202.256238	532.594023	RUARRRRLLR	10	0	1300.615608
0	1.663620	0.554540	74.900000	0	186.901016	206.578131	529.032732	188.698354	206.915815	526.642426	RUARRRRLLL	10	0	1191.697060
0	3.751322	1.250441	24.059257	0	163.730582	211.568016	527.137251	158.381453	210.978740	530.284075	RUARRRLRRR	10	0	1486.417838
0	2.696098	0.898699	41.147703	0	163.730582	211.568016	527.137251	163.176349	207.970809	529.940350	RUARRRLRRL	10	0	1281.394688
0	3.020743	0.957740	27.582904	0	166.448975	210.939594	520.799743	165.885795	206.202731	520.572153	RUARRRLRLR	10	0	1249.359821
0	1.874823	0.624941	66.199862	0	166.448975	210.939594	520.799743	163.803976	211.497090	519.264751	RUARRRLRLL	10	0	1018.708777
0	2.975426	0.805607	47.844023	0	171.967429	226.595735	517.040012	175.535787	229.187898	514.977307	RUARRRLLRR	10	0	1262.173768
0	2.348596	0.782865	64.641885	0	171.967429	226.595735	517.040012	168.710128	227.605793	515.186645	RUARRRLLRL	10	0	1166.069166
0	4.037268	0.889270	18.466732	0	166.645405	223.072351	525.615026	160.713730	222.872600	528.577664	RUARRRLLLR	10	0	1185.290086
0	1.900750	0.633583	57.856544	0	166.645405	223.072351	525.615026	167.059352	222.907356	529.374457	RUARRRLLLL	10	0	941.825096
0	4.212059	1.404020	13.830104	0	178.735140	195.775886	510.126690	177.755370	189.456960	512.466014	RUARRLRRRR	10	0	1793.952563
0	2.194648	0.731549	60.911674	0	178.735140	195.775886	510.126690	175.398907	195.604307	511.305946	RUARRLRRRL	10	0	941.825096
0	2.043323	0.662051	49.356767	0	178.853107	201.814461	505.213101	178.010372	199.020020	503.465174	RUARRLRRLR	10	0	858.534441
0	2.055341	0.662051	55.265859	0	178.853107	201.814461	505.213101	176.176905	203.648026	505.010787	RUARRLRRLL	10	0	788.057733
0	4.569449	1.414584	8.343414	0	191.143770	196.951671	509.812340	192.236638	190.076266	512.239284	RUARRLRLRR	10	0	1704.254935
0	1.714452	0.571484	74.900000	0	191.143770	196.951671	509.812340	192.779194	197.462235	512.468617	RUARRLRLRL	10	0	736.801946
0	2.073104	0.505817	48.044279	0	190.791249	203.361791	503.666780	191.386314	200.580340	501.609592	RUARRLRLLR	10	0	941.825096
0	2.178160	0.505817	74.900000	0	190.791249	203.361791	503.666780	191.891161	206.427812	502.258746	RUARRLRLLL	10	0	839.313521
0	3.388568	0.797587	29.839434	0	188.581218	228.771428	485.935229	188.870570	232.575500	481.179528	RUARRLLRRR	10	0	1114.813379
0	2.048566	0.682855	74.900000	0	188.581218	228.771428	485.935229	189.932568	226.163908	484.211580	RUARRLLRRL	10	0	922.604175
0	3.452338	0.979592	17.390845	0	188.547584	232.916820	489.519670	188.314265	238.040568	487.166564	RUARRLLRLR	10	0	1076.371538
0	1.616613	0.538871	74.900000	0	188.547584	232.916820	489.519670	190.514946	233.455783	491.466180	RUARRLLRLL	10	0	691.953132
0	2.888582	0.676035	26.229431	0	181.760409	227.331328	497.090919	179.422912	231.195093	496.247144	RUARRLLLRR	10	0	691.953132
0	1.645172	0.548391	74.900000	0	181.760409	227.331328	497.090919	183.480485	228.088996	499.364210	RUARRLLLRL	10	0	538.185769
0	2.246011	0.676035	24.401197	0	179.398786	221.732161	496.506796	176.363081	220.582154	498.323125	RUARRLLLLR	10	0	672.732211
0	1.310497	0.436832	61.001617	0	179.398786	221.732161	496.506796	178.956919	220.441650	494.534666	RUARRLLLLL	10	0	544.592742
0	4.920465	1.538102	10.272084	0	223.228619	196.819297	502.073836	228.993542	191.602003	502.180209	RUARLRRRRR	10	0	1659.406121
0	1.525197	0.508399	74.900000	0	223.228619	196.819297	502.073836	222.054159	195.197620	500.375835	RUARLRRRRL	10	0	973.859963
0	3.794829	1.264943	19.528588	0	218.799251	197.013757	507.204634	217.723300	191.416587	509.564447	RUARLRRRLR	10	0	1230.138900
0	2.256356	0.752119	46.022841	0	218.799251	197.013757	507.204634	221.308884	195.664254	509.917447	RUARLRRRLL	10	0	961.046016
0	4.487785	0.981076	12.911064	0	208.756528	204.491982	505.668405	207.548097	197.924819	508.692048	RUARLRRLRR	10	0	1210.917980
0	2.056041	0.685347	74.900000	0	208.756528	204.491982	505.668405	207.095012	205.596603	508.913856	RUARLRRLRL	10	0	756.022866
0	1.992554	0.485335	74.900000	0	209.268575	208.590201	499.384641	208.341722	211.296376	497.718832	RUARLRRLLR	10	0	826.499574
0	2.159658	0.485335	48.956909	0	209.268575	208.590201	499.384641	209.147812	205.597454	497.314118	RUARLRRLLL	10	0	768.836813
0	3.918312	1.164306	13.579887	0	210.257445	235.670473	478.481418	209.838764	240.627077	473.814471	RUARLRLRRR	10	0	1550.487572
0	1.947413	0.649138	74.900000	0	210.257445	235.670473	478.481418	210.579382	233.927834	475.297161	RUARLRLRRL	10	0	813.685627
0	2.011972	0.631531	74.900000	0	207.611696	233.121361	484.761896	205.862616	230.638135	485.951405	RUARLRLRLR	10	0	800.871680
0	2.991460	0.631531	41.874220	0	207.611696	233.121361	484.761896	205.411526	237.297034	484.425270	RUARLRLRLL	10	0	756.022866
0	3.612348	1.167903	16.744887	0	216.540811	238.953339	486.823040	217.129137	244.078980	483.731033	RUARLRLLRR	10	0	1101.999432
0	1.840186	0.613395	70.812711	0	216.540811	238.953339	486.823040	219.128370	239.391421	488.408387	RUARLRLLRL	10	0	659.918264
0	1.808144	0.477336	74.900000	0	213.679926	234.250058	491.723475	214.600011	232.360948	494.174060	RUARLRLLLR	10	0	659.918264
0	2.261067	0.477336	49.505570	0	213.679926	234.250058	491.723475	211.433119	236.912222	492.729525	RUARLRLLLL	10	0	557.406689
0	3.827730	1.225029	15.862671	0	205.652726	220.509420	540.329992	204.476784	217.518853	546.815817	RUARLLRRRR	10	0	1941.312952
0	1.867696	0.622565	74.900000	0	205.652726	220.509420	540.329992	203.413435	222.360478	540.988092	RUARLLRRRL	10	0	1089.185485
0	3.615230	1.123422	11.038428	0	211.397178	224.123177	538.893483	214.745043	224.853181	544.679095	RUARLLRRLR	10	0	1236.545874
0	1.284768	0.428256	74.900000	0	211.397178	224.123177	538.893483	211.678666	226.104421	538.459620	RUARLLRRLL	10	0	698.360105
0	2.736465	0.912155	24.415476	0	210.222923	208.850135	527.352064	211.763022	204.892520	526.319531	RUARLLRLRR	10	0	1313.429555
0	3.180293	1.060098	24.926337	0	210.222923	208.850135	527.352064	210.607742	204.810659	531.104880	RUARLLRLRL	10	0	1108.406405
0	2.104216	0.541306	74.900000	0	206.369542	213.904401	525.620191	204.245280	215.096143	522.755199	RUARLLRLLR	10	0	890.569308
0	2.564083	0.541306	41.816877	0	206.369542	213.904401	525.620191	205.148767	210.675252	528.305149	RUARLLRLLL	10	0	794.464707
0	2.754802	0.879980	14.940507	0	222.629903	236.521646	513.836353	225.019526	239.610017	511.400822	RUARLLLRRR	10	0	1294.208635
0	1.596809	0.532270	74.900000	0	222.629903	236.521646	513.836353	223.469371	234.835602	511.711007	RUARLLLRRL	10	0	602.255503
0	3.354838	1.118279	6.060727	0	224.386013	234.021607	523.347889	227.756731	234.318383	528.513167	RUARLLLRLR	10	0	1300.615608
0	1.011066	0.337022	74.900000	0	224.386013	234.021607	523.347889	225.163300	232.642401	523.075047	RUARLLLRLL	10	2	467.709061
0	2.321180	0.450890	29.970598	0	210.836824	236.089183	513.224034	209.730960	238.672067	510.239575	RUARLLLLRR	10	0	621.476424
0	1.791705	0.450890	47.607899	0	210.836824	236.089183	513.224034	208.182094	235.291157	512.494421	RUARLLLLRL	10	0	544.592742
0	2.371905	0.450890	11.081680	0	214.140827	234.921598	520.253992	215.573385	235.480737	524.580173	RUARLLLLLR	10	0	461.302088
0	0.881398	0.293799	70.472591	0	214.140827	234.921598	520.253992	213.691904	233.775181	521.078321	RUARLLLLLL	10	2	345.976566
0	6.889803	1.520923	24.436954	0	242.623373	156.276622	398.479602	252.124734	150.995393	397.702471	RUCRRRRRRRR	11	0	4965.404416
0	4.114012	1.371337	74.900000	0	242.623373	156.276622	398.479602	244.549827	161.532593	402.663789	RUCRRRRRRRL	11	0	3741.672489
0	4.951694	1.306911	25.802252	0	236.874239	151.014275	397.440389	241.040999	144.700428	394.907633	RUCRRRRRRLR	11	0	3543.056312
0	2.509991	0.836664	74.900000	0	236.874239	151.014275	397.440389	234.488157	149.474728	400.945301	RUCRRRRRRLL	11	0	3049.719357
0	5.972914	1.990971	22.165403	0	238.735037	147.163434	371.745618	239.885036	142.273431	361.632092	RUCRRRRRLRR	11	0	5618.915707
0	5.664009	1.888003	30.771461	0	238.735037	147.163434	371.745618	245.360671	141.463456	369.302503	RUCRRRRRLRL	11	0	4369.555886
0	6.377719	1.616442	74.900000	0	234.426974	161.298818	375.694394	232.024858	170.229477	380.764815	RUCRRRRRLLR	11	0	2549.975429
0	2.493179	0.831060	74.900000	0	234.426974	161.298818	375.694394	231.442709	163.867459	375.869711	RUCRRRRRLLL	11	0	1435.162051
0	6.092995	2.030998	9.831091	0	213.588048	145.244321	366.119125	215.312829	139.998628	356.136254	RUCRRRRLRRR	11	0	7239.879987
0	2.882246	0.960749	47.866694	0	213.588048	145.244321	366.119125	213.418283	140.692775	366.142748	RUCRRRRLRRL	11	0	3523.835392
0	4.739565	1.000575	35.006440	0	207.611758	153.407417	373.764889	203.063568	148.924544	368.811978	RUCRRRRLRLR	11	0	3453.358684
0	3.371670	1.000575	74.900000	0	207.611758	153.407417	373.764889	205.824457	158.423046	373.516633	RUCRRRRLRLL	11	0	2895.951995
0	3.996135	0.868548	27.956253	0	207.696877	153.244242	394.628361	204.067098	148.201499	393.199446	RUCRRRRLLRR	11	0	3427.730790
0	2.807198	0.868548	44.431894	0	207.696877	153.244242	394.628361	209.498126	149.791251	397.316624	RUCRRRRLLRL	11	0	3267.556454
0	4.338517	0.868548	44.636299	0	205.073030	164.242727	397.845658	205.385847	170.852883	400.114434	RUCRRRRLLLR	11	0	3094.568172
0	1.720337	0.573446	61.732115	0	205.073030	164.242727	397.845658	202.581318	164.647199	396.568332	RUCRRRRLLLL	11	0	1640.185201
0	3.827459	1.275820	27.406877	0	237.633689	166.892925	429.621609	243.433165	165.799440	427.945416	RUCRRRLRRRR	11	0	3581.498153
0	3.403957	1.134652	34.485164	0	237.633689	166.892925	429.621609	239.013873	161.884483	427.855940	RUCRRRLRRRL	11	0	3273.963428
0	4.722880	1.574293	15.203060	0	237.233107	167.093922	439.306219	243.175159	164.636284	444.101379	RUCRRRLRRLR	11	0	3703.230648
0	2.650260	0.883420	44.554994	0	237.233107	167.093922	439.306219	236.938306	163.673496	442.342173	RUCRRRLRRLL	11	0	2466.684774
0	6.383528	1.619722	11.593280	0	220.445250	197.045086	428.973752	217.073087	206.486050	427.553453	RUCRRRLRLRR	11	0	3453.358684
0	2.012803	0.670934	71.618431	0	220.445250	197.045086	428.973752	218.208587	196.390588	426.233975	RUCRRRLRLRL	11	0	2319.324385
0	1.882238	0.627413	63.458316	0	224.501530	188.617535	436.371801	221.790841	187.751917	437.468042	RUCRRRLRLLR	11	0	1652.999148
0	2.043894	0.681298	35.183320	0	224.501530	188.617535	436.371801	225.665527	188.811674	440.176990	RUCRRRLRLLL	11	0	1556.894546
0	3.503266	0.939530	67.714821	0	204.418172	170.457841	439.693585	203.639080	175.914114	439.034871	RUCRRRLLRRR	11	0	2601.231217
0	4.440136	0.939530	58.671481	0	204.418172	170.457841	439.693585	199.807099	165.818221	442.906641	RUCRRRLLRRL	11	0	2223.219784
0	3.083676	1.027892	44.809957	0	210.547182	163.528158	443.997479	214.517614	162.391761	447.271215	RUCRRRLLRLR	11	0	2396.208067
0	4.376545	1.253925	32.568426	0	210.547182	163.528158	443.997479	208.603092	157.770228	448.175879	RUCRRRLLRLL	11	0	2210.405837
0	2.963441	0.987814	31.043153	0	213.486525	157.985100	430.593957	216.424876	154.855865	428.224531	RUCRRRLLLRR	11	0	2293.696492
0	3.621328	1.207109	25.035602	0	213.486525	157.985100	430.593957	214.775388	152.964730	433.663937	RUCRRRLLLRL	11	0	2287.289518
0	4.386884	1.085413	30.040092	0	205.406954	162.312678	428.002452	201.166621	156.831485	428.241267	RUCRRRLLLLR	11	0	2511.533588
0	2.818667	0.939556	74.900000	0	205.406954	162.312678	428.002452	203.431998	165.197942	424.509902	RUCRRRLLLLL	11	0	1960.533873
0	6.340519	2.113506	9.371024	0	172.893618	158.094089	375.310539	171.622871	150.554728	367.114445	RUCRRLRRRRR	11	0	6310.868838
0	2.157762	0.719254	74.900000	0	172.893618	158.094089	375.310539	175.472252	158.969762	372.713431	RUCRRLRRRRL	11	0	3030.498437
0	3.792144	0.800564	74.900000	0	175.954950	163.924216	387.790457	179.385428	168.210481	390.830930	RUCRRLRRRLR	11	0	3133.010012
0	3.792144	0.800564	57.789579	0	175.954950	163.924216	387.790457	176.272625	157.941150	387.938913	RUCRRLRRRLL	11	0	3049.719357
0	5.185961	1.728654	28.132438	0	152.971588	163.864220	382.005682	149.682057	158.437338	375.442812	RUCRRLRRLRR	11	0	4292.672205
0	4.216397	1.405466	38.079690	0	152.971588	163.864220	382.005682	146.410254	164.622024	380.894203	RUCRRLRRLRL	11	0	4036.393267
0	4.001646	0.963664	24.003818	0	159.378272	163.667048	390.391955	158.368742	157.431496	390.016305	RUCRRLRRLLR	11	0	2376.987146
0	1.750770	0.583590	74.900000	0	159.378272	163.667048	390.391955	158.025463	164.208389	393.368539	RUCRRLRRLLL	11	0	2216.812810
0	5.738073	1.278614	13.123917	0	181.811409	210.883609	408.333107	184.932957	219.165721	410.828198	RUCRRLRLRRR	11	0	4613.020877
0	2.851377	0.950459	54.922858	0	181.811409	210.883609	408.333107	185.873910	210.734145	410.792899	RUCRRLRLRRL	11	0	2575.603323
0	1.978011	0.417580	64.281797	0	177.175670	203.341450	402.612800	175.799734	206.002529	401.483551	RUCRRLRLRLR	11	0	1761.917696
0	1.978011	0.417580	74.900000	0	177.175670	203.341450	402.612800	179.878556	201.824521	402.100265	RUCRRLRLRLL	11	0	1704.254935
0	6.169722	1.278614	14.379843	0	154.790826	188.642571	395.224414	146.205066	185.179325	391.354337	RUCRRLRLLRR	11	0	2473.091748
0	2.190680	0.730227	74.900000	0	154.790826	188.642571	395.224414	154.295927	191.463771	392.763631	RUCRRLRLLRL	11	0	1864.429271
0	4.895084	1.190579	15.512088	0	156.558439	187.455229	401.099184	150.116999	183.175073	400.889188	RUCRRLRLLLR	11	0	1986.161766
0	1.753416	0.584472	74.900000	0	156.558439	187.455229	401.099184	155.537393	188.946451	403.757401	RUCRRLRLLLL	11	0	1633.778227
0	3.741034	1.247011	24.318370	0	167.797004	162.414565	421.639062	164.494783	158.690190	417.602090	RUCRRLLRRRR	11	0	2473.091748
0	3.146521	1.048840	38.142420	0	167.797004	162.414565	421.639062	165.322647	158.863118	424.736378	RUCRRLLRRRL	11	0	1960.533873
0	4.178859	1.066235	25.197495	0	175.239679	164.095313	421.123652	176.526218	157.618100	421.106764	RUCRRLLRRLR	11	0	1966.940846
0	1.872321	0.624107	74.900000	0	175.239679	164.095313	421.123652	177.210364	165.019750	418.587318	RUCRRLLRRLL	11	0	1877.243218
0	4.092045	1.105039	23.351949	0	173.599737	168.139074	437.666392	174.249073	162.499855	441.586502	RUCRRLLRLRR	11	0	2498.719642
0	2.853673	0.951224	46.618191	0	173.599737	168.139074	437.666392	169.742793	167.063116	440.291639	RUCRRLLRLRL	11	0	1954.126899
0	3.281951	1.093984	31.990518	0	180.129985	176.742821	435.606869	182.725543	181.110028	436.927758	RUCRRLLRLLR	11	0	1832.394404
0	1.969349	0.656450	71.576532	0	180.129985	176.742821	435.606869	182.222435	177.703100	432.956714	RUCRRLLRLLL	11	0	1383.906263
0	4.503475	1.378569	20.394946	0	152.878710	177.171347	419.906388	148.547176	172.141212	416.659045	RUCRRLLLRRR	11	0	2569.196349
0	2.432768	0.810923	51.840547	0	152.878710	177.171347	419.906388	149.608077	178.879100	418.539578	RUCRRLLLRRL	11	0	2107.894262
0	3.339335	1.113112	21.786896	0	154.143265	176.754154	428.055004	151.570169	172.532756	430.390897	RUCRRLLLRLR	11	0	1947.719926
0	2.729899	0.909966	34.773367	0	154.143265	176.754154	428.055004	150.393397	176.994641	430.737135	RUCRRLLLRLL	11	0	1550.487572
0	5.052976	1.337135	11.043249	0	172.445926	198.712582	428.857553	178.667556	203.677422	429.661606	RUCRRLLLLRR	11	0	2517.940562
0	1.700111	0.566704	72.970799	0	172.445926	198.712582	428.857553	171.151316	200.897635	427.748720	RUCRRLLLLRL	11	0	1499.231785
0	1.911851	0.613079	48.282816	0	166.015641	191.310616	432.306006	167.345467	189.409050	434.754738	RUCRRLLLLLR	11	0	1242.952847
0	1.718897	0.572966	56.643563	0	166.015641	191.310616	432.306006	163.522061	191.580736	433.625857	RUCRRLLLLLL	11	0	909.790228
0	4.846494	1.615498	15.696833	0	230.617904	177.470998	477.876561	237.271307	173.739096	478.737236	RUCRLRRRRRR	11	0	2268.068598
0	2.000919	0.666973	57.847072	0	230.617904	177.470998	477.876561	232.341545	179.088438	480.534696	RUCRLRRRRRL	11	0	1755.510723
0	1.908292	0.636097	60.974934	0	223.331133	175.660834	478.924212	222.184134	175.807409	482.449073	RUCRLRRRRLR	11	0	1409.534157
0	3.512080	1.024748	30.490751	0	223.331133	175.660834	478.924212	224.825864	170.367374	479.861324	RUCRLRRRRLL	11	0	1319.836529
0	2.958985	0.803260	58.852313	0	219.907798	185.439275	463.418556	217.095699	188.755402	461.240930	RUCRLRRRLRR	11	0	1255.766794
0	1.936174	0.645391	50.125857	0	219.907798	185.439275	463.418556	222.571345	186.911565	463.019134	RUCRLRRRLRL	11	0	961.046016
0	4.391617	0.803260	26.404735	0	221.789412	177.345928	467.295631	227.599362	173.550414	467.241379	RUCRLRRRLLR	11	0	1121.220352
0	2.732667	0.803260	48.112934	0	221.789412	177.345928	467.295631	220.478409	173.231366	467.294045	RUCRLRRRLLL	11	0	1076.371538
0	2.745694	0.915231	27.782152	0	194.275384	171.602727	481.481388	191.674186	170.646711	485.706744	RUCRLRRLRRR	11	0	1717.068882
0	3.439251	1.146417	26.955873	0	194.275384	171.602727	481.481388	190.874321	167.368909	481.754288	RUCRLRRLRRL	11	0	1409.534157
0	2.233678	0.744559	38.198144	0	201.633304	172.070713	481.340975	203.172323	171.724130	485.337351	RUCRLRRLRLR	11	0	1505.638758
0	2.987796	0.995932	37.368197	0	201.633304	172.070713	481.340975	202.973278	167.546338	481.550954	RUCRLRRLRLL	11	0	1146.848246
0	4.312994	1.033283	24.622719	0	199.167664	170.381057	468.362003	195.939573	164.378378	468.410022	RUCRLRRLLRR	11	0	1249.359821
0	2.361780	0.787260	56.462091	0	199.167664	170.381057	468.362003	202.134306	168.127511	468.077876	RUCRLRRLLRL	11	0	1140.441272
0	2.787908	0.674387	65.013839	0	197.183204	178.317576	465.846859	197.713806	182.283750	463.513941	RUCRLRRLLLR	11	0	1319.836529
0	2.768902	0.674387	62.276112	0	197.183204	178.317576	465.846859	193.554659	175.874756	465.705484	RUCRLRRLLLL	11	0	973.859963
0	3.639444	0.783954	20.875428	0	195.212988	190.223339	484.116763	191.275386	186.908335	487.364175	RUCRLRLRRRR	11	0	1198.104033
0	3.221943	0.783954	28.254852	0	195.212988	190.223339	484.116763	195.693831	186.669852	488.691441	RUCRLRLRRRL	11	0	1018.708777
0	1.807761	0.532794	54.458806	0	196.278185	197.355824	478.645693	196.340107	200.062979	479.797725	RUCRLRLRRLR	11	0	621.476424
0	1.842522	0.532794	74.900000	0	196.278185	197.355824	478.645693	195.378293	198.717300	475.593901	RUCRLRLRRLL	11	0	589.441556
0	3.400405	0.783954	31.730979	0	211.774596	194.708933	480.245563	216.963994	193.823833	481.609933	RUCRLRLRLRR	11	0	839.313521
0	2.728975	0.783954	47.201373	0	211.774596	194.708933	480.245563	211.481852	191.642454	484.065287	RUCRLRLRLRL	11	0	749.615892
0	4.026814	0.783954	9.684058	0	209.391278	225.050287	454.993339	211.656745	230.247755	451.336663	RUCRLRLLRRR	11	0	1166.069166
0	1.560860	0.520287	46.997581	0	209.391278	225.050287	454.993339	208.245878	226.163505	452.614522	RUCRLRLLRRL	11	0	691.953132
0	2.756727	0.615110	36.313343	0	207.909696	221.668427	462.017545	210.005631	225.487038	461.943238	RUCRLRLLRLR	11	0	685.546158
0	1.681492	0.560497	74.900000	0	207.909696	221.668427	462.017545	206.066790	221.612466	464.439247	RUCRLRLLRLL	11	0	666.325238
0	1.841831	0.420614	39.719933	0	207.841758	210.448176	459.497537	209.268018	211.384955	456.513337	RUCRLRLLLRR	11	0	518.964849
0	1.572320	0.420614	68.881344	0	207.841758	210.448176	459.497537	205.941978	209.025828	458.566215	RUCRLRLLLRL	11	0	416.453274
0	2.118105	0.420614	28.692988	0	210.368869	209.873895	465.223034	212.707036	207.701480	466.499535	RUCRLRLLLLR	11	0	448.488141
0	1.267289	0.420614	72.186963	0	210.368869	209.873895	465.223034	210.790813	211.449761	466.693142	RUCRLRLLLLL	11	0	378.011433
0	3.807211	1.062051	21.754962	0	171.085625	182.552629	481.725381	170.013457	178.435667	487.109578	RUCRLLRRRRR	11	0	1723.475855
0	1.879209	0.626403	74.900000	0	171.085625	182.552629	481.725381	172.321071	184.578735	483.984938	RUCRLLRRRRL	11	0	1294.208635
0	3.687915	1.074489	14.839916	0	166.683922	182.214256	477.490485	162.706317	178.282814	479.565143	RUCRLLRRRLR	11	0	1428.755077
0	1.978687	0.659562	74.900000	0	166.683922	182.214256	477.490485	164.489811	184.441076	477.575434	RUCRLLRRRLL	11	0	756.022866
0	2.849398	0.949799	22.370629	0	170.467227	173.769255	469.023046	168.082336	170.131553	467.549828	RUCRLLRRLRR	11	0	1281.394688
0	3.419928	1.139976	21.769971	0	170.467227	173.769255	469.023046	169.765716	168.792547	471.537804	RUCRLLRRLRL	11	0	1095.592458
0	1.966548	0.569002	53.720931	0	175.615746	179.702634	467.405297	177.801968	181.054101	465.194398	RUCRLLRRLLR	11	0	788.057733
0	1.380035	0.460012	60.600196	0	175.615746	179.702634	467.405297	176.642618	178.333776	469.116349	RUCRLLRRLLL	11	0	525.371822
0	3.851148	1.269030	10.773245	0	160.591836	186.240878	459.337068	156.092837	182.240753	458.207901	RUCRLLRLRRR	11	0	1358.278369
0	1.866799	0.622266	42.073710	0	160.591836	186.240878	459.337068	158.764938	185.131412	461.910437	RUCRLLRLRRL	11	0	781.650760
0	2.143631	0.714544	42.905390	0	164.380607	193.868020	457.691514	164.527577	196.412150	454.866877	RUCRLLRLRLR	11	0	813.685627
0	1.694241	0.564747	73.443328	0	164.380607	193.868020	457.691514	164.964998	195.916851	459.743621	RUCRLLRLRLL	11	0	647.104317
0	2.016528	0.556906	37.018847	0	176.319539	193.094997	454.061058	179.430558	193.783212	453.993917	RUCRLLRLLRR	11	0	659.918264
0	2.219836	0.556906	53.170009	0	176.319539	193.094997	454.061058	176.258390	196.150332	451.881079	RUCRLLRLLRL	11	0	576.627610
0	4.165221	0.556906	6.991267	0	171.609796	187.506336	456.837102	168.310088	181.814426	456.585411	RUCRLLRLLLR	11	0	653.511291
0	1.079653	0.359884	60.614595	0	171.609796	187.506336	456.837102	172.644449	186.160945	456.616547	RUCRLLRLLLL	11	2	358.790513
0	4.352058	0.975108	11.190436	0	194.842508	233.174375	450.174077	197.762647	238.174466	445.477462	RUCRLLLRRRR	11	0	1614.557307
0	1.805815	0.601938	57.988704	0	194.842508	233.174375	450.174077	196.660900	234.690236	452.190777	RUCRLLLRRRL	11	0	890.569308
0	1.853759	0.513474	40.151947	0	191.795413	225.931281	451.413405	191.571871	225.958769	447.716860	RUCRLLLRRLR	11	0	595.848530
0	1.317083	0.439028	66.552831	0	191.795413	225.931281	451.413405	193.429422	224.728334	452.000217	RUCRLLLRRLL	11	0	589.441556
0	1.624841	0.454414	29.446630	0	183.774556	219.223483	453.494543	184.013305	217.059804	451.771011	RUCRLLLRLRR	11	0	448.488141
0	1.584812	0.454414	43.773188	0	183.774556	219.223483	453.494543	182.805910	219.683110	450.630059	RUCRLLLRLRL	11	0	326.755645
0	2.398096	0.629241	14.629297	0	181.148323	206.055755	473.525810	181.306851	204.054882	477.594058	RUCRLLLLRRR	11	0	717.581025
0	1.191702	0.397234	71.571384	0	181.148323	206.055755	473.525810	179.588994	205.073453	473.035486	RUCRLLLLRRL	11	2	384.418406
0	1.634884	0.451339	59.258843	0	180.300482	210.237748	470.288170	180.886171	212.142649	472.368980	RUCRLLLLRLR	11	0	326.755645
0	1.721453	0.451339	61.637935	0	180.300482	210.237748	470.288170	178.062642	210.542649	468.368980	RUCRLLLLRLL	11	0	326.755645
0	1.561244	0.471745	30.697976	0	187.285089	209.493805	462.944638	187.976609	209.596283	459.950116	RUCRLLLLLRR	11	0	461.302088
0	1.456952	0.471745	70.035672	0	187.285089	209.493805	462.944638	187.878746	207.327052	463.582167	RUCRLLLLLRL	11	0	249.871964
0	1.659624	0.471745	24.424771	0	187.666232	213.206530	467.091545	188.750683	215.591842	466.949266	RUCRLLLLLLR	11	0	339.569592
0	1.354824	0.451608	50.087281	0	187.666232	213.206530	467.091545	188.622596	213.489632	469.489212	RUCRLLLLLLL	11	4	224.244070
0	3.153746	1.051249	40.864404	0	135.608302	204.018564	463.240291	136.505826	199.116772	463.149809	RUCLLRRRRRR	11	0	1819.580457
0	4.268956	1.273877	29.589552	0	135.608302	204.018564	463.240291	130.101672	200.746390	460.561441	RUCLLRRRRRL	11	0	1781.138616
0	3.477312	0.760964	72.015342	0	138.915960	212.403057	461.183921	142.768200	216.266126	460.350839	RUCLLRRRRLR	11	0	1582.522440
0	2.964365	0.760964	62.486125	0	138.915960	212.403057	461.183921	134.682909	212.039454	458.686543	RUCLLRRRRLL	11	0	1076.371538
0	3.692447	0.888754	30.042310	0	132.498302	215.213133	472.263487	126.733267	214.541213	471.502854	RUCLLRRRLRR	11	0	1345.464422
0	2.064915	0.688305	74.900000	0	132.498302	215.213133	472.263487	132.935368	218.423608	472.753514	RUCLLRRRLRL	11	0	1204.511007
0	2.246170	0.748723	39.237989	0	133.239710	209.274354	475.759156	131.564234	208.587061	479.622841	RUCLLRRRLLR	11	0	1255.766794
0	3.142397	1.047466	27.643887	0	133.239710	209.274354	475.759156	130.911365	204.888173	475.761253	RUCLLRRRLLL	11	0	1223.731927
0	3.126572	1.042191	35.758779	0	150.657071	201.206909	486.593993	153.402779	198.031463	489.891762	RUCLLRRLRRR	11	0	2101.487288
0	3.027754	1.009251	47.144856	0	150.657071	201.206909	486.593993	147.133502	199.494516	490.070470	RUCLLRRLRRL	11	0	1729.882829
0	3.392250	1.130750	18.942387	0	148.933332	198.791726	480.558235	146.123133	194.277800	481.420655	RUCLLRRLRLR	11	0	1390.313236
0	2.299948	0.766649	33.347619	0	148.933332	198.791726	480.558235	149.755766	195.459162	479.046052	RUCLLRRLRLL	11	0	1210.917980
0	3.670319	1.174493	20.130909	0	162.383478	218.483019	471.268073	164.118976	223.354891	467.944971	RUCLLRRLLRR	11	0	1614.557307
0	2.442731	0.814244	51.723891	0	162.383478	218.483019	471.268073	166.121653	219.015113	472.283735	RUCLLRRLLRL	11	0	1063.557591
0	1.707536	0.499707	31.949280	0	158.192600	211.688535	471.459848	158.588955	209.189268	470.274074	RUCLLRRLLLR	11	0	698.360105
0	1.416342	0.472114	74.900000	0	158.192600	211.688535	471.459848	156.504859	212.367346	469.809536	RUCLLRRLLLL	11	0	685.546158
0	4.089897	1.288262	17.702691	0	137.213012	234.208079	505.749824	133.357381	234.639133	512.292000	RUCLLRLRRRR	11	0	2556.382403
0	2.287084	0.762361	74.900000	0	137.213012	234.208079	505.749824	139.751421	236.287675	507.666870	RUCLLRLRRRL	11	0	1396.720210
0	3.480311	0.734732	45.616043	0	136.990271	235.180448	497.440394	131.849508	236.099651	499.623722	RUCLLRLRRLR	11	0	1486.417838
0	2.646479	0.734732	74.900000	0	136.990271	235.180448	497.440394	138.758361	237.691061	493.847059	RUCLLRLRRLL	11	0	1435.162051
0	2.781581	0.927194	35.420929	0	137.637590	220.341268	503.306354	136.272085	219.930393	508.568650	RUCLLRLRLRR	11	0	1774.731643
0	3.329174	1.109725	30.157895	0	137.637590	220.341268	503.306354	137.529370	215.389780	505.552352	RUCLLRLRLRL	11	0	1710.661908
0	3.416919	1.034182	18.077975	0	133.924488	224.103062	495.390969	128.552203	223.676775	495.817154	RUCLLRLRLLR	11	0	1544.080599
0	1.597193	0.532398	74.900000	0	133.924488	224.103062	495.390969	133.930304	223.719999	492.233594	RUCLLRLRLLL	11	0	1025.115750
0	3.092043	0.829085	28.792436	0	164.093321	234.945693	479.588612	168.730278	235.383742	477.718881	RUCLLRLLRRR	11	0	1569.708493
0	2.606704	0.829085	40.619447	0	164.093321	234.945693	479.588612	164.416923	237.834392	475.894562	RUCLLRLLRRL	11	0	1377.499290
0	1.524638	0.508213	50.102023	0	159.854813	235.276958	485.489560	161.019864	236.180128	487.901488	RUCLLRLLRLR	11	0	826.499574
0	1.965312	0.633704	42.335880	0	159.854813	235.276958	485.489560	158.702361	238.053894	484.504262	RUCLLRLLRLL	11	0	730.394972
0	4.476064	0.829085	16.189893	0	154.026688	217.022503	494.177922	152.310130	210.956639	498.238126	RUCLLRLLLRR	11	0	1307.022582
0	1.709309	0.569770	74.900000	0	154.026688	217.022503	494.177922	156.402419	215.998902	493.193895	RUCLLRLLLRL	11	0	954.639043
0	3.753902	0.829085	24.096119	0	153.554562	221.537624	496.345248	152.091616	217.565565	501.605280	RUCLLRLLLLR	11	0	685.546158
0	1.570513	0.523504	74.900000	0	153.554562	221.537624	496.345248	154.446923	223.326937	498.205988	RUCLLRLLLLL	11	0	672.732211
0	4.869696	1.503721	12.784264	0	106.220037	267.174898	446.524514	102.262898	273.469916	444.014247	RUCLLLRRRRR	11	0	2780.626473
0	1.854803	0.618268	74.900000	0	106.220037	267.174898	446.524514	104.895471	267.309808	449.829329	RUCLLLRRRRL	11	0	1646.592174
0	4.613754	1.537918	20.423321	0	103.254933	261.281088	443.832447	97.319193	263.365017	439.168040	RUCLLLRRRLR	11	0	2466.684774
0	2.569080	0.856360	66.546037	0	103.254933	261.281088	443.832447	100.938511	258.399071	445.954221	RUCLLLRRRLL	11	0	1685.034015
0	3.800648	0.840204	49.656223	0	124.001657	262.596794	444.417819	122.876208	268.103376	441.737871	RUCLLLRRLRR	11	0	1499.231785
0	3.171244	0.840204	66.543823	0	124.001657	262.596794	444.417819	128.831896	261.393270	445.150262	RUCLLLRRLRL	11	0	1492.824812
0	2.442640	0.814213	54.291593	0	116.633283	258.357391	442.126201	114.820221	255.016950	441.273205	RUCLLLRRLLR	11	0	1018.708777
0	3.353637	0.840204	35.310466	0	116.633283	258.357391	442.126201	112.854388	260.878000	438.671069	RUCLLLRRLLL	11	0	826.499574
0	3.479622	1.159874	30.271308	0	111.473184	238.401963	456.804695	106.977634	235.960006	454.253528	RUCLLLRLRRR	11	0	1531.266652
0	2.602576	0.867525	49.765552	0	111.473184	238.401963	456.804695	108.565427	240.826960	458.837319	RUCLLLRLRRL	11	0	1351.871396
0	1.610275	0.536758	61.151456	0	115.640966	234.830635	460.918875	115.461292	235.073723	464.116622	RUCLLLRLRLR	11	0	1403.127183
0	3.472233	1.031137	24.563116	0	115.640966	234.830635	460.918875	113.294860	229.922680	461.827961	RUCLLLRLRLL	11	0	1371.092316
0	4.416672	0.922080	22.690816	0	119.297841	233.283447	449.303023	115.879518	227.287141	447.991570	RUCLLLRLLRR	11	0	1576.115466
0	2.504297	0.834766	59.620643	0	119.297841	233.283447	449.303023	116.378705	234.720584	446.451917	RUCLLLRLLRL	11	0	1242.952847
0	3.391299	0.922080	40.981504	0	129.354611	236.101279	452.031050	134.296936	238.173509	452.010908	RUCLLLRLLLR	11	0	1659.406121
0	2.117612	0.705871	66.156551	0	129.354611	236.101279	452.031050	129.763355	232.832532	452.776277	RUCLLLRLLLL	11	0	1089.185485
0	3.323366	1.107789	23.658521	0	113.035154	257.561326	476.790097	109.014220	260.573909	474.854814	RUCLLLLRRRR	11	0	1864.429271
0	3.110502	1.036834	30.893027	0	113.035154	257.561326	476.790097	109.597224	259.447084	480.541548	RUCLLLLRRRL	11	0	1556.894546
0	3.312379	0.992227	14.727435	0	116.093708	249.727548	476.850488	112.186878	246.749092	479.137429	RUCLLLLRRLR	11	0	1274.987715
0	1.447088	0.482363	74.900000	0	116.093708	249.727548	476.850488	116.760970	248.006896	475.141422	RUCLLLLRRLL	11	0	762.429839
0	3.817371	1.039497	21.746229	0	124.160089	251.592564	486.741777	120.326433	252.218829	492.583041	RUCLLLLRLRR	11	0	2024.603607
0	2.380022	0.793341	74.900000	0	124.160089	251.592564	486.741777	127.162590	253.059537	488.926111	RUCLLLLRLRL	11	0	1242.952847
0	3.458492	0.752711	45.006516	0	125.347653	246.696479	481.865836	121.538592	243.845388	485.269502	RUCLLLLRLLR	11	0	1025.115750
0	2.493593	0.752711	74.900000	0	125.347653	246.696479	481.865836	128.489984	244.850659	479.968786	RUCLLLLRLLL	11	0	1018.708777
0	3.140208	0.894010	19.162790	0	149.369003	256.772373	460.192213	153.624654	258.445538	457.752726	RUCLLLLLRRR	11	0	1576.115466
0	2.280418	0.760139	54.846830	0	149.369003	256.772373	460.192213	151.415519	253.860483	459.477092	RUCLLLLLRRL	11	0	871.348388
0	1.961328	0.653776	38.031727	0	145.718783	255.350125	465.850067	148.287270	255.978075	467.896707	RUCLLLLLRLR	11	0	961.046016
0	1.958631	0.652877	66.384864	0	145.718783	255.350125	465.850067	145.082755	252.398194	466.710040	RUCLLLLLRLL	11	0	647.104317
0	5.881212	0.894010	5.627087	0	123.898284	264.507827	463.646191	115.912935	269.187537	462.578247	RUCLLLLLLRR	11	0	1082.778511
0	1.281295	0.427098	74.900000	0	123.898284	264.507827	463.646191	123.789438	265.317953	465.990687	RUCLLLLLLRL	11	0	679.139185
0	2.657626	0.784419	11.465213	0	130.320169	262.878981	460.517048	129.914239	266.481587	457.833893	RUCLLLLLLLR	11	0	839.313521
0	1.312513	0.437504	74.900000	0	130.320169	262.878981	460.517048	129.088300	262.043442	458.688964	RUCLLLLLLLL	11	0	416.453274
0	3.104847	1.034949	74.900000	0	117.254532	237.154804	405.776420	121.557651	235.326294	403.893408	RUCLRRRRRRR	11	0	2453.870828
0	4.912011	1.036980	35.046744	0	117.254532	237.154804	405.776420	111.435275	233.518369	401.184092	RUCLRRRRRRL	11	0	2434.649907
0	5.466989	1.616602	15.125222	0	111.923725	243.621153	405.324251	104.001397	244.694089	401.179703	RUCLRRRRRLR	11	0	2934.393836
0	2.594440	0.864813	74.900000	0	111.923725	243.621153	405.324251	113.091460	247.187293	403.233702	RUCLRRRRRLL	11	0	1691.440988
0	3.781915	1.260638	27.564213	0	105.426098	240.924858	415.449780	100.340365	244.045503	415.879280	RUCLRRRRLRR	11	0	2178.370970
0	4.495089	1.498363	25.365047	0	105.426098	240.924858	415.449780	99.004526	238.907018	412.577311	RUCLRRRRLRL	11	0	1979.754793
0	1.997136	0.665712	64.971869	0	113.475720	235.911560	419.128439	115.063210	234.672426	422.203861	RUCLRRRRLLR	11	0	1960.533873
0	3.697092	0.880464	41.285417	0	113.475720	235.911560	419.128439	109.241379	232.102002	417.482350	RUCLRRRRLLL	11	0	1454.382971
0	2.324535	0.774845	55.420412	0	133.339976	260.944574	425.423844	136.858307	261.139584	426.737434	RUCLRRRLRRR	11	0	1556.894546
0	3.526545	1.035922	39.575196	0	133.339976	260.944574	425.423844	132.278382	266.346455	426.520007	RUCLRRRLRRL	11	0	1326.243502
0	4.117033	1.026682	20.673108	0	127.849025	259.575631	419.886960	122.774145	263.375254	418.036740	RUCLRRRLRLR	11	0	1544.080599
0	1.995947	0.665316	74.900000	0	127.849025	259.575631	419.886960	129.130649	259.654432	416.240824	RUCLRRRLRLL	11	0	1172.476140
0	4.756578	1.454161	11.341967	0	114.262152	256.394376	422.726346	107.047116	257.860485	420.809141	RUCLRRRLLRR	11	0	1825.987430
0	3.513977	1.171326	24.782040	0	114.262152	256.394376	422.726346	110.464474	260.437730	422.402659	RUCLRRRLLRL	11	0	1159.662193
0	3.252574	0.939204	74.900000	0	122.361732	249.716336	429.355250	126.484979	248.128799	432.679194	RUCLRRRLLLR	11	0	1249.359821
0	2.072176	0.690725	66.847674	0	122.361732	249.716336	429.355250	123.863665	246.826121	429.782475	RUCLRRRLLLL	11	0	1044.336671
0	3.838744	1.100483	19.149832	0	177.132987	252.709637	434.972544	182.312385	255.170967	437.476860	RUCLRRLRRRR	11	0	1729.882829
0	2.174374	0.724791	46.943991	0	177.132987	252.709637	434.972544	179.877923	251.891203	432.570442	RUCLRRLRRRL	11	0	1371.092316
0	2.358249	0.666768	60.300108	0	170.494545	249.272540	437.985649	168.097954	246.486223	438.766849	RUCLRRLRRLR	11	0	1044.336671
0	2.513773	0.666768	57.211876	0	170.494545	249.272540	437.985649	173.210651	250.011625	441.533162	RUCLRRLRRLL	11	0	1012.301804
0	2.410010	0.803337	48.834982	0	162.689166	259.825600	431.040936	160.167158	262.261214	429.158708	RUCLRRLRLRR	11	0	1050.743644
0	2.720911	0.903007	47.216424	0	162.689166	259.825600	431.040936	165.825580	262.711468	431.760132	RUCLRRLRLRL	11	0	954.639043
0	1.991552	0.557569	59.584591	0	160.628611	256.172423	434.648507	157.970149	254.556085	435.248753	RUCLRRLRLLR	11	0	730.394972
0	2.305034	0.557569	61.125444	0	160.628611	256.172423	434.648507	161.436961	259.068402	437.250960	RUCLRRLRLLL	11	0	621.476424
0	2.470189	0.823396	27.103909	0	167.221571	244.585618	416.551752	169.839691	244.645849	412.888106	RUCLRRLLRRR	11	0	1044.336671
0	2.394811	0.798270	33.441682	0	167.221571	244.585618	416.551752	170.902727	244.883745	417.597238	RUCLRRLLRRL	11	0	890.569308
0	2.359828	0.717933	74.900000	0	161.252687	240.992211	417.629027	159.099102	239.548566	421.021398	RUCLRRLLRLR	11	0	627.883397
0	2.402280	0.717933	38.117886	0	161.252687	240.992211	417.629027	159.956106	239.089708	413.808877	RUCLRRLLRLL	11	0	570.220636
0	2.734006	0.854724	15.450713	0	152.155447	244.191259	413.362817	150.245315	242.659784	408.857456	RUCLRRLLLRR	11	0	1095.592458
0	1.559429	0.519810	74.212959	0	152.155447	244.191259	413.362817	150.300497	243.305117	415.082750	RUCLRRLLLRL	11	0	531.778796
0	1.795956	0.598652	49.498300	0	155.428611	249.592110	416.431144	153.444554	251.614725	416.640668	RUCLRRLLLLR	11	0	711.174052
0	1.917061	0.639020	45.426535	0	155.428611	249.592110	416.431144	157.556266	251.409320	414.961389	RUCLRRLLLLL	11	0	711.174052
0	5.414679	1.675538	14.267033	0	124.118821	200.480248	400.626556	118.048119	196.213590	395.233364	RUCLRLRRRRR	11	0	2543.568456
0	2.022253	0.674084	74.900000	0	124.118821	200.480248	400.626556	126.280275	199.401008	397.979061	RUCLRLRRRRL	11	0	1678.627041
0	2.488813	0.829604	52.405104	0	124.546829	200.406092	407.497968	125.380405	196.642117	408.483396	RUCLRLRRRLR	11	0	1665.813094
0	3.818266	1.239526	32.634595	0	124.546829	200.406092	407.497968	118.885527	198.454097	406.561431	RUCLRLRRRLL	11	0	1595.336387
0	5.251412	1.607373	9.857574	0	119.417431	213.349650	406.637586	111.791635	212.306261	402.710787	RUCLRLRRLRR	11	0	2178.370970
0	1.852210	0.617403	74.900000	0	119.417431	213.349650	406.637586	118.046561	214.720219	409.413157	RUCLRLRRLRL	11	0	1101.999432
0	2.352725	0.585153	44.225393	0	128.228162	215.064933	405.960894	126.852115	214.821568	401.600450	RUCLRLRRLLR	11	0	1178.883113
0	2.348344	0.585153	74.900000	0	128.228162	215.064933	405.960894	131.243206	217.154038	406.673391	RUCLRLRRLLL	11	0	1082.778511
0	3.536105	0.886646	12.653752	0	161.016958	225.277671	420.843531	166.164273	226.966603	422.578250	RUCLRLRLRRR	11	0	1563.301519
0	1.712871	0.570957	56.714194	0	161.016958	225.277671	420.843531	160.916236	227.178724	423.278846	RUCLRLRLRRL	11	0	845.720494
0	2.386673	0.794678	27.923759	0	156.165120	223.147420	412.699595	158.429798	223.454933	408.902439	RUCLRLRLRLR	11	0	1146.848246
0	1.829740	0.609913	71.948582	0	156.165120	223.147420	412.699595	153.646898	223.909322	411.181496	RUCLRLRLRLL	11	0	736.801946
0	1.851208	0.617069	44.653779	0	148.039911	211.966210	413.796793	148.108562	211.460495	410.151153	RUCLRLRLLRR	11	0	666.325238
0	2.560125	0.742163	35.962726	0	148.039911	211.966210	413.796793	146.152836	208.388615	413.686965	RUCLRLRLLRL	11	0	576.627610
0	1.500696	0.500232	70.803472	0	150.357215	213.865378	419.573713	148.675554	212.409023	420.613616	RUCLRLRLLLR	11	0	627.883397
0	2.151730	0.502403	47.180986	0	150.357215	213.865378	419.573713	153.396147	213.814682	421.503319	RUCLRLRLLLL	11	0	563.813663
0	3.753669	1.251223	33.805617	0	122.858507	202.175014	427.031575	117.114393	202.942019	425.428909	RUCLRLLRRRR	11	0	1800.359537
0	3.611037	1.203679	44.711558	0	122.858507	202.175014	427.031575	121.500386	197.102411	424.205092	RUCLRLLRRRL	11	0	1480.010865
0	3.340684	1.113561	25.674521	0	126.372288	199.080764	432.134598	125.876165	193.874855	431.219845	RUCLRLLRRLR	11	0	1262.173768
0	2.684650	0.894883	34.821065	0	126.372288	199.080764	432.134598	123.485739	196.925878	434.971081	RUCLRLLRRLL	11	0	1191.697060
0	4.547375	1.078784	15.939003	0	126.320224	215.947634	431.780708	119.180134	216.112581	430.774425	RUCLRLLRLRR	11	0	1281.394688
0	2.118237	0.706079	74.900000	0	126.320224	215.947634	431.780708	126.589722	219.001711	430.080324	RUCLRLLRLRL	11	0	871.348388
0	1.983069	0.418648	64.116008	0	131.156158	214.720024	435.875492	128.563806	213.260587	437.122263	RUCLRLLRLLR	11	0	864.941414
0	1.983069	0.418648	74.900000	0	131.156158	214.720024	435.875492	133.353852	216.652586	437.293899	RUCLRLLRLLL	11	0	832.906547
0	4.783849	0.953834	10.393293	0	143.324645	199.761092	440.519230	139.324676	193.362190	441.092350	RUCLRLLLRRR	11	0	1736.289802
0	1.559382	0.519794	72.804582	0	143.324645	199.761092	440.519230	144.440647	198.860477	443.055487	RUCLRLLLRRL	11	0	1005.894830
0	3.298609	0.757669	20.814545	0	146.329457	204.076216	435.510872	143.892756	200.088353	432.588490	RUCLRLLLRLR	11	0	781.650760
0	1.408017	0.469339	74.900000	0	146.329457	204.076216	435.510872	148.275410	203.777036	434.198888	RUCLRLLLRLL	11	0	685.546158
0	3.763702	0.953834	13.137593	0	162.225145	220.276115	443.294874	167.347053	222.902421	445.190599	RUCLRLLLLRR	11	0	1499.231785
0	2.112958	0.704319	41.490725	0	162.225145	220.276115	443.294874	163.167255	223.343291	442.125176	RUCLRLLLLRL	11	0	916.197202
0	2.428891	0.809630	36.491780	0	137.635768	304.486337	539.515812	138.821876	307.980921	540.851456	RUBLRRRRRRR	11	0	1236.545874
0	3.384299	1.128100	26.440930	0	137.635768	304.486337	539.515812	134.019299	307.697207	542.405704	RUBLRRRRRRL	11	0	1185.290086
0	3.708888	1.236296	13.504134	0	137.743593	299.743871	543.654393	135.038783	301.254618	549.951161	RUBLRRRRRLR	11	0	1390.313236
0	1.450693	0.483564	65.830337	0	137.743593	299.743871	543.654393	139.096860	298.725196	545.609537	RUBLRRRRRLL	11	0	909.790228
0	2.689304	0.896435	18.177384	0	151.017011	291.792888	523.547077	154.348389	291.233308	520.283398	RUBLRRRRLRR	11	0	1057.150618
0	2.178998	0.726333	34.084652	0	151.017011	291.792888	523.547077	151.147707	289.950733	519.868871	RUBLRRRRLRL	11	0	820.092600
0	1.589407	0.529802	23.714567	0	148.597042	290.697366	529.962487	150.117409	288.916379	531.112186	RUBLRRRRLLR	11	0	627.883397
0	1.230348	0.410116	47.553923	0	148.597042	290.697366	529.962487	147.813297	288.957550	529.490536	RUBLRRRRLLL	11	0	442.081167
0	3.423867	1.118139	29.464132	0	132.762406	281.629948	539.296182	129.569046	278.337085	542.927985	RUBLRRRLRRR	11	0	1159.662193
0	2.763122	0.921041	39.895854	0	132.762406	281.629948	539.296182	132.415583	283.029131	544.512593	RUBLRRRLRRL	11	0	1101.999432
0	2.520525	0.750854	40.970754	0	137.441933	280.069537	530.846290	140.658183	278.778932	528.361262	RUBLRRRLRLR	11	0	1101.999432
0	1.841178	0.613726	73.521935	0	137.441933	280.069537	530.846290	135.428969	277.992198	531.243012	RUBLRRRLRLL	11	0	672.732211
0	2.595205	0.865068	30.714738	0	127.460583	291.012162	534.611156	125.865960	291.321583	539.377083	RUBLRRRLLRR	11	0	986.673910
0	2.676140	0.892047	29.904403	0	127.460583	291.012162	534.611156	124.533866	293.964160	535.595451	RUBLRRRLLRL	11	0	980.266936
0	3.070336	0.767693	23.562816	0	127.866100	286.784016	528.485423	123.475864	284.823695	529.310232	RUBLRRRLLLR	11	0	877.755361
0	1.417376	0.472459	74.900000	0	127.866100	286.784016	528.485423	127.902227	286.774442	525.651064	RUBLRRRLLLL	11	0	762.429839
0	2.997921	0.999307	32.399268	0	137.766201	316.142989	525.573486	139.162473	319.828913	528.900055	RUBLRRLRRRR	11	0	1396.720210
0	2.543468	0.847823	46.123029	0	137.766201	316.142989	525.573486	134.707888	316.485793	528.845662	RUBLRRLRRRL	11	0	1223.731927
0	2.648796	0.882932	40.817042	0	136.618976	318.990114	521.170880	132.994302	321.083652	521.179611	RUBLRRLRRLR	11	0	1230.138900
0	3.720279	1.240093	29.763045	0	136.618976	318.990114	521.170880	137.649163	324.678513	522.524750	RUBLRRLRRLL	11	0	1153.255219
0	3.683405	0.935597	12.551559	0	150.287564	303.006992	509.458068	153.429997	299.083753	505.743349	RUBLRRLRLRR	11	0	1159.662193
0	1.291985	0.430662	74.900000	0	150.287564	303.006992	509.458068	152.051579	303.769074	510.331243	RUBLRRLRLRL	11	0	736.801946
0	1.188049	0.396016	74.900000	0	145.613619	308.516831	511.808918	144.021149	308.439158	510.554240	RUBLRRLRLLR	11	2	634.290371
0	2.064201	0.435776	38.997549	0	145.613619	308.516831	511.808918	146.910446	311.504238	512.043501	RUBLRRLRLLL	11	0	506.150902
0	2.198174	0.732725	36.341292	0	123.440496	303.681864	517.905868	122.019592	304.522060	521.774109	RUBLRRLLRRR	11	0	1089.185485
0	3.098980	1.032993	28.869921	0	123.440496	303.681864	517.905868	120.442676	307.552362	517.748926	RUBLRRLLRRL	11	0	948.232069
0	3.327178	1.011327	16.689106	0	122.510927	297.722295	515.077461	117.337612	296.787414	514.964489	RUBLRRLLRLR	11	0	1031.522724
0	1.299230	0.433077	74.900000	0	122.510927	297.722295	515.077461	122.900598	295.821987	515.928700	RUBLRRLLRLL	11	0	768.836813
0	2.511395	0.697698	45.365061	0	132.116015	297.070770	504.381118	135.565906	295.789129	502.501263	RUBLRRLLLRR	11	0	864.941414
0	1.251348	0.417116	73.089494	0	132.116015	297.070770	504.381118	131.393321	295.248648	504.711145	RUBLRRLLLRL	11	0	621.476424
0	3.680988	0.697698	22.212939	0	126.507868	301.811135	506.899201	120.917029	302.655912	505.170290	RUBLRRLLLLR	11	0	832.906547
0	2.326295	0.697698	52.517085	0	126.507868	301.811135	506.899201	125.998598	305.445865	507.164011	RUBLRRLLLLL	11	0	627.883397
0	4.105013	0.927547	21.187775	0	162.079640	261.588976	488.974774	167.361259	260.014379	484.644439	RUBLRLRRRRR	11	0	903.383255
0	1.977796	0.659265	74.900000	0	162.079640	261.588976	488.974774	161.752135	258.813853	490.746603	RUBLRLRRRRL	11	0	685.546158
0	2.012373	0.520867	52.374131	0	156.748439	264.409705	488.501221	157.951672	264.645823	484.787689	RUBLRLRRRLR	11	0	736.801946
0	2.068802	0.520867	70.479859	0	156.748439	264.409705	488.501221	153.576723	263.867099	489.232648	RUBLRLRRRLL	11	0	602.255503
0	2.728532	0.724138	36.635869	0	161.163812	272.143468	492.818221	164.619079	273.492021	490.035487	RUBLRLRRLRR	11	0	647.104317
0	1.787880	0.595960	73.357967	0	161.163812	272.143468	492.818221	159.460787	274.327747	493.524266	RUBLRLRRLRL	11	0	615.069450
0	1.367831	0.455944	74.900000	0	163.175455	268.340686	495.173551	163.454016	268.154473	497.876145	RUBLRLRRLLR	11	0	640.697344
0	3.098411	0.743886	28.347827	0	163.175455	268.340686	495.173551	167.627012	267.382673	492.895435	RUBLRLRRLLL	11	0	589.441556
0	3.924753	0.927547	6.171276	0	134.821931	260.001730	518.238039	131.097943	257.782856	523.851914	RUBLRLRLRRR	11	0	1339.057449
0	1.284427	0.428142	52.103222	0	134.821931	260.001730	518.238039	132.810400	259.895291	517.922134	RUBLRLRLRRL	11	0	557.406689
0	1.411579	0.470526	74.218705	0	140.406390	260.087988	510.575096	139.864887	260.195951	507.839794	RUBLRLRLRLR	11	0	608.662477
0	1.990938	0.552579	37.666040	0	140.406390	260.087988	510.575096	142.265111	257.550665	510.672717	RUBLRLRLRLL	11	0	602.255503
0	3.521438	0.779074	10.235985	0	141.001383	266.403122	517.429205	138.114163	265.121873	523.227523	RUBLRLRLLRR	11	0	768.836813
0	1.188480	0.396160	74.900000	0	141.001383	266.403122	517.429205	140.226380	268.104315	517.658001	RUBLRLRLLRL	11	2	410.046300
0	1.936491	0.552577	74.900000	0	146.772499	267.053298	513.050415	148.383737	268.907855	510.741148	RUBLRLRLLLR	11	0	525.371822
0	1.695044	0.552577	42.390581	0	146.772499	267.053298	513.050415	148.898942	265.528181	513.774553	RUBLRLRLLLL	11	0	506.150902
0	1.856037	0.618679	39.034611	0	122.435446	271.713171	511.903209	122.950838	270.249988	515.053582	RUBLRLLRRRR	11	0	1044.336671
0	2.724181	0.908060	37.080923	0	122.435446	271.713171	511.903209	119.009543	272.603765	515.003995	RUBLRLLRRRL	11	0	743.208919
0	2.979874	0.849148	29.040371	0	121.151358	269.730326	507.264936	116.562946	268.720163	507.667158	RUBLRLLRRLR	11	0	781.650760
0	1.650241	0.550080	71.147995	0	121.151358	269.730326	507.264936	122.166921	267.339081	507.551882	RUBLRLLRRLL	11	0	723.987999
0	3.153078	1.051026	23.798304	0	114.819456	280.160002	500.585901	110.788749	282.474948	498.314114	RUBLRLLRLRR	11	0	1095.592458
0	2.688421	0.896140	31.249563	0	114.819456	280.160002	500.585901	110.855776	279.601129	502.387438	RUBLRLLRLRL	11	0	999.487857
0	1.618113	0.523130	37.415113	0	121.892626	281.152050	501.462313	123.266485	283.094867	500.277388	RUBLRLLRLLR	11	0	704.767078
0	1.633057	0.523130	71.091932	0	121.892626	281.152050	501.462313	120.364147	282.056945	503.831673	RUBLRLLRLLL	11	0	448.488141
0	2.960389	0.814753	15.350580	0	124.544764	277.870106	489.451990	120.089358	279.280397	489.179527	RUBLRLLLRRR	11	0	615.069450
0	2.773260	0.814753	19.077551	0	124.544764	277.870106	489.451990	120.640111	277.237726	487.063965	RUBLRLLLRRL	11	0	531.778796
0	2.677973	0.814753	64.793705	0	132.741423	280.655598	489.250618	136.909854	280.378359	488.395371	RUBLRLLLRLR	11	0	512.557875
0	1.649496	0.549832	49.772037	0	132.741423	280.655598	489.250618	134.364854	282.387644	490.613228	RUBLRLLLRLL	11	0	448.488141
0	2.602027	0.615855	26.928255	0	130.367478	270.346277	491.495998	126.415836	269.789162	490.241785	RUBLRLLLLRR	11	0	550.999716
0	1.497492	0.499164	74.900000	0	130.367478	270.346277	491.495998	130.820673	268.415476	493.129910	RUBLRLLLLRL	11	0	448.488141
0	1.921073	0.615855	22.093569	0	136.298450	271.108558	488.597078	137.627959	270.305135	485.296025	RUBLRLLLLLR	11	0	576.627610
0	1.335095	0.445032	51.777532	0	136.298450	271.108558	488.597078	138.262941	270.523199	489.229215	RUBLRLLLLLL	11	0	397.232353
0	3.627926	1.209309	22.474306	0	114.268012	304.785056	471.208750	109.220586	307.459963	470.592408	RUBLLRRRRRR	11	0	1736.289802
0	2.675330	0.891777	36.531251	0	114.268012	304.785056	471.208750	112.045553	305.881203	475.543894	RUBLLRRRRRL	11	0	1512.045732
0	2.389803	0.689410	41.351470	0	122.106413	304.587161	468.301204	121.367074	308.171651	467.122658	RUBLLRRRRLR	11	0	993.080883
0	2.547443	0.689410	74.138402	0	122.106413	304.587161	468.301204	126.016951	303.761952	468.911757	RUBLLRRRRLL	11	0	929.011149
0	3.195763	1.065254	26.487690	0	112.534100	298.616256	456.207750	108.814860	297.552153	452.099050	RUBLLRRRLRR	11	0	1601.743360
0	3.453843	1.151281	27.424482	0	112.534100	298.616256	456.207750	107.593674	300.934039	456.080007	RUBLLRRRLRL	11	0	1435.162051
0	2.043720	0.662265	64.511637	0	120.988435	298.352856	456.153794	123.457491	300.434533	456.113753	RUBLLRRRLLR	11	0	954.639043
0	1.977303	0.659101	45.025739	0	120.988435	298.352856	456.153794	121.933906	296.603263	453.103544	RUBLLRRRLLL	11	0	909.790228
0	3.795715	0.969552	15.222098	0	117.468100	286.689672	464.992665	111.475454	286.465695	465.159924	RUBLLRRLRRR	11	0	1185.290086
0	1.852935	0.617645	65.905198	0	117.468100	286.689672	464.992665	116.961594	286.450500	461.355232	RUBLLRRLRRL	11	0	698.360105
0	2.429883	0.780707	39.486057	0	125.337375	283.540023	465.746730	127.516711	280.666871	467.416292	RUBLLRRLRLR	11	0	807.278653
0	1.738847	0.579616	73.743741	0	125.337375	283.540023	465.746730	127.573067	283.951537	463.792992	RUBLLRRLRLL	11	0	698.360105
0	3.698229	0.978675	20.568705	0	117.391650	290.921560	476.125277	111.578519	290.390583	476.484578	RUBLLRRLLRR	11	0	1089.185485
0	2.433245	0.811082	43.041557	0	117.391650	290.921560	476.125277	115.595892	293.145417	479.380429	RUBLLRRLLRL	11	0	852.127468
0	2.386877	0.795626	67.849181	0	125.588677	288.782371	478.008914	129.227782	289.696541	478.496874	RUBLLRRLLLR	11	0	756.022866
0	2.142317	0.714106	67.952601	0	125.588677	288.782371	478.008914	127.792422	286.218442	477.785740	RUBLLRRLLLL	11	0	653.511291
0	2.705658	0.901886	35.775139	0	172.092590	274.050929	456.867695	175.697862	274.938249	454.184079	RUBLLRLRRRR	11	0	1332.650476
0	3.893970	1.176506	25.961905	0	172.092590	274.050929	456.867695	176.669026	269.941438	457.103000	RUBLLRLRRRL	11	0	1236.545874
0	2.499883	0.642416	23.099597	0	167.458112	275.591750	461.732039	169.611534	272.998383	464.339223	RUBLLRLRRLR	11	0	768.836813
0	1.481359	0.493786	74.900000	0	167.458112	275.591750	461.732039	168.286716	277.551487	462.967498	RUBLLRLRRLL	11	0	525.371822
0	1.784178	0.566787	43.473416	0	154.963665	277.205579	465.336350	153.017803	278.537209	467.292899	RUBLLRLRLRR	11	0	647.104317
0	1.781679	0.566787	52.257006	0	154.963665	277.205579	465.336350	155.828199	275.486984	467.938174	RUBLLRLRLRL	11	0	563.813663
0	2.047573	0.552960	49.674290	0	154.653231	275.264500	460.094530	151.482848	274.867791	459.447627	RUBLLRLRLLR	11	0	563.813663
0	1.755482	0.552960	64.085750	0	154.653231	275.264500	460.094530	156.203433	273.144907	458.962465	RUBLLRLRLLL	11	0	557.406689
0	2.363662	0.742297	23.416017	0	142.310253	287.732068	449.111391	139.957983	289.825156	446.568243	RUBLLRLLRRR	11	0	909.790228
0	1.687148	0.562383	59.242654	0	142.310253	287.732068	449.111391	140.247022	286.043589	449.140748	RUBLLRLLRRL	11	0	589.441556
0	2.075192	0.691731	17.627994	0	148.076731	284.931624	448.203766	150.275742	284.297588	445.231170	RUBLLRLLRLR	11	0	647.104317
0	1.289679	0.429893	68.217809	0	148.076731	284.931624	448.203766	147.434718	283.019352	447.835467	RUBLLRLLRLL	11	0	339.569592
0	2.280068	0.693664	23.938665	0	149.806989	292.765218	457.194906	148.668194	296.115131	456.332944	RUBLLRLLLRR	11	0	640.697344
0	1.319761	0.439920	74.900000	0	149.806989	292.765218	457.194906	149.733770	292.819264	459.831914	RUBLLRLLLRL	11	0	461.302088
0	2.296083	0.693664	20.688565	0	155.265591	289.341226	454.704815	158.209355	288.700190	452.145616	RUBLLRLLLLR	11	0	563.813663
0	1.518798	0.506266	40.078599	0	155.265591	289.341226	454.704815	157.433327	289.867749	455.825629	RUBLLRLLLLL	11	0	467.709061
0	4.092133	1.245881	21.651062	0	139.204447	325.672567	501.732487	138.091445	330.991726	506.168606	RUBLLLRRRRR	11	0	1518.452705
0	2.461371	0.820457	49.214953	0	139.204447	325.672567	501.732487	135.391418	325.953540	502.637409	RUBLLLRRRRL	11	0	1230.138900
0	3.105619	0.706364	74.900000	0	144.766271	319.759648	500.750889	146.817442	315.380104	499.693353	RUBLLLRRRLR	11	0	986.673910
0	2.115780	0.705260	50.073510	0	144.766271	319.759648	500.750889	146.838710	321.611578	503.103165	RUBLLLRRRLL	11	0	608.662477
0	3.799070	1.241864	12.434243	0	145.843461	328.921218	493.912714	144.922572	334.441390	496.663092	RUBLLLRRLRR	11	0	1242.952847
0	1.374279	0.458093	74.900000	0	145.843461	328.921218	493.912714	145.266769	329.700001	491.452956	RUBLLLRRLRL	11	0	749.615892
0	2.402435	0.723318	35.973516	0	150.573670	323.894382	493.049044	152.938405	326.090252	495.580151	RUBLLLRRLLR	11	0	884.162335
0	1.634608	0.544869	61.167422	0	150.573670	323.894382	493.049044	152.323614	322.963100	490.952956	RUBLLLRRLLL	11	0	871.348388
0	3.688042	1.229347	17.033593	0	125.498046	317.179281	490.888996	119.978073	319.043418	491.076794	RUBLLLRLRRR	11	0	1358.278369
0	2.454402	0.818134	30.845309	0	125.498046	317.179281	490.888996	123.553773	319.351525	494.126804	RUBLLLRLRRL	11	0	1166.069166
0	2.970981	0.794963	66.109346	0	130.376033	310.252833	489.070142	133.474895	306.737207	488.711651	RUBLLLRLRLR	11	0	884.162335
0	1.411446	0.470482	50.881859	0	130.376033	310.252833	489.070142	128.305620	309.526700	488.562085	RUBLLLRLRLL	11	0	512.557875
0	3.809531	1.056323	18.849918	0	131.965901	321.996555	482.761058	127.200471	325.674677	482.840356	RUBLLLRLLRR	11	0	1101.999432
0	1.958501	0.652834	73.054202	0	131.965901	321.996555	482.761058	133.933523	324.380234	482.559290	RUBLLLRLLRL	11	0	723.987999
0	1.830558	0.509301	60.999792	0	135.352348	316.287670	479.648125	137.721935	315.338391	477.925717	RUBLLLRLLLR	11	0	973.859963
0	2.297064	0.509301	62.371754	0	135.352348	316.287670	479.648125	132.178930	316.846106	477.532465	RUBLLLRLLLL	11	0	749.615892
0	3.389718	0.896012	10.595394	0	173.264297	290.911650	470.903134	177.095420	288.191727	467.647144	RUBLLLLRRRR	11	0	973.859963
0	1.382069	0.460690	74.900000	0	173.264297	290.911650	470.903134	174.619334	292.618483	470.721119	RUBLLLLRRRL	11	0	442.081167
0	2.496238	0.738391	26.379130	0	168.936736	289.539131	475.757228	171.283610	286.476420	476.795513	RUBLLLLRRLR	11	0	653.511291
0	1.530687	0.510229	74.900000	0	168.936736	289.539131	475.757228	166.749358	288.526035	476.010800	RUBLLLLRRLL	11	0	480.523008
0	2.395088	0.548138	22.194021	0	165.920491	302.064398	481.562171	165.619765	305.455506	483.655375	RUBLLLLRLRR	11	0	531.778796
0	1.402689	0.467563	72.936058	0	165.920491	302.064398	481.562171	168.009438	302.360068	480.701589	RUBLLLLRLRL	11	0	358.790513
0	2.019511	0.548138	54.823484	0	163.451810	297.657716	482.878945	160.412420	296.685296	482.927367	RUBLLLLRLLR	11	0	480.523008
0	1.384652	0.461551	57.758082	0	163.451810	297.657716	482.878945	164.464069	297.198138	485.264209	RUBLLLLRLLL	11	0	365.197486
0	2.220730	0.528738	25.632274	0	154.989820	305.313317	469.975115	152.673059	307.254657	467.718402	RUBLLLLLRRR	11	0	615.069450
0	1.496344	0.498781	71.478623	0	154.989820	305.313317	469.975115	153.430815	303.846452	471.246607	RUBLLLLLRRL	11	0	416.453274
0	2.280866	0.528738	25.367603	0	161.551941	302.832871	468.623650	163.533905	300.198352	466.779669	RUBLLLLLRLR	11	0	467.709061
0	1.619071	0.528738	38.355841	0	161.551941	302.832871	468.623650	163.641024	303.564511	466.999542	RUBLLLLLRLL	11	0	454.895114
0	2.108919	0.702973	35.496903	0	158.975648	314.101299	475.136668	159.458116	316.933507	477.274208	RUBLLLLLLRR	11	0	493.336955
0	1.890669	0.630223	41.011425	0	158.975648	314.101299	475.136668	157.148547	316.039727	473.424106	RUBLLLLLLRL	11	0	486.929981
0	2.159653	0.719884	31.177383	0	163.354223	312.342460	474.229287	165.136343	315.113412	475.356620	RUBLLLLLLLR	11	0	403.639327
0	1.646603	0.548868	45.474723	0	163.354223	312.342460	474.229287	165.505867	312.165476	472.390905	RUBLLLLLLLL	11	0	384.418406
0	3.792759	1.264253	25.458503	0	155.813880	316.873707	560.270904	151.561485	319.264047	564.678177	RUBRRRRRRRR	11	0	2171.963996
0	3.005424	1.001808	36.522211	0	155.813880	316.873707	560.270904	153.857260	314.121635	564.497817	RUBRRRRRRRL	11	0	1979.754793
0	3.449690	1.092867	11.808899	0	162.510521	320.070515	558.455617	163.044956	323.769743	563.478090	RUBRRRRRRLR	11	0	2171.963996
0	1.603851	0.534617	74.900000	0	162.510521	320.070515	558.455617	164.589094	318.970585	559.651946	RUBRRRRRRLL	11	0	1044.336671
0	2.897435	0.965812	26.628126	0	158.636554	325.979140	545.739076	155.307960	327.835886	548.950295	RUBRRRRRLRR	11	0	1403.127183
0	2.906844	0.968948	31.546875	0	158.636554	325.979140	545.739076	156.578724	329.906200	544.217777	RUBRRRRRLRL	11	0	1198.104033
0	2.914175	0.894148	25.618216	0	166.632142	324.157043	544.057266	168.892279	327.913435	545.842269	RUBRRRRRLLR	11	0	1134.034299
0	1.665720	0.555240	71.725938	0	166.632142	324.157043	544.057266	168.427512	323.314084	541.866983	RUBRRRRRLLL	11	0	903.383255
0	2.726679	0.860329	17.509847	0	166.194990	298.252559	529.287151	166.030038	294.735386	526.143719	RUBRRRRLRRR	11	0	1031.522724
0	1.524211	0.508070	62.157377	0	166.194990	298.252559	529.287151	168.504749	298.082147	528.449842	RUBRRRRLRRL	11	0	627.883397
0	3.319634	0.860329	8.795666	0	161.985232	300.689285	538.173937	158.388399	299.613571	542.811212	RUBRRRRLRLR	11	0	935.418122
0	0.831988	0.277329	74.900000	0	161.985232	300.689285	538.173937	162.825314	300.210210	539.301229	RUBRRRRLRLL	11	2	583.034583
0	2.209243	0.594503	27.867286	0	161.243296	311.918633	532.093568	160.460829	315.317516	531.897725	RUBRRRRLLRR	11	0	647.104317
0	1.276530	0.425510	74.900000	0	161.243296	311.918633	532.093568	161.099433	311.339866	529.654628	RUBRRRRLLRL	11	0	525.371822
0	2.871519	0.861019	24.295918	0	157.527407	310.700894	538.371080	154.353653	309.829839	542.324973	RUBRRRRLLLR	11	0	550.999716
0	2.227492	0.742497	40.665887	0	157.527407	310.700894	538.371080	155.442158	313.420537	539.388362	RUBRRRRLLLL	11	0	448.488141
0	3.272964	1.090988	24.879182	0	171.134195	332.796568	522.473893	167.596307	335.957941	525.080125	RUBRRRLRRRR	11	0	1217.324954
0	2.702383	0.900794	36.179289	0	171.134195	332.796568	522.473893	170.707346	336.736477	520.459946	RUBRRRLRRRL	11	0	1050.743644
0	2.866808	0.824617	18.406624	0	176.552038	328.703419	525.715104	178.805108	331.721414	528.901674	RUBRRRLRRLR	11	0	1005.894830
0	1.349371	0.449790	74.900000	0	176.552038	328.703419	525.715104	176.460754	327.271170	527.711135	RUBRRRLRRLL	11	0	679.139185
0	1.999085	0.618027	64.447289	0	182.906202	322.561384	516.756067	183.889753	319.670164	515.733006	RUBRRRLRLRR	11	0	807.278653
0	2.602284	0.618027	53.957023	0	182.906202	322.561384	516.756067	185.706684	325.303497	518.331418	RUBRRRLRLRL	11	0	691.953132
0	2.688352	0.878931	13.101137	0	180.628254	327.388051	514.056483	181.089996	331.537178	513.059977	RUBRRRLRLLR	11	0	884.162335
0	1.205027	0.401676	74.900000	0	180.628254	327.388051	514.056483	181.074294	327.060638	511.750407	RUBRRRLRLLL	11	0	461.302088
0	3.386083	0.696817	11.326326	0	173.740658	303.052065	506.901071	174.300209	298.024262	504.694131	RUBRRRLLRRR	11	0	1101.999432
0	1.267803	0.422601	64.450278	0	173.740658	303.052065	506.901071	174.704395	302.119239	508.784643	RUBRRRLLRRL	11	0	640.697344
0	1.605255	0.464870	51.821684	0	173.876410	309.620249	505.821962	176.405846	309.776594	505.679844	RUBRRRLLRLR	11	0	576.627610
0	1.460814	0.464870	62.782709	0	173.876410	309.620249	505.821962	172.980846	311.207149	504.028177	RUBRRRLLRLL	11	0	512.557875
0	4.384684	0.696817	8.258296	0	167.028972	324.295608	511.461331	164.124050	330.580032	511.106132	RUBRRRLLLRR	11	0	961.046016
0	1.174868	0.391623	74.900000	0	167.028972	324.295608	511.461331	167.127520	324.502740	509.129596	RUBRRRLLLRL	11	2	531.778796
0	3.724283	0.696817	15.639517	0	166.509585	319.587304	515.884693	162.800800	323.601888	518.647648	RUBRRRLLLLR	11	0	647.104317
0	1.297763	0.432588	74.900000	0	166.509585	319.587304	515.884693	165.313888	318.074566	516.768643	RUBRRRLLLLL	11	0	531.778796
0	3.810900	1.270300	25.413561	0	181.926568	317.014191	563.132781	177.888844	317.711740	568.718378	RUBRRLRRRRR	11	0	1986.161766
0	3.234428	1.078143	37.412360	0	181.926568	317.014191	563.132781	183.414856	319.625569	568.364940	RUBRRLRRRRL	11	0	1652.999148
0	2.402246	0.507141	34.542283	0	183.915768	316.785744	553.274504	184.500864	320.454607	554.261649	RUBRRLRRRLR	11	0	691.953132
0	1.597948	0.507141	74.900000	0	183.915768	316.785744	553.274504	182.354398	316.584923	550.775644	RUBRRLRRRLL	11	0	659.918264
0	2.726202	0.908734	32.117018	0	195.468014	314.618941	550.693313	196.429275	316.211856	555.611080	RUBRRLRRLRR	11	0	1044.336671
0	2.347026	0.782342	48.212722	0	195.468014	314.618941	550.693313	199.141549	314.107661	550.682654	RUBRRLRRLRL	11	0	864.941414
0	2.649893	0.774439	24.138837	0	192.512851	316.920684	543.985943	193.148656	321.053198	543.692353	RUBRRLRRLLR	11	0	813.685627
0	1.518879	0.506293	74.900000	0	192.512851	316.920684	543.985943	192.694550	316.379742	541.035283	RUBRRLRRLLL	11	0	583.034583
0	2.773630	0.574491	10.583932	0	182.947019	295.011600	528.391023	182.036868	291.395019	525.476405	RUBRRLRLRRR	11	0	858.534441
0	1.415327	0.471776	74.900000	0	182.947019	295.011600	528.391023	183.099469	296.025545	525.875342	RUBRRLRLRRL	11	0	320.348672
0	2.633266	0.574491	6.720159	0	180.771294	299.040464	536.955395	178.128796	299.024279	541.023722	RUBRRLRLRLR	11	0	659.918264
0	0.854780	0.284927	74.900000	0	180.771294	299.040464	536.955395	180.215043	300.255652	536.706946	RUBRRLRLRLL	11	2	262.685911
0	2.265575	0.574491	34.850822	0	192.217704	300.939750	536.166947	195.350961	302.523172	537.056101	RUBRRLRLLRR	11	0	378.011433
0	1.439392	0.479797	71.373808	0	192.217704	300.939750	536.166947	192.694908	299.135278	534.521597	RUBRRLRLLRL	11	0	358.790513
0	1.502982	0.500994	30.192146	0	189.559434	302.036245	540.307834	188.873591	302.097609	543.184701	RUBRRLRLLLR	11	0	371.604460
0	1.413415	0.471138	49.156931	0	189.559434	302.036245	540.307834	191.121026	303.377845	541.404213	RUBRRLRLLLL	11	0	262.685911
0	2.434035	0.811345	25.995239	0	206.691437	308.981645	526.606174	209.125973	308.616338	530.346610	RUBRRLLRRRR	11	0	749.615892
0	1.720671	0.573557	45.331410	0	206.691437	308.981645	526.606174	209.187411	309.659575	525.544097	RUBRRLLRRRL	11	0	653.511291
0	3.037176	0.928448	11.269865	0	202.484393	312.722062	527.180055	202.990636	317.112025	529.550457	RUBRRLLRRLR	11	0	845.720494
0	1.162206	0.387402	74.900000	0	202.484393	312.722062	527.180055	201.321374	312.399663	528.932156	RUBRRLLRRLL	11	2	467.709061
0	2.566666	0.715311	24.176229	0	201.802540	311.568911	515.702557	204.324381	314.727061	515.267963	RUBRRLLRLRR	11	0	717.581025
0	1.552184	0.517395	74.900000	0	201.802540	311.568911	515.702557	201.921174	310.727058	512.790621	RUBRRLLRLRL	11	0	486.929981
0	2.803543	0.638984	33.868431	0	197.621288	311.879249	518.135724	197.315041	316.220333	519.186589	RUBRRLLRLLR	11	0	621.476424
0	2.094003	0.638984	74.900000	0	197.621288	311.879249	518.135724	194.597685	310.704484	517.307802	RUBRRLLRLLL	11	0	467.709061
0	2.474216	0.824739	25.760025	0	193.775824	287.849792	508.314152	190.418620	286.216125	506.844741	RUBRRLLLRRR	11	0	820.092600
0	2.230478	0.743493	34.123790	0	193.775824	287.849792	508.314152	193.738222	284.524420	506.835764	RUBRRLLLRRL	11	0	704.767078
0	1.512113	0.410066	74.900000	0	198.002814	291.730841	508.669993	197.231952	293.449829	506.809584	RUBRRLLLRLR	11	0	506.150902
0	1.942417	0.410066	43.841877	0	198.002814	291.730841	508.669993	200.496465	290.131748	507.652156	RUBRRLLLRLL	11	0	493.336955
0	2.470505	0.823502	29.265556	0	210.728017	295.893690	515.608318	214.193610	297.635414	516.171391	RUBRRLLLLRR	11	0	800.871680
0	2.328981	0.776327	35.363010	0	210.728017	295.893690	515.608318	213.640382	293.900500	514.286419	RUBRRLLLLRL	11	0	717.581025
0	2.821738	0.595700	24.017534	0	206.720330	295.967732	519.517363	210.001770	296.807637	523.187726	RUBRRLLLLLR	11	0	493.336955
0	1.424631	0.474877	74.900000	0	206.720330	295.967732	519.517363	205.239928	295.026579	521.303185	RUBRRLLLLLL	11	0	442.081167
0	2.075508	0.691836	33.781852	0	226.795015	286.423485	490.752276	228.710019	287.131761	494.000880	RUBRLRRRRRR	11	0	659.918264
0	2.897212	0.885587	25.878810	0	226.795015	286.423485	490.752276	231.345094	286.581750	490.140727	RUBRLRRRRRL	11	0	602.255503
0	2.077447	0.606317	34.347963	0	223.016424	283.555315	486.462309	225.700265	282.878395	484.228070	RUBRLRRRRLR	11	0	467.709061
0	1.444731	0.481577	70.067493	0	223.016424	283.555315	486.462309	221.860648	281.587157	486.531353	RUBRLRRRRLL	11	0	403.639327
0	2.170809	0.569159	27.794473	0	210.633448	283.945507	490.844751	207.219629	283.787084	490.467290	RUBRLRRRLRR	11	0	583.034583
0	1.684252	0.561417	44.521548	0	210.633448	283.945507	490.844751	209.918530	281.392945	491.147876	RUBRLRRRLRL	11	0	499.743928
0	2.382474	0.569159	21.991382	0	215.756084	288.145747	494.810717	218.330246	289.368299	497.924728	RUBRLRRRLLR	11	0	602.255503
0	1.480706	0.493569	73.729679	0	215.756084	288.145747	494.810717	214.002803	289.456940	495.855922	RUBRLRRRLLL	11	0	378.011433
0	2.450176	0.816725	25.913696	0	218.878998	299.305129	491.652324	219.053714	301.797814	495.395605	RUBRLRRLRRR	11	0	608.662477
0	1.899203	0.633068	55.488603	0	218.878998	299.305129	491.652324	221.844322	299.767693	491.680625	RUBRLRRLRRL	11	0	416.453274
0	1.423518	0.474506	74.900000	0	215.604838	298.725748	487.773253	213.420396	298.314800	488.211361	RUBRLRRLRLR	11	0	371.604460
0	2.280842	0.493016	40.752356	0	215.604838	298.725748	487.773253	216.475630	302.180904	487.085770	RUBRLRRLRLL	11	0	352.383539
0	2.523291	0.677523	21.655019	0	218.880756	296.942601	478.945456	220.265039	300.360683	477.025810	RUBRLRRLLRR	11	0	525.371822
0	1.334197	0.444732	74.900000	0	218.880756	296.942601	478.945456	217.107199	296.875044	477.505063	RUBRLRRLLRL	11	0	371.604460
0	2.129528	0.709843	20.292379	0	222.986169	293.552376	480.241697	225.747257	292.383277	478.307981	RUBRLRRLLLR	11	0	518.964849
0	1.587108	0.529036	46.456825	0	222.986169	293.552376	480.241697	225.114779	294.431426	481.498864	RUBRLRRLLLL	11	0	333.162619
0	2.376771	0.792257	19.464030	0	220.114797	282.952725	468.202258	222.489712	285.713302	467.038021	RUBRLRLRRRR	11	0	615.069450
0	1.449306	0.483102	47.634759	0	220.114797	282.952725	468.202258	222.136484	282.780086	469.546707	RUBRLRLRRRL	11	0	454.895114
0	2.205264	0.735088	28.523588	0	219.413171	277.656824	466.443541	220.492347	275.265699	463.540198	RUBRLRLRRLR	11	0	518.964849
0	1.774222	0.591407	40.517297	0	219.413171	277.656824	466.443541	222.010064	276.788689	467.206665	RUBRLRLRRLL	11	0	474.116035
0	2.393179	0.657907	27.834427	0	208.642250	278.152251	460.849702	209.611666	275.712403	457.404558	RUBRLRLRLRR	11	0	486.929981
0	1.978116	0.657907	37.829195	0	208.642250	278.152251	460.849702	206.385350	277.588494	458.206964	RUBRLRLRLRL	11	0	448.488141
0	1.973438	0.646039	31.826069	0	208.904322	283.840409	465.438821	209.933897	286.762217	464.985032	RUBRLRLRLLR	11	0	442.081167
0	1.445763	0.481921	66.536796	0	208.904322	283.840409	465.438821	207.439367	284.652633	467.405228	RUBRLRLRLLL	11	0	397.232353
0	2.597383	0.865794	14.122586	0	202.461901	268.739486	465.118811	203.165276	265.535217	461.996710	RUBRLRLLRRR	11	0	756.022866
0	1.321686	0.440562	65.867968	0	202.461901	268.739486	465.118811	201.451334	269.372724	462.948706	RUBRLRLLRRL	11	0	397.232353
0	2.437183	0.778609	18.023610	0	198.816178	271.063139	471.769587	195.918920	269.181704	473.924673	RUBRLRLLRLR	11	0	570.220636
0	1.188260	0.396087	74.900000	0	198.816178	271.063139	471.769587	197.830810	272.656054	471.601044	RUBRLRLLRLL	11	2	365.197486
0	2.072696	0.462698	22.845655	0	203.774781	272.734925	476.790824	201.504213	271.306529	479.169576	RUBRLRLLLRR	11	0	390.825380
0	1.072300	0.357433	74.900000	0	203.774781	272.734925	476.790824	204.333340	273.863197	478.226291	RUBRLRLLLRL	11	2	294.720778
0	2.237465	0.462698	22.782403	0	207.992402	271.141872	471.780249	209.354062	268.643744	469.123322	RUBRLRLLLLR	11	0	371.604460
0	1.366790	0.455597	63.733773	0	207.992402	271.141872	471.780249	210.014953	271.494880	472.629125	RUBRLRLLLLL	11	0	262.685911
0	3.744033	1.248011	20.182199	0	183.860424	322.834261	491.722334	180.402585	327.461708	493.341314	RUBRLLRRRRR	11	0	890.569308
0	2.178015	0.726005	53.920792	0	183.860424	322.834261	491.722334	185.986843	325.359380	492.954969	RUBRLLRRRRL	11	0	653.511291
0	2.472678	0.641468	24.388608	0	183.120435	317.858970	487.462249	179.520537	319.367106	487.225625	RUBRLLRRRLR	11	0	743.208919
0	1.354346	0.451449	74.900000	0	183.120435	317.858970	487.462249	183.633681	317.931599	484.834201	RUBRLLRRRLL	11	0	563.813663
0	2.251727	0.507143	37.270943	0	185.636121	305.768663	490.290730	186.311250	302.278099	490.478663	RUBRLLRRLRR	11	0	454.895114
0	1.793280	0.507143	58.976906	0	185.636121	305.768663	490.290730	182.816593	305.531039	490.091898	RUBRLLRRLRL	11	0	403.639327
0	1.375306	0.458435	54.937591	0	186.728922	311.131505	493.152355	188.275651	312.159754	494.580775	RUBRLLRRLLR	11	0	301.127752
0	1.776767	0.507143	28.706462	0	186.728922	311.131505	493.152355	185.325158	313.322805	494.486535	RUBRLLRRLLL	11	0	262.685911
0	2.580324	0.796800	34.895786	0	201.877890	314.802606	496.435718	200.750035	318.477680	498.156576	RUBRLLRLRRR	11	0	659.918264
0	2.764990	0.796800	35.802523	0	201.877890	314.802606	496.435718	205.284181	316.732627	498.891218	RUBRLLRLRRL	11	0	602.255503
0	2.631527	0.679590	65.254610	0	201.368881	307.717169	495.670150	199.876274	303.883049	494.905387	RUBRLLRLRLR	11	0	583.034583
0	1.274174	0.424725	60.820182	0	201.368881	307.717169	495.670150	203.335615	307.708873	496.216376	RUBRLLRLRLL	11	0	358.790513
0	1.183063	0.394354	67.434572	0	204.415639	311.480224	486.049896	204.775411	310.290874	484.281992	RUBRLLRLLRR	11	2	467.709061
0	2.389339	0.664912	28.478641	0	204.415639	311.480224	486.049896	207.826526	313.099563	486.075652	RUBRLLRLLRL	11	0	448.488141
0	2.624243	0.763587	21.803549	0	201.765290	314.945679	487.175210	202.978014	318.770306	488.502228	RUBRLLRLLLR	11	0	442.081167
0	1.150091	0.383364	73.466842	0	201.765290	314.945679	487.175210	200.954256	315.446096	485.216602	RUBRLLRLLLL	11	2	390.825380
0	2.402192	0.607452	16.432784	0	200.335802	303.783660	472.970148	202.892390	306.384482	471.636634	RUBRLLLRRRR	11	0	493.336955
0	1.148148	0.382716	74.900000	0	200.335802	303.783660	472.970148	201.332989	303.327451	474.799591	RUBRLLLRRRL	11	2	294.720778
0	1.714405	0.571468	26.311072	0	194.786427	303.954455	471.963832	193.325190	306.199339	472.478299	RUBRLLLRRLR	11	0	384.418406
0	1.521386	0.507129	42.930288	0	194.786427	303.954455	471.963832	193.426402	304.445400	469.532845	RUBRLLLRRLL	11	0	281.906831
0	2.268483	0.607452	26.736017	0	196.381900	294.252319	465.566427	196.244929	291.409286	462.808277	RUBRLLLRLRR	11	0	486.929981
0	1.361099	0.453700	59.700632	0	196.381900	294.252319	465.566427	195.920049	295.436240	463.370159	RUBRLLLRLRL	11	0	422.860247
0	1.887882	0.441369	25.551577	0	199.034141	296.113916	469.384587	201.476298	297.305559	467.826101	RUBRLLLRLLR	11	0	275.499858
0	1.061512	0.353837	74.900000	0	199.034141	296.113916	469.384587	199.731499	295.223025	470.952072	RUBRLLLRLLL	11	24	230.651044
0	2.108022	0.607452	19.859661	0	189.061963	286.782588	481.419169	187.068757	284.501132	483.172554	RUBRLLLLRRR	11	0	486.929981
0	1.211139	0.403713	74.900000	0	189.061963	286.782588	481.419169	190.562624	286.382679	482.834854	RUBRLLLLRRL	11	0	288.313805
0	1.679716	0.559905	22.085362	0	189.921393	286.716252	476.629968	190.622224	284.364445	475.349409	RUBRLLLLRLR	11	0	313.941699
0	1.038397	0.346132	46.624797	0	189.921393	286.716252	476.629968	188.840641	286.205361	475.207249	RUBRLLLLRLL	11	2	262.685911
0	2.591960	0.607452	18.114136	0	186.369270	298.540645	476.452154	184.345371	302.086292	476.033197	RUBRLLLLLRR	11	0	269.092884
0	1.051430	0.350477	74.900000	0	186.369270	298.540645	476.452154	185.920546	298.041665	474.528435	RUBRLLLLLRL	11	24	211.430124
0	1.775387	0.460450	25.804392	0	186.611109	296.464691	479.950545	184.039393	296.193966	481.327903	RUBRLLLLLLR	11	4	211.430124
0	1.023731	0.341244	74.900000	0	186.611109	296.464691	479.950545	187.279796	297.487692	481.292045	RUBRLLLLLLL	11	24	160.174336
0	4.291529	1.430510	20.636773	0	200.932543	271.506862	607.578124	201.625823	271.939901	616.098608	RUALRRRRRRR	11	0	4619.427850
0	3.059199	1.019733	45.014797	0	200.932543	271.506862	607.578124	196.911907	270.496181	610.725446	RUALRRRRRRL	11	0	3229.114614
0	5.445208	1.530409	18.686018	0	200.824734	278.322538	601.198967	200.223315	284.842376	608.265399	RUALRRRRRLR	11	0	4747.567319
0	2.777600	0.925867	74.900000	0	200.824734	278.322538	601.198967	197.837704	280.022708	597.743686	RUALRRRRRLL	11	0	3056.126331
0	3.326990	1.108997	32.506104	0	216.973673	267.081778	597.034842	217.888340	268.070965	603.466647	RUALRRRRLRR	11	0	2633.266084
0	3.823096	1.274365	33.856809	0	216.973673	267.081778	597.034842	222.249131	264.902980	599.541485	RUALRRRRLRL	11	0	2210.405837
0	2.375112	0.791704	64.151875	0	214.188571	270.484225	586.495232	213.909790	270.067071	581.787642	RUALRRRRLLR	11	0	2293.696492
0	2.922489	0.804516	44.651910	0	214.188571	270.484225	586.495232	216.238774	274.546130	587.497139	RUALRRRRLLL	11	0	1774.731643
0	3.845056	1.281685	22.911588	0	211.660955	247.878515	600.823821	213.526234	247.894906	608.142597	RUALRRRLRRR	11	0	3024.091464
0	3.257889	1.085963	45.704737	0	211.660955	247.878515	600.823821	208.933207	244.580574	604.445447	RUALRRRLRRL	11	0	1941.312952
0	4.116312	1.283115	20.104710	0	217.118401	247.787198	593.863181	222.975041	247.720319	597.444909	RUALRRRLRLR	11	0	2562.789376
0	2.099191	0.699730	74.900000	0	217.118401	247.787198	593.863181	217.097480	244.544336	592.979143	RUALRRRLRLL	11	0	1749.103749
0	3.886105	0.883473	46.873883	0	201.282214	246.219711	578.835821	200.287775	240.193963	579.651007	RUALRRRLLRR	11	0	2639.673057
0	3.179950	0.883473	74.900000	0	201.282214	246.219711	578.835821	200.302640	248.617867	573.386097	RUALRRRLLRL	11	0	2396.208067
0	4.385840	1.202878	20.918968	0	198.992874	247.380793	589.393717	196.487528	243.342137	595.778306	RUALRRRLLLR	11	0	2344.952279
0	2.242262	0.747421	68.887252	0	198.992874	247.380793	589.393717	196.960688	250.048914	590.840610	RUALRRRLLLL	11	0	1755.510723
0	3.896591	1.298864	14.808209	0	234.428177	251.788284	573.716754	236.587423	249.712407	580.525827	RUALRRLRRRR	11	0	2729.370685
0	2.052196	0.684065	61.607962	0	234.428177	251.788284	573.716754	235.785417	248.945311	572.742393	RUALRRLRRRL	11	0	1505.638758
0	4.057292	1.215291	24.457738	0	235.318805	259.333795	570.442097	241.007657	260.905540	573.612627	RUALRRLRRLR	11	0	2191.184916
0	2.295037	0.765012	74.900000	0	235.318805	259.333795	570.442097	233.535670	262.435639	571.193662	RUALRRLRRLL	11	0	1633.778227
0	2.552432	0.850811	31.392878	0	233.428086	255.885347	550.937295	234.561649	256.139326	546.048724	RUALRRLRLRR	11	0	1736.289802
0	2.285211	0.761737	60.588534	0	233.428086	255.885347	550.937295	235.519835	252.994191	551.638620	RUALRRLRLRL	11	0	1159.662193
0	4.315948	1.063642	22.896144	0	234.995826	260.861391	556.250158	241.525188	262.722988	557.070095	RUALRRLRLLR	11	0	1665.813094
0	2.541584	0.847195	74.900000	0	234.995826	260.861391	556.250158	233.347821	264.500266	556.778392	RUALRRLRLLL	11	0	1159.662193
0	2.932344	0.908702	26.179017	0	209.627013	249.545678	542.184074	206.525080	247.456730	538.720971	RUALRRLLRRR	11	0	1704.254935
0	2.178170	0.726057	65.225491	0	209.627013	249.545678	542.184074	207.778507	252.449246	542.211594	RUALRRLLRRL	11	0	1114.813379
0	2.765459	0.908702	29.335048	0	217.222585	248.823753	541.642133	218.875628	249.322667	536.561236	RUALRRLLRLR	11	0	1172.476140
0	1.874720	0.624907	57.970075	0	217.222585	248.823753	541.642133	219.523295	247.048098	542.369895	RUALRRLLRLL	11	0	999.487857
0	3.352586	0.908702	18.424862	0	218.131252	242.165125	561.607626	219.137927	239.390461	567.175811	RUALRRLLLRR	11	0	1710.661908
0	1.914609	0.638203	58.129520	0	218.131252	242.165125	561.607626	220.554613	240.515167	560.661127	RUALRRLLLRL	11	0	1114.813379
0	2.989829	0.826800	24.660259	0	211.693111	244.512478	556.650559	208.443278	241.083121	556.698965	RUALRRLLLLR	11	0	1262.173768
0	2.016980	0.672327	74.900000	0	211.693111	244.512478	556.650559	209.775804	247.058724	556.646586	RUALRRLLLLL	11	0	788.057733
0	2.429368	0.809789	49.863245	0	201.564776	292.915486	579.085074	197.997765	292.519518	580.810268	RUALRLRRRRR	11	0	1979.754793
0	4.275073	1.386866	27.994041	0	201.564776	292.915486	579.085074	202.189215	295.241600	587.073422	RUALRLRRRRL	11	0	1832.394404
0	5.367854	1.777366	15.755056	0	203.315094	297.671019	579.053104	200.311375	302.930727	586.569253	RUALRLRRRLR	11	0	2210.405837
0	2.236427	0.745476	69.527033	0	203.315094	297.671019	579.053104	206.409056	299.289278	579.745195	RUALRLRRRLL	11	0	1537.673626
0	2.501941	0.833980	32.023729	0	217.054492	286.233851	560.431405	220.067558	287.200861	563.431320	RUALRLRRLRR	11	0	1396.720210
0	2.382446	0.794149	41.837202	0	217.054492	286.233851	560.431405	220.045882	286.685365	557.595107	RUALRLRRLRL	11	0	1166.069166
0	2.439604	0.813201	23.496562	0	213.720631	281.615632	557.661891	214.149287	278.841843	554.316941	RUALRLRRLLR	11	0	1326.243502
0	1.079766	0.359922	74.900000	0	213.720631	281.615632	557.661891	213.233723	280.320995	558.926476	RUALRLRRLLL	11	2	634.290371
0	4.987814	1.207500	7.126279	0	199.348007	295.868799	560.021020	196.943302	300.960581	567.001258	RUALRLRLRRR	11	0	1467.196918
0	1.790413	0.596804	36.200970	0	199.348007	295.868799	560.021020	199.704327	298.619787	560.726045	RUALRLRLRRL	11	0	858.534441
0	3.231469	0.905132	72.702639	0	197.354706	287.761701	551.140377	197.324188	283.054748	548.634226	RUALRLRLRLR	11	0	1127.627325
0	1.812952	0.604317	71.473075	0	197.354706	287.761701	551.140377	196.892824	288.077021	547.584226	RUALRLRLRLL	11	0	768.836813
0	3.112856	0.796059	38.238847	0	211.187818	291.469714	547.180423	211.451622	295.593279	550.558635	RUALRLRLLRR	11	0	839.313521
0	2.575593	0.796059	54.083536	0	211.187818	291.469714	547.180423	214.927567	292.012407	545.266931	RUALRLRLLRL	11	0	775.243786
0	1.834882	0.611627	42.230062	0	208.171081	286.844752	541.628119	206.951344	287.811199	538.531654	RUALRLRLLLR	11	0	736.801946
0	1.977857	0.659286	55.983576	0	208.171081	286.844752	541.628119	208.992845	284.083322	540.094518	RUALRLRLLLL	11	0	653.511291
0	2.524893	0.841631	57.467626	0	209.073605	264.211761	509.448046	206.233543	263.068650	512.686527	RUALRLLRRRR	11	0	1447.975997
0	3.048099	0.893067	47.816289	0	209.073605	264.211761	509.448046	207.117402	263.713911	503.912959	RUALRLLRRRL	11	0	1364.685343
0	3.363936	0.980114	26.768886	0	214.964472	262.875808	506.578135	216.335826	261.998954	500.173411	RUALRLLRRLR	11	0	1255.766794
0	1.771153	0.590384	70.378420	0	214.964472	262.875808	506.578135	215.814638	260.413125	507.872724	RUALRLLRRLL	11	0	1140.441272
0	2.801973	0.933991	39.302363	0	223.088059	272.113768	505.317900	227.369115	273.125005	504.677252	RUALRLLRLRR	11	0	1377.499290
0	3.794668	1.029690	33.539725	0	223.088059	272.113768	505.317900	224.336352	271.648480	497.918213	RUALRLLRLRL	11	0	1166.069166
0	2.559316	0.853105	67.146339	0	216.985452	275.613397	511.834337	213.067587	275.970670	513.021655	RUALRLLRLLR	11	0	973.859963
0	2.257751	0.752584	44.551509	0	216.985452	275.613397	511.834337	217.328771	278.261788	514.828727	RUALRLLRLLL	11	0	820.092600
0	3.829105	0.917250	32.930585	0	231.620363	276.236907	530.702424	236.841783	276.431275	534.564932	RUALRLLLRRR	11	0	1178.883113
0	2.244841	0.748280	74.900000	0	231.620363	276.236907	530.702424	229.613719	278.944796	532.103352	RUALRLLLRRL	11	0	1095.592458
0	3.485524	1.074603	21.596440	0	233.616603	276.039299	524.020375	238.858383	276.124632	521.881699	RUALRLLLRLR	11	0	1217.324954
0	1.882974	0.627658	74.900000	0	233.616603	276.039299	524.020375	232.964295	278.834432	523.027019	RUALRLLLRLL	11	0	839.313521
0	3.383030	0.936930	26.085531	0	231.742142	265.871236	522.192274	236.926839	265.610120	520.575558	RUALRLLLLRR	11	0	1319.836529
0	2.170895	0.723632	72.509111	0	231.742142	265.871236	522.192274	230.656096	263.093012	520.047797	RUALRLLLLRL	11	0	948.232069
0	2.710706	0.572260	74.900000	0	227.950643	267.200078	528.646919	224.116531	266.008951	530.537127	RUALRLLLLLR	11	0	1025.115750
0	2.710706	0.572260	56.236657	0	227.950643	267.200078	528.646919	231.813993	267.219112	530.988787	RUALRLLLLLL	11	0	961.046016
0	5.115345	1.705115	25.700632	0	173.882078	289.925793	594.491433	173.767663	295.385179	602.035058	RUALLRRRRRR	11	0	3235.521587
0	3.436328	1.145443	51.948982	0	173.882078	289.925793	594.491433	174.295430	286.815379	600.100657	RUALLRRRRRL	11	0	2652.487004
0	3.062892	0.988772	74.900000	0	175.849484	291.293009	581.047802	178.013921	289.816610	575.897074	RUALLRRRRLR	11	0	2402.615040
0	4.480953	0.988772	46.632570	0	175.849484	291.293009	581.047802	176.218195	298.027418	583.778241	RUALLRRRRLL	11	0	2184.777943
0	3.611456	1.203819	26.369436	0	161.485294	287.726901	588.770711	160.013723	289.014920	595.556326	RUALLRRRLRR	11	0	2415.428987
0	2.841930	0.947310	50.950190	0	161.485294	287.726901	588.770711	157.085337	286.828841	588.843448	RUALLRRRLRL	11	0	1755.510723
0	4.644961	1.349746	13.352287	0	163.518828	293.134434	584.363634	161.395447	299.262793	588.713858	RUALLRRRLLR	11	0	2223.219784
0	1.584413	0.528138	74.900000	0	163.518828	293.134434	584.363634	162.567623	294.081744	581.688787	RUALLRRRLLL	11	0	1531.266652
0	3.649087	1.216362	31.725439	0	174.900161	263.130274	588.001668	175.114533	264.926786	594.931326	RUALLRRLRRR	11	0	2556.382403
0	3.889579	1.296526	38.385531	0	174.900161	263.130274	588.001668	175.088992	258.289521	592.789644	RUALLRRLRRL	11	0	2031.010580
0	3.369793	0.874006	63.215282	0	177.556212	262.175858	576.292985	179.848205	263.176222	570.342795	RUALLRRLRLR	11	0	1902.871112
0	2.503261	0.834420	57.170206	0	177.556212	262.175858	576.292985	177.609918	258.396943	577.771982	RUALLRRLRLL	11	0	1345.464422
0	3.075067	1.025022	31.417484	0	162.006452	266.525480	580.031365	160.434290	265.504642	585.705511	RUALLRRLLRR	11	0	1685.034015
0	2.723039	0.907680	37.728875	0	162.006452	266.525480	580.031365	157.866322	267.606988	580.606961	RUALLRRLLRL	11	0	1620.964280
0	1.854399	0.618133	74.900000	0	165.060471	263.834166	573.077428	165.589205	263.946132	569.432250	RUALLRRLLLR	11	0	1204.511007
0	3.126867	0.684052	37.410119	0	165.060471	263.834166	573.077428	162.190381	260.005418	574.637713	RUALLRRLLLL	11	0	1172.476140
0	3.942758	1.314253	11.908849	0	149.838866	282.368606	563.379571	147.675107	286.829314	568.155642	RUALLRLRRRR	11	0	2043.824527
0	1.640327	0.546776	57.792648	0	149.838866	282.368606	563.379571	147.591020	283.294960	562.241646	RUALLRLRRRL	11	0	1198.104033
0	3.679760	1.171453	9.821770	0	148.976978	275.357218	563.196102	143.918922	274.053792	566.430666	RUALLRLRRLR	11	0	1428.755077
0	1.282021	0.427340	74.900000	0	148.976978	275.357218	563.196102	149.807083	274.379454	565.180865	RUALLRLRRLL	11	0	749.615892
0	4.045445	1.028268	21.399020	0	151.857130	266.809452	554.249967	146.261753	264.437186	556.760081	RUALLRLRLRR	11	0	1268.580741
0	2.198296	0.732765	74.900000	0	151.857130	266.809452	554.249967	153.752111	263.997158	555.203931	RUALLRLRLRL	11	0	890.569308
0	1.840757	0.613586	72.306958	0	152.556732	270.145177	549.013746	153.604627	269.520047	545.671777	RUALLRLRLLR	11	0	1089.185485
0	2.762855	0.685702	41.452248	0	152.556732	270.145177	549.013746	148.233426	270.749683	549.113769	RUALLRLRLLL	11	0	1044.336671
0	3.030932	0.785534	22.855124	0	177.655290	274.655503	534.997908	181.094508	275.262635	530.849411	RUALLRLLRRR	11	0	1441.569024
0	2.103733	0.701244	68.850903	0	177.655290	274.655503	534.997908	179.073174	271.862931	536.409115	RUALLRLLRRL	11	0	864.941414
0	1.786965	0.595655	32.713645	0	171.028275	275.199971	535.231390	169.970588	276.085200	532.112747	RUALLRLLRLR	11	0	884.162335
0	1.643013	0.547671	53.429150	0	171.028275	275.199971	535.231390	169.409044	273.183349	534.940814	RUALLRLLRLL	11	0	647.104317
0	3.151517	0.785534	14.007875	0	168.678249	284.459238	550.714483	167.644217	288.141381	554.751671	RUALLRLLLRR	11	0	1031.522724
0	1.353777	0.451259	74.900000	0	168.678249	284.459238	550.714483	166.819679	284.846730	549.466496	RUALLRLLLRL	11	0	589.441556
0	2.719601	0.756204	21.110884	0	174.318614	281.948788	547.227441	177.363687	284.952479	546.696770	RUALLRLLLLR	11	0	839.313521
0	1.599549	0.533183	74.900000	0	174.318614	281.948788	547.227441	175.891941	280.054920	547.951533	RUALLRLLLLL	11	0	525.371822
0	3.640227	1.213409	23.084108	0	173.121062	239.270534	566.945521	175.853999	236.768055	572.514266	RUALLLRRRRR	11	0	1787.545590
0	2.709827	0.903276	40.776396	0	173.121062	239.270534	566.945521	170.699304	238.214765	571.210868	RUALLLRRRRL	11	0	1441.569024
0	2.251103	0.639105	46.463019	0	174.597805	244.469905	559.846195	176.948557	246.512323	557.669742	RUALLLRRRLR	11	0	1012.301804
0	1.529719	0.509906	74.900000	0	174.597805	244.469905	559.846195	173.540556	245.716973	562.099808	RUALLLRRRLL	11	0	506.150902
0	3.636691	0.976549	24.790123	0	159.324118	245.290955	554.585792	154.645217	245.811389	558.757445	RUALLLRRLRR	11	0	1287.801661
0	1.807911	0.602637	74.900000	0	159.324118	245.290955	554.585792	158.968348	247.558323	552.432438	RUALLLRRLRL	11	0	1089.185485
0	2.895041	0.965014	30.064250	0	159.119896	239.505138	554.782653	155.071938	237.534434	553.753916	RUALLLRRLLR	11	0	1185.290086
0	2.499554	0.833185	36.609201	0	159.119896	239.505138	554.782653	157.989715	237.018638	558.394037	RUALLLRRLLL	11	0	1153.255219
0	2.532400	0.785059	39.711423	0	182.564226	243.407565	540.088571	183.797182	247.003938	538.507278	RUALLLRLRRR	11	0	852.127468
0	2.040152	0.680051	46.304775	0	182.564226	243.407565	540.088571	184.284567	242.304857	536.932508	RUALLLRLRRL	11	0	807.278653
0	3.672410	0.785059	10.792366	0	181.106977	237.832793	549.441837	181.879976	233.644413	554.430892	RUALLLRLRLR	11	0	973.859963
0	1.298933	0.432978	61.005626	0	181.106977	237.832793	549.441837	182.507664	238.477937	551.156406	RUALLLRLRLL	11	0	589.441556
0	2.613391	0.871130	46.970990	0	168.994574	233.972395	547.065978	169.875249	231.366614	550.964821	RUALLLRLLRR	11	0	685.546158
0	3.412581	0.938542	35.167065	0	168.994574	233.972395	547.065978	164.246744	231.421898	547.304971	RUALLLRLLRL	11	0	666.325238
0	1.410484	0.448676	61.844410	0	171.225524	237.648567	541.116539	172.577568	237.220126	538.940346	RUALLLRLLLR	11	0	454.895114
0	1.562032	0.448676	48.596455	0	171.225524	237.648567	541.116539	168.866743	237.509140	540.212781	RUALLLRLLLL	11	0	448.488141
0	4.023500	1.117948	18.310229	0	149.330005	243.057118	534.711135	143.548823	242.591648	538.008648	RUALLLLRRRR	11	0	1563.301519
0	2.404767	0.801589	53.768481	0	149.330005	243.057118	534.711135	148.684795	239.391504	535.682027	RUALLLLRRRL	11	0	1018.708777
0	2.226461	0.665570	30.185928	0	153.509355	243.974503	528.605376	150.294926	243.334320	526.986126	RUALLLLRRLR	11	0	839.313521
0	1.530085	0.510028	74.900000	0	153.509355	243.974503	528.605376	154.845162	242.075511	527.750767	RUALLLLRRLL	11	0	634.290371
0	4.201868	0.954069	9.318178	0	154.212358	253.650911	534.344640	148.207903	254.197863	537.865321	RUALLLLRLRR	11	0	1050.743644
0	1.300654	0.433551	74.900000	0	154.212358	253.650911	534.344640	154.862105	254.581168	536.513621	RUALLLLRLRL	11	0	608.662477
0	2.317639	0.571886	65.772118	0	159.519178	255.169235	528.222425	162.877024	256.511886	527.488627	RUALLLLRLLR	11	0	743.208919
0	1.713657	0.571219	54.221603	0	159.519178	255.169235	528.222425	157.729364	255.976541	525.862026	RUALLLLRLLL	11	0	717.581025
0	3.503470	1.049691	18.737966	0	179.237466	257.020410	506.308909	182.498703	257.573619	500.690067	RUALLLLLRRR	11	0	1492.824812
0	1.856614	0.618871	74.900000	0	179.237466	257.020410	506.308909	177.733558	259.475052	505.591691	RUALLLLLRRL	11	0	909.790228
0	1.763135	0.587712	54.240733	0	181.017517	256.453499	512.562481	181.826949	258.387168	514.885434	RUALLLLLRLR	11	0	935.418122
0	2.660703	0.834532	35.258912	0	181.017517	256.453499	512.562481	185.001687	256.057393	510.937489	RUALLLLLRLL	11	0	871.348388
0	2.331196	0.581348	41.614455	0	169.305797	248.218581	512.057078	165.962965	246.678157	512.253050	RUALLLLLLRR	11	0	749.615892
0	2.044010	0.581348	60.320640	0	169.305797	248.218581	512.057078	169.897204	248.213502	508.038168	RUALLLLLLRL	11	0	653.511291
0	1.671427	0.557142	65.926250	0	174.084500	247.668523	516.257915	173.333175	246.027918	518.699079	RUALLLLLLLR	11	0	621.476424
0	2.326300	0.581348	42.604540	0	174.084500	247.668523	516.257915	177.616658	247.013879	515.269642	RUALLLLLLLL	11	0	602.255503
0	3.191877	1.063959	21.710012	0	181.737295	214.269937	548.867403	182.670793	214.612235	555.125906	RUARRRRRRRR	11	0	1172.476140
0	2.119928	0.706643	57.387703	0	181.737295	214.269937	548.867403	181.078741	211.137169	550.117136	RUARRRRRRRL	11	0	775.243786
0	2.577479	0.842381	28.120826	0	177.475626	216.049047	544.132852	174.113068	214.189428	545.842788	RUARRRRRRLR	11	0	832.906547
0	1.567810	0.522603	56.356960	0	177.475626	216.049047	544.132852	176.406037	218.102155	545.249959	RUARRRRRRLL	11	0	775.243786
0	2.362249	0.649717	20.399658	0	187.482605	222.668552	531.607207	188.740991	224.483988	527.798610	RUARRRRRLRR	11	0	896.976282
0	1.470041	0.490014	59.510734	0	187.482605	222.668552	531.607207	187.364288	224.858274	532.577511	RUARRRRRLRL	11	0	583.034583
0	2.453180	0.649717	36.958602	0	188.413965	217.874672	540.388191	190.095802	214.848515	542.595801	RUARRRRRLLR	11	0	621.476424
0	2.488040	0.649717	38.684527	0	188.413965	217.874672	540.388191	189.270118	219.181325	544.954654	RUARRRRRLLL	11	0	589.441556
0	3.356658	1.102422	17.176558	0	179.667021	198.193067	530.346036	179.756417	192.910001	530.937548	RUARRRRLRRR	11	0	877.755361
0	1.417359	0.472453	60.581018	0	179.667021	198.193067	530.346036	177.803849	197.588567	528.971258	RUARRRRLRRL	11	0	704.767078
0	2.067357	0.689119	43.096514	0	178.879048	201.605112	534.859785	175.870038	201.683067	536.467175	RUARRRRLRLR	11	0	736.801946
0	2.281043	0.760348	40.343712	0	178.879048	201.605112	534.859785	179.461975	199.166703	538.137689	RUARRRRLRLL	11	0	704.767078
0	1.762816	0.587605	47.213452	0	189.218442	202.256238	532.594023	190.127292	201.972611	535.907357	RUARRRRLLRR	11	0	679.139185
0	3.483796	0.856854	23.941681	0	189.218442	202.256238	532.594023	191.135189	197.139310	533.445074	RUARRRRLLRL	11	0	621.476424
0	2.253895	0.526813	52.492658	0	188.698354	206.915815	526.642426	189.422649	209.905853	524.370910	RUARRRRLLLR	11	0	704.767078
0	1.805113	0.526813	74.900000	0	188.698354	206.915815	526.642426	189.480156	204.280297	525.678533	RUARRRRLLLL	11	0	486.929981
0	2.352963	0.784321	28.781343	0	158.381453	210.978740	530.284075	154.806649	209.968197	530.081556	RUARRRLRRRR	11	0	807.278653
0	2.817513	0.939171	28.551538	0	158.381453	210.978740	530.284075	155.606230	211.406112	534.657237	RUARRRLRRRL	11	0	679.139185
0	2.869260	0.853764	20.704556	0	163.176349	207.970809	529.940350	162.015211	203.681631	531.082159	RUARRRLRRLR	11	0	749.615892
0	1.434555	0.478185	74.900000	0	163.176349	207.970809	529.940350	163.931561	208.439093	532.579857	RUARRRLRRLL	11	0	531.778796
0	3.447188	0.909853	17.938136	0	165.885795	206.202731	520.572153	163.686849	201.229077	520.978003	RUARRRLRLRR	11	0	775.243786
0	1.832444	0.610815	74.900000	0	165.885795	206.202731	520.572153	168.442149	205.172301	519.448149	RUARRRLRLRL	11	0	474.116035
0	2.313331	0.593694	33.426392	0	163.803976	211.497090	519.264751	160.225915	210.747666	519.271792	RUARRRLRLLR	11	0	544.592742
0	1.477269	0.492423	74.900000	0	163.803976	211.497090	519.264751	164.217138	213.092852	517.172598	RUARRRLRLLL	11	0	474.116035
0	2.398484	0.765326	18.475728	0	175.535787	229.187898	514.977307	177.792901	232.144882	514.057813	RUARRRLLRRR	11	0	717.581025
0	1.517547	0.505849	41.297106	0	175.535787	229.187898	514.977307	177.523825	228.896268	513.320502	RUARRRLLRRL	11	0	544.592742
0	2.089479	0.696493	20.803306	0	168.710128	227.605793	515.186645	165.687615	228.921168	514.942756	RUARRRLLRLR	11	0	666.325238
0	1.202699	0.400900	55.356701	0	168.710128	227.605793	515.186645	168.179923	227.266040	512.917115	RUARRRLLRLL	11	0	499.743928
0	3.339810	0.844806	13.781574	0	160.713730	222.872600	528.577664	156.363281	222.068859	532.220103	RUARRRLLLRR	11	0	749.615892
0	1.700741	0.566914	53.600414	0	160.713730	222.872600	528.577664	158.516473	223.929442	527.146598	RUARRRLLLRL	11	0	435.674194
0	1.399456	0.466485	74.900000	0	167.059352	222.907356	529.374457	168.983889	223.931655	529.844328	RUARRRLLLLR	11	0	486.929981
0	2.851124	0.601904	30.158757	0	167.059352	222.907356	529.374457	165.640108	221.573913	534.516569	RUARRRLLLLL	11	0	454.895114
0	3.187838	1.062613	22.978159	0	177.755370	189.456960	512.466014	175.442337	184.985741	512.706819	RUARRLRRRRR	11	0	941.825096
0	2.490871	0.830290	33.518251	0	177.755370	189.456960	512.466014	179.074274	186.417033	515.154797	RUARRLRRRRL	11	0	852.127468
0	3.245143	0.694972	23.441974	0	175.398907	195.604307	511.305946	170.785686	193.445511	512.061617	RUARRLRRRLR	11	0	525.371822
0	1.804915	0.601638	74.900000	0	175.398907	195.604307	511.305946	174.801883	198.167342	512.698018	RUARRLRRRLL	11	0	416.453274
0	2.333718	0.628948	25.105721	0	178.010372	199.020020	503.465174	176.769859	195.547077	503.434949	RUARRLRRLRR	11	0	493.336955
0	1.337883	0.445961	74.900000	0	178.010372	199.020020	503.465174	178.347913	199.303750	500.848251	RUARRLRRLRL	11	0	365.197486
0	2.271422	0.628948	35.957851	0	176.176905	203.648026	505.010787	172.589725	203.567920	505.137816	RUARRLRRLLR	11	0	429.267220
0	1.674924	0.558308	72.312211	0	176.176905	203.648026	505.010787	176.941857	206.160244	504.592187	RUARRLRRLLL	11	0	358.790513
0	3.134938	1.044979	17.590454	0	192.236638	190.076266	512.239284	192.268879	185.836104	515.481501	RUARRLRLRRR	11	0	929.011149
0	2.696697	0.898899	24.898206	0	192.236638	190.076266	512.239284	193.639503	186.088735	511.555141	RUARRLRLRRL	11	0	775.243786
0	1.621815	0.540605	54.133990	0	192.779194	197.462235	512.468617	194.400850	199.437341	512.714503	RUARRLRLRLR	11	0	384.418406
0	1.394388	0.464796	74.900000	0	192.779194	197.462235	512.468617	192.066488	199.374491	513.520536	RUARRLRLRLL	11	0	352.383539
0	2.219862	0.480527	25.719956	0	191.386314	200.580340	501.609592	192.841200	197.416439	501.073991	RUARRLRLLRR	11	0	544.592742
0	1.336908	0.445636	74.900000	0	191.386314	200.580340	501.609592	190.306118	200.757031	499.322600	RUARRLRLLRL	11	0	397.232353
0	1.635793	0.480527	30.670695	0	191.891161	206.427812	502.258746	193.254099	208.585045	502.782113	RUARRLRLLLR	11	0	429.267220
0	1.435867	0.478622	33.687445	0	191.891161	206.427812	502.258746	191.603446	208.106687	500.361497	RUARRLRLLLL	11	0	410.046300
0	3.098181	0.757708	11.480646	0	188.870570	232.575500	481.179528	190.102003	235.975809	477.002632	RUARRLLRRRR	11	0	756.022866
0	1.301862	0.433954	74.900000	0	188.870570	232.575500	481.179528	186.917971	232.972901	480.531810	RUARRLLRRRL	11	0	358.790513
0	1.583072	0.527691	37.501453	0	189.932568	226.163908	484.211580	192.052691	224.838071	484.115989	RUARRLLRRLR	11	0	467.709061
0	1.878831	0.626277	60.581822	0	189.932568	226.163908	484.211580	188.821513	223.472993	484.949483	RUARRLLRRLL	11	0	454.895114
0	2.966355	0.930612	16.893673	0	188.314265	238.040568	487.166564	189.295630	242.064745	484.388827	RUARRLLRLRR	11	0	634.290371
0	1.572429	0.524143	51.864650	0	188.314265	238.040568	487.166564	186.565370	239.751877	487.714431	RUARRLLRLRL	11	0	442.081167
0	1.445359	0.481786	28.363541	0	190.514946	233.455783	491.466180	191.390935	234.394781	493.856757	RUARRLLRLLR	11	0	390.825380
0	1.271660	0.423887	64.892197	0	190.514946	233.455783	491.466180	192.053649	232.167087	491.339283	RUARRLLRLLL	11	0	301.127752
0	2.074577	0.642233	21.967979	0	179.422912	231.195093	496.247144	178.872497	234.298306	495.104536	RUARRLLLRRR	11	0	410.046300
0	1.842040	0.614013	37.793613	0	179.422912	231.195093	496.247144	176.781020	232.371601	496.666468	RUARRLLLRRL	11	0	281.906831
0	1.450866	0.483622	28.223569	0	183.480485	228.088996	499.364210	185.558058	228.834793	500.148759	RUARRLLLRLR	11	0	275.499858
0	1.330315	0.443438	67.991864	0	183.480485	228.088996	499.364210	183.902925	226.560715	501.111209	RUARRLLLRLL	11	0	262.685911
0	1.512486	0.504162	41.057437	0	176.363081	220.582154	498.323125	175.495042	218.615959	499.646507	RUARRLLLLRR	11	0	365.197486
0	1.982697	0.642233	36.512141	0	176.363081	220.582154	498.323125	173.409515	221.407626	499.135542	RUARRLLLLRL	11	0	307.534725
0	1.636111	0.414991	36.804528	0	178.956919	220.441650	494.534666	179.349151	218.039990	493.429133	RUARRLLLLLR	11	0	307.534725
0	1.276060	0.414991	74.900000	0	178.956919	220.441650	494.534666	177.796643	221.511533	492.946097	RUARRLLLLLL	11	0	237.058017
0	3.503986	1.167995	15.747489	0	228.993542	191.602003	502.180209	232.132834	187.143480	503.399265	RUARLRRRRRR	11	0	1012.301804
0	2.734948	0.911649	32.952694	0	228.993542	191.602003	502.180209	232.952561	190.549321	500.436838	RUARLRRRRRL	11	0	647.104317
0	1.449228	0.482979	74.900000	0	222.054159	195.197620	500.375835	221.460276	196.318541	497.962624	RUARLRRRRLR	11	0	518.964849
0	2.287796	0.482979	38.704709	0	222.054159	195.197620	500.375835	220.769237	191.821109	500.549961	RUARLRRRRLL	11	0	454.895114
0	2.634592	0.878197	21.214477	0	217.723300	191.416587	509.564447	217.668596	187.253799	509.507899	RUARLRRRLRR	11	0	666.325238
0	2.352521	0.784174	28.615479	0	217.723300	191.416587	509.564447	216.379435	189.009043	512.720486	RUARLRRRLRL	11	0	563.813663
0	3.010665	0.714513	18.832875	0	221.308884	195.664254	509.917447	224.647235	192.765219	512.140944	RUARLRRRLLR	11	0	538.185769
0	1.353598	0.451199	74.900000	0	221.308884	195.664254	509.917447	221.473819	197.059975	511.958301	RUARLRRRLLL	11	0	422.860247
0	2.778602	0.926201	23.873184	0	207.548097	197.924819	508.692048	206.916227	194.805418	512.520492	RUARLRRLRRR	11	0	608.662477
0	3.064607	0.932023	21.767882	0	207.548097	197.924819	508.692048	206.728858	193.154891	508.470548	RUARLRRLRRL	11	0	602.255503
0	2.094408	0.651079	74.900000	0	207.095012	205.596603	508.913856	208.234430	208.661848	509.559710	RUARLRRLRLR	11	0	397.232353
0	1.876822	0.625607	65.123830	0	207.095012	205.596603	508.913856	205.478436	208.029390	508.262599	RUARLRRLRLL	11	0	358.790513
0	1.631896	0.461069	36.878929	0	208.341722	211.296376	497.718832	206.257207	212.627101	496.793618	RUARLRRLLRR	11	0	442.081167
0	1.649755	0.461069	49.945851	0	208.341722	211.296376	497.718832	209.705033	213.451159	497.031299	RUARLRRLLRL	11	0	384.418406
0	2.201088	0.461069	28.434643	0	209.147812	205.597454	497.314118	208.277093	202.233835	497.107311	RUARLRRLLLR	11	0	442.081167
0	1.481801	0.461069	73.120990	0	209.147812	205.597454	497.314118	210.155354	205.923178	494.670824	RUARLRRLLLL	11	0	326.755645
0	2.759927	0.919976	21.574667	0	209.838764	240.627077	473.814471	211.159555	243.884395	470.546460	RUARLRLRRRR	11	0	864.941414
0	2.441668	0.813889	31.628502	0	209.838764	240.627077	473.814471	207.604193	243.243536	471.604570	RUARLRLRRRL	11	0	685.546158
0	2.168681	0.616681	69.174039	0	210.579382	233.927834	475.297161	212.036518	230.924602	476.279531	RUARLRLRRLR	11	0	518.964849
0	1.385247	0.461749	66.388245	0	210.579382	233.927834	475.297161	208.721542	232.965396	474.482645	RUARLRLRRLL	11	0	294.720778
0	1.624324	0.541441	46.128069	0	205.862616	230.638135	485.951405	205.511599	228.263478	484.800694	RUARLRLRLRR	11	0	429.267220
0	1.574150	0.524717	40.616231	0	205.862616	230.638135	485.951405	205.303776	229.403571	488.591533	RUARLRLRLRL	11	0	371.604460
0	2.537145	0.599954	19.390911	0	205.411526	237.297034	484.425270	204.005739	240.742926	482.537515	RUARLRLRLLR	11	0	435.674194
0	1.848151	0.599954	38.306572	0	205.411526	237.297034	484.425270	203.862916	239.178221	486.463162	RUARLRLRLLL	11	0	320.348672
0	3.049552	1.016517	14.388983	0	217.129137	244.078980	483.731033	218.483090	247.838042	480.320863	RUARLRLLRRR	11	0	685.546158
0	1.522472	0.507491	55.023652	0	217.129137	244.078980	483.731033	215.834406	246.028926	484.435543	RUARLRLLRRL	11	0	416.453274
0	2.082238	0.582726	18.225332	0	219.128370	239.391421	488.408387	221.509280	240.628401	490.819226	RUARLRLLRLR	11	0	397.232353
0	1.008422	0.336141	74.900000	0	219.128370	239.391421	488.408387	220.095957	238.308561	487.577796	RUARLRLLRLL	11	2	262.685911
0	1.414492	0.453470	43.238678	0	214.600011	232.360948	494.174060	214.028972	230.306224	495.021677	RUARLRLLLRR	11	0	371.604460
0	1.654853	0.453470	46.119604	0	214.600011	232.360948	494.174060	216.742229	232.189902	496.059991	RUARLRLLLRL	11	0	288.313805
0	1.956669	0.453470	24.693206	0	211.433119	236.912222	492.729525	210.475871	239.851333	492.829715	RUARLRLLLLR	11	0	320.348672
0	1.418950	0.453470	51.121178	0	211.433119	236.912222	492.729525	209.454466	236.817604	494.059337	RUARLRLLLLL	11	0	237.058017
0	3.417567	1.139189	22.291925	0	204.476784	217.518853	546.815817	203.437516	216.823451	553.465213	RUARLLRRRRR	11	0	1108.406405
0	2.070478	0.690159	56.431314	0	204.476784	217.518853	546.815817	204.215301	214.262081	547.037182	RUARLLRRRRL	11	0	832.906547
0	2.384080	0.591437	69.407421	0	203.413435	222.360478	540.988092	202.343713	224.072808	536.962421	RUARLLRRRLR	11	0	589.441556
0	1.946991	0.591437	50.159205	0	203.413435	222.360478	540.988092	202.407036	223.539364	544.351830	RUARLLRRRLL	11	0	499.743928
0	3.067380	1.022460	19.637064	0	214.745043	224.853181	544.679095	216.124696	225.276957	550.535612	RUARLLRRLRR	11	0	659.918264
0	1.789308	0.596436	41.247900	0	214.745043	224.853181	544.679095	217.473692	225.307464	545.420790	RUARLLRRLRL	11	0	576.627610
0	1.437969	0.406843	74.900000	0	211.678666	226.104421	538.459620	211.784583	226.304766	535.598018	RUARLLRRLLR	11	0	358.790513
0	1.447746	0.406843	39.490275	0	211.678666	226.104421	538.459620	210.599652	228.107936	538.758791	RUARLLRRLLL	11	0	339.569592
0	3.508160	0.866547	22.499904	0	211.763022	204.892520	526.319531	212.081237	199.364341	526.660187	RUARLLRLRRR	11	0	711.174052
0	1.604366	0.534789	74.900000	0	211.763022	204.892520	526.319531	213.735742	205.258065	524.357759	RUARLLRLRRL	11	0	602.255503
0	2.945046	0.981682	15.436879	0	210.607742	204.810659	531.104880	209.972053	200.697507	533.740706	RUARLLRLRLR	11	0	691.953132
0	1.351828	0.450609	74.471587	0	210.607742	204.810659	531.104880	212.278491	205.194088	532.718313	RUARLLRLRLL	11	0	416.453274
0	2.264356	0.514241	47.417829	0	204.245280	215.096143	522.755199	203.994787	218.257686	520.657882	RUARLLRLLRR	11	0	538.185769
0	0.910933	0.303644	68.144012	0	204.245280	215.096143	522.755199	204.292622	214.344959	521.202211	RUARLLRLLRL	11	2	352.383539
0	3.299132	0.514241	13.368819	0	205.148767	210.675252	528.305149	203.818672	205.928681	530.453678	RUARLLRLLLR	11	0	435.674194
0	1.797228	0.514241	31.023848	0	205.148767	210.675252	528.305149	204.174974	209.590866	531.390232	RUARLLRLLLL	11	0	358.790513
0	2.037033	0.679011	42.195284	0	225.019526	239.610017	511.400822	224.684792	241.742933	508.378955	RUARLLLRRRR	11	0	666.325238
0	2.316825	0.772275	38.807249	0	225.019526	239.610017	511.400822	228.330083	241.166010	511.595595	RUARLLLRRRL	11	0	627.883397
0	1.922848	0.505656	66.711426	0	223.469371	234.835602	511.711007	221.627385	232.440344	511.304570	RUARLLLRRLR	11	0	378.011433
0	1.395686	0.465229	63.068953	0	223.469371	234.835602	511.711007	225.601623	234.284218	511.860890	RUARLLLRRLL	11	4	224.244070
0	3.053712	1.017904	20.627494	0	227.756731	234.318383	528.513167	229.713055	233.410702	533.976752	RUARLLLRLRR	11	0	781.650760
0	1.781368	0.593789	65.450149	0	227.756731	234.318383	528.513167	229.878730	236.131770	528.051110	RUARLLLRLRL	11	0	518.964849
0	1.686825	0.428345	14.647740	0	209.730960	238.672067	510.239575	209.438576	240.303240	507.597078	RUARLLLLRRR	11	0	384.418406
0	1.219762	0.406587	34.547501	0	209.730960	238.672067	510.239575	208.465603	240.089726	509.830232	RUARLLLLRRL	11	0	237.058017
0	1.897847	0.428345	34.513401	0	208.182094	235.291157	512.494421	205.300561	236.122520	512.470565	RUARLLLLRLR	11	0	294.720778
0	1.362772	0.428345	68.543236	0	208.182094	235.291157	512.494421	208.109257	233.267002	511.568447	RUARLLLLRLL	11	0	249.871964
0	2.384112	0.428345	13.891143	0	215.573385	235.480737	524.580173	217.210698	235.155109	528.854770	RUARLLLLLRR	11	0	288.313805
0	0.955984	0.318661	74.900000	0	215.573385	235.480737	524.580173	215.337601	236.944304	524.948406	RUARLLLLLRL	11	24	172.988283
0	4.689261	1.444876	22.452464	0	252.124734	150.995393	397.702471	257.761115	147.386451	393.676384	RUCRRRRRRRRR	12	0	2614.045164
0	4.389175	1.444876	26.975652	0	252.124734	150.995393	397.702471	257.897183	148.316037	401.193690	RUCRRRRRRRRL	12	0	2351.359252
0	5.319436	1.302770	63.623986	0	244.549827	161.532593	402.663789	238.888785	167.687334	403.749385	RUCRRRRRRRLR	12	0	2306.510438
0	1.418414	0.472805	74.900000	0	244.549827	161.532593	402.663789	245.798430	160.738246	404.794465	RUCRRRRRRRLL	12	0	1435.162051
0	4.348150	1.241565	20.046172	0	241.040999	144.700428	394.907633	246.444600	140.554007	393.759580	RUCRRRRRRLRR	12	0	2050.231501
0	2.503573	0.834524	54.847029	0	241.040999	144.700428	394.907633	239.553355	141.403948	392.877627	RUCRRRRRRLRL	12	0	1492.824812
0	2.542138	0.794830	55.420821	0	234.488157	149.474728	400.945301	230.822390	150.863254	402.057828	RUCRRRRRRLLR	12	0	1781.138616
0	2.476828	0.794830	53.268000	0	234.488157	149.474728	400.945301	235.513096	147.020190	404.579302	RUCRRRRRRLLL	12	0	1268.580741
0	5.507132	1.835711	8.008536	0	239.885036	142.273431	361.632092	241.792827	138.589058	351.950088	RUCRRRRRLRRR	12	0	3690.416701
0	1.468251	0.489417	74.900000	0	239.885036	142.273431	361.632092	238.373814	140.518590	361.812339	RUCRRRRRLRRL	12	0	1928.499005
0	5.463739	1.793603	8.580010	0	245.360671	141.463456	369.302503	252.164053	136.873599	365.907229	RUCRRRRRLRLR	12	0	2863.917128
0	1.604767	0.534922	74.900000	0	245.360671	141.463456	369.302503	244.930596	139.432749	371.146308	RUCRRRRRLRLL	12	0	1505.638758
0	2.740507	0.913502	44.135647	0	232.024858	170.229477	380.764815	230.602115	171.630486	385.628489	RUCRRRRRLLRR	12	0	1601.743360
0	6.562128	1.535620	5.685719	0	232.024858	170.229477	380.764815	229.074374	178.897146	386.926457	RUCRRRRRLLRL	12	0	948.232069
0	2.498389	0.789507	74.547426	0	231.442709	163.867459	375.869711	229.059828	162.558156	379.492841	RUCRRRRRLLLR	12	0	884.162335
0	1.622559	0.540853	3.687590	0	231.442709	163.867459	375.869711	229.605160	165.655359	375.917175	RUCRRRRRLLLL	12	0	550.999716
0	5.657511	1.885837	24.450688	0	215.312829	139.998628	356.136254	213.133987	135.054301	347.121328	RUCRRRRLRRRR	12	0	3626.346967
0	3.189287	1.063096	47.463190	0	215.312829	139.998628	356.136254	219.572804	138.654496	353.182461	RUCRRRRLRRRL	12	0	3613.533020
0	2.270241	0.756747	67.018647	0	213.418283	140.692775	366.142748	215.893147	139.207501	368.839390	RUCRRRRLRRLR	12	0	1883.650191
0	3.610772	0.912711	41.663974	0	213.418283	140.692775	366.142748	210.357220	136.531290	363.076274	RUCRRRRLRRLL	12	0	1640.185201
0	3.978761	0.950546	19.748902	0	203.063568	148.924544	368.811978	200.138141	146.281042	362.613502	RUCRRRRLRLRR	12	0	1947.719926
0	2.606027	0.868676	41.863755	0	203.063568	148.924544	368.811978	200.336864	145.926641	369.739952	RUCRRRRLRLRL	12	0	1505.638758
0	3.505267	0.950546	34.406071	0	205.824457	158.423046	373.516633	205.844132	163.381626	376.641388	RUCRRRRLRLLR	12	0	1774.731643
0	1.464091	0.488030	74.900000	0	205.824457	158.423046	373.516633	207.585621	159.657557	372.437260	RUCRRRRLRLLL	12	0	1121.220352
0	2.973090	0.825120	35.142665	0	204.067098	148.201499	393.199446	203.617516	144.286786	389.961139	RUCRRRRLLRRR	12	0	1915.685059
0	3.201306	0.825120	42.631878	0	204.067098	148.201499	393.199446	199.699581	146.302255	395.358651	RUCRRRRLLRRL	12	0	1512.045732
0	2.392981	0.797660	49.630022	0	209.498126	149.791251	397.316624	208.701073	148.312846	401.604627	RUCRRRRLLRLR	12	0	1749.103749
0	2.791512	0.825120	48.791282	0	209.498126	149.791251	397.316624	212.741914	147.035932	395.848202	RUCRRRRLLRLL	12	0	1518.452705
0	4.746150	0.825120	12.499486	0	205.385847	170.852883	400.114434	205.864385	178.329538	400.560441	RUCRRRRLLLRR	12	0	1870.836244
0	1.648435	0.549478	74.900000	0	205.385847	170.852883	400.114434	205.193020	170.861344	403.402241	RUCRRRRLLLRL	12	0	1223.731927
0	1.683177	0.544773	60.580548	0	202.581318	164.647199	396.568332	202.217322	166.491816	394.187153	RUCRRRRLLLLR	12	0	916.197202
0	2.260988	0.544773	55.144764	0	202.581318	164.647199	396.568332	199.654986	162.862656	397.845424	RUCRRRRLLLLL	12	0	723.987999
0	5.225234	1.212029	19.714356	0	243.433165	165.799440	427.945416	250.763347	162.007564	427.602359	RUCRRRLRRRRR	12	0	2043.824527
0	2.627391	0.875797	74.900000	0	243.433165	165.799440	427.945416	244.647520	169.038479	425.039178	RUCRRRLRRRRL	12	0	1537.673626
0	4.617619	1.077920	22.282035	0	239.013873	161.884483	427.855940	243.118023	155.861125	427.411892	RUCRRRLRRRLR	12	0	1915.685059
0	2.704656	0.901552	74.900000	0	239.013873	161.884483	427.855940	235.762354	160.454827	424.847187	RUCRRRLRRRLL	12	0	1358.278369
0	4.390331	1.463444	20.112257	0	243.175159	164.636284	444.101379	248.949681	161.083681	445.965286	RUCRRRLRRLRR	12	0	2011.789660
0	2.217213	0.739071	54.080086	0	243.175159	164.636284	444.101379	244.112671	165.633286	448.183554	RUCRRRLRRLRL	12	0	1691.440988
0	1.830866	0.610289	58.820150	0	236.938306	163.673496	442.342173	235.357454	163.675065	445.408991	RUCRRRLRRLLR	12	0	1390.313236
0	3.154167	0.839249	39.900371	0	236.938306	163.673496	442.342173	238.574888	158.968383	442.555304	RUCRRRLRRLLL	12	0	1076.371538
0	4.960900	1.538736	10.980786	0	217.073087	206.486050	427.553453	215.393005	213.866771	424.971620	RUCRRRLRLRRR	12	0	2268.068598
0	2.579855	0.859952	44.497895	0	217.073087	206.486050	427.553453	214.393041	208.866765	430.010991	RUCRRRLRLRRL	12	0	1185.290086
0	1.944447	0.637388	67.399911	0	218.208587	196.390588	426.233975	219.238196	194.564787	423.390385	RUCRRRLRLRLR	12	0	1178.883113
0	2.505603	0.637388	47.782283	0	218.208587	196.390588	426.233975	214.415040	197.479296	425.830273	RUCRRRLRLRLL	12	0	1140.441272
0	1.838544	0.596042	69.514434	0	221.790841	187.751917	437.468042	221.559176	184.858449	437.310022	RUCRRRLRLLRR	12	0	877.755361
0	2.573572	0.596042	49.262483	0	221.790841	187.751917	437.468042	218.585248	189.920571	439.049420	RUCRRRLRLLRL	12	0	775.243786
0	2.523258	0.647233	46.129165	0	225.665527	188.811674	440.176990	227.595000	186.265421	443.196842	RUCRRRLRLLLR	12	0	890.569308
0	2.487909	0.647233	74.900000	0	225.665527	188.811674	440.176990	224.801835	192.454870	441.694941	RUCRRRLRLLLL	12	0	666.325238
0	2.755819	0.892554	29.317780	0	203.639080	175.914114	439.034871	202.841701	179.418371	435.921893	RUCRRRLLRRRR	12	0	1319.836529
0	2.267860	0.755953	37.796484	0	203.639080	175.914114	439.034871	203.511448	178.950468	441.438922	RUCRRRLLRRRL	12	0	1281.394688
0	2.800151	0.892554	23.059024	0	199.807099	165.818221	442.906641	197.265475	163.851153	446.756139	RUCRRRLLRRLR	12	0	1159.662193
0	3.007627	0.892554	23.428916	0	199.807099	165.818221	442.906641	196.795103	162.143944	442.739165	RUCRRRLLRRLL	12	0	1063.557591
0	3.425364	0.976498	21.951629	0	214.517614	162.391761	447.271215	218.541554	159.333648	449.724231	RUCRRRLLRLRR	12	0	1364.685343
0	1.696707	0.565569	74.900000	0	214.517614	162.391761	447.271215	215.172025	164.643323	448.917185	RUCRRRLLRLRL	12	0	1031.522724
0	3.123903	1.041301	22.521620	0	208.603092	157.770228	448.175879	205.935626	154.933175	452.015910	RUCRRRLLRLLR	12	0	1172.476140
0	2.695863	0.898621	30.091631	0	208.603092	157.770228	448.175879	209.132226	153.617692	449.177132	RUCRRRLLRLLL	12	0	1037.929697
0	1.966858	0.655619	45.089411	0	216.424876	154.855865	428.224531	219.500286	154.715581	427.683172	RUCRRRLLLRRR	12	0	1242.952847
0	2.779778	0.926593	36.353452	0	216.424876	154.855865	428.224531	216.635413	150.923275	425.761548	RUCRRRLLLRRL	12	0	1050.743644
0	2.844357	0.948119	45.982041	0	214.775388	152.964730	433.663937	212.395668	149.296229	434.980971	RUCRRRLLLRLR	12	0	1178.883113
0	3.225632	1.075211	42.410712	0	214.775388	152.964730	433.663937	218.902227	150.650514	436.064258	RUCRRRLLLRLL	12	0	1108.406405
0	2.841706	0.947235	23.644955	0	201.166621	156.831485	428.241267	198.273682	153.929877	430.567295	RUCRRRLLLLRR	12	0	1364.685343
0	2.991685	0.997228	26.957078	0	201.166621	156.831485	428.241267	199.037403	153.082131	425.787218	RUCRRRLLLLRL	12	0	1146.848246
0	3.010419	0.892578	31.532532	0	203.431998	165.197942	424.509902	202.770778	169.710344	422.796467	RUCRRRLLLLLR	12	0	1217.324954
0	1.152484	0.384161	74.900000	0	203.431998	165.197942	424.509902	204.153912	164.858586	422.437788	RUCRRRLLLLLL	12	2	743.208919
0	4.443589	1.481196	25.359003	0	171.622871	150.554728	367.114445	173.428672	144.578493	363.046041	RUCRRLRRRRRR	12	0	3171.451853
0	4.073316	1.357772	28.163457	0	171.622871	150.554728	367.114445	168.265968	147.498551	361.338871	RUCRRLRRRRRL	12	0	3139.416986
0	2.843029	0.683291	39.141280	0	175.472252	158.969762	372.713431	178.791043	157.129549	369.669597	RUCRRLRRRRLR	12	0	1665.813094
0	2.897919	0.683291	74.900000	0	175.472252	158.969762	372.713431	175.832072	163.516667	373.232434	RUCRRLRRRRLL	12	0	1364.685343
0	2.908528	0.760535	26.981604	0	179.385428	168.210481	390.830930	182.210849	171.825880	390.492027	RUCRRLRRRLRR	12	0	1569.708493
0	2.387204	0.760535	31.164992	0	179.385428	168.210481	390.830930	180.391913	170.219731	394.665771	RUCRRLRRRLRL	12	0	1563.301519
0	3.509700	0.760535	16.935418	0	176.272625	157.941150	387.938913	176.972914	152.635507	386.095643	RUCRRLRRRLLR	12	0	1646.592174
0	2.126340	0.708780	34.348937	0	176.272625	157.941150	387.938913	175.927959	155.181128	390.324991	RUCRRLRRRLLL	12	0	1403.127183
0	3.691678	1.230559	18.047561	0	149.682057	158.437338	375.442812	146.994346	156.109549	369.589261	RUCRRLRRLRRR	12	0	2582.010296
0	3.046442	1.015481	34.516959	0	149.682057	158.437338	375.442812	148.786013	153.780006	374.396774	RUCRRLRRLRRL	12	0	1710.661908
0	4.400031	1.335192	16.649246	0	146.410254	164.622024	380.894203	139.588508	163.422838	380.120482	RUCRRLRRLRLR	12	0	2556.382403
0	2.210738	0.736913	74.900000	0	146.410254	164.622024	380.894203	145.957145	168.038628	380.170906	RUCRRLRRLRLL	12	0	1480.010865
0	3.448274	0.915481	18.432504	0	158.368742	157.431496	390.016305	156.003734	152.617423	388.798723	RUCRRLRRLLRR	12	0	1390.313236
0	1.933876	0.644625	52.601616	0	158.368742	157.431496	390.016305	160.242025	155.201755	391.189004	RUCRRLRRLLRL	12	0	986.673910
0	2.589857	0.554410	74.900000	0	158.025463	164.208389	393.368539	160.266933	167.066826	395.754892	RUCRRLRRLLLR	12	0	1242.952847
0	2.626155	0.554410	53.374174	0	158.025463	164.208389	393.368539	154.031664	163.411737	394.379336	RUCRRLRRLLLL	12	0	973.859963
0	5.720589	1.214683	10.405677	0	184.932957	219.165721	410.828198	189.436317	226.900256	412.439306	RUCRRLRLRRRR	12	0	3113.789092
0	2.408016	0.802672	74.900000	0	184.932957	219.165721	410.828198	182.028434	220.940904	412.980853	RUCRRLRLRRRL	12	0	1499.231785
0	3.705819	0.902936	34.428163	0	185.873910	210.734145	410.792899	190.744256	213.736415	412.374382	RUCRRLRLRRLR	12	0	1415.941130
0	2.559080	0.853027	74.900000	0	185.873910	210.734145	410.792899	186.216031	206.969837	412.612609	RUCRRLRLRRLL	12	0	1159.662193
0	2.081922	0.396701	48.361433	0	175.799734	206.002529	401.483551	172.739971	206.644655	400.186863	RUCRRLRLRLRR	12	0	980.266936
0	2.967017	0.396701	35.524370	0	175.799734	206.002529	401.483551	176.444067	210.601688	400.666685	RUCRRLRLRLRL	12	0	781.650760
0	2.901291	0.396701	28.831199	0	179.878556	201.824521	402.100265	184.457568	201.662828	402.309434	RUCRRLRLRLLR	12	0	884.162335
0	2.208553	0.396701	63.196783	0	179.878556	201.824521	402.100265	179.702134	198.354087	401.688284	RUCRRLRLRLLL	12	0	820.092600
0	5.242617	1.214683	4.989947	0	146.205066	185.179325	391.354337	138.620098	182.512007	388.825838	RUCRRLRLLRRR	12	0	1742.696776
0	1.090464	0.363488	74.900000	0	146.205066	185.179325	391.354337	146.541663	184.409517	389.450192	RUCRRLRLLRRL	12	2	730.394972
0	2.739411	0.693715	74.900000	0	154.295927	191.463771	392.763631	158.261130	192.706998	391.228099	RUCRRLRLLRLR	12	0	961.046016
0	2.407492	0.693715	39.653347	0	154.295927	191.463771	392.763631	153.110889	195.065497	393.158888	RUCRRLRLLRLL	12	0	903.383255
0	4.857319	1.131050	9.716580	0	150.116999	183.175073	400.889188	143.136866	180.026783	400.212740	RUCRRLRLLLRR	12	0	1326.243502
0	1.823751	0.607917	74.900000	0	150.116999	183.175073	400.889188	150.952524	180.530377	401.880570	RUCRRLRLLLRL	12	0	659.918264
0	2.630123	0.555248	74.900000	0	155.537393	188.946451	403.757401	158.861513	190.178337	406.503412	RUCRRLRLLLLR	12	0	832.906547
0	2.101616	0.555248	40.090399	0	155.537393	188.946451	403.757401	153.623236	191.607871	404.430441	RUCRRLRLLLLL	12	0	800.871680
0	3.509021	1.169674	21.397552	0	164.494783	158.690190	417.602090	163.158408	154.137191	413.970485	RUCRRLLRRRRR	12	0	1249.359821
0	1.774812	0.591604	47.428509	0	164.494783	158.690190	417.602090	161.854985	158.822491	416.414657	RUCRRLLRRRRL	12	0	1223.731927
0	2.865768	0.955256	34.368179	0	165.322647	158.863118	424.736378	165.494887	154.652936	426.836632	RUCRRLLRRRLR	12	0	986.673910
0	2.158199	0.719400	49.415433	0	165.322647	158.863118	424.736378	162.159378	158.838923	426.349722	RUCRRLLRRRLL	12	0	973.859963
0	3.604627	1.012923	22.036462	0	176.526218	157.618100	421.106764	176.838622	152.300980	418.550806	RUCRRLLRRLRR	12	0	1063.557591
0	2.205059	0.735020	46.226839	0	176.526218	157.618100	421.106764	177.839135	155.416250	424.093846	RUCRRLLRRLRL	12	0	903.383255
0	2.509974	0.592902	54.742457	0	177.210364	165.019750	418.587318	178.864314	168.623755	418.471438	RUCRRLLRRLLR	12	0	1076.371538
0	2.218665	0.592902	73.698918	0	177.210364	165.019750	418.587318	177.321418	162.547850	415.443591	RUCRRLLRRLLL	12	0	800.871680
0	2.862797	0.954266	24.818991	0	174.249073	162.499855	441.586502	173.899688	158.015035	442.194828	RUCRRLLRLRRR	12	0	1313.429555
0	2.654701	0.884900	30.105398	0	174.249073	162.499855	441.586502	175.457552	160.336669	445.870820	RUCRRLLRLRRL	12	0	1185.290086
0	3.058833	0.903663	19.188567	0	169.742793	167.063116	440.291639	165.623454	164.775648	441.657205	RUCRRLLRLRLR	12	0	1153.255219
0	1.447844	0.482615	74.900000	0	169.742793	167.063116	440.291639	169.531671	168.586913	442.435104	RUCRRLLRLRLL	12	0	800.871680
0	3.260064	1.039285	21.043826	0	182.725543	181.110028	436.927758	184.950989	185.687704	435.920510	RUCRRLLRLLRR	12	0	1063.557591
0	1.690214	0.563405	73.352788	0	182.725543	181.110028	436.927758	183.358659	181.022683	440.209988	RUCRRLLRLLRL	12	0	768.836813
0	2.454735	0.623627	28.333733	0	182.222435	177.703100	432.956714	183.613776	180.350994	429.830721	RUCRRLLRLLLR	12	0	813.685627
0	1.676367	0.558789	74.900000	0	182.222435	177.703100	432.956714	183.942805	175.701165	432.672449	RUCRRLLRLLLL	12	0	570.220636
0	4.315556	1.309641	12.920923	0	148.547176	172.141212	416.659045	143.331406	168.066123	414.579923	RUCRRLLLRRRR	12	0	1652.999148
0	1.741061	0.580354	74.900000	0	148.547176	172.141212	416.659045	150.149150	170.549215	414.670318	RUCRRLLLRRRL	12	0	916.197202
0	3.649152	0.770377	36.950137	0	149.608077	178.879100	418.539578	144.004715	177.913922	417.322159	RUCRRLLLRRLR	12	0	1108.406405
0	2.441670	0.770377	74.900000	0	149.608077	178.879100	418.539578	150.561317	182.562854	417.729748	RUCRRLLLRRLL	12	0	999.487857
0	3.284128	1.057456	23.300426	0	151.570169	172.532756	430.390897	148.054829	168.714805	430.384841	RUCRRLLLRLRR	12	0	1057.150618
0	1.737887	0.579296	62.536159	0	151.570169	172.532756	430.390897	152.366562	171.525409	433.463315	RUCRRLLLRLRL	12	0	890.569308
0	1.424780	0.474927	67.774087	0	150.393397	176.994641	430.737135	150.453361	178.505446	432.848580	RUCRRLLLRLLR	12	0	813.685627
0	3.202071	0.864468	27.056935	0	150.393397	176.994641	430.737135	145.592560	175.629828	431.791846	RUCRRLLLRLLL	12	0	736.801946
0	4.077714	1.270278	9.749067	0	178.667556	203.677422	429.661606	183.037676	208.265025	431.148392	RUCRRLLLLRRR	12	0	1793.952563
0	1.808533	0.602844	71.093183	0	178.667556	203.677422	429.661606	180.821772	202.670170	427.655370	RUCRRLLLLRRL	12	0	723.987999
0	2.136992	0.538368	45.932737	0	171.151316	200.897635	427.748720	171.295749	204.181556	428.728571	RUCRRLLLLRLR	12	0	775.243786
0	1.724711	0.538368	72.422903	0	171.151316	200.897635	427.748720	169.388135	200.096103	425.321798	RUCRRLLLLRLL	12	0	723.987999
0	2.219326	0.582425	49.035871	0	167.345467	189.409050	434.754738	166.313403	186.294410	436.322230	RUCRRLLLLLRR	12	0	627.883397
0	1.902728	0.582425	64.041978	0	167.345467	189.409050	434.754738	170.011447	190.282930	436.123676	RUCRRLLLLLRL	12	0	615.069450
0	1.739694	0.544317	33.193879	0	163.522061	191.580736	433.625857	161.062634	190.423140	434.146599	RUCRRLLLLLLR	12	0	531.778796
0	1.408464	0.469488	72.044812	0	163.522061	191.580736	433.625857	163.381033	193.599289	434.799243	RUCRRLLLLLLL	12	0	378.011433
0	3.127887	1.042629	20.273359	0	237.271307	173.739096	478.737236	241.830847	172.157594	477.384750	RUCRLRRRRRRR	12	0	1223.731927
0	3.144996	1.048332	23.816713	0	237.271307	173.739096	478.737236	240.598367	170.729347	481.443569	RUCRLRRRRRRL	12	0	1044.336671
0	2.719930	0.633624	37.431079	0	232.341545	179.088438	480.534696	234.985069	178.590652	484.777555	RUCRLRRRRRLR	12	0	903.383255
0	1.762216	0.587405	74.900000	0	232.341545	179.088438	480.534696	231.931207	181.768616	479.730930	RUCRLRRRRRLL	12	0	852.127468
0	2.327387	0.604293	38.402150	0	222.184134	175.807409	482.449073	222.744627	174.567373	486.773509	RUCRLRRRRLRR	12	0	788.057733
0	1.855110	0.604293	74.900000	0	222.184134	175.807409	482.449073	219.841143	177.554331	482.158045	RUCRLRRRRLRL	12	0	621.476424
0	2.864160	0.954720	27.523963	0	224.825864	170.367374	479.861324	227.917741	167.113017	480.594572	RUCRLRRRRLLR	12	0	691.953132
0	2.187621	0.729207	41.818382	0	224.825864	170.367374	479.861324	223.303682	167.277567	480.235161	RUCRLRRRRLLL	12	0	627.883397
0	2.653741	0.763097	17.855275	0	217.095699	188.755402	461.240930	215.584086	191.883241	458.267891	RUCRLRRRLRRR	12	0	768.836813
0	1.413889	0.471296	65.321130	0	217.095699	188.755402	461.240930	215.131104	188.947978	462.565610	RUCRLRRRLRRL	12	0	486.929981
0	1.761887	0.587296	27.613025	0	222.571345	186.911565	463.019134	225.053395	187.290469	461.496186	RUCRLRRRLRLR	12	0	544.592742
0	1.244625	0.414875	59.093871	0	222.571345	186.911565	463.019134	223.013576	188.454631	464.457634	RUCRLRRRLRLL	12	0	416.453274
0	3.681885	0.763097	17.558469	0	227.599362	173.550414	467.241379	231.321155	169.099479	467.794827	RUCRLRRRLLRR	12	0	666.325238
0	2.115903	0.705301	50.259100	0	227.599362	173.550414	467.241379	230.739899	174.457009	466.350461	RUCRLRRRLLRL	12	0	454.895114
0	3.236528	0.763097	17.035820	0	220.478409	173.231366	467.294045	220.218960	168.181373	468.265789	RUCRLRRRLLLR	12	0	602.255503
0	1.222394	0.407465	74.900000	0	220.478409	173.231366	467.294045	218.800744	173.238055	466.082139	RUCRLRRRLLLL	12	0	474.116035
0	3.001909	0.869470	18.717938	0	191.674186	170.646711	485.706744	189.825813	168.428263	490.470200	RUCRLRRLRRRR	12	0	1082.778511
0	1.690977	0.563659	74.900000	0	191.674186	170.646711	485.706744	189.824583	172.575298	485.726846	RUCRLRRLRRRL	12	0	634.290371
0	2.410564	0.803521	27.640812	0	190.874321	167.368909	481.754288	190.090110	163.700656	482.593952	RUCRLRRLRRLR	12	0	743.208919
0	2.342989	0.780996	32.166505	0	190.874321	167.368909	481.754288	187.432285	166.086730	481.164111	RUCRLRRLRRLL	12	0	666.325238
0	2.669854	0.707332	25.479072	0	203.172323	171.724130	485.337351	203.994822	169.757335	489.945268	RUCRLRRLRLRR	12	0	896.976282
0	1.709016	0.569672	74.900000	0	203.172323	171.724130	485.337351	204.683172	173.943360	485.709026	RUCRLRRLRLRL	12	0	608.662477
0	2.564377	0.854792	25.691311	0	202.973278	167.546338	481.550954	202.363134	163.573636	482.205572	RUCRLRRLRLLR	12	0	615.069450
0	1.754252	0.584751	47.137127	0	202.973278	167.546338	481.550954	205.412883	166.286839	481.065512	RUCRLRRLRLLL	12	0	531.778796
0	2.834437	0.944812	13.403291	0	195.939573	164.378378	468.410022	194.435816	160.245045	469.482050	RUCRLRRLLRRR	12	0	711.174052
0	2.518296	0.839432	20.167504	0	195.939573	164.378378	468.410022	193.430410	161.479408	467.060299	RUCRLRRLLRRL	12	0	538.185769
0	2.725451	0.747897	19.829257	0	202.134306	168.127511	468.077876	204.690893	164.719805	468.879715	RUCRLRRLLRLR	12	0	621.476424
0	1.108009	0.369336	74.900000	0	202.134306	168.127511	468.077876	203.265036	168.964458	466.758467	RUCRLRRLLRLL	12	2	518.964849
0	1.961292	0.640668	28.020919	0	197.713806	182.283750	463.513941	197.956585	184.143835	460.391383	RUCRLRRLLLRR	12	0	679.139185
0	1.883592	0.627864	31.233294	0	197.713806	182.283750	463.513941	198.112283	185.214250	463.940364	RUCRLRRLLLRL	12	0	640.697344
0	2.433246	0.640668	17.852045	0	193.554659	175.874756	465.705484	190.991222	173.169798	464.506436	RUCRLRRLLLLR	12	0	570.220636
0	1.285580	0.428527	55.054230	0	193.554659	175.874756	465.705484	191.923272	176.159774	467.194719	RUCRLRRLLLLL	12	0	403.639327
0	3.667372	0.744757	10.499366	0	191.275386	186.908335	487.364175	187.913950	183.683462	491.727907	RUCRLRLRRRRR	12	0	749.615892
0	1.133647	0.377882	74.900000	0	191.275386	186.908335	487.364175	190.071556	186.541663	485.750480	RUCRLRLRRRRL	12	2	448.488141
0	3.025573	0.744757	6.669528	0	195.693831	186.669852	488.691441	195.893363	182.985398	492.539635	RUCRLRLRRRLR	12	0	698.360105
0	0.865885	0.288628	74.900000	0	195.693831	186.669852	488.691441	196.319752	187.301621	490.007570	RUCRLRLRRRLL	12	2	320.348672
0	1.675595	0.506155	29.492647	0	196.340107	200.062979	479.797725	197.302246	202.525060	479.602271	RUCRLRLRRLRR	12	0	352.383539
0	1.233338	0.411113	61.148326	0	196.340107	200.062979	479.797725	195.165969	200.590168	481.650063	RUCRLRLRRLRL	12	0	269.092884
0	1.716906	0.506155	30.282804	0	195.378293	198.717300	475.593901	195.914476	199.717880	472.475091	RUCRLRLRRLLR	12	0	410.046300
0	0.826297	0.275432	74.900000	0	195.378293	198.717300	475.593901	194.422247	197.967003	474.989469	RUCRLRLRRLLL	12	24	179.395256
0	3.130506	0.744757	11.029677	0	216.963994	193.823833	481.609933	221.436933	192.860153	483.990350	RUCRLRLRLRRR	12	0	525.371822
0	1.049860	0.349953	72.683380	0	216.963994	193.823833	481.609933	217.802886	194.016749	479.814940	RUCRLRLRLRRL	12	2	313.941699
0	2.140715	0.713572	14.597571	0	211.481852	191.642454	484.065287	210.720097	188.878430	486.337764	RUCRLRLRLRLR	12	0	454.895114
0	1.276269	0.425423	40.728777	0	211.481852	191.642454	484.065287	212.210850	191.228950	486.386998	RUCRLRLRLRLL	12	0	294.720778
0	3.976189	0.744757	11.630438	0	211.656745	230.247755	451.336663	213.093162	235.999980	448.702883	RUCRLRLLRRRR	12	0	723.987999
0	1.312764	0.437588	74.900000	0	211.656745	230.247755	451.336663	213.042338	229.542074	449.598671	RUCRLRLLRRRL	12	0	442.081167
0	1.696641	0.494272	74.900000	0	208.245878	226.163505	452.614522	206.804931	224.235154	451.120375	RUCRLRLLRRLR	12	0	365.197486
0	2.341290	0.494272	48.451801	0	208.245878	226.163505	452.614522	208.300773	229.670950	451.125627	RUCRLRLLRRLL	12	0	326.755645
0	2.756469	0.584355	14.182196	0	210.005631	225.487038	461.943238	211.267894	229.601900	461.094975	RUCRLRLLRLRR	12	0	397.232353
0	0.963713	0.321238	74.910614	0	210.005631	225.487038	461.943238	211.256712	225.265556	463.005943	RUCRLRLLRLRL	12	2	288.313805
0	1.570491	0.523497	31.473268	0	206.066790	221.612466	464.439247	205.040074	220.414146	466.863548	RUCRLRLLRLLR	12	0	384.418406
0	0.961501	0.320500	61.051036	0	206.066790	221.612466	464.439247	204.621892	221.912934	463.981730	RUCRLRLLRLLL	12	2	281.906831
0	1.388667	0.399584	32.919082	0	209.268018	211.384955	456.513337	209.207870	212.595679	454.198198	RUCRLRLLLRRR	12	0	326.755645
0	1.627917	0.399584	52.007668	0	209.268018	211.384955	456.513337	211.680811	210.844306	455.614669	RUCRLRLLLRRL	12	4	192.209203
0	1.437098	0.399584	27.157782	0	205.941978	209.025828	458.566215	203.862623	208.718061	457.478190	RUCRLRLLLRLR	12	0	249.871964
0	1.078028	0.359343	65.882830	0	205.941978	209.025828	458.566215	206.211341	207.353959	458.801267	RUCRLRLLLRLL	12	24	166.581309
0	1.969207	0.399584	16.272682	0	212.707036	207.701480	466.499535	215.224221	205.878031	466.690197	RUCRLRLLLLRR	12	0	269.092884
0	0.895436	0.298479	67.568482	0	212.707036	207.701480	466.499535	212.438507	207.178031	468.128292	RUCRLRLLLLRL	12	24	179.395256
0	1.138600	0.379533	55.897554	0	210.790813	211.449761	466.693142	209.893843	211.863405	468.596531	RUCRLRLLLLLR	12	24	198.616177
0	1.375265	0.399584	49.375523	0	210.790813	211.449761	466.693142	212.317345	212.984142	466.444457	RUCRLRLLLLLL	12	4	179.395256
0	3.050501	1.008949	17.150108	0	170.013457	178.435667	487.109578	168.405635	176.227254	492.136478	RUCRLLRRRRRR	12	0	1050.743644
0	1.913792	0.637931	47.233419	0	170.013457	178.435667	487.109578	170.876646	175.556638	487.534318	RUCRLLRRRRRL	12	0	672.732211
0	2.073655	0.595083	65.036551	0	172.321071	184.578735	483.984938	174.550738	186.507241	482.173820	RUCRLLRRRRLR	12	0	672.732211
0	1.759899	0.586633	44.451432	0	172.321071	184.578735	483.984938	171.574086	185.881261	486.947664	RUCRLLRRRRLL	12	0	621.476424
0	2.614496	0.871499	22.985417	0	162.706317	178.282814	479.565143	160.916352	175.475474	482.661400	RUCRLLRRRLRR	12	0	775.243786
0	2.323101	0.774367	31.422298	0	162.706317	178.282814	479.565143	159.612026	176.455963	478.613596	RUCRLLRRRLRL	12	0	653.511291
0	1.968456	0.626584	74.900000	0	164.489811	184.441076	477.575434	165.694276	186.814283	475.537205	RUCRLLRRRLLR	12	0	454.895114
0	1.461215	0.487072	40.125696	0	164.489811	184.441076	477.575434	164.021546	186.426348	478.945260	RUCRLLRRRLLL	12	0	301.127752
0	2.534043	0.844681	33.717158	0	168.082336	170.131553	467.549828	168.187583	166.417113	465.660806	RUCRLLRRLRRR	12	0	704.767078
0	2.109850	0.703283	54.572738	0	168.082336	170.131553	467.549828	164.773846	169.821154	467.894341	RUCRLLRRLRRL	12	0	576.627610
0	1.850405	0.616802	34.385555	0	169.765716	168.792547	471.537804	168.287016	167.142195	473.952568	RUCRLLRRLRLR	12	0	557.406689
0	2.812231	0.937410	22.635929	0	169.765716	168.792547	471.537804	170.440382	164.423147	472.108397	RUCRLLRRLRLL	12	0	538.185769
0	2.367262	0.540552	36.114255	0	177.801968	181.054101	465.194398	179.629752	184.261032	464.425210	RUCRLLRRLLRR	12	0	448.488141
0	1.855011	0.540552	74.900000	0	177.801968	181.054101	465.194398	178.721979	178.956725	462.878699	RUCRLLRRLLRL	12	0	339.569592
0	1.974792	0.437011	34.932356	0	176.642618	178.333776	469.116349	176.906501	175.363056	470.279112	RUCRLLRRLLLR	12	0	275.499858
0	1.247540	0.415847	74.900000	0	176.642618	178.333776	469.116349	177.886538	179.465192	470.418885	RUCRLLRRLLLL	12	0	249.871964
0	3.323978	1.107993	18.711154	0	156.092837	182.240753	458.207901	153.242027	177.833341	458.459783	RUCRLLRLRRRR	12	0	749.615892
0	1.833240	0.611080	45.754839	0	156.092837	182.240753	458.207901	153.579913	182.312873	456.385793	RUCRLLRLRRRL	12	0	608.662477
0	1.207982	0.402661	61.154703	0	158.764938	185.131412	461.910437	158.052613	186.297895	463.597056	RUCRLLRLRRLR	12	0	403.639327
0	2.036047	0.591153	33.705020	0	158.764938	185.131412	461.910437	157.258963	182.509356	463.302195	RUCRLLRLRRLL	12	0	378.011433
0	2.467452	0.678817	27.277056	0	164.527577	196.412150	454.866877	166.099403	199.681576	453.057269	RUCRLLRLRLRR	12	0	448.488141
0	1.399389	0.466463	74.900000	0	164.527577	196.412150	454.866877	162.854238	196.048352	453.095947	RUCRLLRLRLRL	12	0	365.197486
0	1.816233	0.536510	24.394798	0	164.964998	195.916851	459.743621	166.673914	197.848416	461.337698	RUCRLLRLRLLR	12	0	378.011433
0	1.060693	0.353564	74.900000	0	164.964998	195.916851	459.743621	163.506234	196.344788	460.637184	RUCRLLRLRLLL	12	2	269.092884
0	1.723261	0.529060	23.188054	0	179.430558	193.783212	453.993917	181.999319	193.692878	452.855366	RUCRLLRLLRRR	12	0	390.825380
0	1.189728	0.396576	55.927819	0	179.430558	193.783212	453.993917	180.277383	194.927070	455.548731	RUCRLLRLLRRL	12	2	269.092884
0	1.607442	0.529060	15.249950	0	176.258390	196.150332	451.881079	176.167733	197.956866	449.623886	RUCRLLRLLRLR	12	0	403.639327
0	1.283507	0.427836	50.231427	0	176.258390	196.150332	451.881079	176.347627	198.045755	452.787907	RUCRLLRLLRLL	12	4	172.988283
0	3.802912	0.529060	4.147644	0	168.310088	181.814426	456.585411	165.473009	176.520540	456.844000	RUCRLLRLLLRR	12	0	442.081167
0	0.576187	0.192062	74.900000	0	168.310088	181.814426	456.585411	167.851974	181.833189	455.589796	RUCRLLRLLLRL	12	24	211.430124
0	2.732333	0.910778	16.865639	0	197.762647	238.174466	445.477462	198.463471	241.851739	442.754124	RUCRLLLRRRRR	12	0	871.348388
0	2.767756	0.922585	19.621013	0	197.762647	238.174466	445.477462	200.747244	240.380542	442.548546	RUCRLLLRRRRL	12	0	743.208919
0	1.488859	0.496286	43.870011	0	196.660900	234.690236	452.190777	196.753297	235.424953	455.017169	RUCRLLLRRRLR	12	0	474.116035
0	1.605927	0.535309	47.009512	0	196.660900	234.690236	452.190777	198.888848	235.798757	451.560620	RUCRLLLRRRLL	12	0	416.453274
0	1.259012	0.419671	45.492770	0	191.571871	225.958769	447.716860	190.201456	225.333594	446.071783	RUCRLLLRRLRR	12	0	307.534725
0	1.661147	0.487800	35.208408	0	191.571871	225.958769	447.716860	192.756456	226.659706	444.887894	RUCRLLLRRLRL	12	0	288.313805
0	1.123634	0.374545	71.635943	0	193.429422	224.728334	452.000217	194.217653	225.389000	453.832130	RUCRLLLRRLLR	12	2	320.348672
0	1.823938	0.417076	44.110320	0	193.429422	224.728334	452.000217	194.638605	222.360810	450.590606	RUCRLLLRRLLL	12	0	269.092884
0	1.548472	0.431693	43.577320	0	184.013305	217.059804	451.771011	185.850088	215.783251	450.515238	RUCRLLLRLRRR	12	0	243.464991
0	1.499156	0.431693	57.726701	0	184.013305	217.059804	451.771011	182.145483	215.735883	451.000107	RUCRLLLRLRRL	12	4	205.023150
0	1.527786	0.431693	27.074959	0	182.805910	219.683110	450.630059	181.040689	219.581294	448.549464	RUCRLLLRLRLR	12	4	179.395256
0	0.959851	0.319950	61.879741	0	182.805910	219.683110	450.630059	183.666155	220.418561	449.351948	RUCRLLLRLRLL	12	24	147.360389
0	2.007512	0.597779	22.674003	0	181.306851	204.054882	477.594058	180.335626	202.948080	481.150374	RUCRLLLLRRRR	12	0	422.860247
0	1.395652	0.465217	52.708983	0	181.306851	204.054882	477.594058	182.931937	202.719885	478.434695	RUCRLLLLRRRL	12	0	294.720778
0	1.313690	0.428772	27.431813	0	180.886171	212.142649	472.368980	181.831703	213.923089	472.996388	RUCRLLLLRLRR	12	4	205.023150
0	1.219381	0.406460	56.711048	0	180.886171	212.142649	472.368980	180.236966	212.211905	474.663494	RUCRLLLLRLRL	12	4	121.732495
0	1.305314	0.428772	24.345732	0	178.062642	210.542649	468.368980	177.000085	210.875589	466.171388	RUCRLLLLRLLR	12	4	205.023150
0	1.188909	0.396303	49.665593	0	178.062642	210.542649	468.368980	176.248111	210.472958	468.979283	RUCRLLLLRLLL	12	24	121.732495
0	1.437931	0.448158	32.789053	0	187.976609	209.596283	459.950116	189.693282	209.660209	458.067631	RUCRLLLLLRRR	12	0	262.685911
0	1.180473	0.393491	60.744665	0	187.976609	209.596283	459.950116	186.669836	209.654544	458.266844	RUCRLLLLLRRL	12	24	198.616177
0	1.187849	0.395950	31.195833	0	187.878746	207.327052	463.582167	187.418156	205.668958	464.531119	RUCRLLLLLRLR	12	24	140.953416
0	1.053936	0.351312	49.066990	0	187.878746	207.327052	463.582167	189.291953	206.490349	463.231653	RUCRLLLLLRLL	12	24	108.918548
0	1.564920	0.448158	26.272194	0	188.750683	215.591842	466.949266	190.663743	217.155105	466.809560	RUCRLLLLLLRR	12	4	192.209203
0	1.015810	0.338603	62.803856	0	188.750683	215.591842	466.949266	187.754757	216.850758	466.934777	RUCRLLLLLLRL	12	24	147.360389
0	3.333242	0.998686	18.980651	0	136.505826	199.116772	463.149809	135.970593	193.942321	464.196982	RUCLLRRRRRRR	12	0	993.080883
0	1.356538	0.452179	73.794757	0	136.505826	199.116772	463.149809	138.334504	198.859211	461.772056	RUCLLRRRRRRL	12	0	826.499574
0	3.089976	1.029992	11.757190	0	130.101672	200.746390	460.561441	126.347708	198.773846	457.497558	RUCLLRRRRRLR	12	0	1108.406405
0	2.075157	0.691719	29.993886	0	130.101672	200.746390	460.561441	127.539098	198.798310	461.354007	RUCLLRRRRRLL	12	0	672.732211
0	2.921245	0.722916	15.784933	0	142.768200	216.266126	460.350839	145.182488	220.198891	460.508542	RUCLLRRRRLRR	12	0	980.266936
0	1.579654	0.526551	54.965640	0	142.768200	216.266126	460.350839	144.911984	215.955420	458.780716	RUCLLRRRRLRL	12	0	602.255503
0	2.428481	0.722916	17.485435	0	134.682909	212.039454	458.686543	131.779443	210.948925	455.826067	RUCLLRRRRLLR	12	0	634.290371
0	1.452757	0.484252	46.107477	0	134.682909	212.039454	458.686543	132.664818	213.072947	459.142361	RUCLLRRRRLLL	12	0	442.081167
0	2.326289	0.775430	29.433547	0	126.733267	214.541213	471.502854	123.825925	213.433500	469.024519	RUCLLRRRLRRR	12	0	730.394972
0	2.792588	0.844316	29.085454	0	126.733267	214.541213	471.502854	122.619127	214.974728	473.447546	RUCLLRRRLRRL	12	0	615.069450
0	2.324847	0.653890	42.468220	0	132.935368	218.423608	472.753514	135.561221	220.902313	471.896553	RUCLLRRRLRLR	12	0	691.953132
0	1.239069	0.413023	69.917166	0	132.935368	218.423608	472.753514	131.961221	219.049165	474.752108	RUCLLRRRLRLL	12	0	512.557875
0	1.276378	0.425459	68.202457	0	131.564234	208.587061	479.622841	132.842540	207.972237	481.437704	RUCLLRRRLLRR	12	0	640.697344
0	2.573305	0.711287	28.667956	0	131.564234	208.587061	479.622841	128.180207	208.385570	482.465371	RUCLLRRRLLRL	12	0	615.069450
0	2.580758	0.860253	33.722239	0	130.911365	204.888173	475.761253	131.228724	200.879570	476.622466	RUCLLRRRLLLR	12	0	672.732211
0	2.348298	0.782766	48.152105	0	130.911365	204.888173	475.761253	127.421238	203.937555	474.712566	RUCLLRRRLLLL	12	0	550.999716
0	3.766226	0.990081	27.805679	0	153.402779	198.031463	489.891762	154.081668	193.083322	493.988390	RUCLLRRLRRRR	12	0	1153.255219
0	2.139327	0.713109	74.900000	0	153.402779	198.031463	489.891762	156.533511	199.305015	489.794333	RUCLLRRLRRRL	12	0	948.232069
0	3.288769	0.958789	24.417126	0	147.133502	199.494516	490.070470	144.744697	195.972486	493.846009	RUCLLRRLRRLR	12	0	1031.522724
0	2.009534	0.669845	74.900000	0	147.133502	199.494516	490.070470	144.959881	201.807731	490.190462	RUCLLRRLRRLL	12	0	698.360105
0	3.312803	1.074213	12.259580	0	146.123133	194.277800	481.420655	144.278391	189.538109	482.990739	RUCLLRRLRLRR	12	0	852.127468
0	1.121620	0.373873	74.900000	0	146.123133	194.277800	481.420655	144.592499	194.554042	480.344890	RUCLLRRLRLRL	12	2	538.185769
0	1.751039	0.583680	43.812853	0	149.755766	195.459162	479.046052	149.433258	194.047215	476.061975	RUCLLRRLRLLR	12	0	634.290371
0	2.013030	0.671010	41.484967	0	149.755766	195.459162	479.046052	151.146793	192.813275	480.423187	RUCLLRRLRLLL	12	0	576.627610
0	3.212005	1.070668	14.969389	0	164.118976	223.354891	467.944971	166.683731	226.872194	464.641057	RUCLLRRLLRRR	12	0	1037.929697
0	1.602346	0.534115	68.750735	0	164.118976	223.354891	467.944971	162.418052	225.208490	468.309205	RUCLLRRLLRRL	12	0	576.627610
0	1.761358	0.587119	70.738507	0	166.121653	219.015113	472.283735	166.825933	217.437303	475.045535	RUCLLRRLLRLR	12	0	544.592742
0	2.962341	0.773532	36.087411	0	166.121653	219.015113	472.283735	169.979165	221.325117	470.634439	RUCLLRRLLRLL	12	0	518.964849
0	1.676774	0.474721	27.802066	0	158.588955	209.189268	470.274074	157.845436	206.669116	469.840635	RUCLLRRLLLRR	12	0	403.639327
0	1.142075	0.380692	69.695387	0	158.588955	209.189268	470.274074	160.170764	209.087474	469.181836	RUCLLRRLLLRL	12	2	294.720778
0	1.487455	0.448508	51.498505	0	156.504859	212.367346	469.809536	156.601097	213.253135	467.056630	RUCLLRRLLLLR	12	0	352.383539
0	1.490750	0.448508	59.012519	0	156.504859	212.367346	469.809536	154.287531	212.381946	470.816491	RUCLLRRLLLLL	12	0	333.162619
0	3.336881	1.112294	22.627171	0	133.357381	234.639133	512.292000	129.462887	236.506828	516.120574	RUCLLRLRRRRR	12	0	1454.382971
0	2.349458	0.783153	46.150119	0	133.357381	234.639133	512.292000	133.130708	232.774177	516.344967	RUCLLRLRRRRL	12	0	1101.999432
0	2.195619	0.724243	36.910334	0	139.751421	236.287675	507.666870	141.769552	239.053906	506.957845	RUCLLRLRRRLR	12	0	788.057733
0	1.600429	0.533476	70.374265	0	139.751421	236.287675	507.666870	141.914010	234.989447	507.901174	RUCLLRLRRRLL	12	0	608.662477
0	3.230507	0.697996	16.225960	0	131.849508	236.099651	499.623722	127.774411	237.595085	503.024233	RUCLLRLRRLRR	12	0	871.348388
0	1.530828	0.510276	56.654437	0	131.849508	236.099651	499.623722	129.888872	235.363958	498.090900	RUCLLRLRRLRL	12	0	615.069450
0	1.877224	0.625741	49.781007	0	138.758361	237.691061	493.847059	139.648179	237.120619	490.339005	RUCLLRLRRLLR	12	0	749.615892
0	2.403969	0.697996	36.918187	0	138.758361	237.691061	493.847059	141.169035	240.599683	493.340011	RUCLLRLRRLLL	12	0	685.546158
0	2.263235	0.754412	34.683294	0	136.272085	219.930393	508.568650	137.263904	219.244510	512.830079	RUCLLRLRLRRR	12	0	980.266936
0	2.139023	0.713008	47.978492	0	136.272085	219.930393	508.568650	133.218089	220.225978	510.363770	RUCLLRLRLRRL	12	0	794.464707
0	2.578643	0.859548	28.741310	0	137.529370	215.389780	505.552352	135.955384	211.631071	505.563579	RUCLLRLRLRLR	12	0	916.197202
0	2.216604	0.738868	40.173765	0	137.529370	215.389780	505.552352	139.204719	213.327416	508.441088	RUCLLRLRLRLL	12	0	794.464707
0	2.498087	0.832696	25.999975	0	128.552203	223.676775	495.817154	124.849841	224.890510	495.013255	RUCLLRLRLLRR	12	0	864.941414
0	2.278403	0.759468	37.743962	0	128.552203	223.676775	495.817154	125.938869	221.549461	497.422368	RUCLLRLRLLRL	12	0	679.139185
0	1.962710	0.505778	39.837943	0	133.930304	223.719999	492.233594	134.850490	225.102329	488.918179	RUCLLRLRLLLR	12	0	583.034583
0	1.404882	0.468294	74.900000	0	133.930304	223.719999	492.233594	134.171664	221.527013	491.919931	RUCLLRLRLLLL	12	0	442.081167
0	3.581493	0.787630	26.752238	0	168.730278	235.383742	477.718881	173.071500	238.239336	474.879814	RUCLLRLLRRRR	12	0	845.720494
0	1.904890	0.634963	74.900000	0	168.730278	235.383742	477.718881	169.993319	232.713286	478.451437	RUCLLRLLRRRL	12	0	723.987999
0	3.158957	0.787630	28.739435	0	164.416923	237.834392	475.894562	167.014088	241.353094	472.848213	RUCLLRLLRRLR	12	0	781.650760
0	1.992631	0.664210	74.900000	0	164.416923	237.834392	475.894562	161.627352	237.840640	474.045792	RUCLLRLLRRLL	12	0	595.848530
0	1.371009	0.457003	46.455449	0	161.019864	236.180128	487.901488	160.406036	236.719842	490.440893	RUCLLRLLRLRR	12	0	435.674194
0	1.415807	0.471936	51.485504	0	161.019864	236.180128	487.901488	163.182410	236.724470	488.131057	RUCLLRLLRLRL	12	0	390.825380
0	2.317492	0.602018	28.558661	0	158.702361	238.053894	484.504262	159.069902	241.662639	483.866194	RUCLLRLLRLLR	12	0	422.860247
0	1.523358	0.507786	74.900000	0	158.702361	238.053894	484.504262	156.397174	237.642064	483.797627	RUCLLRLLRLLL	12	0	307.534725
0	3.917176	0.787630	8.089727	0	152.310130	210.956639	498.238126	151.588895	205.703561	502.280904	RUCLLRLLLRRR	12	0	909.790228
0	1.263344	0.421115	74.900000	0	152.310130	210.956639	498.238126	150.488904	210.504956	497.375225	RUCLLRLLLRRL	12	0	397.232353
0	2.111528	0.541281	22.996867	0	156.402419	215.998902	493.193895	159.393259	214.563196	493.646457	RUCLLRLLLRLR	12	0	531.778796
0	1.911946	0.541281	74.900000	0	156.402419	215.998902	493.193895	157.124437	217.508509	490.010043	RUCLLRLLLRLL	12	0	422.860247
0	3.216706	0.787630	6.431170	0	152.091616	217.565565	501.605280	151.211134	213.810572	505.796045	RUCLLRLLLLRR	12	0	467.709061
0	0.805717	0.268572	73.765511	0	152.091616	217.565565	501.605280	151.219675	218.127574	502.539638	RUCLLRLLLLRL	12	24	217.837097
0	1.480355	0.493452	52.466793	0	154.446923	223.326937	498.205988	153.980435	225.617215	498.081487	RUCLLRLLLLLR	12	0	365.197486
0	1.292562	0.430854	54.034360	0	154.446923	223.326937	498.205988	156.418154	223.796162	498.531926	RUCLLRLLLLLL	12	0	307.534725
0	4.071127	1.357042	13.370037	0	102.262898	273.469916	444.014247	97.768967	277.847564	442.210654	RUCLLLRRRRRR	12	0	1825.987430
0	2.028733	0.676244	62.571270	0	102.262898	273.469916	444.014247	103.942974	276.098057	443.077005	RUCLLLRRRRRL	12	0	954.639043
0	2.433290	0.587354	74.900000	0	104.895471	267.309808	449.829329	107.247228	265.457095	452.883293	RUCLLLRRRRLR	12	0	858.534441
0	2.517013	0.587354	30.604577	0	104.895471	267.309808	449.829329	101.542161	267.387511	452.534996	RUCLLLRRRRLL	12	0	788.057733
0	3.673797	1.224599	25.092215	0	97.319193	263.365017	439.168040	93.679652	267.225790	436.185570	RUCLLLRRRLRR	12	0	1512.045732
0	3.104105	1.034702	52.652050	0	97.319193	263.365017	439.168040	93.881449	260.480755	436.660555	RUCLLLRRRLRL	12	0	954.639043
0	2.172462	0.724154	33.197375	0	100.938511	258.399071	445.954221	98.903405	257.511084	449.268055	RUCLLLRRRLLR	12	0	858.534441
0	1.760653	0.586884	44.569539	0	100.938511	258.399071	445.954221	100.218921	255.796032	445.107416	RUCLLLRRRLLL	12	0	826.499574
0	3.189611	0.798193	9.284822	0	122.876208	268.103376	441.737871	121.328322	272.368519	438.959605	RUCLLLRRLRRR	12	0	986.673910
0	1.163692	0.387897	58.352537	0	122.876208	268.103376	441.737871	123.880725	269.557025	442.382722	RUCLLLRRLRRL	12	2	512.557875
0	2.806217	0.798193	11.367029	0	128.831896	261.393270	445.150262	133.187449	260.620377	444.755092	RUCLLLRRLRLR	12	0	986.673910
0	1.106515	0.368838	74.900000	0	128.831896	261.393270	445.150262	128.951964	260.760021	447.207469	RUCLLLRRLRLL	12	2	506.150902
0	3.245924	0.773503	26.196381	0	114.820221	255.016950	441.273205	110.793309	252.167817	439.493335	RUCLLLRRLLRR	12	0	544.592742
0	1.657592	0.552531	74.900000	0	114.820221	255.016950	441.273205	116.582738	253.160023	441.974337	RUCLLLRRLLRL	12	0	474.116035
0	2.463430	0.798193	30.455400	0	112.854388	260.878000	438.671069	109.312633	260.873859	436.626171	RUCLLLRRLLLR	12	0	435.674194
0	2.345671	0.781890	36.398577	0	112.854388	260.878000	438.671069	112.007715	264.080899	436.566576	RUCLLLRRLLLL	12	0	390.825380
0	2.649505	0.883168	32.324208	0	106.977634	235.960006	454.253528	104.762190	232.434540	453.696832	RUCLLLRLRRRR	12	0	788.057733
0	2.443742	0.814581	37.931269	0	106.977634	235.960006	454.253528	103.769339	236.679452	451.690048	RUCLLLRLRRRL	12	0	743.208919
0	2.680722	0.824149	24.596288	0	108.565427	240.826960	458.837319	104.780526	241.702525	460.975408	RUCLLLRLRRLR	12	0	807.278653
0	1.674768	0.558256	74.900000	0	108.565427	240.826960	458.837319	109.616414	243.255932	458.838370	RUCLLLRLRRLL	12	0	544.592742
0	1.978249	0.509920	74.900000	0	115.461292	235.073723	464.116622	118.225863	236.217388	465.264209	RUCLLLRLRLRR	12	0	711.174052
0	2.415413	0.509920	46.999850	0	115.461292	235.073723	464.116622	112.667338	234.336577	467.273046	RUCLLLRLRLRL	12	0	691.953132
0	2.876701	0.958900	16.165280	0	113.294860	229.922680	461.827961	110.285313	226.561242	462.531891	RUCLLLRLRLLR	12	0	839.313521
0	1.618440	0.539480	51.356126	0	113.294860	229.922680	461.827961	114.415470	227.635536	462.123282	RUCLLLRLRLLL	12	0	531.778796
0	3.328020	0.875976	19.576625	0	115.879518	227.287141	447.991570	111.930652	223.913461	446.944942	RUCLLLRLLRRR	12	0	871.348388
0	2.470128	0.823376	33.927401	0	115.879518	227.287141	447.991570	116.174983	223.412285	447.525851	RUCLLLRLLRRL	12	0	704.767078
0	3.247777	0.793027	24.201837	0	116.378705	234.720584	446.451917	111.734019	234.754680	443.688626	RUCLLLRLLRLR	12	0	659.918264
0	1.514420	0.504807	74.900000	0	116.378705	234.720584	446.451917	117.227471	236.776395	445.333694	RUCLLLRLLRLL	12	0	583.034583
0	2.711555	0.875976	15.135305	0	134.296936	238.173509	452.010908	138.389775	239.102815	450.917512	RUCLLLRLLLRR	12	0	993.080883
0	1.572786	0.524262	42.135991	0	134.296936	238.173509	452.010908	135.582008	239.884874	453.610391	RUCLLLRLLLRL	12	0	666.325238
0	2.087653	0.670577	23.129750	0	129.763355	232.832532	452.776277	130.078846	229.632853	451.840766	RUCLLLRLLLLR	12	0	615.069450
0	1.146828	0.382276	68.072433	0	129.763355	232.832532	452.776277	129.917472	232.477898	455.017118	RUCLLLRLLLLL	12	2	474.116035
0	2.367898	0.789299	31.092391	0	109.014220	260.573909	474.854814	105.430450	260.848455	473.537546	RUCLLLLRRRRR	12	0	935.418122
0	2.314727	0.771576	32.135645	0	109.014220	260.573909	474.854814	107.780946	263.925035	473.850819	RUCLLLLRRRRL	12	0	929.011149
0	2.790017	0.930006	21.106628	0	109.597224	259.447084	480.541548	105.892620	259.673965	483.553500	RUCLLLLRRRLR	12	0	896.976282
0	1.616610	0.538870	57.643717	0	109.597224	259.447084	480.541548	109.766102	261.808056	481.757938	RUCLLLLRRRLL	12	0	659.918264
0	2.543064	0.847688	36.250296	0	112.186878	246.749092	479.137429	111.221931	243.025926	480.611869	RUCLLLLRRLRR	12	0	653.511291
0	2.487907	0.829302	39.462951	0	112.186878	246.749092	479.137429	108.392539	246.997909	480.402045	RUCLLLLRRLRL	12	0	621.476424
0	1.818194	0.458245	48.378824	0	116.760970	248.006896	475.141422	119.362137	247.193027	473.990409	RUCLLLLRRLLR	12	0	461.302088
0	1.132883	0.377628	74.900000	0	116.760970	248.006896	475.141422	115.860533	248.238582	473.205177	RUCLLLLRRLLL	12	2	301.127752
0	2.886636	0.962212	21.254549	0	120.326433	252.218829	492.583041	118.408492	251.453403	497.730877	RUCLLLLRLRRR	12	0	1217.324954
0	2.310300	0.770100	43.079564	0	120.326433	252.218829	492.583041	117.449828	254.315425	493.610142	RUCLLLLRLRRL	12	0	807.278653
0	2.451775	0.753674	39.638653	0	127.162590	253.059537	488.926111	131.013343	252.656775	489.110052	RUCLLLLRLRLR	12	0	730.394972
0	1.607128	0.535709	74.900000	0	127.162590	253.059537	488.926111	128.051445	254.819690	486.900390	RUCLLLLRLRLL	12	0	512.557875
0	2.561785	0.715075	17.791498	0	121.538592	243.845388	485.269502	118.872091	242.668935	488.825531	RUCLLLLRLLRR	12	0	602.255503
0	1.914509	0.638170	35.613472	0	121.538592	243.845388	485.269502	119.795882	241.373899	485.155640	RUCLLLLRLLRL	12	0	422.860247
0	1.790695	0.596898	28.519379	0	128.489984	244.850659	479.968786	129.710082	243.204648	477.498513	RUCLLLLRLLLR	12	0	557.406689
0	1.885631	0.628544	43.220144	0	128.489984	244.850659	479.968786	131.449546	245.188173	480.070161	RUCLLLLRLLLL	12	0	461.302088
0	3.707418	0.849310	26.776607	0	153.624654	258.445538	457.752726	159.438560	258.345583	456.845839	RUCLLLLLRRRR	12	0	884.162335
0	2.135106	0.711702	74.900000	0	153.624654	258.445538	457.752726	152.739029	261.041822	455.266453	RUCLLLLLRRRL	12	0	691.953132
0	2.866052	0.722132	24.063731	0	151.415519	253.860483	459.477092	155.280480	251.521484	459.068074	RUCLLLLLRRLR	12	0	493.336955
0	1.547419	0.515806	74.900000	0	151.415519	253.860483	459.477092	149.838700	252.063971	458.824437	RUCLLLLLRRLL	12	0	378.011433
0	1.314027	0.438009	74.900000	0	148.287270	255.978075	467.896707	147.640793	257.084558	469.964612	RUCLLLLLRLRR	12	0	480.523008
0	2.575733	0.621087	30.496750	0	148.287270	255.978075	467.896707	152.321695	255.661512	468.450024	RUCLLLLLRLRL	12	0	480.523008
0	1.771915	0.590638	31.779184	0	145.082755	252.398194	466.710040	146.011056	249.775758	467.113744	RUCLLLLLRLLR	12	0	365.197486
0	1.420668	0.473556	58.312556	0	145.082755	252.398194	466.710040	143.004198	251.729825	467.371479	RUCLLLLLRLLL	12	0	281.906831
0	4.065115	0.849310	9.330800	0	115.912935	269.187537	462.578247	109.947761	271.564522	462.342948	RUCLLLLLLRRR	12	0	640.697344
0	2.986201	0.849310	18.655331	0	115.912935	269.187537	462.578247	112.823123	272.619768	461.349847	RUCLLLLLLRRL	12	0	442.081167
0	1.681970	0.405743	74.900000	0	123.789438	265.317953	465.990687	125.205890	263.690082	467.954840	RUCLLLLLLRLR	12	0	403.639327
0	1.184113	0.394704	74.900000	0	123.789438	265.317953	465.990687	125.243906	266.490511	466.124190	RUCLLLLLLRLL	12	2	275.499858
0	1.762652	0.587551	66.006833	0	129.914239	266.481587	457.833893	132.297115	267.431809	456.460336	RUCLLLLLLLRR	12	0	448.488141
0	3.191379	0.745198	35.383146	0	129.914239	266.481587	457.833893	126.656740	270.033215	455.952795	RUCLLLLLLLRL	12	0	390.825380
0	1.968769	0.415629	74.900000	0	129.088300	262.043442	458.688964	129.696529	258.993368	458.792484	RUCLLLLLLLLR	12	0	256.278938
0	1.643743	0.415629	54.667246	0	129.088300	262.043442	458.688964	126.540980	262.490065	458.381379	RUCLLLLLLLLL	12	4	160.174336
0	2.628151	0.876050	52.587918	0	121.557651	235.326294	403.893408	125.098400	235.129110	406.629378	RUCLRRRRRRRR	12	0	1345.464422
0	2.095419	0.698473	39.895473	0	121.557651	235.326294	403.893408	124.264071	236.240863	401.774195	RUCLRRRRRRRL	12	0	1108.406405
0	4.656183	0.985131	7.866251	0	111.435275	233.518369	401.184092	105.638585	230.986828	396.426584	RUCLRRRRRRLR	12	0	1588.929413
0	1.688641	0.562880	45.154181	0	111.435275	233.518369	401.184092	110.649044	230.977688	400.907425	RUCLRRRRRRLL	12	0	845.720494
0	4.129601	1.376534	22.285522	0	104.001397	244.694089	401.179703	98.504597	243.123221	397.196544	RUCLRRRRRLRR	12	0	1704.254935
0	3.333457	1.111152	40.606482	0	104.001397	244.694089	401.179703	100.277921	248.406037	400.766155	RUCLRRRRRLRL	12	0	1230.138900
0	2.714763	0.821573	57.100870	0	113.091460	247.187293	403.233702	117.201711	248.193389	402.340221	RUCLRRRRRLLR	12	0	1012.301804
0	1.390113	0.463371	61.523006	0	113.091460	247.187293	403.233702	113.292612	248.935017	404.898712	RUCLRRRRRLLL	12	0	679.139185
0	3.874993	1.197606	19.021505	0	100.340365	244.045503	415.879280	95.918814	248.070545	414.206487	RUCLRRRRLRRR	12	0	1185.290086
0	1.624284	0.541428	68.130438	0	100.340365	244.045503	415.879280	98.924219	243.348592	418.441116	RUCLRRRRLRRL	12	0	993.080883
0	3.328666	1.109555	22.716632	0	99.004526	238.907018	412.577311	94.435051	239.269960	409.311656	RUCLRRRRLRLR	12	0	1069.964564
0	2.717279	0.905760	33.803651	0	99.004526	238.907018	412.577311	95.994265	235.845620	412.667514	RUCLRRRRLRLL	12	0	909.790228
0	2.718115	0.632426	48.466015	0	115.063210	234.672426	422.203861	119.270426	234.448456	423.262317	RUCLRRRRLLRR	12	0	1025.115750
0	2.293388	0.632426	74.900000	0	115.063210	234.672426	422.203861	112.518684	233.328573	424.992263	RUCLRRRRLLRL	12	0	935.418122
0	3.267608	0.836441	18.523117	0	109.241379	232.102002	417.482350	104.840065	229.410407	417.759251	RUCLRRRRLLLR	12	0	807.278653
0	1.712382	0.570794	49.136668	0	109.241379	232.102002	417.482350	109.022055	230.322587	414.917133	RUCLRRRRLLLL	12	0	647.104317
0	2.033199	0.677733	43.210964	0	136.858307	261.139584	426.737434	138.932631	259.283750	428.768931	RUCLRRRLRRRR	12	0	871.348388
0	2.186164	0.728721	54.033859	0	136.858307	261.139584	426.737434	139.015919	263.764124	425.945264	RUCLRRRLRRRL	12	0	685.546158
0	2.969500	0.984126	10.152359	0	132.278382	266.346455	426.520007	132.026340	271.027183	426.797521	RUCLRRRLRRLR	12	0	929.011149
0	1.245260	0.415087	74.900000	0	132.278382	266.346455	426.520007	130.738560	266.376306	428.070314	RUCLRRRLRRLL	12	0	397.232353
0	2.860815	0.953605	28.069254	0	122.774145	263.375254	418.036740	120.280112	267.100152	418.778294	RUCLRRRLRLRR	12	0	820.092600
0	2.850967	0.950322	32.333089	0	122.774145	263.375254	418.036740	119.105195	264.018073	414.829124	RUCLRRRLRLRL	12	0	723.987999
0	1.960166	0.632050	74.900000	0	129.130649	259.654432	416.240824	130.659942	256.974876	415.890973	RUCLRRRLRLLR	12	0	615.069450
0	1.822069	0.607356	35.714444	0	129.130649	259.654432	416.240824	131.317470	260.693809	414.268632	RUCLRRRLRLLL	12	0	557.406689
0	4.241512	1.381453	13.340899	0	107.047116	257.860485	420.809141	101.210088	260.384473	418.128666	RUCLRRRLLRRR	12	0	1127.627325
0	1.770479	0.590160	63.199261	0	107.047116	257.860485	420.809141	105.153040	256.085098	422.129521	RUCLRRRLLRRL	12	0	698.360105
0	3.953359	1.112759	9.326995	0	110.464474	260.437730	422.402659	105.813922	264.468353	421.041595	RUCLRRRLLRLR	12	0	672.732211
0	0.958792	0.319597	74.900000	0	110.464474	260.437730	422.402659	110.822296	261.387074	423.826902	RUCLRRRLLRLL	12	2	486.929981
0	3.368371	0.892243	16.477766	0	126.484979	248.128799	432.679194	131.371903	246.486440	434.355608	RUCLRRRLLLRR	12	0	839.313521
0	1.366841	0.455614	74.900000	0	126.484979	248.128799	432.679194	127.032794	249.801373	434.263948	RUCLRRRLLLRL	12	0	410.046300
0	1.856124	0.618708	51.698074	0	123.863665	246.826121	429.782475	122.874296	244.407868	431.469485	RUCLRRRLLLLR	12	0	525.371822
0	1.990687	0.656189	47.794686	0	123.863665	246.826121	429.782475	126.678693	245.784561	428.590473	RUCLRRRLLLLL	12	0	518.964849
0	3.201505	1.045459	24.510178	0	182.312385	255.170967	437.476860	186.945177	255.133566	440.049496	RUCLRRLRRRRR	12	0	909.790228
0	2.194866	0.731622	42.167985	0	182.312385	255.170967	437.476860	183.728056	258.327580	437.792366	RUCLRRLRRRRL	12	0	820.092600
0	1.703211	0.567737	41.522250	0	179.877923	251.891203	432.570442	181.911800	250.129114	432.637593	RUCLRRLRRRLR	12	0	685.546158
0	1.747720	0.582573	40.242854	0	179.877923	251.891203	432.570442	181.137969	252.671170	429.620770	RUCLRRLRRRLL	12	0	685.546158
0	2.401968	0.633430	17.584630	0	168.097954	246.486223	438.766849	165.068673	244.505595	440.214565	RUCLRRLRRLRR	12	0	647.104317
0	1.182181	0.394060	74.900000	0	168.097954	246.486223	438.766849	168.889630	244.982472	437.784841	RUCLRRLRRLRL	12	2	397.232353
0	2.639587	0.633430	22.389175	0	173.210651	250.011625	441.533162	176.599118	249.379702	444.506261	RUCLRRLRRLLR	12	0	563.813663
[truncated: 53,407 more rows]
