# Supplementary material for: The Creation and Statistical Evaluation of a Deterministic Model of the Human Bronchial Tree from HRCT Images
Source: PLoS One. 2016 Dec 15;11(12):e0168026. doi: 10.1371/journal.pone.0168026 (PMC5157997; doi:10.1371/journal.pone.0168026)
Supplement: S1 File — A set of two files per subject containing the morphology and connectivity information of the airway tree (both “real” and “model” data). The _morphology.txt file includes the total lung volume of the subject lung in cm3 and the %volume per lobe. It also includes the following fields in each row (one row per airway): (i) Vida_Name: The name assigned to each airway by the Vida PW2 software (0 if none exists), (ii) CenterLineLength: The distance between airway start and end coordinates in mm, (iii) Diameter: The airway average diameter in mm, (iv) Branching_Angle: the airway branching angle in degrees, (v) VidaGeneration: The generation assigned to each airway by the Vida PW2 software, vi) xs, ys, zs, xe, ye, ze: The coordinates of the start and end node of each airway in voxels, (vii) Adept_Names: The individualized naming scheme for each airway; in-house terminology is used, (viii) Generation: The airway generation assigned to each airway using a Boyden-based scheme, (ix) RootFlag: A flag indicating whether the airway is a “leaf” in the tree (1) or just a tree branch (0), (x) SpaceVolume: The volume of the space in the lung supplied by each airway in mm3. The translation.dico file contains information on airway connectivity, explicitly stating the parent-child relationships in the tree. (ZIP) [file pone.0168026.s001.zip › P04_T24reTrif_v6_VNR_morphology_it3.txt]

Morphology	ALMED-06-C1-002	P04
TotalAirVolume(cm3)	LU	LL	RU	RM	RL
3595.116534	26.542146	19.836835	21.311137	8.060324	24.246756
VIDA_Name	CenterLineLength	Diameter	Branching_Angle	VidaGeneration	xs	ys	zs	xe	ye	ze	Adept_Names	Generation	RootFlag	SpaceVolume
Trachea	127.717000	18.778300	0	0	267	196	462	261	261	298	T	0	0	0
RMB	29.601000	14.996100	53.229940	1	261	261	298	237	265	268	R	1	0	0
LMB	56.154200	12.569800	60.211127	1	261	261	298	308	269	243	L	1	0	0
RUL	13.438900	9.881800	49.328388	2	237	265	268	222	263	273	RU	2	0	920432.239498
BronInt	25.010100	13.126900	24.133567	2	237	265	268	226	267	235	RMI	2	0	0
LLB6	7.764020	10.396200	50.051387	2	308	269	243	311	276	237	LL	2	0	917418.775090
LUL	8.827700	10.773000	49.653824	2	308	269	243	317	264	243	LU	2	0	1146433.836603
RB3	14.106200	7.347200	55.781005	3	222	263	273	214	249	269	RUC	3	0	395117.878374
0	7.795310	6.351000	34.677020	3	222	263	273	216	265	281	RUL	3	0	525314.361124
0	4.111930	13.103600	36.946199	3	226	267	235	222	268	232	RL	2	0	1084476.679030
RB4+5	16.946500	6.334500	57.333448	3	226	267	235	218	253	221	RM	2	0	340463.843561
LB6	12.562500	6.831400	30.094318	3	311	276	237	315	290	239	LL6	3	0	117796.817727
LLB	20.807500	8.454000	39.237892	3	311	276	237	324	282	213	LLR	3	0	799621.957363
0	9.533000	9.837900	33.069993	3	317	264	243	324	260	252	LUR	3	0	683677.679231
LB4+5	17.543500	6.427300	23.504237	3	317	264	243	332	255	230	LUL	3	0	462756.157372
0	5.191770	6.102000	37.415625	4	214	249	269	213	244	273	RUCR	4	0	162825.880154
0	10.640100	5.003600	23.524969	4	214	249	269	205	242	263	RUCL	4	0	232291.998219
RB2	7.748480	4.593500	36.847330	3	216	265	281	207	265	282	RUB	3	0	186134.945016
RB1	8.854630	5.183300	44.509205	3	216	265	281	215	270	292	RUA	3	0	339179.416108
RLL7	12.084400	8.216000	21.721727	3	222	268	232	214	270	218	RLR	3	0	860401.723104
RB6	10.674800	6.320600	50.757320	3	222	268	232	215	278	235	RL6	3	0	224074.955926
RB5	10.800000	5.496700	7.966408	4	218	253	221	214	243	213	RMB	3	0	278589.021081
RB4	17.119800	4.157600	39.895374	4	218	253	221	200	245	217	RMA	3	0	61874.822480
LB9	8.385700	6.982700	32.110091	4	324	282	213	329	280	203	LLC	4	0	347272.955762
0	1.981331	8.454000	44.214847	4	324	282	213	325	284	212	LLR9	4	0	452349.001601
LB10	13.217700	6.207400	45.538662	4	325	284	212	322	293	200	LLD	4	0	361319.322648
LB8	16.010300	4.224800	36.766157	4	325	284	212	339	293	215	LLB	4	0	91029.678953
LB4	13.059900	3.907700	57.506023	4	332	255	230	346	261	230	LUD	4	0	27837.494984
LB5	4.171000	6.184800	9.769106	4	332	255	230	335	253	226	LUE	4	0	434918.662388
0	13.329100	4.725500	37.255853	5	213	244	273	213	229	268	RUCRL	5	0	67350.106172
0	4.536590	6.201000	36.517552	5	213	244	273	213	242	279	RUCRR	5	0	95475.773982
0	13.816200	3.458900	21.313524	5	205	242	263	198	230	253	RUCLL	5	0	157152.992238
0	11.524700	3.978200	42.837725	5	205	242	263	192	241	267	RUCLR	5	0	75139.005981
0	8.827460	4.048000	18.477496	4	207	265	282	198	264	288	RUBR	4	0	167090.837978
0	8.743080	3.071100	78.201406	4	207	265	282	205	267	270	RUBL	4	0	19044.107039
0	12.023700	4.037900	22.142256	4	215	270	292	211	280	303	RUAL	4	0	67547.710396
0	8.487070	4.254200	48.337188	4	215	270	292	216	269	304	RUAR	4	0	271631.705712
RB7	13.982800	4.796800	57.134845	4	214	270	218	213	263	200	RLA	4	0	43053.020192
RLL	3.737280	8.534300	38.720073	4	214	270	218	212	273	215	RLRR	4	0	817348.702912
0	11.460800	4.761700	42.186141	4	215	278	235	202	281	236	RL6L	4	0	35206.485818
0	3.500390	5.404400	34.620883	4	215	278	235	215	282	236	RL6R	4	0	188868.470108
0	11.200800	4.868300	11.315104	5	214	243	213	212	233	203	RMBR	4	0	35519.359172
0	14.725800	3.927500	21.254651	5	214	243	213	206	234	198	RMBL	4	0	243069.661909
0	17.017900	5.476500	37.612293	5	329	280	203	337	286	182	LLCL	5	0	279362.970956
0	12.453700	5.750500	19.002318	5	329	280	203	334	274	188	LLCR	5	0	67909.984805
0	18.024900	5.704400	11.081944	5	322	293	200	320	305	179	LLDR	5	0	285859.209803
0	12.630400	3.568000	48.691039	5	322	293	200	329	305	194	LLDL	5	0	75460.112844
LB1+2	15.352600	5.527200	66.714431	3	324	260	252	328	268	271	LURL	4	0	398049.007689
LB3	7.556160	7.577300	15.447246	3	324	260	252	330	255	257	LUC	3	0	285628.671543
0	17.247000	4.434400	8.898105	5	335	253	226	345	245	207	LUEL	5	0	119542.321701
0	12.206300	4.990800	30.098436	5	335	253	226	345	243	224	LUER	5	0	315376.340687
0	13.708700	3.420300	46.114302	6	213	242	279	204	240	295	RUCRRL	6	0	66098.612757
0	8.118290	3.722900	38.147266	6	213	242	279	216	242	290	RUCRRR	6	0	29377.161225
0	10.488600	3.436800	30.230222	5	198	264	288	192	263	301	RUBRR	5	0	61076.172076
0	11.364200	3.357100	30.084810	5	198	264	288	185	266	286	RUBRL	5	0	106014.665901
0	18.017500	2.841600	28.147929	5	216	269	304	211	269	329	RUARL	5	0	231024.037785
0	7.375190	2.942300	38.122039	5	216	269	304	220	271	313	RUARR	5	0	40607.667927
0	8.530690	3.985700	40.401129	5	213	263	200	207	260	191	RLAR	5	0	19167.609678
0	8.208490	3.658900	71.894530	5	213	263	200	216	267	190	RLAL	5	0	23885.410514
0	3.320630	8.598500	49.381640	5	212	273	215	209	273	212	RLRRR	5	0	796106.248887
RB10	19.676000	2.968200	54.418965	5	212	273	215	220	287	195	RLD	5	0	21242.454025
0	8.179220	3.974300	22.758335	5	215	282	236	213	291	233	RL6RL	5	0	137145.564610
0	8.868720	4.137100	31.110372	5	215	282	236	217	289	245	RL6RR	5	0	51722.905498
LB1	12.648700	4.477500	41.810876	4	328	268	271	324	271	288	LUA	4	0	354567.845012
LB2	7.358810	3.882000	20.580411	4	328	268	271	332	273	278	LUB	4	0	43481.162677
0	13.718700	4.212500	58.090138	4	330	255	257	345	260	260	LUCL	4	0	62055.959685
0	7.764020	5.879000	25.236954	4	330	255	257	333	248	263	LUCR	4	0	223572.711858
0	14.415500	4.542300	30.942874	6	345	243	224	361	239	220	LUERR	6	0	139129.840354
0	11.839400	3.763500	18.989494	6	345	243	224	351	231	220	LUERL	6	0	176246.500333
RB8	15.825200	5.455900	25.080595	5	209	273	212	194	266	202	RLB	5	0	124927.036791
RB9	9.352870	6.184200	50.652722	5	209	273	212	205	280	203	RLC	5	0	671179.212096
0	12.679000	3.378400	17.805431	6	213	291	233	206	304	232	RL6RLR	6	0	105018.411275
0	12.908400	2.423500	32.528764	6	213	291	233	217	303	223	RL6RLL	6	0	32127.153335
0	12.600000	4.013600	26.764228	5	324	271	288	324	271	306	LUAR	5	0	270511.948446
0	8.743490	3.961000	45.087903	5	324	271	288	325	278	297	LUAL	5	0	84055.896566
0	3.704420	5.438800	23.265195	5	333	248	263	333	244	265	LUCRR	5	0	169083.347231
0	12.414000	4.077700	63.829999	5	333	248	263	337	249	280	LUCRL	5	0	54489.364627
0	14.412000	4.305000	12.769788	6	194	266	202	183	258	190	RLBR	6	0	94751.225162
0	6.895000	3.266700	34.078071	6	194	266	202	186	266	203	RLBL	6	0	30175.811628
0	17.549500	5.871500	14.738947	6	205	280	203	200	290	182	RLCR	6	0	402552.737282
0	1.981331	6.184200	18.671421	6	205	280	203	204	282	202	RLC9	6	0	268626.474813
0	12.185900	4.895700	60.203394	6	204	282	202	193	282	194	RLC9R	6	0	240369.070855
0	14.441000	3.691300	16.178495	6	204	282	202	200	296	201	RLC9L	6	0	28257.403959
0	11.745900	4.980100	41.439870	6	333	244	265	341	233	263	LUCRRR	6	0	91498.988984
0	10.132500	4.425700	25.809133	6	333	244	265	330	236	275	LUCRRL	6	0	77584.358247
0	15.590900	4.537700	34.122497	7	200	290	182	187	297	169	RLCRL	7	0	319287.257610
0	11.587900	4.849400	41.794736	7	200	290	182	204	300	172	RLCRR	7	0	83265.479672
0	16.170200	3.719900	31.175168	7	193	282	194	176	290	192	RLC9RR	7	0	83948.860945
0	22.390900	3.545300	12.535689	7	193	282	194	172	277	176	RLC9RL	7	0	156420.209909
0	9.800560	3.511800	25.577429	8	187	297	169	179	297	159	RLCRLL	8	0	176855.780022
0	11.299200	3.891700	33.957799	8	187	297	169	181	308	164	RLCRLR	8	0	142431.477588
0	12.083517	4.027839	42.873591	0	213	229	268	222.460620	219.444444	262.831368	RUCRLR	6	0	43571.731279
0	8.788544	2.929515	34.703901	0	213	229	268	210.800000	219.449584	271.677978	RUCRLL	6	0	23778.374893
0	14.187884	3.285955	25.755736	0	198	230	253	197.539301	215.001425	244.456456	RUCLLR	6	0	99345.523359
0	10.365122	3.285955	31.747551	0	198	230	253	188.028486	225.529868	246.667227	RUCLLL	6	0	57807.468880
0	13.743946	3.779290	28.609659	0	192	241	267	176.448629	241.384108	262.262217	RUCLRR	6	0	41447.485877
0	11.829279	3.779290	30.610053	0	192	241	267	181.261095	233.182307	271.567937	RUCLRL	6	0	33691.520105
0	2.794183	0.931394	52.031304	0	205	267	270	206.807853	266.256809	266.806015	RUBLR	5	0	9855.510646
0	4.469900	1.489967	74.900000	0	205	267	270	205.042530	272.200662	269.558363	RUBLL	5	0	9188.596392
0	12.262338	3.836005	32.617040	0	211	280	303	203.146707	291.741197	305.741799	RUALR	5	0	38252.884264
0	8.328827	2.776276	57.722563	0	211	280	303	214.843508	288.920517	302.851939	RUALL	5	0	29294.826132
0	10.964684	3.249285	45.784353	0	204	240	295	198.578336	229.878543	301.896517	RUCRRLR	7	0	51764.073045
0	4.430442	1.476814	17.059930	0	204	240	295	199.972430	239.363125	298.887651	RUCRRLL	7	0	14334.539712
0	9.038274	3.012758	56.203570	0	216	242	290	221.857545	234.321591	295.175546	RUCRRRR	7	0	16969.262692
0	4.297840	1.432613	74.900000	0	216	242	290	219.993704	245.029043	290.052232	RUCRRRL	7	0	12407.898533
0	11.312308	3.264960	35.576954	0	192	263	301	182.098797	256.860533	308.584996	RUBRRR	6	0	34901.845974
0	10.675214	3.264960	45.074943	0	192	263	301	183.092671	269.557534	308.001824	RUBRRL	6	0	26174.326103
0	12.270116	3.189245	19.812542	0	185	266	286	171.081225	263.237758	283.728913	RUBRLR	6	0	55386.817142
0	11.498232	3.189245	41.903701	0	185	266	286	176.366336	276.257798	286.348805	RUBRLL	6	0	50627.848759
0	11.224079	2.699520	36.354153	0	211	269	329	213.291663	263.017403	342.983056	RUARLR	6	0	121872.404836
0	11.369231	2.699520	42.053539	0	211	269	329	205.032043	277.059652	339.625692	RUARLL	6	0	109151.632949
0	5.895645	1.965215	74.900000	0	220	271	313	225.204489	275.095057	310.732927	RUARRR	6	0	20690.808901
0	6.269251	2.089750	66.949258	0	220	271	313	226.015048	267.008764	314.425052	RUARRL	6	0	19916.859026
0	9.480450	3.160150	18.136925	0	222.460620	219.444444	262.831368	228.247396	212.476997	255.062474	RUCRLRR	7	0	26141.392066
0	6.391900	2.130633	43.823998	0	222.460620	219.444444	262.831368	227.971412	215.561990	266.730658	RUCRLRL	7	0	17430.339214
0	7.257084	2.419028	16.576026	0	210.800000	219.449584	271.677978	207.273673	211.792071	272.600928	RUCRLLR	7	0	14054.600396
0	4.126583	1.375528	46.482695	0	210.800000	219.449584	271.677978	212.668992	216.504975	275.740402	RUCRLLL	7	0	9723.774497
0	12.808307	3.121657	32.557161	0	197.539301	215.001425	244.456456	203.935738	205.260050	233.008708	RUCLLRR	7	0	53773.049317
0	10.000383	3.121657	54.416347	0	197.539301	215.001425	244.456456	189.389271	206.878073	246.789502	RUCLLRL	7	0	45572.474042
0	14.229171	3.121657	12.169928	0	188.028486	225.529868	246.667227	173.449215	218.568597	242.018652	RUCLLLR	7	0	34704.241750
0	6.981599	2.327200	74.900000	0	188.028486	225.529868	246.667227	188.970995	226.908580	236.905545	RUCLLLL	7	0	23103.227129
0	12.479095	3.590326	9.913037	0	176.448629	241.384108	262.262217	162.472708	239.222997	258.047758	RUCLRRR	7	0	24255.918433
0	3.952842	1.317614	50.068808	0	176.448629	241.384108	262.262217	173.671668	244.988894	261.355031	RUCLRRL	7	0	17191.567443
0	8.605813	2.868604	15.677292	0	181.261095	233.182307	271.567937	174.834172	225.586899	273.187307	RUCLRLR	7	0	18821.802287
0	6.320892	2.106964	27.754249	0	181.261095	233.182307	271.567937	174.796967	232.168520	275.728138	RUCLRLL	7	0	14869.717817
0	3.617768	0.884825	74.900000	0	206.807853	266.256809	266.806015	204.028562	265.325697	263.088328	RUBLRR	6	0	4948.339097
0	4.191275	0.884825	51.748679	0	206.807853	266.256809	266.806015	211.680356	266.207831	266.327982	RUBLRL	6	0	4907.171550
0	4.625011	1.415468	45.038593	0	205.042530	272.200662	269.558363	201.258184	276.041064	269.354351	RUBLLR	6	0	4940.105587
0	4.348411	1.415468	62.668733	0	205.042530	272.200662	269.558363	209.562727	274.500242	269.599359	RUBLLL	6	0	4248.490805
0	9.138118	3.046039	14.383472	0	203.146707	291.741197	305.741799	198.042747	300.101964	310.886031	RUALRR	6	0	22839.754831
0	6.145463	2.048488	33.186051	0	203.146707	291.741197	305.741799	199.015588	296.835744	302.201704	RUALRL	6	0	15413.129432
0	8.233910	2.637462	23.056441	0	214.843508	288.920517	302.851939	216.763043	297.759453	306.804429	RUALLR	6	0	16137.678252
0	4.359820	1.453273	65.120743	0	214.843508	288.920517	302.851939	217.623752	289.996365	297.806282	RUALLL	6	0	13157.147881
0	8.951931	2.983977	28.760752	0	198.578336	229.878543	301.896517	190.636374	223.195365	303.277083	RUCRRLRR	8	0	26882.407904
0	6.984220	2.328073	41.782278	0	198.578336	229.878543	301.896517	200.391343	224.465048	309.013489	RUCRRLRL	8	0	24881.665141
0	3.950139	1.316713	55.082317	0	199.972430	239.363125	298.887651	200.204715	239.426789	304.522990	RUCRRLLR	8	0	7204.320648
0	4.480133	1.402973	46.927230	0	199.972430	239.363125	298.887651	194.879532	238.530577	297.883168	RUCRRLLL	8	0	7130.219064
0	6.861506	2.287169	20.955222	0	221.857545	234.321591	295.175546	226.031543	227.510641	295.765177	RUCRRRRR	8	0	9822.576609
0	5.285507	1.761836	39.651238	0	221.857545	234.321591	295.175546	224.465679	232.743646	301.738507	RUCRRRRL	8	0	7146.686083
0	5.578914	1.360983	74.900000	0	219.993704	245.029043	290.052232	220.762904	246.906975	282.479889	RUCRRRLR	8	0	8357.011952
0	1.383181	0.461060	57.207129	0	219.993704	245.029043	290.052232	220.563702	245.704417	291.705323	RUCRRRLL	8	0	4050.886582
0	8.240104	2.746701	18.767336	0	182.098797	256.860533	308.584996	173.523053	252.883463	310.707435	RUBRRRR	7	0	17842.014679
0	6.362174	2.120725	25.835901	0	182.098797	256.860533	308.584996	178.913911	253.483694	315.675901	RUBRRRL	7	0	17059.831294
0	9.005983	3.001994	8.217654	0	183.092671	269.557534	308.001824	174.889201	275.115548	312.269881	RUBRRLR	7	0	15536.632072
0	3.324288	1.108096	34.441042	0	183.092671	269.557534	308.001824	181.924023	271.120898	312.105119	RUBRRLL	7	0	10637.694031
0	7.955276	2.651759	32.733607	0	171.081225	263.237758	283.728913	163.461319	259.036043	287.673410	RUBRLRR	7	0	28265.637468
0	9.223375	3.029783	29.082621	0	171.081225	263.237758	283.728913	161.967739	264.232151	276.835162	RUBRLRL	7	0	27121.179674
0	9.148086	3.029783	17.271724	0	176.366336	276.257798	286.348805	169.378875	283.604333	290.419214	RUBRLLR	7	0	27359.951444
0	5.714992	1.904997	33.975691	0	176.366336	276.257798	286.348805	173.311238	281.011013	282.017917	RUBRLLL	7	0	23267.897316
0	10.110078	2.564544	29.095523	0	213.291663	263.017403	342.983056	219.690554	261.638043	354.996170	RUARLRR	7	0	72249.044213
0	8.047037	2.564544	62.808786	0	213.291663	263.017403	342.983056	207.352134	256.209911	346.097582	RUARLRL	7	0	49623.360623
0	8.973702	2.564544	39.991601	0	205.032043	277.059652	339.625692	207.260198	285.098349	347.368066	RUARLLR	7	0	56910.016365
0	9.230985	2.564544	42.889980	0	205.032043	277.059652	339.625692	195.123245	278.406319	344.511995	RUARLLL	7	0	52241.616585
0	6.339423	1.866954	59.976213	0	225.204489	275.095057	310.732927	227.763126	274.920923	302.238831	RUARRRR	7	0	10670.628068
0	5.464147	1.821382	46.731147	0	225.204489	275.095057	310.732927	228.090648	280.032548	314.176815	RUARRRL	7	0	10020.180833
0	6.831673	1.985263	25.883706	0	226.015048	267.008764	314.425052	232.999825	265.419575	318.698859	RUARRLR	7	0	11271.674248
0	3.942728	1.314243	74.900000	0	226.015048	267.008764	314.425052	225.612228	263.388834	310.986765	RUARRLL	7	0	8645.184778
0	7.601599	2.533866	15.557906	0	228.247396	212.476997	255.062474	234.195831	208.861175	248.337390	RUCRLRRR	8	0	17372.704648
0	4.723989	1.574663	58.768717	0	228.247396	212.476997	255.062474	226.813226	207.177842	254.489879	RUCRLRRL	8	0	8768.687417
0	6.641568	2.024102	15.830325	0	227.971412	215.561990	266.730658	232.419933	209.887305	270.197630	RUCRLRLR	8	0	11189.339155
0	3.332545	1.110848	74.900000	0	227.971412	215.561990	266.730658	230.602966	218.219893	268.025604	RUCRLRLL	8	0	6241.000058
0	5.644278	1.881426	27.352729	0	207.273673	211.792071	272.600928	202.823161	207.622635	275.637201	RUCRLLRR	8	0	7261.955213
0	4.583413	1.527804	37.222142	0	207.273673	211.792071	272.600928	207.653901	206.743121	270.500678	RUCRLLRL	8	0	6792.645182
0	5.199401	1.306751	15.052423	0	212.668992	216.504975	275.740402	215.089094	211.791263	279.352780	RUCRLLLR	8	0	5689.354935
0	2.205661	0.735220	74.900000	0	212.668992	216.504975	275.740402	212.698958	217.878423	278.404430	RUCRLLLL	8	0	4034.419563
0	8.847799	2.949266	37.510250	0	203.935738	205.260050	233.008708	213.084609	202.330337	228.392500	RUCLLRRR	8	0	27047.078090
0	9.980366	2.965574	33.112924	0	203.935738	205.260050	233.008708	202.398781	196.465087	223.860554	RUCLLRRL	8	0	26725.971227
0	9.709993	2.965574	17.778106	0	189.389271	206.878073	246.789502	180.666820	199.803512	245.004648	RUCLLRLR	8	0	25301.574116
0	4.182214	1.394071	62.230319	0	189.389271	206.878073	246.789502	189.282791	204.750727	252.164359	RUCLLRLL	8	0	20270.899926
0	8.715951	2.905317	26.194204	0	173.449215	218.568597	242.018652	163.294895	218.090692	242.015448	RUCLLLRR	8	0	18566.563499
0	10.355703	2.965574	25.305061	0	173.449215	218.568597	242.018652	166.320141	210.136260	236.024252	RUCLLLRL	8	0	16137.678252
0	9.141574	2.210840	74.900000	0	188.970995	226.908580	236.905545	197.118781	233.750678	236.059667	RUCLLLLR	8	0	14910.885364
0	4.245191	1.415064	74.900000	0	188.970995	226.908580	236.905545	192.776238	224.048799	235.236619	RUCLLLLL	8	0	8192.341765
0	9.134027	3.044676	16.539285	0	162.472708	239.222997	258.047758	152.500851	235.490793	257.618636	RUCLRRRR	8	0	13478.254744
0	6.737561	2.245854	28.857320	0	162.472708	239.222997	258.047758	156.070943	240.972148	252.893437	RUCLRRRL	8	0	10777.663689
0	5.359383	1.251733	74.900000	0	173.671668	244.988894	261.355031	177.484676	249.685732	259.429079	RUCLRRLR	8	0	8735.753380
0	5.929263	1.251733	47.112752	0	173.671668	244.988894	261.355031	166.811977	245.794337	261.776939	RUCLRRLL	8	0	8455.814063
0	8.799706	2.725174	16.987558	0	174.834172	225.586899	273.187307	166.291447	219.911771	273.660043	RUCLRLRR	8	0	10728.262634
0	3.512900	1.170967	74.900000	0	174.834172	225.586899	273.187307	177.129154	222.467267	274.824968	RUCLRLRL	8	0	8093.539654
0	8.615965	2.001616	12.199407	0	174.796967	232.168520	275.728138	165.600701	229.453476	279.410562	RUCLRLLR	8	0	8883.956548
0	4.095515	1.365172	74.900000	0	174.796967	232.168520	275.728138	174.974274	234.960498	280.470405	RUCLRLLL	8	0	5985.761270
0	3.153261	0.840583	22.864014	0	204.028562	265.325697	263.088328	202.428436	265.520842	259.039438	RUBLRRR	7	0	2914.662296
0	2.746937	0.840583	67.442589	0	204.028562	265.325697	263.088328	201.385558	263.920924	264.487815	RUBLRRL	7	0	2033.676800
0	4.821796	0.840583	30.030592	0	211.680356	266.207831	266.327982	216.357137	267.641006	262.929097	RUBLRLR	7	0	2675.890526
0	3.223031	0.840583	63.883879	0	211.680356	266.207831	266.327982	213.541055	264.413998	269.671328	RUBLRLL	7	0	2231.281024
0	3.918392	1.306131	35.034145	0	201.258184	276.041064	269.354351	200.142770	280.257226	271.027307	RUBLLRR	7	0	2577.088415
0	3.364352	1.121451	46.816968	0	201.258184	276.041064	269.354351	197.727733	276.260178	267.273935	RUBLLRL	7	0	2363.017173
0	4.472832	1.344695	24.248600	0	209.562727	274.500242	269.599359	214.390424	275.525424	267.529132	RUBLLLR	7	0	2214.814005
0	2.240653	0.746884	63.235123	0	209.562727	274.500242	269.599359	209.970835	276.266137	271.905364	RUBLLLL	7	0	2033.676800
0	7.246677	2.415559	23.903957	0	198.042747	300.101964	310.886031	197.198236	308.036162	314.300348	RUALRRR	7	0	12374.964496
0	5.397409	1.799136	40.041433	0	198.042747	300.101964	310.886031	192.357670	301.668102	313.584963	RUALRRL	7	0	10464.790336
0	6.279410	1.946063	15.591375	0	199.015588	296.835744	302.201704	196.310861	303.202422	299.255006	RUALRLR	7	0	9279.164995
0	2.555757	0.851919	74.900000	0	199.015588	296.835744	302.201704	196.578071	295.410094	301.032411	RUALRLL	7	0	6133.964437
0	6.938690	2.312897	13.933983	0	216.763043	297.759453	306.804429	216.613251	305.608742	309.210328	RUALLRR	7	0	9789.642572
0	3.370977	1.123659	49.852352	0	216.763043	297.759453	306.804429	219.921899	299.136606	309.122865	RUALLRL	7	0	6348.035680
0	4.336915	1.380610	35.336651	0	217.623752	289.996365	297.806282	222.253663	289.779192	295.325436	RUALLLR	7	0	6718.543599
0	3.096127	1.032042	57.714043	0	217.623752	289.996365	297.806282	216.201361	291.542065	294.208578	RUALLLL	7	0	6438.604282
0	7.899836	2.633279	23.490851	0	190.636374	223.195365	303.277083	182.373710	220.296605	306.788399	RUCRRLRRR	9	0	15017.920985
0	4.988140	1.662713	53.040614	0	190.636374	223.195365	303.277083	190.298271	217.778981	300.709345	RUCRRLRRL	9	0	11864.486919
0	5.896685	1.965562	34.687149	0	200.391343	224.465048	309.013489	199.015830	222.368667	316.857532	RUCRRLRLR	9	0	13190.081918
0	5.120725	1.706908	47.673963	0	200.391343	224.465048	309.013489	204.258186	219.917620	309.251755	RUCRRLRLL	9	0	11691.583223
0	4.251535	1.250877	23.863380	0	200.204715	239.426789	304.522990	198.856288	238.253427	310.188274	RUCRRLLRR	9	0	4355.526426
0	2.630154	0.876718	74.900000	0	200.204715	239.426789	304.522990	202.573336	241.262666	305.325548	RUCRRLLRL	9	0	2848.794222
0	5.801864	1.332825	21.151358	0	194.879532	238.530577	297.883168	188.507015	236.646296	299.447085	RUCRRLLLR	9	0	3976.784998
0	2.743423	0.914474	74.900000	0	194.879532	238.530577	297.883168	194.347272	239.509562	294.209337	RUCRRLLLL	9	0	3153.434066
0	5.733342	1.911114	18.615854	0	226.031543	227.510641	295.765177	231.157783	223.225242	296.092820	RUCRRRRRR	9	0	5763.456518
0	3.435859	1.145286	49.142399	0	226.031543	227.510641	295.765177	224.813246	223.706385	296.156063	RUCRRRRRL	9	0	4059.120091
0	4.442119	1.480706	22.719938	0	224.465679	232.743646	301.738507	225.733066	229.675456	306.610584	RUCRRRRLR	9	0	4050.886582
0	2.979827	0.993276	48.884770	0	224.465679	232.743646	301.738507	226.419833	234.572783	304.453743	RUCRRRRLL	9	0	3095.799501
0	4.342156	1.292934	26.570881	0	220.762904	246.906975	282.479889	223.522110	247.810852	277.397512	RUCRRRLRR	9	0	4297.891861
0	3.768675	1.256225	42.908090	0	220.762904	246.906975	282.479889	218.173767	247.838303	278.281443	RUCRRRLRL	9	0	4059.120091
0	1.936806	0.438007	74.900000	0	220.563702	245.704417	291.705323	218.737236	246.146689	293.240642	RUCRRRLLR	9	0	2083.077856
0	2.074771	0.438007	46.553264	0	220.563702	245.704417	291.705323	222.790453	246.243263	292.659498	RUCRRRLLL	9	0	1967.808726
0	7.519880	2.506627	20.073994	0	173.523053	252.883463	310.707435	165.278726	251.999783	314.209103	RUBRRRRR	8	0	9756.708535
0	3.924144	1.308048	52.533676	0	173.523053	252.883463	310.707435	172.117090	248.684050	309.292078	RUBRRRRL	8	0	8085.306144
0	7.560966	2.014689	17.423167	0	178.913911	253.483694	315.675901	173.064424	250.978320	323.153772	RUBRRRLR	8	0	10242.485584
0	3.636401	1.212134	74.900000	0	178.913911	253.483694	315.675901	181.910524	250.928285	317.604005	RUBRRRLL	8	0	6817.345710
0	6.807340	2.269113	28.293665	0	174.889201	275.115548	312.269881	167.549155	275.623238	315.924365	RUBRRLRR	8	0	8110.006672
0	5.921250	1.973750	36.517196	0	174.889201	275.115548	312.269881	172.607578	281.537622	313.636430	RUBRRLRL	8	0	7426.625399
0	4.986433	1.052691	26.098423	0	181.924023	271.120898	312.105119	177.979937	272.360182	317.115282	RUBRRLLR	8	0	5508.217730
0	3.982438	1.052691	74.900000	0	181.924023	271.120898	312.105119	185.713170	273.127870	314.292255	RUBRRLLL	8	0	5129.476301
0	5.064661	1.688220	41.391263	0	163.461319	259.036043	287.673410	161.475208	253.547417	288.784589	RUBRLRRR	8	0	14556.844464
0	6.809227	2.269742	31.481145	0	163.461319	259.036043	287.673410	156.143578	259.666190	291.373295	RUBRLRRL	8	0	13708.793004
0	8.973663	2.878294	9.917310	0	161.967739	264.232151	276.835162	152.342964	265.591170	272.082350	RUBRLRLR	8	0	17743.212567
0	3.011474	1.003825	74.900000	0	161.967739	264.232151	276.835162	162.867882	263.552929	272.760808	RUBRLRLL	8	0	9377.967106
0	6.974876	2.324959	31.630894	0	169.378875	283.604333	290.419214	167.887077	291.356235	292.825482	RUBRLLRR	8	0	13972.265302
0	6.306216	2.102072	37.256280	0	169.378875	283.604333	290.419214	162.367792	284.522255	292.899007	RUBRLLRL	8	0	13387.686141
0	7.666081	1.809748	28.250211	0	173.311238	281.011013	282.017917	165.963354	284.799565	277.846498	RUBRLLLR	8	0	12391.431515
0	4.149414	1.383138	74.900000	0	173.311238	281.011013	282.017917	176.860300	283.928230	280.154256	RUBRLLLL	8	0	10876.465801
0	9.318587	2.436317	29.048803	0	219.690554	261.638043	354.996170	220.537390	261.363360	368.263700	RUARLRRR	8	0	39422.042586
0	6.500322	2.166774	56.711005	0	219.690554	261.638043	354.996170	227.123587	260.146407	354.926972	RUARLRRL	8	0	32827.001627
0	7.868551	2.436317	27.019124	0	207.352134	256.209911	346.097582	200.236073	252.932234	351.951313	RUARLRLR	8	0	27763.393400
0	4.984431	1.661477	65.619140	0	207.352134	256.209911	346.097582	208.300094	251.100711	342.905103	RUARLRLL	8	0	21859.967223
0	8.050397	2.436317	33.906405	0	207.260198	285.098349	347.368066	208.737208	287.879296	358.202616	RUARLLRR	8	0	28734.947499
0	6.121321	2.040440	48.435871	0	207.260198	285.098349	347.368066	208.454190	292.004421	345.701377	RUARLLRL	8	0	28175.068866
0	7.762671	2.436317	28.471243	0	195.123245	278.406319	344.511995	188.564479	276.334611	351.723140	RUARLLLR	8	0	28611.444859
0	5.994692	1.998231	48.369415	0	195.123245	278.406319	344.511995	189.920776	282.701074	342.262319	RUARLLLL	8	0	23630.171725
0	6.061872	1.773607	24.559286	0	227.763126	274.920923	302.238831	232.507747	275.985973	295.952553	RUARRRRR	8	0	6405.670245
0	3.980777	1.326926	71.916609	0	227.763126	274.920923	302.238831	224.477953	273.059890	298.929399	RUARRRRL	8	0	4264.957824
0	4.000123	1.333374	34.186716	0	228.090648	280.032548	314.176815	227.502771	284.100884	316.879587	RUARRRLR	8	0	5343.547543
0	4.137265	1.379088	38.370112	0	228.090648	280.032548	314.176815	232.472698	281.731500	315.515948	RUARRRLL	8	0	4676.633289
0	5.403920	1.801307	27.623763	0	232.999825	265.419575	318.698859	238.638638	267.124520	321.443399	RUARRLRR	8	0	6290.401114
0	4.520847	1.506949	44.418211	0	232.999825	265.419575	318.698859	235.362209	261.108935	321.035514	RUARRLRL	8	0	4981.273134
0	3.086109	1.028703	58.843883	0	225.612228	263.388834	310.986765	223.125670	260.851482	311.695089	RUARRLLR	8	0	4347.292917
0	3.989698	1.248530	38.878476	0	225.612228	263.388834	310.986765	226.857758	261.938281	305.790527	RUARRLLL	8	0	4297.891861
0	8.549845	2.407173	16.550437	0	234.195831	208.861175	248.337390	240.616649	202.594234	243.007376	RUCRLRRRR	9	0	10662.394559
0	4.055966	1.351989	74.900000	0	234.195831	208.861175	248.337390	235.010508	212.166883	244.314593	RUCRLRRRL	9	0	6710.310089
0	4.912827	1.495930	19.344737	0	226.813226	207.177842	254.489879	227.194707	201.461351	254.379597	RUCRLRRLR	9	0	5228.278413
0	2.409564	0.803188	74.900000	0	226.813226	207.177842	254.489879	224.065576	207.212260	253.768250	RUCRLRRLL	9	0	3540.409004
0	5.766277	1.922092	21.583543	0	232.419933	209.887305	270.197630	237.654825	205.692268	270.781615	RUCRLRLRR	9	0	5746.989500
0	3.379694	1.126565	41.510169	0	232.419933	209.887305	270.197630	232.379645	207.316952	273.857761	RUCRLRLRL	9	0	5442.349655
0	2.866224	0.955408	54.235991	0	230.602966	218.219893	268.025604	231.465990	220.924567	265.863783	RUCRLRLLR	9	0	3128.733539
0	2.510602	0.836867	52.090004	0	230.602966	218.219893	268.025604	230.149081	220.724528	269.798431	RUCRLRLLL	9	0	3112.266520
0	5.812084	1.787355	15.867682	0	202.823161	207.622635	275.637201	199.691003	202.148988	278.682140	RUCRLLRRR	9	0	4553.130650
0	2.689952	0.896651	74.900000	0	202.823161	207.622635	275.637201	200.185205	209.301225	275.952821	RUCRLLRRL	9	0	2708.824564
0	5.471516	1.451414	16.613897	0	207.653901	206.743121	270.500678	207.774682	200.368329	270.173728	RUCRLLRLR	9	0	4289.658352
0	3.083294	1.027765	74.900000	0	207.653901	206.743121	270.500678	208.318351	206.998416	266.183122	RUCRLLRLL	9	0	2502.986831
0	5.071108	1.241414	14.436434	0	215.089094	211.791263	279.352780	216.052084	206.689403	282.822652	RUCRLLLRR	9	0	3598.043569
0	2.175445	0.725148	74.900000	0	215.089094	211.791263	279.352780	217.550581	212.356714	279.650364	RUCRLLLRL	9	0	2091.311365
0	3.308492	0.698459	74.900000	0	212.698958	217.878423	278.404430	212.813102	221.563304	277.008648	RUCRLLLLR	9	0	2313.616117
0	2.755163	0.698459	74.900000	0	212.698958	217.878423	278.404430	210.827660	216.251094	280.907439	RUCRLLLLL	9	0	1720.803446
0	9.271517	2.801803	10.084168	0	213.084609	202.330337	228.392500	221.936021	199.725384	221.485450	RUCLLRRRR	9	0	16417.617568
0	2.576070	0.858690	74.900000	0	213.084609	202.330337	228.392500	214.678590	201.468288	231.327866	RUCLLRRRL	9	0	10629.460522
0	7.919402	2.639801	25.601292	0	202.398781	196.465087	223.860554	204.718957	191.122903	215.079827	RUCLLRRLR	9	0	14795.616234
0	6.227438	2.075813	42.959390	0	202.398781	196.465087	223.860554	197.455556	191.268976	222.454083	RUCLLRRLL	9	0	11930.354993
0	6.961953	2.320651	32.500356	0	180.666820	199.803512	245.004648	177.449427	193.685251	239.786827	RUCLLRLRR	9	0	13618.224402
0	7.234398	2.411466	37.063655	0	180.666820	199.803512	245.004648	173.083390	197.742572	248.767412	RUCLLRLRL	9	0	11683.349714
0	3.829962	1.276654	46.804947	0	189.282791	204.750727	252.164359	187.529993	205.940081	256.981454	RUCLLRLLR	9	0	11370.476360
0	4.280360	1.324368	56.444171	0	189.282791	204.750727	252.164359	191.376520	200.324257	253.355230	RUCLLRLLL	9	0	8900.423566
0	7.915366	2.638455	12.430132	0	163.294895	218.090692	242.015448	154.251050	218.492453	239.799156	RUCLLLRRR	9	0	10909.399838
0	2.944917	0.981639	55.515018	0	163.294895	218.090692	242.015448	161.407044	216.823018	245.168409	RUCLLLRRL	9	0	7657.163660
0	6.939911	2.313304	17.081236	0	166.320141	210.136260	236.024252	163.434550	204.246825	230.213866	RUCLLLRLR	9	0	9616.738876
0	6.350141	2.116714	28.255525	0	166.320141	210.136260	236.024252	159.990065	206.300948	235.692329	RUCLLLRLL	9	0	6520.939375
0	6.640763	2.100298	29.747560	0	197.118781	233.750678	236.059667	202.818897	237.780304	240.169683	RUCLLLLRR	9	0	11979.756049
0	2.629272	0.876424	29.332655	0	197.118781	233.750678	236.059667	198.240931	236.598722	236.282991	RUCLLLLRL	9	0	2931.129315
0	4.457409	1.344311	30.619644	0	192.776238	224.048799	235.236619	194.681959	220.287967	231.511083	RUCLLLLLR	9	0	4264.957824
0	2.788255	0.929418	65.719906	0	192.776238	224.048799	235.236619	195.482095	224.502236	237.375095	RUCLLLLLL	9	0	3927.383942
0	6.689114	2.229705	20.616119	0	152.500851	235.490793	257.618636	144.706280	235.443033	258.020701	RUCLRRRRR	9	0	6850.279748
0	5.269831	1.756610	27.511399	0	152.500851	235.490793	257.618636	148.389952	230.986401	256.679505	RUCLRRRRL	9	0	6627.974996
0	8.791663	2.133561	11.097358	0	156.070943	240.972148	252.893437	146.740645	242.859345	248.225179	RUCLRRRLR	9	0	6430.370773
0	3.710468	1.236823	74.900000	0	156.070943	240.972148	252.893437	157.551087	241.969424	248.064552	RUCLRRRLL	9	0	4347.292917
0	5.702833	1.189147	49.217788	0	177.484676	249.685732	259.429079	184.095909	250.253544	259.989186	RUCLRRLRR	9	0	5162.410339
0	3.004915	1.001638	52.856601	0	177.484676	249.685732	259.429079	176.843801	252.252914	256.614129	RUCLRRLRL	9	0	3573.343041
0	7.092642	1.189147	21.359227	0	166.811977	245.794337	261.776939	159.269507	248.552109	259.346826	RUCLRRLLR	9	0	4470.795556
0	4.595110	1.189147	39.101843	0	166.811977	245.794337	261.776939	162.574790	244.191478	265.284345	RUCLRRLLL	9	0	3985.018507
0	6.719856	2.239952	13.116004	0	166.291447	219.911771	273.660043	160.355598	215.174667	276.032484	RUCLRLRRR	9	0	6323.335152
0	4.097930	1.365977	32.287857	0	166.291447	219.911771	273.660043	162.328887	218.418838	270.945185	RUCLRLRRL	9	0	4404.927482
0	5.269351	1.112418	47.808472	0	177.129154	222.467267	274.824968	175.683161	217.143468	278.142567	RUCLRLRLR	9	0	4371.993445
0	4.791924	1.112418	74.900000	0	177.129154	222.467267	274.824968	182.400928	223.961778	273.477270	RUCLRLRLL	9	0	3721.546209
0	6.086385	1.901535	18.360808	0	165.600701	229.453476	279.410562	160.336082	226.313355	283.795191	RUCLRLLRR	9	0	4668.399780
0	4.973389	1.657796	25.271254	0	165.600701	229.453476	279.410562	159.802608	229.497867	279.211181	RUCLRLLRL	9	0	4215.556768
0	5.459424	1.296913	74.900000	0	174.974274	234.960498	280.470405	180.193055	238.527490	279.533645	RUCLRLLLR	9	0	3985.018507
0	1.848660	0.616220	74.900000	0	174.974274	234.960498	280.470405	176.107118	233.837671	282.247414	RUCLRLLLL	9	0	2000.742763
0	2.863644	0.798554	64.174005	0	202.428436	265.520842	259.039438	204.497062	265.489347	255.827873	RUBLRRRR	8	0	1564.366769
0	3.984954	0.798554	48.537351	0	202.428436	265.520842	259.039438	197.959501	265.810066	257.516345	RUBLRRRL	8	0	1350.295527
0	2.738433	0.798554	26.929024	0	201.385558	263.920924	264.487815	198.258201	263.833151	265.274778	RUBLRRLR	8	0	1103.290248
0	1.631961	0.543987	64.312640	0	201.385558	263.920924	264.487815	201.627795	262.182643	265.390034	RUBLRRLL	8	0	930.386552
0	4.207868	0.798554	22.197849	0	216.357137	267.641006	262.929097	221.070422	268.848931	262.143423	RUBLRLRR	8	0	1407.930092
0	2.506496	0.798554	44.770618	0	216.357137	267.641006	262.929097	217.045451	268.114474	259.497718	RUBLRLRL	8	0	1267.960434
0	2.943384	0.798554	13.582892	0	213.541055	264.413998	269.671328	215.509818	262.320003	271.970698	RUBLRLLR	8	0	1333.828509
0	1.168042	0.389347	61.590725	0	213.541055	264.413998	269.671328	213.390688	264.850233	271.241329	RUBLRLLL	8	2	897.452515
0	3.760738	1.240824	11.028215	0	200.142770	280.257226	271.027307	199.306417	284.529807	271.680535	RUBLLRRR	8	0	1745.503974
0	1.579174	0.526391	74.900000	0	200.142770	280.257226	271.027307	199.571252	280.062418	273.158596	RUBLLRRL	8	0	831.584441
0	2.935107	0.978369	17.936185	0	197.727733	276.260178	267.273935	194.436640	275.697967	266.348082	RUBLLRLR	8	0	1416.163602
0	1.602906	0.534302	57.501692	0	197.727733	276.260178	267.273935	197.363596	277.429150	265.543491	RUBLLRLL	8	0	946.853571
0	4.390864	1.277460	13.254083	0	214.390424	275.525424	267.529132	219.446755	276.027754	266.747479	RUBLLLRR	8	0	1317.361490
0	1.518471	0.506157	74.900000	0	214.390424	275.525424	267.529132	214.171738	276.311117	265.603585	RUBLLLRL	8	0	897.452515
0	2.934577	0.709540	35.313996	0	209.970835	276.266137	271.905364	210.179470	279.611197	272.755340	RUBLLLLR	8	0	1086.823229
0	1.952068	0.650689	74.900000	0	209.970835	276.266137	271.905364	210.316224	275.047241	274.222416	RUBLLLLL	8	0	946.853571
0	6.027271	2.009090	19.403128	0	197.198236	308.036162	314.300348	195.259063	314.786303	314.671845	RUALRRRR	8	0	6792.645182
0	3.652573	1.217524	41.840243	0	197.198236	308.036162	314.300348	198.434576	310.375679	318.389648	RUALRRRL	8	0	5582.319314
0	6.856063	1.709180	19.351981	0	192.357670	301.668102	313.584963	185.848500	305.996950	315.646675	RUALRRLR	8	0	6315.101642
0	3.842866	1.280955	74.900000	0	192.357670	301.668102	313.584963	190.806295	297.954507	316.000997	RUALRRLL	8	0	4149.688693
0	6.105393	1.848760	17.794637	0	196.310861	303.202422	299.255006	192.750589	309.359777	298.835040	RUALRLRR	8	0	5499.984220
0	2.828167	0.942722	73.768437	0	196.310861	303.202422	299.255006	197.507650	303.620800	295.525117	RUALRLRL	8	0	3779.180774
0	3.833635	0.809323	74.900000	0	196.578071	295.410094	301.032411	197.937297	291.243433	299.948316	RUALRLLR	8	0	3565.109532
0	3.833635	0.809323	61.236398	0	196.578071	295.410094	301.032411	192.620573	297.467022	301.418153	RUALRLLL	8	0	2568.854905
0	5.772040	1.924013	19.826457	0	216.613251	305.608742	309.210328	216.357569	311.195474	313.800395	RUALLRRR	8	0	5392.948599
0	3.546248	1.182083	42.620834	0	216.613251	305.608742	309.210328	216.726752	309.242399	306.794361	RUALLRRL	8	0	4396.693973
0	4.011555	1.067476	32.195719	0	219.921899	299.136606	309.122865	224.168445	301.080943	308.782903	RUALLRLR	8	0	3227.535650
0	2.291590	0.763863	74.733478	0	219.921899	299.136606	309.122865	219.385329	298.806502	312.304326	RUALLRLL	8	0	3120.500029
0	4.197521	1.311579	27.145081	0	222.253663	289.779192	295.325436	226.704925	291.607515	294.222534	RUALLLRR	8	0	3622.744097
0	2.579001	0.859667	60.339083	0	222.253663	289.779192	295.325436	223.073474	287.356877	293.385687	RUALLLRL	8	0	3095.799501
0	3.942918	0.980440	41.592081	0	216.201361	291.542065	294.208578	215.413726	295.773161	292.223924	RUALLLLR	8	0	3367.505309
0	2.945189	0.980440	74.900000	0	216.201361	291.542065	294.208578	215.232793	288.927858	291.750553	RUALLLLL	8	0	3071.098973
0	5.991090	1.997030	23.508741	0	182.373710	220.296605	306.788399	175.636843	218.541148	306.055252	RUCRRLRRRR	10	0	7961.803505
0	4.732563	1.577521	34.734878	0	182.373710	220.296605	306.788399	179.423759	218.575629	312.099644	RUCRRLRRRL	10	0	7056.117480
0	5.533615	1.579578	19.703268	0	190.298271	217.778981	300.709345	189.550117	211.371235	300.481857	RUCRRLRRLR	10	0	6850.279748
0	2.549054	0.849685	74.900000	0	190.298271	217.778981	300.709345	190.774371	218.048414	297.130017	RUCRRLRRLL	10	0	5014.207171
0	5.228286	1.742762	28.072543	0	199.015830	222.368667	316.857532	195.245861	220.118721	322.040965	RUCRRLRLRR	10	0	7970.037014
0	4.208078	1.402693	63.213982	0	199.015830	222.368667	316.857532	202.686469	222.625616	320.835655	RUCRRLRLRL	10	0	5220.044904
0	4.996508	1.621563	28.578842	0	204.258186	219.917620	309.251755	205.474299	214.222001	309.004114	RUCRRLRLLR	10	0	6455.071301
0	3.284308	1.094769	63.780144	0	204.258186	219.917620	309.251755	207.939188	220.846799	309.876210	RUCRRLRLLL	10	0	5236.511922
0	4.371143	1.188334	32.378631	0	198.856288	238.253427	310.188274	195.061281	237.289598	314.187383	RUCRRLLRRR	10	0	2478.286303
0	3.262200	1.087400	71.315119	0	198.856288	238.253427	310.188274	201.989212	237.892407	312.795421	RUCRRLLRRL	10	0	1877.240123
0	2.412260	0.804087	42.261530	0	202.573336	241.262666	305.325548	205.361584	241.278479	304.865658	RUCRRLLRLR	10	0	1498.498695
0	2.095302	0.698434	55.635946	0	202.573336	241.262666	305.325548	202.573270	243.684429	304.924597	RUCRRLLRLL	10	0	1350.295527
0	4.302092	1.266183	21.488878	0	188.507015	236.646296	299.447085	184.379109	235.651523	302.721637	RUCRRLLLRR	10	0	2066.610837
0	3.378270	1.126090	30.311374	0	188.507015	236.646296	299.447085	185.012830	235.368812	297.857906	RUCRRLLLRL	10	0	1910.174160
0	2.929341	0.868751	58.911378	0	194.347272	239.509562	294.209337	196.731290	239.153542	291.243651	RUCRRLLLLR	10	0	1687.869409
0	1.977701	0.659234	60.851690	0	194.347272	239.509562	294.209337	194.484768	241.759670	293.610995	RUCRRLLLLL	10	0	1465.564658
0	5.652808	1.815558	12.101202	0	231.157783	223.225242	296.092820	235.609211	218.581230	297.861509	RUCRRRRRRR	10	0	3680.378662
0	2.108338	0.702779	74.900000	0	231.157783	223.225242	296.092820	232.491371	223.695370	293.628710	RUCRRRRRRL	10	0	2083.077856
0	4.502689	1.088022	26.741073	0	224.813246	223.706385	296.156063	225.233467	218.780103	298.324462	RUCRRRRRLR	10	0	2297.149098
0	2.687077	0.895692	74.900000	0	224.813246	223.706385	296.156063	222.201209	223.538298	294.044879	RUCRRRRRLL	10	0	1761.970993
0	4.498908	1.406671	11.708363	0	225.733066	229.675456	306.610584	227.819522	226.258607	310.765081	RUCRRRRLRR	10	0	2593.555433
0	1.681061	0.560354	74.900000	0	225.733066	229.675456	306.610584	224.383239	230.038016	308.294780	RUCRRRRLRL	10	0	1457.331148
0	2.381633	0.793878	39.025823	0	226.419833	234.572783	304.453743	228.972308	234.619180	305.794695	RUCRRRRLLR	10	0	1613.767825
0	2.371729	0.790576	43.511836	0	226.419833	234.572783	304.453743	226.089678	236.814781	306.396690	RUCRRRRLLL	10	0	1482.031676
0	5.206998	1.228287	20.948887	0	223.522110	247.810852	277.397512	225.608301	250.731901	271.397373	RUCRRRLRRR	10	0	2321.849626
0	2.187990	0.729330	74.900000	0	223.522110	247.810852	277.397512	225.023384	245.763604	277.080243	RUCRRRLRRL	10	0	1976.042235
0	3.738637	1.193414	35.644075	0	218.173767	247.838303	278.281443	217.649241	250.478446	274.079646	RUCRRRLRLR	10	0	2214.814005
0	2.934148	0.978049	63.087050	0	218.173767	247.838303	278.281443	215.384617	245.897624	277.783151	RUCRRRLRLL	10	0	1844.306086
0	1.862634	0.416107	63.587485	0	218.737236	246.146689	293.240642	217.284766	244.542559	293.474688	RUCRRRLLRR	10	0	1086.823229
0	1.843132	0.416107	47.348689	0	218.737236	246.146689	293.240642	217.288623	247.734294	293.184055	RUCRRRLLRL	10	0	996.254627
0	2.948234	0.416107	19.705671	0	222.790453	246.243263	292.659498	225.602397	248.074083	293.580074	RUCRRRLLLR	10	0	1053.889192
0	1.559368	0.416107	47.319461	0	222.790453	246.243263	292.659498	224.117515	245.237850	293.556059	RUCRRRLLLL	10	0	913.919534
0	5.947344	1.982448	15.700771	0	165.278726	251.999783	314.209103	159.440324	249.663326	317.794583	RUBRRRRRR	9	0	5812.857574
0	3.611595	1.203865	41.057356	0	165.278726	251.999783	314.209103	161.646568	254.131811	314.122121	RUBRRRRRL	9	0	3943.850960
0	5.886216	1.242646	33.208072	0	172.117090	248.684050	309.292078	167.656421	243.596975	310.717850	RUBRRRRLR	9	0	4388.460463
0	4.504154	1.242646	74.900000	0	172.117090	248.684050	309.292078	175.333602	247.181105	304.549483	RUBRRRRLL	9	0	3696.845681
0	6.322612	1.913954	24.289239	0	173.064424	250.978320	323.153772	169.339691	246.166251	328.255523	RUBRRRLRR	9	0	5557.618786
0	4.360745	1.453582	45.032550	0	173.064424	250.978320	323.153772	169.809832	253.400348	326.910893	RUBRRRLRL	9	0	4684.866799
0	5.105513	1.151527	74.900000	0	181.910524	250.928285	317.604005	186.951260	252.609200	314.312052	RUBRRRLLR	9	0	4149.688693
0	3.155220	1.051740	55.859277	0	181.910524	250.928285	317.604005	181.257426	247.570551	319.266107	RUBRRRLLL	9	0	2667.657017
0	6.057684	2.019228	9.910633	0	167.549155	275.623238	315.924365	161.477978	276.961215	320.035831	RUBRRLRRR	9	0	5434.116146
0	2.133269	0.711090	74.900000	0	167.549155	275.623238	315.924365	166.232694	273.900719	314.429067	RUBRRLRRL	9	0	2675.890526
0	6.648958	1.875062	15.174230	0	172.607578	281.537622	313.636430	168.822866	287.791870	316.806215	RUBRRLRLR	9	0	4800.135929
0	3.598155	1.199385	74.900000	0	172.607578	281.537622	313.636430	174.865232	283.962761	310.481845	RUBRRLRLL	9	0	2626.489471
0	5.061934	1.000057	23.697046	0	177.979937	272.360182	317.115282	173.895012	271.195744	322.137576	RUBRRLLRR	9	0	3153.434066
0	5.637432	1.000057	28.898948	0	177.979937	272.360182	317.115282	174.636913	276.688836	321.585253	RUBRRLLRL	9	0	2354.783663
0	4.901133	1.000057	74.900000	0	185.713170	273.127870	314.292255	190.065673	271.137807	310.463495	RUBRRLLLR	9	0	3474.540930
0	2.359143	0.786381	68.215838	0	185.713170	273.127870	314.292255	185.853772	275.799110	313.502716	RUBRRLLLL	9	0	1654.935372
0	7.242466	1.603809	29.380644	0	161.475208	253.547417	288.784589	155.097549	248.078350	289.857126	RUBRLRRRR	9	0	8217.042293
0	4.759682	1.586561	74.900000	0	161.475208	253.547417	288.784589	166.036445	250.431692	289.460226	RUBRLRRRL	9	0	6339.802170
0	5.747027	1.915676	21.981056	0	156.143578	259.666190	291.373295	149.443391	259.536056	291.541317	RUBRLRRLR	9	0	6932.614841
0	3.571683	1.190561	38.037181	0	156.143578	259.666190	291.373295	154.115794	260.564234	295.692507	RUBRLRRLL	9	0	6776.178164
0	7.099856	2.366619	18.946259	0	152.342964	265.591170	272.082350	144.683098	263.967073	268.782400	RUBRLRLRR	9	0	9583.804839
0	4.682934	1.560978	35.323088	0	152.342964	265.591170	272.082350	148.782166	269.271957	269.757180	RUBRLRLRL	9	0	8159.407728
0	4.095830	0.953633	61.678214	0	162.867882	263.552929	272.760808	167.420729	264.200439	271.176814	RUBRLRLLR	9	0	5993.994779
0	3.197476	0.953633	74.900000	0	162.867882	263.552929	272.760808	160.594119	260.801053	271.438964	RUBRLRLLL	9	0	3383.972327
0	6.789475	2.208711	13.089876	0	167.887077	291.356235	292.825482	165.143589	298.755140	293.633286	RUBRLLRRR	9	0	8711.052852
0	2.551265	0.850422	74.900000	0	167.887077	291.356235	292.825482	169.873956	292.016195	295.415370	RUBRLLRRL	9	0	5261.212450
0	3.562365	1.187455	47.429845	0	162.367792	284.522255	292.899007	160.218734	283.280343	296.980181	RUBRLLRLR	9	0	6784.411673
0	5.852861	1.950954	27.421874	0	162.367792	284.522255	292.899007	156.047109	286.914849	291.722446	RUBRLLRLL	9	0	6603.274468
0	6.533876	1.719260	15.259844	0	165.963354	284.799565	277.846498	159.932208	289.267040	276.230801	RUBRLLLRR	9	0	7261.955213
0	3.272970	1.090990	48.061144	0	165.963354	284.799565	277.846498	163.851528	283.966095	274.087674	RUBRLLLRL	9	0	5129.476301
0	4.544845	1.313981	74.900000	0	176.860300	283.928230	280.154256	181.204546	280.891982	280.055941	RUBRLLLLR	9	0	5903.426177
0	4.644090	1.313981	36.802918	0	176.860300	283.928230	280.154256	178.483730	289.094686	280.028977	RUBRLLLLL	9	0	4973.039624
0	7.136040	2.314501	27.433021	0	220.537390	261.363360	368.263700	221.787177	257.404875	377.099566	RUARLRRRR	9	0	20550.839243
0	5.974271	1.991424	36.818495	0	220.537390	261.363360	368.263700	220.237792	265.329884	375.270960	RUARLRRRL	9	0	18871.203343
0	5.142265	1.714088	42.793695	0	227.123587	260.146407	354.926972	232.206792	263.148171	353.630378	RUARLRRLR	9	0	16623.455301
0	5.393319	1.797773	41.645729	0	227.123587	260.146407	354.926972	230.943868	255.253698	356.173053	RUARLRRLL	9	0	16203.546326
0	7.027526	2.314501	32.565515	0	200.236073	252.932234	351.951313	192.862164	249.357684	351.747252	RUARLRLRR	9	0	13922.864247
0	5.178493	1.726164	47.290446	0	200.236073	252.932234	351.951313	199.089175	252.583136	359.201960	RUARLRLRL	9	0	13840.529153
0	5.575780	1.578403	30.216836	0	208.300094	251.100711	342.905103	210.053418	244.848711	343.345014	RUARLRLLR	9	0	11806.852353
0	3.402106	1.134035	74.900000	0	208.300094	251.100711	342.905103	207.488946	251.729399	338.210323	RUARLRLLL	9	0	10053.114870
0	6.603301	2.201100	23.308887	0	208.737208	287.879296	358.202616	206.857097	289.811127	367.039171	RUARLLRRR	9	0	17166.866916
0	4.901759	1.633920	52.281647	0	208.737208	287.879296	358.202616	213.728588	289.157186	361.237014	RUARLLRRL	9	0	11568.080583
0	6.804710	1.938418	33.459137	0	208.454190	292.004421	345.701377	205.659701	299.419477	346.242219	RUARLLRLR	9	0	14779.149215
0	4.389598	1.463199	70.550869	0	208.454190	292.004421	345.701377	213.043995	292.538854	343.001404	RUARLLRLL	9	0	13395.919651
0	5.774726	1.924909	40.869277	0	188.564479	276.334611	351.723140	186.871948	277.605260	359.554870	RUARLLLRR	9	0	15026.154494
0	6.500710	2.166903	40.009132	0	188.564479	276.334611	351.723140	182.148627	272.311312	352.173035	RUARLLLRL	9	0	13585.290365
0	7.022473	1.898319	20.718057	0	189.920776	282.701074	342.262319	184.426939	288.751089	342.931162	RUARLLLLR	9	0	14062.833905
0	3.732179	1.244060	74.900000	0	189.920776	282.701074	342.262319	188.777538	281.447859	337.352151	RUARLLLLL	9	0	9567.337821
0	4.879741	1.626580	7.468186	0	232.507747	275.985973	295.952553	236.107265	277.551210	290.904616	RUARRRRRR	9	0	4404.927482
0	1.713145	0.571048	54.597483	0	232.507747	275.985973	295.952553	233.697241	274.585822	294.990462	RUARRRRRL	9	0	2000.742763
0	3.092535	1.030845	38.067473	0	224.477953	273.059890	298.929399	220.914253	272.535170	298.702677	RUARRRRLR	9	0	2157.179440
0	3.047844	1.015948	39.813703	0	224.477953	273.059890	298.929399	224.136772	271.337496	295.143577	RUARRRRLL	9	0	2107.778384
0	5.177227	1.266706	23.141505	0	227.502771	284.100884	316.879587	229.024739	289.565040	319.415816	RUARRRLRR	9	0	3104.033011
0	2.951775	0.983925	74.900000	0	227.502771	284.100884	316.879587	224.278054	284.011295	318.352163	RUARRRLRL	9	0	2239.514533
0	3.096516	1.032172	35.171660	0	232.472698	281.731500	315.515948	235.602286	282.917567	313.853569	RUARRRLLR	9	0	2470.052794
0	3.143307	1.047769	39.435493	0	232.472698	281.731500	315.515948	234.541828	282.564273	319.079718	RUARRRLLL	9	0	2206.580496
0	4.705790	1.568597	16.507167	0	238.638638	267.124520	321.443399	242.753075	268.617938	325.499158	RUARRLRRR	9	0	3828.581830
0	2.435555	0.811852	58.624245	0	238.638638	267.124520	321.443399	240.884855	267.415849	319.343631	RUARRLRRL	9	0	2461.819284
0	4.264702	1.421567	12.865339	0	235.362209	261.108935	321.035514	237.770171	256.817123	321.921037	RUARRLRLR	9	0	3038.164936
0	1.552282	0.517427	73.034207	0	235.362209	261.108935	321.035514	235.230885	261.189090	323.245037	RUARRLRLL	9	0	1943.108198
0	2.923817	0.974606	50.190869	0	223.125670	260.851482	311.695089	219.736213	260.997376	311.272459	RUARRLLRR	9	0	2437.118756
0	3.397848	0.977268	57.496814	0	223.125670	260.851482	311.695089	224.054712	257.200545	313.201536	RUARRLLRL	9	0	1910.174160
0	3.898409	1.186104	25.928492	0	226.857758	261.938281	305.790527	226.147768	261.132505	300.378952	RUARRLLLR	9	0	2486.519812
0	2.495411	0.831804	69.666870	0	226.857758	261.938281	305.790527	229.605564	260.979332	305.821589	RUARRLLLL	9	0	1811.372049
0	7.305335	2.286814	15.065665	0	240.616649	202.594234	243.007376	244.848678	197.669025	236.250832	RUCRLRRRRR	10	0	6529.172884
0	3.655932	1.218644	55.131563	0	240.616649	202.594234	243.007376	243.869591	200.674469	245.430720	RUCRLRRRRL	10	0	4133.221675
0	5.649369	1.284389	63.081788	0	235.010508	212.166883	244.314593	232.698163	218.215370	245.806292	RUCRLRRRLR	10	0	3943.850960
0	2.394357	0.798119	72.648198	0	235.010508	212.166883	244.314593	235.182495	210.866796	241.294708	RUCRLRRRLL	10	0	2766.459129
0	3.603873	1.201291	33.771494	0	227.194707	201.461351	254.379597	229.135692	198.114546	252.367381	RUCRLRRLRR	10	0	2618.255961
0	3.527844	1.175948	34.726056	0	227.194707	201.461351	254.379597	225.706099	197.948104	256.265613	RUCRLRRLRL	10	0	2610.022452
0	2.806312	0.763029	55.411490	0	224.065576	207.212260	253.768250	222.051895	209.703042	254.593499	RUCRLRRLLR	10	0	2099.544875
0	2.615381	0.763029	64.562365	0	224.065576	207.212260	253.768250	223.079346	204.942213	251.584378	RUCRLRRLLL	10	0	1440.864130
0	5.145601	1.715200	19.204035	0	237.654825	205.692268	270.781615	243.072122	203.526472	272.504718	RUCRLRLRRR	10	0	3408.672855
0	2.846593	0.948864	60.084634	0	237.654825	205.692268	270.781615	237.477402	202.663248	269.130941	RUCRLRLRRL	10	0	2338.316645
0	3.747906	1.070237	40.780757	0	232.379645	207.316952	273.857761	234.580921	206.490443	278.371332	RUCRLRLRLR	10	0	3021.697918
0	3.220476	1.070237	71.600678	0	232.379645	207.316952	273.857761	229.577447	204.881327	273.160915	RUCRLRLRLL	10	0	2420.651738
0	4.299336	0.907638	32.266147	0	231.465990	220.924567	265.863783	230.222561	225.503607	263.877262	RUCRLRLLRR	10	0	1720.803446
0	3.244124	0.907638	74.900000	0	231.465990	220.924567	265.863783	234.911036	220.154736	264.195448	RUCRLRLLRL	10	0	1407.930092
0	3.430121	0.795024	45.595563	0	230.149081	220.724528	269.798431	227.890454	223.962355	269.004687	RUCRLRLLLR	10	0	1638.468353
0	2.772176	0.795024	74.900000	0	230.149081	220.724528	269.798431	232.011462	220.523811	273.026357	RUCRLRLLLL	10	0	1473.798167
0	4.686672	1.562224	14.785722	0	199.691003	202.148988	278.682140	196.342651	197.918661	279.758064	RUCRLLRRRR	10	0	2700.591054
0	2.627034	0.875678	41.583524	0	199.691003	202.148988	278.682140	199.953269	200.244059	281.603951	RUCRLLRRRL	10	0	1852.539595
0	2.932174	0.851818	50.665495	0	200.185205	209.301225	275.952821	199.763806	212.694882	275.917058	RUCRLLRRLR	10	0	1687.869409
0	1.598390	0.532797	64.227592	0	200.185205	209.301225	275.952821	198.656284	208.525896	275.055564	RUCRLLRRLL	10	0	1020.955155
0	4.450521	1.378843	16.052420	0	207.774682	200.368329	270.173728	206.612746	195.390522	269.068046	RUCRLLRLRR	10	0	2593.555433
0	2.578524	0.859508	46.869687	0	207.774682	200.368329	270.173728	209.734712	198.306435	271.368314	RUCRLLRLRL	10	0	1696.102918
0	3.880534	0.976376	70.038835	0	208.318351	206.998416	266.183122	209.148225	211.307508	264.826291	RUCRLLRLLR	10	0	1654.935372
0	1.290081	0.430027	74.900000	0	208.318351	206.998416	266.183122	207.171440	206.289143	265.365604	RUCRLLRLLL	10	0	848.051459
0	3.581620	1.179343	17.369400	0	216.052084	206.689403	282.822652	216.586232	203.836520	286.502447	RUCRLLLRRR	10	0	2231.281024
0	2.991498	0.997166	35.697162	0	216.052084	206.689403	282.822652	216.701130	203.288341	282.296001	RUCRLLLRRL	10	0	1366.762546
0	2.354328	0.688891	25.383175	0	217.550581	212.356714	279.650364	219.784634	213.174028	281.330219	RUCRLLLRLR	10	0	1152.691304
0	1.915256	0.638419	74.900000	0	217.550581	212.356714	279.650364	218.118182	213.326503	277.285667	RUCRLLLRLL	10	0	938.620062
0	3.541726	0.663536	17.519756	0	212.813102	221.563304	277.008648	212.267243	225.032828	274.345395	RUCRLLLLRR	10	0	1597.300807
0	2.079327	0.663536	42.949040	0	212.813102	221.563304	277.008648	214.336137	223.439132	277.262660	RUCRLLLLRL	10	0	716.315310
0	2.087893	0.663536	27.911107	0	210.827660	216.251094	280.907439	208.723796	215.187456	281.654863	RUCRLLLLLR	10	0	1029.188664
0	1.943056	0.647685	45.321744	0	210.827660	216.251094	280.907439	211.139453	215.298275	283.396844	RUCRLLLLLL	10	0	691.614782
0	8.630736	2.661713	12.216111	0	221.936021	199.725384	221.485450	229.151710	195.445133	214.672215	RUCLLRRRRR	10	0	10975.267913
0	3.690068	1.230023	74.900000	0	221.936021	199.725384	221.485450	224.487341	203.181791	221.801567	RUCLLRRRRL	10	0	5442.349655
0	3.864105	0.815755	74.900000	0	214.678590	201.468288	231.327866	214.135971	204.769084	235.027115	RUCLLRRRLR	10	0	5343.547543
0	3.839804	0.815755	56.956279	0	214.678590	201.468288	231.327866	215.096250	197.186269	232.850925	RUCLLRRRLL	10	0	5285.912978
0	6.478445	2.159482	28.315511	0	204.718957	191.122903	215.079827	209.819129	188.241478	209.234097	RUCLLRRLRR	10	0	8472.281082
0	5.388688	1.796229	49.822169	0	204.718957	191.122903	215.079827	201.142832	187.483638	210.584875	RUCLLRRLRL	10	0	6323.335152
0	7.013846	1.972022	14.113800	0	197.455556	191.268976	222.454083	191.280787	186.661510	219.085866	RUCLLRRLLR	10	0	6627.974996
0	2.140032	0.713344	74.900000	0	197.455556	191.268976	222.454083	197.949717	189.513434	224.541259	RUCLLRRLLL	10	0	5302.379997
0	6.752848	2.204618	14.691430	0	177.449427	193.685251	239.786827	172.844380	189.079355	234.362768	RUCLLRLRRR	10	0	8208.808784
0	2.668070	0.889357	74.900000	0	177.449427	193.685251	239.786827	179.514212	191.367914	240.060718	RUCLLRLRRL	10	0	5409.415618
0	5.092941	1.697647	19.418851	0	173.083390	197.742572	248.767412	167.189960	197.568164	249.651053	RUCLLRLRLR	10	0	6660.909033
0	4.351387	1.450462	31.069424	0	173.083390	197.742572	248.767412	170.314952	195.097347	252.847332	RUCLLRLRLL	10	0	5022.440680
0	5.285566	1.212821	43.687445	0	187.529993	205.940081	256.981454	183.470984	203.550237	261.852617	RUCLLRLLRR	10	0	6199.832512
0	4.402764	1.212821	74.900000	0	187.529993	205.940081	256.981454	189.694436	210.460709	258.349526	RUCLLRLLRL	10	0	5170.643848
0	4.774208	1.258149	27.244167	0	191.376520	200.324257	253.355230	191.214944	195.064231	255.584105	RUCLLRLLLR	10	0	5104.775773
0	2.956046	0.985349	74.900000	0	191.376520	200.324257	253.355230	194.675403	200.664720	252.201006	RUCLLRLLLL	10	0	3795.647793
0	7.849681	2.506533	11.275444	0	154.251050	218.492453	239.799156	145.360596	217.097284	237.738157	RUCLLLRRRR	10	0	7270.188722
0	3.271929	1.090643	74.900000	0	154.251050	218.492453	239.799156	153.472233	222.211468	239.366040	RUCLLLRRRL	10	0	3639.211116
0	4.417375	0.932557	35.985284	0	161.407044	216.823018	245.168409	157.092919	214.242264	246.549696	RUCLLLRRLR	10	0	3861.515867
0	3.778978	0.932557	74.900000	0	161.407044	216.823018	245.168409	163.619285	217.864123	249.660148	RUCLLLRRLL	10	0	3795.647793
0	3.702046	1.234015	62.738264	0	163.434550	204.246825	230.213866	166.291813	202.025018	227.330204	RUCLLLRLRR	10	0	5244.745432
0	8.145456	2.197638	28.990084	0	163.434550	204.246825	230.213866	156.198583	199.139432	226.004779	RUCLLLRLRL	10	0	4371.993445
0	7.144354	2.010878	6.356494	0	159.990065	206.300948	235.692329	152.677405	202.454541	234.371953	RUCLLLRLLR	10	0	4207.323258
0	2.606302	0.868767	74.900000	0	159.990065	206.300948	235.692329	160.059777	204.484571	238.676595	RUCLLLRLLL	10	0	2313.616117
0	6.872529	1.995283	17.940341	0	202.818897	237.780304	240.169683	209.697078	241.722045	241.620132	RUCLLLLRRR	10	0	7459.559437
0	3.501075	1.167025	74.900000	0	202.818897	237.780304	240.169683	201.580346	238.374855	244.879629	RUCLLLLRRL	10	0	4520.196612
0	3.943908	0.832603	74.900000	0	198.240931	236.598722	236.282991	194.706775	239.192211	237.989960	RUCLLLLRLR	10	0	1473.798167
0	3.943908	0.832603	44.250742	0	198.240931	236.598722	236.282991	202.317861	238.588663	235.352292	RUCLLLLRLL	10	0	1457.331148
0	3.639305	1.213102	47.499799	0	194.681959	220.287967	231.511083	192.926509	216.830113	229.397317	RUCLLLLLRR	10	0	2470.052794
0	4.739519	1.277095	51.175824	0	194.681959	220.287967	231.511083	199.814680	219.684707	229.108485	RUCLLLLLRL	10	0	1794.905030
0	2.799602	0.882947	74.900000	0	195.482095	224.502236	237.375095	194.480414	224.623079	241.178806	RUCLLLLLLR	10	0	2206.580496
0	4.182382	0.882947	38.504480	0	195.482095	224.502236	237.375095	200.305106	225.032338	236.759898	RUCLLLLLLL	10	0	1720.803446
0	5.805761	1.935254	17.607286	0	144.706280	235.443033	258.020701	138.175915	236.359481	256.136756	RUCLRRRRRR	10	0	4026.186054
0	3.110705	1.036902	53.598054	0	144.706280	235.443033	258.020701	142.672165	234.066986	261.291721	RUCLRRRRRL	10	0	2824.093694
0	6.063855	1.668780	19.711275	0	148.389952	230.986401	256.679505	142.392153	227.673659	254.533157	RUCLRRRRLR	10	0	3622.744097
0	2.467186	0.822395	74.900000	0	148.389952	230.986401	256.679505	149.687611	228.612434	257.879916	RUCLRRRRLL	10	0	3005.230899
0	5.027827	1.675942	24.222069	0	146.740645	242.859345	248.225179	142.088608	246.157818	246.552193	RUCLRRRLRR	10	0	3276.936706
0	6.363715	2.026883	19.684681	0	146.740645	242.859345	248.225179	140.159270	241.740672	244.252079	RUCLRRRLRL	10	0	3153.434066
0	4.741243	1.174981	74.900000	0	157.551087	241.969424	248.064552	163.034054	242.388348	248.778924	RUCLRRRLLR	10	0	2857.027731
0	1.983740	0.661247	74.900000	0	157.551087	241.969424	248.064552	158.461158	240.005316	247.064123	RUCLRRRLLL	10	0	1490.265185
0	5.657414	1.129689	10.894290	0	184.095909	250.253544	259.989186	190.628530	250.732438	259.014237	RUCLRRLRRR	10	0	3178.134594
0	1.712560	0.570853	74.900000	0	184.095909	250.253544	259.989186	184.470460	250.412774	262.384373	RUCLRRLRRL	10	0	1984.275744
0	3.144320	0.951556	32.719879	0	176.843801	252.252914	256.614129	174.532191	254.856202	255.202486	RUCLRRLRLR	10	0	2033.676800
0	2.348642	0.782881	72.909925	0	176.843801	252.252914	256.614129	179.004676	252.389181	254.558852	RUCLRRLRLL	10	0	1539.666241
0	6.377339	1.129689	12.566128	0	159.269507	248.552109	259.346826	151.990620	249.667410	258.063517	RUCLRRLLRR	10	0	2733.525092
0	2.471018	0.823673	62.068559	0	159.269507	248.552109	259.346826	159.076396	251.055436	257.613783	RUCLRRLLRL	10	0	1737.270465
0	5.973868	1.129689	13.054209	0	162.574790	244.191478	265.284345	156.318306	242.197544	268.137397	RUCLRRLLLR	10	0	2231.281024
0	2.060376	0.686792	74.900000	0	162.574790	244.191478	265.284345	163.392360	243.951170	268.036457	RUCLRRLLLL	10	0	1753.737483
0	4.929615	1.643205	26.826124	0	160.355598	215.174667	276.032484	154.778553	213.948437	276.853776	RUCLRLRRRR	10	0	3169.901085
0	4.291523	1.430508	31.405482	0	160.355598	215.174667	276.032484	158.820147	210.707933	278.061266	RUCLRLRRRL	10	0	3153.434066
0	4.700501	1.297678	12.389997	0	162.328887	218.418838	270.945185	157.237847	217.154197	268.994121	RUCLRLRRLR	10	0	2560.621396
0	1.487432	0.495811	74.900000	0	162.328887	218.418838	270.945185	162.882112	217.696824	269.135781	RUCLRLRRLL	10	0	1844.306086
0	4.377673	1.056798	10.920826	0	175.683161	217.143468	278.142567	174.822915	212.319217	279.898558	RUCLRLRLRR	10	0	2782.926147
0	1.979336	0.659779	47.206689	0	175.683161	217.143468	278.142567	174.754975	216.628050	280.653416	RUCLRLRLRL	10	0	1589.067297
0	4.663251	1.056798	11.999180	0	182.400928	223.961778	273.477270	187.196514	226.433385	272.633654	RUCLRLRLLR	10	0	2280.682079
0	1.543230	0.514410	74.900000	0	182.400928	223.961778	273.477270	182.347677	224.692777	271.463720	RUCLRLRLLL	10	0	1440.864130
0	5.092649	1.697550	9.133137	0	160.336082	226.313355	283.795191	155.810345	223.167361	286.506462	RUCLRLLRRR	10	0	3029.931427
0	1.859987	0.619996	53.483312	0	160.336082	226.313355	283.795191	159.705167	226.762887	286.277115	RUCLRLLRRL	10	0	1638.468353
0	5.594145	1.574907	12.912027	0	159.802608	229.497867	279.211181	153.432395	228.090747	279.088170	RUCLRLLRLR	10	0	2478.286303
0	1.862507	0.620836	74.900000	0	159.802608	229.497867	279.211181	159.256146	231.596373	279.054229	RUCLRLLRLL	10	0	1737.270465
0	4.772330	1.232068	24.279739	0	180.193055	238.527490	279.533645	185.112883	239.914134	276.835231	RUCLRLLLRR	10	0	2791.159657
0	1.500381	0.500127	74.900000	0	180.193055	238.527490	279.533645	179.602515	240.162826	279.291272	RUCLRLLLRL	10	0	1193.858850
0	2.095034	0.585409	49.484531	0	176.107118	233.837671	282.247414	178.031618	232.359745	281.895387	RUCLRLLLLR	10	0	1210.325869
0	1.641781	0.547260	71.875864	0	176.107118	233.837671	282.247414	174.918438	233.310936	283.969282	RUCLRLLLLL	10	0	790.416894
0	1.925457	0.641819	37.940659	0	204.497062	265.489347	255.827873	204.959623	264.347074	253.528407	RUBLRRRRR	9	0	831.584441
0	2.363713	0.758627	34.637094	0	204.497062	265.489347	255.827873	206.621833	266.745294	254.323690	RUBLRRRRL	9	0	732.782329
0	2.545164	0.758627	22.466923	0	197.959501	265.810066	257.516345	195.429034	265.028262	255.874252	RUBLRRRLR	9	0	741.015838
0	2.710178	0.758627	25.879393	0	197.959501	265.810066	257.516345	195.094619	267.145499	257.488186	RUBLRRRLL	9	0	609.279689
0	2.672163	0.758627	22.158280	0	198.258201	263.833151	265.274778	195.205587	263.531891	264.599534	RUBLRRLRR	9	0	617.513198
0	1.408718	0.469573	65.430160	0	198.258201	263.833151	265.274778	197.876954	264.096501	267.205545	RUBLRRLRL	9	0	485.777049
0	1.287105	0.429035	60.757871	0	201.627795	262.182643	265.390034	201.818782	261.014849	264.258582	RUBLRRLLR	9	0	469.310031
0	1.758202	0.516788	40.554649	0	201.627795	262.182643	265.390034	201.726677	261.266729	267.634020	RUBLRRLLL	9	0	461.076521
0	3.600511	0.758627	17.687702	0	221.070422	268.848931	262.143423	224.629882	270.332039	260.106672	RUBLRLRRR	9	0	798.650403
0	1.961013	0.653671	46.989359	0	221.070422	268.848931	262.143423	222.939551	268.579629	263.723892	RUBLRLRRL	9	0	609.279689
0	2.113171	0.704390	23.018164	0	217.045451	268.114474	259.497718	218.187710	267.734618	256.863466	RUBLRLRLR	9	0	749.249347
0	1.475124	0.491708	54.009347	0	217.045451	268.114474	259.497718	216.405048	269.357573	258.270059	RUBLRLRLL	9	0	518.711087
0	3.236989	0.758627	28.181408	0	215.509818	262.320003	271.970698	218.878925	261.050429	273.362194	RUBLRLLRR	9	0	732.782329
0	1.915124	0.638375	74.900000	0	215.509818	262.320003	271.970698	214.076881	261.045474	273.373372	RUBLRLLRL	9	0	601.046180
0	2.250423	0.750141	34.864595	0	199.306417	284.529807	271.680535	200.350205	286.878632	272.331686	RUBLLRRRR	9	0	880.985496
0	2.978246	0.992749	26.114702	0	199.306417	284.529807	271.680535	197.229564	287.312170	271.808321	RUBLLRRRL	9	0	864.518478
0	1.361776	0.453925	62.929451	0	199.571252	280.062418	273.158596	200.402751	279.077451	274.295157	RUBLLRRLR	9	0	494.010559
0	1.619006	0.500072	59.083718	0	199.571252	280.062418	273.158596	198.132995	278.915499	273.680523	RUBLLRRLL	9	0	337.573882
0	1.571952	0.523984	52.838283	0	194.436640	275.697967	266.348082	193.578838	274.079455	266.253793	RUBLLRLRR	9	0	732.782329
0	2.954287	0.929451	27.045346	0	194.436640	275.697967	266.348082	191.264393	276.734443	265.298006	RUBLLRLRL	9	0	683.381273
0	1.656548	0.507587	74.900000	0	197.363596	277.429150	265.543491	198.643883	276.973220	263.861442	RUBLLRLLR	9	0	494.010559
0	2.404359	0.507587	42.779381	0	197.363596	277.429150	265.543491	195.555390	279.502994	264.880091	RUBLLRLLL	9	0	452.843012
0	3.840244	1.213587	11.392610	0	219.446755	276.027754	266.747479	223.720578	276.069178	265.107073	RUBLLLRRR	9	0	815.117422
0	1.468478	0.489493	56.967576	0	219.446755	276.027754	266.747479	220.468053	276.751079	268.179635	RUBLLLRRL	9	0	502.244068
0	1.532609	0.480849	35.881825	0	214.171738	276.311117	265.603585	213.985396	276.016082	263.456268	RUBLLLRLR	9	0	559.878633
0	1.533262	0.480849	74.900000	0	214.171738	276.311117	265.603585	213.981278	278.050119	266.057777	RUBLLLRLL	9	0	337.573882
0	2.248818	0.674063	24.604722	0	210.179470	279.611197	272.755340	209.254349	281.964052	273.610537	RUBLLLLRR	9	0	617.513198
0	1.855304	0.618435	41.608242	0	210.179470	279.611197	272.755340	211.686630	281.163210	272.811099	RUBLLLLRL	9	0	469.310031
0	1.565754	0.521918	57.515866	0	210.316224	275.047241	274.222416	208.983068	274.101678	275.220116	RUBLLLLLR	9	0	494.010559
0	2.006463	0.618155	43.462001	0	210.316224	275.047241	274.222416	212.080644	273.828345	275.369813	RUBLLLLLL	9	0	452.843012
0	4.847219	1.615740	26.072070	0	195.259063	314.786303	314.671845	191.531277	318.970216	315.587895	RUALRRRRR	9	0	3680.378662
0	3.725140	1.241713	42.553560	0	195.259063	314.786303	314.671845	197.127924	318.678131	314.075065	RUALRRRRL	9	0	3112.266520
0	4.485166	1.156648	28.154500	0	198.434576	310.375679	318.389648	197.656802	314.174703	322.690127	RUALRRRLR	9	0	2922.895806
0	2.339819	0.779940	74.900000	0	198.434576	310.375679	318.389648	200.899897	309.414584	319.207434	RUALRRRLL	9	0	2659.423508
0	4.498373	1.499458	20.612891	0	185.848500	305.996950	315.646675	181.486934	308.809253	314.702867	RUALRRLRR	9	0	3268.703197
0	4.355006	1.451669	22.965562	0	185.848500	305.996950	315.646675	182.432343	308.363575	319.223681	RUALRRLRL	9	0	3046.398445
0	4.106838	1.216908	61.504299	0	190.806295	297.954507	316.000997	193.089988	293.819909	315.026685	RUALRRLLR	9	0	2651.189998
0	1.621735	0.540578	74.900000	0	190.806295	297.954507	316.000997	192.026477	297.593391	317.715080	RUALRRLLL	9	0	1498.498695
0	5.021424	1.673808	20.401315	0	192.750589	309.359777	298.835040	188.251338	313.080891	298.274423	RUALRLRRR	9	0	3342.804781
0	3.398012	1.132671	52.964581	0	192.750589	309.359777	298.835040	194.276307	313.012813	299.061329	RUALRLRRL	9	0	2157.179440
0	2.727061	0.895586	24.476651	0	197.507650	303.620800	295.525117	197.503191	303.375277	291.640944	RUALRLRLR	9	0	2354.783663
0	1.910042	0.636681	74.900000	0	197.507650	303.620800	295.525117	199.439679	304.694382	295.865868	RUALRLRLL	9	0	1424.397111
0	3.309204	0.768857	26.493077	0	197.937297	291.243433	299.948316	199.258176	287.756144	301.167309	RUALRLLRR	9	0	1959.575216
0	2.378393	0.768857	46.068021	0	197.937297	291.243433	299.948316	198.505968	289.859906	297.086938	RUALRLLRL	9	0	1605.534316
0	4.620806	0.768857	10.923118	0	192.620573	297.467022	301.418153	188.236128	300.583997	301.019540	RUALRLLLR	9	0	1523.199223
0	1.795988	0.598663	45.250078	0	192.620573	297.467022	301.418153	190.879430	297.151080	302.791049	RUALRLLLL	9	0	1045.655683
0	4.284667	1.428222	19.029670	0	216.357569	311.195474	313.800395	217.804015	315.118454	317.152752	RUALLRRRR	9	0	2815.860185
0	3.207985	1.069328	28.414060	0	216.357569	311.195474	313.800395	214.456075	313.923674	315.900684	RUALLRRRL	9	0	2577.088415
0	2.615232	0.871744	43.969053	0	216.726752	309.242399	306.794361	214.738149	310.966418	304.905987	RUALLRRLR	9	0	2354.783663
0	3.193239	1.064413	40.974602	0	216.726752	309.242399	306.794361	219.166696	311.948665	305.850810	RUALLRRLL	9	0	2041.910309
0	3.626264	1.014102	28.621399	0	224.168445	301.080943	308.782903	226.879285	304.214902	309.820237	RUALLRLRR	9	0	1663.168881
0	2.431517	0.810506	49.421003	0	224.168445	301.080943	308.782903	226.543172	300.155934	307.259215	RUALLRLRL	9	0	1564.366769
0	2.640477	0.725670	74.900000	0	219.385329	298.806502	312.304326	218.036347	296.044978	312.544259	RUALLRLLR	9	0	1704.336428
0	3.437386	0.725670	52.930296	0	219.385329	298.806502	312.304326	220.178213	301.372440	315.950210	RUALLRLLL	9	0	1416.163602
0	3.307887	1.102629	25.704758	0	226.704925	291.607515	294.222534	230.560827	291.590892	294.378627	RUALLLRRR	9	0	1934.874688
0	2.580825	0.860275	39.589204	0	226.704925	291.607515	294.222534	228.017101	293.981094	292.623277	RUALLLRRL	9	0	1687.869409
0	3.629435	0.816684	40.359767	0	223.073474	287.356877	293.385687	224.986659	286.384423	288.916561	RUALLLRLR	9	0	1663.168881
0	2.731836	0.816684	74.900000	0	223.073474	287.356877	293.385687	222.139309	284.864788	295.531323	RUALLLRLL	9	0	1432.630620
0	2.889621	0.931418	28.091442	0	215.413726	295.773161	292.223924	213.346450	298.303182	291.211140	RUALLLLRR	9	0	1844.306086
0	2.703580	0.901193	37.544691	0	215.413726	295.773161	292.223924	216.872019	298.322275	290.817598	RUALLLLRL	9	0	1523.199223
0	2.843099	0.931418	38.777768	0	215.232793	288.927858	291.750553	215.491915	287.828357	287.931924	RUALLLLLR	9	0	1654.935372
0	2.559792	0.853264	61.086160	0	215.232793	288.927858	291.750553	213.762932	286.635785	293.250332	RUALLLLLL	9	0	1416.163602
0	3.913179	1.304393	30.933285	0	175.636843	218.541148	306.055252	171.244463	219.775639	306.195889	RUCRRLRRRRR	11	0	4330.825898
0	4.560689	1.520230	31.740259	0	175.636843	218.541148	306.055252	172.012491	214.759156	304.922947	RUCRRLRRRRL	11	0	3630.977607
0	4.116697	1.372232	29.751900	0	179.423759	218.575629	312.099644	176.378026	219.490459	316.505688	RUCRRLRRRLR	11	0	4017.952544
0	3.284700	1.094900	55.337201	0	179.423759	218.575629	312.099644	179.340977	214.967600	313.673878	RUCRRLRRRLL	11	0	3038.164936
0	4.799215	1.500599	26.727380	0	189.550117	211.371235	300.481857	186.516181	206.707926	299.727077	RUCRRLRRLRR	11	0	3556.876023
0	3.258354	1.086118	45.677864	0	189.550117	211.371235	300.481857	191.893070	208.410741	301.013114	RUCRRLRRLRL	11	0	3293.403725
0	3.296706	0.807201	53.510259	0	190.774371	218.048414	297.130017	193.551527	220.106430	295.067296	RUCRRLRRLLR	11	0	2766.459129
0	2.577217	0.807201	72.351129	0	190.774371	218.048414	297.130017	188.140813	217.649561	295.423798	RUCRRLRRLLL	11	0	2247.748042
0	4.388089	1.462696	28.728972	0	195.245861	220.118721	322.040965	191.602095	220.724015	326.380055	RUCRRLRLRRR	11	0	4586.064687
0	3.590927	1.196976	52.752137	0	195.245861	220.118721	322.040965	194.856519	216.118921	323.485406	RUCRRLRLRRL	11	0	3383.972327
0	3.888991	1.296330	22.326262	0	202.686469	222.625616	320.835655	205.660366	221.159943	324.627013	RUCRRLRLRLR	11	0	2988.763880
0	2.258310	0.752770	61.195468	0	202.686469	222.625616	320.835655	203.855424	224.949540	321.341245	RUCRRLRLRLL	11	0	2231.281024
0	3.840342	1.280114	30.315621	0	205.474299	214.222001	309.004114	205.131493	210.129250	311.193086	RUCRRLRLLRR	11	0	3334.571271
0	3.370503	1.123501	37.921413	0	205.474299	214.222001	309.004114	207.350015	211.526340	306.357614	RUCRRLRLLRL	11	0	3120.500029
0	3.847986	1.040031	33.558931	0	207.939188	220.846799	309.876210	211.642833	220.241790	312.891165	RUCRRLRLLLR	11	0	2906.428787
0	2.687727	0.895909	74.900000	0	207.939188	220.846799	309.876210	208.590047	222.889635	307.075113	RUCRRLRLLLL	11	0	2330.083135
0	3.749972	1.128917	7.038784	0	195.061281	237.289598	314.187383	191.890102	235.943282	317.487668	RUCRRLLRRRR	11	0	1729.036956
0	1.063965	0.354655	74.900000	0	195.061281	237.289598	314.187383	194.686536	238.403603	314.674931	RUCRRLLRRRL	11	2	749.249347
0	2.828753	0.942918	12.074405	0	201.989212	237.892407	312.795421	204.423257	238.092201	315.512388	RUCRRLLRRLR	11	0	1218.559378
0	1.187776	0.395925	67.165312	0	201.989212	237.892407	312.795421	202.843527	236.905444	312.227252	RUCRRLLRRLL	11	2	658.680745
0	1.871376	0.623792	62.469950	0	205.361584	241.278479	304.865658	206.138689	240.371435	302.628091	RUCRRLLRLRR	11	0	757.482857
0	2.655212	0.763882	39.708142	0	205.361584	241.278479	304.865658	207.950284	242.224865	306.594951	RUCRRLLRLRL	11	0	741.015838
0	2.028829	0.663512	34.458922	0	202.573270	243.684429	304.924597	202.715046	245.439573	302.988493	RUCRRLLRLLR	11	0	683.381273
0	1.440365	0.480122	54.751684	0	202.573270	243.684429	304.924597	202.427912	244.827941	306.421425	RUCRRLLRLLL	11	0	666.914254
0	3.871640	1.202874	6.859262	0	184.379109	235.651523	302.721637	180.762349	234.235100	305.542285	RUCRRLLLRRR	11	0	1416.163602
0	1.020628	0.340209	74.900000	0	184.379109	235.651523	302.721637	183.971556	236.714371	303.148140	RUCRRLLLRRL	11	2	650.447236
0	3.815358	1.069785	15.163842	0	185.012830	235.368812	297.857906	180.668809	234.612954	297.123077	RUCRRLLLRLR	11	0	1185.625341
0	1.769857	0.589952	74.900000	0	185.012830	235.368812	297.857906	185.452207	234.104391	295.933216	RUCRRLLLRLL	11	0	724.548819
0	2.282475	0.760825	27.366069	0	196.731290	239.153542	291.243651	197.549885	239.174176	288.141062	RUCRRLLLLRR	11	0	963.320590
0	1.975894	0.658631	44.909179	0	196.731290	239.153542	291.243651	198.975138	238.628489	291.223463	RUCRRLLLLRL	11	0	724.548819
0	1.805795	0.601932	44.027951	0	194.484768	241.759670	293.610995	195.796015	243.336214	294.199587	RUCRRLLLLLR	11	0	798.650403
0	1.835009	0.611670	54.989277	0	194.484768	241.759670	293.610995	193.095799	242.838518	292.117215	RUCRRLLLLLL	11	0	666.914254
0	4.356832	1.452277	15.485185	0	235.609211	218.581230	297.861509	238.509095	214.408489	297.860474	RUCRRRRRRRR	11	0	1984.275744
0	2.800465	0.933488	29.074186	0	235.609211	218.581230	297.861509	238.012129	217.416699	300.165449	RUCRRRRRRRL	11	0	1696.102918
0	1.754216	0.584739	44.666201	0	232.491371	223.695370	293.628710	233.430207	222.561837	291.887995	RUCRRRRRRLR	11	0	1070.356211
0	2.882303	0.667640	70.292599	0	232.491371	223.695370	293.628710	231.728969	226.750555	292.186982	RUCRRRRRRLL	11	0	1012.721645
0	3.620320	1.033621	16.643691	0	225.233467	218.780103	298.324462	225.292339	214.566126	298.643710	RUCRRRRRLRR	11	0	1276.193943
0	2.171973	0.723991	36.638663	0	225.233467	218.780103	298.324462	225.727177	217.397094	300.852742	RUCRRRRRLRL	11	0	1020.955155
0	2.125973	0.708658	43.205880	0	222.201209	223.538298	294.044879	220.222543	224.970252	293.521473	RUCRRRRRLLR	11	0	905.686024
0	1.925970	0.641990	53.986427	0	222.201209	223.538298	294.044879	221.851494	224.557594	291.630773	RUCRRRRRLLL	11	0	856.284968
0	3.496711	1.165570	22.698629	0	227.819522	226.258607	310.765081	230.046552	224.989573	314.650446	RUCRRRRLRRR	11	0	1531.432732
0	2.747601	0.915867	45.079401	0	227.819522	226.258607	310.765081	227.665357	223.082296	311.249746	RUCRRRRLRRL	11	0	1062.122701
0	2.521592	0.532336	74.900000	0	224.383239	230.038016	308.294780	222.006198	230.939351	306.483564	RUCRRRRLRLR	11	0	790.416894
0	2.279813	0.532336	46.444088	0	224.383239	230.038016	308.294780	224.516363	230.837625	311.396621	RUCRRRRLRLL	11	0	666.914254
0	2.853857	0.754184	35.948236	0	228.972308	234.619180	305.794695	230.987088	233.145582	308.491632	RUCRRRRLLRR	11	0	889.219006
0	2.085262	0.695087	74.900000	0	228.972308	234.619180	305.794695	230.108809	236.454647	304.422843	RUCRRRRLLRL	11	0	724.548819
0	2.608383	0.751047	31.400122	0	226.089678	236.814781	306.396690	226.470649	238.164658	309.703277	RUCRRRRLLLR	11	0	782.183385
0	1.607111	0.535704	70.926276	0	226.089678	236.814781	306.396690	225.244395	238.154751	305.169779	RUCRRRRLLLL	11	0	699.848292
0	4.027192	1.166873	10.632619	0	225.608301	250.731901	271.397373	226.716393	252.439141	266.212435	RUCRRRLRRRR	11	0	1457.331148
0	2.126607	0.708869	36.086634	0	225.608301	250.731901	271.397373	227.102124	252.561045	270.468900	RUCRRRLRRRL	11	0	864.518478
0	2.233954	0.692863	40.632839	0	225.023384	245.763604	277.080243	224.817015	243.201446	276.558593	RUCRRRLRRLR	11	0	1103.290248
0	1.848631	0.616210	70.103363	0	225.023384	245.763604	277.080243	226.527238	245.756276	278.972674	RUCRRRLRRLL	11	0	872.751987
0	3.388500	1.129500	15.990552	0	217.649241	250.478446	274.079646	218.194251	252.529421	269.996023	RUCRRRLRLRR	11	0	1399.696583
0	1.679566	0.559855	72.623045	0	217.649241	250.478446	274.079646	215.858232	251.260805	274.241727	RUCRRRLRLRL	11	0	815.117422
0	2.321085	0.773695	34.359637	0	215.384617	245.897624	277.783151	214.447299	243.429484	277.050056	RUCRRRLRLLR	11	0	996.254627
0	2.203955	0.734652	44.286966	0	215.384617	245.897624	277.783151	212.846304	246.264788	277.994163	RUCRRRLRLLL	11	0	848.051459
0	2.439883	0.395302	40.463541	0	217.284766	244.542559	293.474688	215.807702	242.751851	291.458497	RUCRRRLLRRR	11	0	625.746708
0	2.151971	0.395302	74.900000	0	217.284766	244.542559	293.474688	216.886358	244.311730	296.496758	RUCRRRLLRRL	11	0	461.076521
0	1.913681	0.395302	45.778575	0	217.288623	247.734294	293.184055	215.662063	248.316767	291.453290	RUCRRRLLRLR	11	0	518.711087
0	1.718776	0.395302	60.077611	0	217.288623	247.734294	293.184055	217.242139	249.088853	294.993191	RUCRRRLLRLL	11	0	477.543540
0	2.554314	0.395302	20.455221	0	225.602397	248.074083	293.580074	227.784626	249.302421	295.556740	RUCRRRLLLRR	11	0	568.112143
0	1.472754	0.395302	45.141861	0	225.602397	248.074083	293.580074	226.710591	249.020721	292.466688	RUCRRRLLLRL	11	0	485.777049
0	1.827484	0.395302	67.577231	0	224.117515	245.237850	293.556059	224.822233	243.728917	291.926739	RUCRRRLLLLR	11	0	477.543540
0	2.202197	0.395302	57.084549	0	224.117515	245.237850	293.556059	225.013905	245.625729	296.465711	RUCRRRLLLLL	11	0	436.375994
0	4.750370	1.583457	26.691714	0	159.440324	249.663326	317.794583	155.506834	245.853833	318.828019	RUBRRRRRRR	10	0	3244.002669
0	3.825254	1.275085	44.783621	0	159.440324	249.663326	317.794583	156.480861	251.301842	321.357519	RUBRRRRRRL	10	0	2568.854905
0	2.679746	0.893249	30.966387	0	161.646568	254.131811	314.122121	160.067651	256.757348	314.879070	RUBRRRRRLR	10	0	2272.448570
0	2.733259	0.911086	43.303963	0	161.646568	254.131811	314.122121	158.650995	253.580565	312.969824	RUBRRRRRLL	10	0	1671.402390
0	5.130531	1.180513	15.740306	0	167.656421	243.596975	310.717850	163.097907	239.737914	310.269899	RUBRRRRLRR	10	0	2437.118756
0	3.777049	1.180513	27.401410	0	167.656421	243.596975	310.717850	166.134781	240.188564	313.583453	RUBRRRRLRL	10	0	1951.341707
0	5.306198	1.180513	46.543856	0	175.333602	247.181105	304.549483	180.469534	249.611984	301.545926	RUBRRRRLLR	10	0	2231.281024
0	1.059748	0.353249	74.900000	0	175.333602	247.181105	304.549483	175.124118	247.978872	303.421958	RUBRRRRLLL	10	2	1465.564658
0	4.417676	1.472559	18.126031	0	169.339691	246.166251	328.255523	165.511424	243.358446	330.707661	RUBRRRLRRR	10	0	3029.931427
0	3.695751	1.231917	26.472700	0	169.339691	246.166251	328.255523	169.014890	243.183790	332.046473	RUBRRRLRRL	10	0	2527.687359
0	4.926718	1.380903	15.784772	0	169.809832	253.400348	326.910893	165.232645	254.881629	330.759553	RUBRRRLRLR	10	0	2782.926147
0	2.021772	0.673924	74.900000	0	169.809832	253.400348	326.910893	170.929816	255.370618	327.708429	RUBRRRLRLL	10	0	1901.940651
0	4.922024	1.093951	12.530399	0	186.951260	252.609200	314.312052	191.220928	253.852805	309.865582	RUBRRRLLRR	10	0	2395.951210
0	1.598341	0.532780	64.660444	0	186.951260	252.609200	314.312052	188.255263	253.323267	315.689579	RUBRRRLLRL	10	0	1753.737483
0	2.859432	0.953144	25.382907	0	181.257426	247.570551	319.266107	181.458455	245.154902	322.071664	RUBRRRLLLR	10	0	1440.864130
0	1.801158	0.600386	53.061290	0	181.257426	247.570551	319.266107	180.169220	246.026894	318.139530	RUBRRRLLLL	10	0	1226.792887
0	4.345096	1.448365	27.787382	0	161.477978	276.961215	320.035831	157.874952	280.112824	322.073570	RUBRRLRRRR	10	0	2782.926147
0	4.022670	1.340890	31.909537	0	161.477978	276.961215	320.035831	157.793619	275.298468	322.953176	RUBRRLRRRL	10	0	2651.189998
0	2.569815	0.675535	63.482662	0	166.232694	273.900719	314.429067	167.798043	271.747173	312.742834	RUBRRLRRLR	10	0	1465.564658
0	2.576901	0.675535	57.258356	0	166.232694	273.900719	314.429067	163.249820	274.065601	314.026148	RUBRRLRRLL	10	0	1210.325869
0	4.219034	1.406345	15.023432	0	168.822866	287.791870	316.806215	167.360596	291.756510	319.894454	RUBRRLRLRR	10	0	2610.022452
0	4.100194	1.366731	18.533952	0	168.822866	287.791870	316.806215	165.588456	291.291663	317.294255	RUBRRLRLRL	10	0	2190.113477
0	3.738815	1.139416	74.900000	0	174.865232	283.962761	310.481845	176.988903	281.184695	307.290728	RUBRRLRLLR	10	0	1350.295527
0	2.657536	0.885845	30.482102	0	174.865232	283.962761	310.481845	177.515268	284.514431	308.632333	RUBRRLRLLL	10	0	1276.193943
0	5.775264	0.950054	10.454918	0	173.895012	271.195744	322.137576	168.665391	270.858931	327.320974	RUBRRLLRRR	10	0	1885.473632
0	1.795534	0.598511	74.900000	0	173.895012	271.195744	322.137576	174.586828	269.484171	323.348528	RUBRRLLRRL	10	0	1267.960434
0	5.063740	0.950054	10.652510	0	174.636913	276.688836	321.585253	170.901485	279.767998	325.729052	RUBRRLLRLR	10	0	1490.265185
0	1.733897	0.577966	68.528114	0	174.636913	276.688836	321.585253	175.612624	278.455207	321.747342	RUBRRLLRLL	10	0	864.518478
0	4.662614	0.950054	14.785732	0	190.065673	271.137807	310.463495	193.368727	269.599978	305.518698	RUBRRLLLRR	10	0	2190.113477
0	1.544969	0.514990	74.900000	0	190.065673	271.137807	310.463495	190.760529	269.786930	311.650554	RUBRRLLLRL	10	0	1284.427453
0	2.445026	0.747062	38.257486	0	185.853772	275.799110	313.502716	185.229695	278.385888	314.758510	RUBRRLLLLR	10	0	897.452515
0	1.971353	0.657118	65.489401	0	185.853772	275.799110	313.502716	186.777481	276.235988	310.979890	RUBRRLLLLL	10	0	757.482857
0	5.685126	1.523619	19.586688	0	155.097549	248.078350	289.857126	151.278179	243.290519	292.969012	RUBRLRRRRR	10	0	4693.100308
0	3.929263	1.309754	40.237790	0	155.097549	248.078350	289.857126	151.261333	246.803085	287.213341	RUBRLRRRRL	10	0	3523.941986
0	5.306394	1.507233	52.395572	0	166.036445	250.431692	289.460226	171.905738	252.117080	288.226942	RUBRLRRRLR	10	0	4083.820619
0	1.519878	0.506626	74.613620	0	166.036445	250.431692	289.460226	165.824787	249.553906	291.328690	RUBRLRRRLL	10	0	2255.981551
0	4.942017	1.647339	25.856711	0	149.443391	259.536056	291.541317	144.310103	256.925871	291.840044	RUBRLRRLRR	10	0	3886.216395
0	3.504989	1.168330	51.669942	0	149.443391	259.536056	291.541317	146.843332	262.688120	291.389655	RUBRLRRLRL	10	0	3046.398445
0	2.513610	0.837870	74.567140	0	154.115794	260.564234	295.692507	155.234406	263.114844	296.813608	RUBRLRRLLR	10	0	3474.540930
0	4.488857	1.131033	34.613892	0	154.115794	260.564234	295.692507	150.441546	258.985922	299.831464	RUBRLRRLLL	10	0	3301.637234
0	5.845078	1.948359	19.709079	0	144.683098	263.967073	268.782400	139.279477	263.597954	263.711577	RUBRLRLRRR	10	0	5392.948599
0	3.676125	1.225375	43.632528	0	144.683098	263.967073	268.782400	141.126558	262.213643	270.779852	RUBRLRLRRL	10	0	4190.856240
0	4.395064	1.465021	26.837300	0	148.782166	269.271957	269.757180	146.272177	271.693390	265.155747	RUBRLRLRLR	10	0	4577.831177
0	2.891355	0.963785	61.298841	0	148.782166	269.271957	269.757180	147.123093	271.208232	272.460285	RUBRLRLRLL	10	0	3581.576551
0	4.777363	0.905952	32.401292	0	167.420729	264.200439	271.176814	172.808327	263.566880	272.735161	RUBRLRLLRR	10	0	3285.170215
0	3.152251	0.905952	74.900000	0	167.420729	264.200439	271.176814	167.258892	265.841581	267.152029	RUBRLRLLRL	10	0	2708.824564
0	3.511504	0.905952	27.752800	0	160.594119	260.801053	271.438964	157.238768	259.401206	269.129407	RUBRLRLLLR	10	0	1720.803446
0	2.001205	0.667068	70.853987	0	160.594119	260.801053	271.438964	160.990135	258.918256	273.057438	RUBRLRLLLL	10	0	1663.168881
0	4.950365	1.650122	22.052646	0	165.143589	298.755140	293.633286	161.566295	303.019042	295.514014	RUBRLLRRRR	10	0	4643.699252
0	4.081310	1.360437	31.328098	0	165.143589	298.755140	293.633286	165.702347	303.394784	292.524101	RUBRLLRRRL	10	0	4067.353600
0	3.601307	0.807900	64.099888	0	169.873956	292.016195	295.415370	173.578005	290.056644	295.063747	RUBRLLRRLR	10	0	2947.596334
0	3.489654	0.807900	67.019884	0	169.873956	292.016195	295.415370	168.271704	294.143525	299.185165	RUBRLLRRLL	10	0	2313.616117
0	4.647736	1.128082	32.298769	0	160.218734	283.280343	296.980181	156.273482	284.338896	301.345005	RUBRLLRLRR	10	0	3820.348321
0	3.205460	1.068487	74.900000	0	160.218734	283.280343	296.980181	161.678008	279.963363	298.106220	RUBRLLRLRL	10	0	2964.063352
0	4.530181	1.510060	25.613383	0	156.047109	286.914849	291.722446	152.328739	290.668341	291.671383	RUBRLLRLLR	10	0	3474.540930
0	3.604980	1.201660	37.105598	0	156.047109	286.914849	291.722446	152.172476	285.776278	290.289257	RUBRLLRLLL	10	0	3128.733539
0	6.150197	1.633297	23.696780	0	159.932208	289.267040	276.230801	153.083057	290.782131	274.394870	RUBRLLLRRR	10	0	4059.120091
0	3.588964	1.196321	60.789563	0	159.932208	289.267040	276.230801	160.407654	293.424492	276.359560	RUBRLLLRRL	10	0	3202.835122
0	2.550596	0.850199	72.766105	0	163.851528	283.966095	274.087674	165.730725	283.340679	271.368898	RUBRLLLRLR	10	0	2577.088415
0	4.023072	1.036440	37.689922	0	163.851528	283.966095	274.087674	159.407691	283.592560	272.300346	RUBRLLLRLL	10	0	2552.387887
0	4.413601	1.248282	17.274590	0	181.204546	280.891982	280.055941	185.419156	278.303046	281.802314	RUBRLLLLRR	10	0	3688.612172
0	2.188644	0.729548	74.900000	0	181.204546	280.891982	280.055941	181.125765	279.677655	277.307443	RUBRLLLLRL	10	0	2214.814005
0	3.364379	1.121460	18.015217	0	178.483730	289.094686	280.028977	179.515512	292.705163	281.423980	RUBRLLLLLR	10	0	2996.997390
0	2.675142	0.891714	36.150591	0	178.483730	289.094686	280.028977	179.370238	291.420145	277.724053	RUBRLLLLLL	10	0	1976.042235
0	6.118321	2.039440	30.775216	0	221.787177	257.404875	377.099566	226.310876	254.948368	383.152741	RUARLRRRRR	10	0	10588.292975
0	4.647788	1.549263	45.714337	0	221.787177	257.404875	377.099566	218.526191	255.116314	381.602219	RUARLRRRRL	10	0	9962.546268
0	6.024130	1.891852	28.990325	0	220.237792	265.329884	375.270960	217.018881	267.368670	382.501483	RUARLRRRLR	10	0	10242.485584
0	3.810839	1.270280	65.427396	0	220.237792	265.329884	375.270960	223.665576	268.114724	375.883187	RUARLRRRLL	10	0	8628.717759
0	5.560894	1.628384	32.746207	0	232.206792	263.148171	353.630378	238.134752	264.746100	356.191192	RUARLRRLRR	10	0	8636.951268
0	3.527350	1.175783	67.251994	0	232.206792	263.148171	353.630378	232.144282	265.168903	349.241732	RUARLRRLRL	10	0	7986.504033
0	5.402528	1.707884	34.854773	0	230.943868	255.253698	356.173053	234.711563	252.416685	361.291016	RUARLRRLLR	10	0	8480.514591
0	3.896875	1.298958	60.461110	0	230.943868	255.253698	356.173053	231.615788	252.209788	352.121742	RUARLRRLLL	10	0	7723.031735
0	4.210799	1.403600	34.973281	0	192.862164	249.357684	351.747252	188.013051	250.134932	351.705986	RUARLRLRRR	10	0	7171.386611
0	5.645907	1.881969	27.006064	0	192.862164	249.357684	351.747252	188.889006	244.109245	351.538595	RUARLRLRRL	10	0	6751.477636
0	4.465256	1.488419	32.748171	0	199.089175	252.583136	359.201960	197.075059	254.885840	364.364285	RUARLRLRLR	10	0	7945.336486
0	3.947807	1.315936	55.551159	0	199.089175	252.583136	359.201960	200.188142	248.987870	362.458047	RUARLRLRLL	10	0	5895.192667
0	4.184842	1.394947	44.700499	0	210.053418	244.848711	343.345014	214.130393	242.330221	342.210324	RUARLRLLRR	10	0	5961.060742
0	4.782872	1.499483	38.872264	0	210.053418	244.848711	343.345014	208.020783	239.840494	345.035178	RUARLRLLRL	10	0	5845.791612
0	3.437129	1.077333	51.881003	0	207.488946	251.729399	338.210323	209.565882	253.913663	334.972977	RUARLRLLLR	10	0	5631.720369
0	3.923947	1.077333	60.400989	0	207.488946	251.729399	338.210323	203.711245	249.914362	335.958596	RUARLRLLLL	10	0	4421.394501
0	5.810543	1.936848	25.454318	0	206.857097	289.811127	367.039171	206.502867	288.845830	375.243845	RUARLLRRRR	10	0	10118.982944
0	4.164223	1.388074	59.432477	0	206.857097	289.811127	367.039171	204.617996	294.020321	368.173503	RUARLLRRRL	10	0	7047.883971
0	4.819519	1.552224	24.943275	0	213.728588	289.157186	361.237014	217.487752	292.552634	364.221303	RUARLLRRLR	10	0	6183.365493
0	2.671668	0.890556	60.878725	0	213.728588	289.157186	361.237014	215.845716	286.905321	361.721414	RUARLLRRLL	10	0	5384.715090
0	5.025074	1.675025	26.990408	0	205.659701	299.419477	346.242219	205.698217	304.900052	348.785419	RUARLLRLRR	10	0	7558.361548
0	4.377612	1.459204	33.046612	0	205.659701	299.419477	346.242219	202.187611	302.788745	344.244305	RUARLLRLRL	10	0	7220.787667
0	4.923231	1.390040	37.345412	0	213.043995	292.538854	343.001404	217.850278	295.676240	343.204746	RUARLLRLLR	10	0	7171.386611
0	3.630729	1.210243	71.386780	0	213.043995	292.538854	343.001404	213.433276	289.614318	339.280737	RUARLLRLLL	10	0	6224.533040
0	4.478715	1.492905	32.633773	0	186.871948	277.605260	359.554870	187.208883	276.163547	365.690652	RUARLLLRRR	10	0	8414.646517
0	4.347453	1.449151	44.996434	0	186.871948	277.605260	359.554870	184.135124	281.172870	362.425326	RUARLLLRRL	10	0	6611.507978
0	5.844117	1.948039	21.836594	0	182.148627	272.311312	352.173035	175.506033	271.061047	353.249151	RUARLLLRLR	10	0	7229.021176
0	3.287381	1.095794	48.767738	0	182.148627	272.311312	352.173035	181.475705	268.573834	351.526101	RUARLLLRLL	10	0	6356.269189
0	4.580557	1.526852	32.907161	0	184.426939	288.751089	342.931162	183.525860	294.015589	342.785537	RUARLLLLRR	10	0	7607.762604
0	5.495172	1.803403	32.257369	0	184.426939	288.751089	342.931162	178.307694	290.454735	343.977065	RUARLLLLRL	10	0	6455.071301
0	4.124497	1.181857	62.763442	0	188.777538	281.447859	337.352151	192.237052	279.641820	333.907142	RUARLLLLLR	10	0	5755.223009
0	3.416030	1.138677	59.228440	0	188.777538	281.447859	337.352151	185.619870	279.087290	336.648008	RUARLLLLLL	10	0	3812.114811
0	4.396100	1.465367	23.838345	0	236.107265	277.551210	290.904616	238.000555	277.711094	285.071604	RUARRRRRRR	10	0	2684.124036
0	3.029049	1.009683	66.194417	0	236.107265	277.551210	290.904616	238.682541	279.705846	292.249947	RUARRRRRRL	10	0	1720.803446
0	2.569718	0.542496	38.847548	0	233.697241	274.585822	294.990462	234.050994	272.950222	291.944947	RUARRRRRLR	10	0	1029.188664
0	1.948164	0.542496	74.900000	0	233.697241	274.585822	294.990462	235.258361	274.170931	296.947764	RUARRRRRLL	10	0	971.554099
0	3.327734	0.979303	21.338227	0	220.914253	272.535170	298.702677	217.361130	271.428020	300.051795	RUARRRRLRR	10	0	1309.127981
0	1.870339	0.623446	74.900000	0	220.914253	272.535170	298.702677	220.324850	273.319282	296.316151	RUARRRRLRL	10	0	848.051459
0	3.353426	0.965151	17.723652	0	224.136772	271.337496	295.143577	224.176023	270.493773	290.466012	RUARRRRLLR	10	0	1226.792887
0	1.423452	0.474484	74.900000	0	224.136772	271.337496	295.143577	223.561057	269.833682	295.638617	RUARRRRLLL	10	0	880.985496
0	4.199766	1.203370	12.543387	0	229.024739	289.565040	319.415816	229.993567	293.582428	322.636723	RUARRRLRRR	10	0	1934.874688
0	2.101880	0.700627	45.901828	0	229.024739	289.565040	319.415816	229.845830	291.620714	318.125546	RUARRRLRRL	10	0	1169.158322
0	3.272005	0.934729	56.057358	0	224.278054	284.011295	318.352163	221.661690	281.462777	316.997583	RUARRRLRLR	10	0	1440.864130
0	1.263046	0.421015	71.959171	0	224.278054	284.011295	318.352163	224.340028	283.804715	320.137071	RUARRRLRLL	10	0	798.650403
0	2.922728	0.974243	34.779809	0	235.602286	282.917567	313.853569	237.453297	285.673522	312.905930	RUARRRLLRR	10	0	1325.594999
0	2.289172	0.763057	57.518573	0	235.602286	282.917567	313.853569	237.511012	281.261332	312.798472	RUARRRLLRL	10	0	1144.457794
0	3.327415	0.995381	16.392931	0	234.541828	282.564273	319.079718	236.555866	284.474461	322.401677	RUARRRLLLR	10	0	1284.427453
0	1.309693	0.436564	74.900000	0	234.541828	282.564273	319.079718	234.883891	281.221337	319.866706	RUARRRLLLL	10	0	922.153043
0	4.408990	1.469663	15.923459	0	242.753075	268.617938	325.499158	247.205641	268.842050	328.638108	RUARRLRRRR	10	0	2494.753322
0	2.269148	0.756383	74.900000	0	242.753075	268.617938	325.499158	241.919616	270.836601	326.941726	RUARRLRRRL	10	0	1333.828509
0	2.366624	0.771259	35.352075	0	240.884855	267.415849	319.343631	243.187867	266.203152	318.218099	RUARRLRRLR	10	0	1243.259906
0	1.708204	0.569401	54.871809	0	240.884855	267.415849	319.343631	241.257940	269.006266	317.946719	RUARRLRRLL	10	0	1218.559378
0	2.835271	0.945090	33.801525	0	237.770171	256.817123	321.921037	240.685983	255.363905	322.615309	RUARRLRLRR	10	0	1654.935372
0	3.377786	1.125929	33.965356	0	237.770171	256.817123	321.921037	237.454960	252.899797	322.257384	RUARRLRLRL	10	0	1383.229564
0	2.272248	0.491556	74.900000	0	235.230885	261.189090	323.245037	232.730330	261.925276	323.830682	RUARRLRLLR	10	0	1053.889192
0	2.328422	0.491556	53.901357	0	235.230885	261.189090	323.245037	237.216328	260.654795	325.418063	RUARRLRLLL	10	0	889.219006
0	2.851280	0.925875	25.529870	0	219.736213	260.997376	311.272459	216.810149	260.093162	309.685113	RUARRLLRRR	10	0	1407.930092
0	1.796807	0.598936	69.322876	0	219.736213	260.997376	311.272459	218.923328	262.441626	312.843475	RUARRLLRRL	10	0	1029.188664
0	1.692598	0.564199	33.241763	0	224.054712	257.200545	313.201536	223.916588	255.858788	314.967076	RUARRLLRLR	10	0	963.320590
0	2.834432	0.928405	19.453260	0	224.054712	257.200545	313.201536	225.319784	254.146414	313.228748	RUARRLLRLL	10	0	946.853571
0	3.566582	1.126799	32.778433	0	226.147768	261.132505	300.378952	227.822807	260.569747	295.766395	RUARRLLLRR	10	0	1350.295527
0	2.772032	0.924011	55.874356	0	226.147768	261.132505	300.378952	223.224892	260.743271	298.754907	RUARRLLLRL	10	0	1136.224285
0	2.489787	0.790214	31.608674	0	229.605564	260.979332	305.821589	231.440005	258.734266	306.022953	RUARRLLLLR	10	0	988.021117
0	1.736020	0.578673	64.424596	0	229.605564	260.979332	305.821589	231.031338	262.407599	305.620953	RUARRLLLLL	10	0	823.350931
0	5.973976	1.991325	7.614186	0	244.848678	197.669025	236.250832	249.015635	194.228558	230.863356	RUCRLRRRRRR	11	0	4610.765215
0	2.022532	0.674177	70.158760	0	244.848678	197.669025	236.250832	243.475730	195.880385	235.402001	RUCRLRRRRRL	11	0	1918.407670
0	3.134733	1.044911	17.461181	0	243.869591	200.674469	245.430720	247.234297	199.778240	246.796059	RUCRLRRRRLR	11	0	2428.885247
0	1.707780	0.569260	51.713683	0	243.869591	200.674469	245.430720	243.807745	199.158304	247.011089	RUCRLRRRRLL	11	0	1704.336428
0	4.421478	1.220170	18.407452	0	232.698163	218.215370	245.806292	232.061585	223.330803	245.632392	RUCRLRRRLRR	11	0	2083.077856
0	2.937987	0.979329	32.140052	0	232.698163	218.215370	245.806292	230.470225	220.180549	247.897935	RUCRLRRRLRL	11	0	1860.773105
0	2.573363	0.758213	33.412066	0	235.182495	210.866796	241.294708	236.586254	210.690889	238.052501	RUCRLRRRLLR	11	0	1523.199223
0	1.825720	0.608573	71.974047	0	235.182495	210.866796	241.294708	233.692278	209.346568	241.235103	RUCRLRRRLLL	11	0	1243.259906
0	3.308152	1.102717	37.540639	0	229.135692	198.114546	252.367381	228.565439	195.072278	249.545872	RUCRLRRLRRR	11	0	1391.463074
0	2.813500	0.937833	54.352643	0	229.135692	198.114546	252.367381	232.267993	197.279466	252.990898	RUCRLRRLRRL	11	0	1226.792887
0	3.842421	1.117151	17.868971	0	225.706099	197.948104	256.265613	223.098271	194.377152	257.158331	RUCRLRRLRLR	11	0	1589.067297
0	1.856434	0.618811	74.900000	0	225.706099	197.948104	256.265613	227.120583	197.358588	258.139187	RUCRLRRLRLL	11	0	1020.955155
0	3.224640	0.724877	27.868349	0	222.051895	209.703042	254.593499	221.244209	213.372152	254.805773	RUCRLRRLLRR	11	0	1259.726925
0	2.261974	0.724877	74.900000	0	222.051895	209.703042	254.593499	219.835679	208.575868	255.673775	RUCRLRRLLRL	11	0	839.817950
0	1.406409	0.468803	74.900000	0	223.079346	204.942213	251.584378	223.528963	205.366116	249.723242	RUCRLRRLLLR	11	0	724.548819
0	3.324048	0.724877	25.190201	0	223.079346	204.942213	251.584378	221.332665	201.558431	250.693156	RUCRLRRLLLL	11	0	716.315310
0	3.248287	1.082762	30.081382	0	243.072122	203.526472	272.504718	245.695905	202.696585	275.694059	RUCRLRLRRRR	11	0	1877.240123
0	3.965255	1.321752	30.219715	0	243.072122	203.526472	272.504718	247.090585	201.651367	270.896379	RUCRLRLRRRL	11	0	1531.432732
0	2.884745	0.901421	29.382638	0	237.477402	202.663248	269.130941	236.034493	199.631715	268.862980	RUCRLRLRRLR	11	0	1267.960434
0	1.838204	0.612735	65.800510	0	237.477402	202.663248	269.130941	238.954134	202.284103	267.284718	RUCRLRLRRLL	11	0	1070.356211
0	3.257022	1.016725	15.591794	0	234.580921	206.490443	278.371332	236.980918	205.097586	281.548940	RUCRLRLRLRR	11	0	1984.275744
0	1.762277	0.587426	71.832937	0	234.580921	206.490443	278.371332	233.837441	207.710139	280.181530	RUCRLRLRLRL	11	0	1037.422173
0	3.509083	1.016725	27.757299	0	229.577447	204.881327	273.160915	227.956345	201.126327	273.343463	RUCRLRLRLLR	11	0	1333.828509
0	2.065330	0.688443	74.900000	0	229.577447	204.881327	273.160915	227.790506	206.190517	272.001939	RUCRLRLRLLL	11	0	1086.823229
0	4.498183	0.862256	8.274821	0	230.222561	225.503607	263.877262	229.546303	230.530533	262.235577	RUCRLRLLRRR	11	0	1160.924813
0	1.343180	0.447727	74.900000	0	230.222561	225.503607	263.877262	228.897172	225.303419	262.884131	RUCRLRLLRRL	11	0	559.878633
0	3.282874	0.862256	49.091744	0	234.911036	220.154736	264.195448	237.562948	217.647944	265.615228	RUCRLRLLRLR	11	0	806.883913
0	1.683312	0.561104	74.900000	0	234.911036	220.154736	264.195448	234.779095	218.335496	263.305926	RUCRLRLLRLL	11	0	601.046180
0	3.483983	0.755273	20.264430	0	227.890454	223.962355	269.004687	226.830939	227.874080	268.642812	RUCRLRLLLRR	11	0	988.021117
0	1.846065	0.615355	74.900000	0	227.890454	223.962355	269.004687	225.960003	223.195369	268.310811	RUCRLRLLLRL	11	0	650.447236
0	2.874260	0.755273	28.262919	0	232.011462	220.523811	273.026357	234.786469	219.510205	274.966835	RUCRLRLLLLR	11	0	806.883913
0	1.407721	0.469240	65.024665	0	232.011462	220.523811	273.026357	231.285890	220.985891	274.739271	RUCRLRLLLLL	11	0	666.914254
0	3.804421	1.268140	23.708023	0	196.342651	197.918661	279.758064	192.697019	195.859768	281.557696	RUCRLLRRRRR	11	0	1440.864130
0	2.690649	0.896883	40.561120	0	196.342651	197.918661	279.758064	196.205590	194.832242	279.083597	RUCRLLRRRRL	11	0	1259.726925
0	2.400536	0.800179	34.240339	0	199.953269	200.244059	281.603951	201.358628	198.083102	282.942370	RUCRLLRRRLR	11	0	988.021117
0	1.901093	0.633698	54.290169	0	199.953269	200.244059	281.603951	198.684342	200.264531	283.830942	RUCRLLRRRLL	11	0	864.518478
0	3.285159	0.809227	24.508362	0	199.763806	212.694882	275.917058	200.459936	216.284698	274.515524	RUCRLLRRLRR	11	0	996.254627
0	1.963075	0.654358	74.900000	0	199.763806	212.694882	275.917058	198.124695	213.105686	277.809325	RUCRLLRRLRL	11	0	691.614782
0	1.225438	0.408479	74.900000	0	198.656284	208.525896	275.055564	198.709511	208.841730	273.349460	RUCRLLRRLLR	11	0	518.711087
0	2.397585	0.506157	29.881441	0	198.656284	208.525896	275.055564	196.305760	207.042309	275.430173	RUCRLLRRLLL	11	0	502.244068
0	3.217675	1.072558	26.056434	0	206.612746	195.390522	269.068046	206.877647	192.154313	266.763328	RUCRLLRLRRR	11	0	1317.361490
0	2.845396	0.948465	30.847176	0	206.612746	195.390522	269.068046	204.922486	192.661410	270.098892	RUCRLLRLRRL	11	0	1276.193943
0	2.245272	0.748424	30.804085	0	209.734712	198.306435	271.368314	210.450351	196.568623	273.601941	RUCRLLRLRLR	11	0	864.518478
0	1.659144	0.553048	46.092606	0	209.734712	198.306435	271.368314	211.389342	197.589801	270.508117	RUCRLLRLRLL	11	0	831.584441
0	3.889107	0.927558	11.466501	0	209.148225	211.307508	264.826291	209.243033	215.800898	264.076103	RUCRLLRLLRR	11	0	1004.488136
0	1.194555	0.398185	74.900000	0	209.148225	211.307508	264.826291	210.289266	211.263758	263.848551	RUCRLLRLLRL	11	2	650.447236
0	1.284386	0.408526	70.921778	0	207.171440	206.289143	265.365604	205.882174	206.870037	265.971087	RUCRLLRLLLR	11	0	477.543540
0	1.894549	0.408526	49.805580	0	207.171440	206.289143	265.365604	207.165086	204.520152	263.743807	RUCRLLRLLLL	11	0	370.507919
0	3.141741	1.047247	37.262792	0	216.586232	203.836520	286.502447	214.878210	201.137206	288.701468	RUCRLLLRRRR	11	0	1119.757266
0	2.625660	0.875220	46.873438	0	216.586232	203.836520	286.502447	218.950258	203.119690	288.719246	RUCRLLLRRRL	11	0	1111.523757
0	2.696710	0.898903	16.558096	0	216.701130	203.288341	282.296001	218.134964	200.498719	282.009981	RUCRLLLRRLR	11	0	864.518478
0	1.392591	0.464197	71.793998	0	216.701130	203.288341	282.296001	215.292809	202.536939	281.928420	RUCRLLLRRLL	11	0	502.244068
0	2.328015	0.654446	45.006767	0	219.784634	213.174028	281.330219	221.686570	211.930733	283.150763	RUCRLLLRLRR	11	0	625.746708
0	2.260861	0.654446	59.852189	0	219.784634	213.174028	281.330219	220.458280	215.723167	281.373131	RUCRLLLRLRL	11	0	526.944596
0	2.402669	0.606498	29.453793	0	218.118182	213.326503	277.285667	218.058006	215.524934	275.158497	RUCRLLLRLLR	11	0	510.477577
0	1.406370	0.468790	74.900000	0	218.118182	213.326503	277.285667	218.194539	212.100996	275.953557	RUCRLLLRLLL	11	0	428.142484
0	2.936838	0.630360	22.497582	0	212.267243	225.032828	274.345395	213.028722	227.532517	271.632878	RUCRLLLLRRR	11	0	963.320590
0	2.105083	0.630360	54.208471	0	212.267243	225.032828	274.345395	210.285021	226.479437	274.441003	RUCRLLLLRRL	11	0	633.980217
0	2.273788	0.630360	20.257406	0	214.336137	223.439132	277.262660	216.027769	225.359131	276.409770	RUCRLLLLRLR	11	0	378.741428
0	0.919091	0.306364	73.953533	0	214.336137	223.439132	277.262660	214.377292	223.673235	278.542962	RUCRLLLLRLL	11	2	337.573882
0	2.842098	0.630360	38.086952	0	208.723796	215.187456	281.654863	207.480431	212.349397	283.097533	RUCRLLLLLRR	11	0	535.178105
0	1.908400	0.630360	74.900000	0	208.723796	215.187456	281.654863	207.160649	216.719238	281.158234	RUCRLLLLLRL	11	0	494.010559
0	2.557730	0.615301	27.381237	0	211.139453	215.298275	283.396844	210.956399	213.015329	285.738107	RUCRLLLLLLR	11	0	362.274410
0	1.294923	0.431641	74.900000	0	211.139453	215.298275	283.396844	211.775473	216.375527	284.433266	RUCRLLLLLLL	11	0	329.340372
0	6.716300	2.238767	10.959414	0	229.151710	195.445133	214.672215	233.887543	192.471060	207.953578	RUCLLRRRRRR	11	0	6619.741487
0	3.595914	1.198638	32.661692	0	229.151710	195.445133	214.672215	232.863427	193.493923	214.582535	RUCLLRRRRRL	11	0	4355.526426
0	3.499095	1.166365	20.363934	0	224.487341	203.181791	221.801567	226.726690	206.169854	223.818603	RUCLLRRRRLR	11	0	3169.901085
0	2.398630	0.799543	74.900000	0	224.487341	203.181791	221.801567	222.754023	205.375681	221.686612	RUCLLRRRRLL	11	0	2272.448570
0	3.858555	0.774968	24.077491	0	214.135971	204.769084	235.027115	215.073036	208.673416	237.516554	RUCLLRRRLRR	11	0	2889.961769
0	2.924875	0.774968	55.164203	0	214.135971	204.769084	235.027115	211.127220	206.066820	236.189424	RUCLLRRRLRL	11	0	2453.585775
0	3.270541	0.774968	42.675266	0	215.096250	197.186269	232.850925	213.292401	194.749451	235.686239	RUCLLRRRLLR	11	0	2708.824564
0	3.203376	0.774968	46.671463	0	215.096250	197.186269	232.850925	217.506313	194.477896	231.745060	RUCLLRRRLLL	11	0	2577.088415
0	5.512826	1.837609	9.127116	0	209.819129	188.241478	209.234097	213.995246	186.633002	203.579298	RUCLLRRLRRR	11	0	5681.121425
0	1.920039	0.640013	67.973984	0	209.819129	188.241478	209.234097	210.607702	186.267600	210.097390	RUCLLRRLRRL	11	0	2791.159657
0	5.607402	1.706418	8.469844	0	201.142832	187.483638	210.584875	197.906876	182.955281	206.378376	RUCLLRRLRLR	11	0	4199.089749
0	2.111515	0.703838	74.900000	0	201.142832	187.483638	210.584875	199.680058	189.044075	209.089649	RUCLLRRLRLL	11	0	2124.245402
0	6.124741	1.873421	8.838512	0	191.280787	186.661510	219.085866	186.667930	181.914447	215.795823	RUCLLRRLLRR	11	0	4553.130650
0	2.071494	0.690498	74.900000	0	191.280787	186.661510	219.085866	189.285876	187.946487	219.642212	RUCLLRRLLRL	11	0	2074.844347
0	2.530612	0.677677	74.900000	0	197.949717	189.513434	224.541259	198.312560	190.982248	227.645313	RUCLLRRLLLR	11	0	2717.058073
0	3.096637	0.677677	39.966214	0	197.949717	189.513434	224.541259	199.446263	186.235449	224.839405	RUCLLRRLLLL	11	0	2585.321924
0	4.155181	1.385060	27.120488	0	172.844380	189.079355	234.362768	171.965407	186.314789	229.607737	RUCLLRLRRRR	11	0	4314.358879
0	4.913804	1.637935	25.280371	0	172.844380	189.079355	234.362768	167.994155	186.316958	232.770727	RUCLLRLRRRL	11	0	3894.449905
0	3.263452	0.844889	40.659118	0	179.514212	191.367914	240.060718	179.628755	187.684566	241.227314	RUCLLRLRRLR	11	0	2889.961769
0	2.636633	0.844889	74.900000	0	179.514212	191.367914	240.060718	182.231122	192.649538	239.255307	RUCLLRLRRLL	11	0	2519.453849
0	4.718610	1.572870	31.831196	0	167.189960	197.568164	249.651053	162.394566	195.176770	248.114956	RUCLLRLRLRR	11	0	3351.038290
0	3.274089	1.091363	50.315159	0	167.189960	197.568164	249.651053	164.928901	199.778709	252.273219	RUCLLRLRLRL	11	0	3309.870743
0	4.140441	1.377939	26.310392	0	170.314952	195.097347	252.847332	167.197071	194.667131	257.333321	RUCLLRLRLLR	11	0	2642.956489
0	2.466237	0.822079	55.742601	0	170.314952	195.097347	252.847332	170.272016	192.225190	253.031583	RUCLLRLRLLL	11	0	2379.484191
0	4.395101	1.152180	19.080614	0	183.470984	203.550237	261.852617	181.381117	200.473721	266.173465	RUCLLRLLRRR	11	0	3910.916923
0	2.873215	0.957738	58.693682	0	183.470984	203.550237	261.852617	180.445180	204.922948	262.386391	RUCLLRLLRRL	11	0	2288.915589
0	4.088634	1.152180	21.135239	0	189.694436	210.460709	258.349526	193.087013	213.785973	258.858962	RUCLLRLLRLR	11	0	3276.936706
0	1.762179	0.587393	74.638379	0	189.694436	210.460709	258.349526	188.434053	211.878165	257.380150	RUCLLRLLRLL	11	0	1893.707142
0	3.655877	1.195242	31.577728	0	191.214944	195.064231	255.584105	189.790044	192.257701	259.107350	RUCLLRLLLRR	11	0	2749.992110
0	3.408279	1.136093	40.993010	0	191.214944	195.064231	255.584105	192.668827	191.500077	254.368645	RUCLLRLLLRL	11	0	2354.783663
0	2.837419	0.936081	29.995058	0	194.675403	200.664720	252.201006	197.769851	201.613647	253.045707	RUCLLRLLLLR	11	0	2000.742763
0	2.007243	0.669081	62.258708	0	194.675403	200.664720	252.201006	195.124508	201.108923	249.439870	RUCLLRLLLLL	11	0	1794.905030
0	5.798904	1.932968	11.147499	0	145.360596	217.097284	237.738157	139.030226	216.729173	234.856763	RUCLLLRRRRR	11	0	4511.963103
0	3.608083	1.202694	30.550381	0	145.360596	217.097284	237.738157	141.655761	215.492997	239.192148	RUCLLLRRRRL	11	0	2758.225620
0	4.029990	1.036111	74.900000	0	153.472233	222.211468	239.366040	157.664585	224.330807	239.172767	RUCLLLRRRLR	11	0	1992.509254
0	2.208446	0.736149	27.433968	0	153.472233	222.211468	239.366040	152.267340	224.372881	240.241624	RUCLLLRRRLL	11	0	1646.701862
0	5.371265	0.885929	8.210754	0	157.092919	214.242264	246.549696	151.444867	211.905902	248.231859	RUCLLLRRLRR	11	0	2420.651738
0	2.564815	0.854938	30.162980	0	157.092919	214.242264	246.549696	155.693466	211.653930	247.209818	RUCLLLRRLRL	11	0	1440.864130
0	2.920379	0.885929	54.259506	0	163.619285	217.864123	249.660148	167.005184	218.106709	250.002812	RUCLLLRRLLR	11	0	1959.575216
0	3.088705	0.885929	62.671429	0	163.619285	217.864123	249.660148	165.626279	220.854797	249.571874	RUCLLLRRLLL	11	0	1836.072577
0	3.989153	1.172314	74.900000	0	166.291813	202.025018	227.330204	170.313463	204.310123	227.944434	RUCLLLRLRRR	11	0	2700.591054
0	5.422690	1.172314	49.210862	0	166.291813	202.025018	227.330204	165.593858	196.798182	223.053138	RUCLLLRLRRL	11	0	2544.154377
0	6.840862	2.087757	10.951901	0	156.198583	199.139432	226.004779	151.135769	193.715178	222.412037	RUCLLLRLRLR	11	0	2873.494750
0	2.848781	0.949594	61.025125	0	156.198583	199.139432	226.004779	153.240029	200.600143	225.525945	RUCLLLRLRLL	11	0	1498.498695
0	4.268544	1.422848	20.603562	0	152.677405	202.454541	234.371953	147.751617	201.821760	233.945180	RUCLLLRLLRR	11	0	2132.478912
0	4.838687	1.612896	18.606003	0	152.677405	202.454541	234.371953	148.842951	198.425106	233.204124	RUCLLLRLLRL	11	0	2074.844347
0	3.708795	0.825329	74.900000	0	160.059777	204.484571	238.676595	163.444300	205.846247	241.523409	RUCLLLRLLLR	11	0	1440.864130
0	1.146339	0.382113	74.900000	0	160.059777	204.484571	238.676595	161.127427	203.700327	238.455305	RUCLLLRLLLL	11	2	872.751987
0	5.542148	1.847383	19.384582	0	209.697078	241.722045	241.620132	213.849425	246.570870	242.862574	RUCLLLLRRRR	11	0	4330.825898
0	3.635357	1.211786	44.459608	0	209.697078	241.722045	241.620132	213.788773	240.649017	241.975237	RUCLLLLRRRL	11	0	3128.733539
0	2.541646	0.847215	41.495045	0	201.580346	238.374855	244.879629	201.498026	236.885277	248.017232	RUCLLLLRRLR	11	0	2264.215061
0	3.234940	1.078313	53.564967	0	201.580346	238.374855	244.879629	198.073755	239.198636	246.254784	RUCLLLLRRLL	11	0	2255.981551
0	4.103850	0.790973	46.059032	0	194.706775	239.192211	237.989960	190.081665	238.315326	239.049976	RUCLLLLRLRR	11	0	1029.188664
0	0.520883	0.173628	70.898931	0	194.706775	239.192211	237.989960	194.838880	239.433845	238.653235	RUCLLLLRLRL	11	2	444.609503
0	5.356844	0.790973	6.845767	0	202.317861	238.588663	235.352292	208.145940	240.759168	234.620330	RUCLLLLRLLR	11	0	1103.290248
0	2.168869	0.722956	66.554662	0	202.317861	238.588663	235.352292	202.181414	240.622965	233.518352	RUCLLLLRLLL	11	0	354.040900
0	3.796052	1.152447	18.377835	0	192.926509	216.830113	229.397317	192.246079	213.323502	226.193303	RUCLLLLLRRR	11	0	1424.397111
0	1.649501	0.549834	74.900000	0	192.926509	216.830113	229.397317	191.312429	216.533317	230.626955	RUCLLLLLRRL	11	0	1045.655683
0	4.394633	1.213240	5.624679	0	199.814680	219.684707	229.108485	204.688808	218.905859	227.416864	RUCLLLLLRLR	11	0	1160.924813
0	0.789872	0.263291	74.900000	0	199.814680	219.684707	229.108485	199.793504	220.051884	228.073921	RUCLLLLLRLL	11	2	633.980217
0	2.491563	0.830521	56.043651	0	194.480414	224.623079	241.178806	191.791026	225.368292	242.171173	RUCLLLLLLRR	11	0	1185.625341
0	1.787672	0.595891	36.256376	0	194.480414	224.623079	241.178806	193.678571	223.486751	243.081477	RUCLLLLLLRL	11	0	1020.955155
0	5.651962	0.838800	3.149893	0	200.305106	225.032338	236.759898	206.770650	226.106300	235.895939	RUCLLLLLLLR	11	0	1193.858850
0	0.762356	0.254119	67.362972	0	200.305106	225.032338	236.759898	200.739314	224.256903	236.793439	RUCLLLLLLLL	11	2	526.944596
0	4.255142	1.418381	20.822388	0	138.175915	236.359481	256.136756	133.566419	235.283804	254.309590	RUCLRRRRRRR	11	0	2272.448570
0	3.453663	1.151221	34.576388	0	138.175915	236.359481	256.136756	135.153436	239.015688	255.909284	RUCLRRRRRRL	11	0	1753.737483
0	3.930072	0.985057	20.402071	0	142.672165	234.066986	261.291721	139.101806	232.117804	263.879510	RUCLRRRRRLR	11	0	1654.935372
0	2.063697	0.687899	74.900000	0	142.672165	234.066986	261.291721	144.010016	234.294165	263.726640	RUCLRRRRRLL	11	0	1169.158322
0	4.576018	1.525339	24.236269	0	142.392153	227.673659	254.533157	138.565649	223.979195	255.071680	RUCLRRRRLRR	11	0	1844.306086
0	3.647843	1.215948	32.277625	0	142.392153	227.673659	254.533157	139.029736	227.456047	251.351376	RUCLRRRRLRL	11	0	1778.438011
0	3.206668	0.781276	64.017666	0	149.687611	228.612434	257.879916	153.404837	228.808040	258.324085	RUCLRRRRLLR	11	0	1704.336428
0	2.953838	0.781276	60.957842	0	149.687611	228.612434	257.879916	147.754339	226.005435	259.295038	RUCLRRRRLLL	11	0	1300.894471
0	3.921559	1.307186	18.803328	0	142.088608	246.157818	246.552193	137.799700	247.738255	246.351118	RUCLRRRLRRR	11	0	1663.168881
0	2.643149	0.881050	29.528518	0	142.088608	246.157818	246.552193	140.840920	248.547752	244.721112	RUCLRRRLRRL	11	0	1613.767825
0	5.093274	1.697758	9.132729	0	140.159270	241.740672	244.252079	135.057340	241.663070	240.526358	RUCLRRRLRLR	11	0	1852.539595
0	2.389983	0.796661	28.795647	0	140.159270	241.740672	244.252079	137.852524	240.224150	243.779095	RUCLRRRLRLL	11	0	1300.894471
0	4.182834	1.116232	27.211459	0	163.034054	242.388348	248.778924	167.268052	241.257771	251.404497	RUCLRRRLLRR	11	0	1729.036956
0	2.280005	0.760002	51.657580	0	163.034054	242.388348	248.778924	164.626272	244.378994	247.851296	RUCLRRRLLRL	11	0	1127.990776
0	2.400834	0.628184	54.356019	0	158.461158	240.005316	247.064123	159.494086	237.916233	248.965430	RUCLRRRLLLR	11	0	946.853571
0	1.517189	0.505730	74.900000	0	158.461158	240.005316	247.064123	157.128123	239.189907	246.047168	RUCLRRRLLLL	11	0	543.411615
0	4.857913	1.073205	9.452568	0	190.628530	250.732438	259.014237	196.083785	252.061423	258.084621	RUCLRRLRRRR	11	0	2099.544875
0	1.693006	0.564335	66.535695	0	190.628530	250.732438	259.014237	191.558797	248.992134	259.100145	RUCLRRLRRRL	11	0	1078.589720
0	1.908496	0.542311	43.958798	0	184.470460	250.412774	262.384373	184.801360	252.079726	264.145128	RUCLRRLRRLR	11	0	1078.589720
0	1.994534	0.542311	74.900000	0	184.470460	250.412774	262.384373	183.446794	248.560569	263.567436	RUCLRRLRRLL	11	0	905.686024
0	3.085417	0.903979	19.493491	0	174.532191	254.856202	255.202486	171.720694	256.428204	253.237354	RUCLRRLRLRR	11	0	1193.858850
0	1.526582	0.508861	73.491264	0	174.532191	254.856202	255.202486	175.170295	256.403917	255.945021	RUCLRRLRLRL	11	0	839.817950
0	2.997388	0.743736	18.869499	0	179.004676	252.389181	254.558852	181.926442	253.528054	252.666220	RUCLRRLRLLR	11	0	905.686024
0	1.521234	0.507078	74.900000	0	179.004676	252.389181	254.558852	178.896250	250.936018	253.319088	RUCLRRLRLLL	11	0	633.980217
0	4.275761	1.073205	31.556704	0	151.990620	249.667410	258.063517	147.295548	248.513387	259.560463	RUCLRRLLRRR	11	0	1399.696583
0	4.654167	1.073205	30.300469	0	151.990620	249.667410	258.063517	147.967211	252.249829	254.914654	RUCLRRLLRRL	11	0	1333.828509
0	2.814660	0.782489	16.840319	0	159.076396	251.055436	257.613783	158.239171	253.396595	254.988270	RUCLRRLLRLR	11	0	988.021117
0	1.081389	0.360463	74.900000	0	159.076396	251.055436	257.613783	159.856785	251.837640	258.358714	RUCLRRLLRLL	11	2	749.249347
0	4.665520	1.073205	10.546852	0	156.318306	242.197544	268.137397	151.085983	241.393526	269.679938	RUCLRRLLLRR	11	0	1317.361490
0	2.468300	0.822767	29.914375	0	156.318306	242.197544	268.137397	154.695488	240.435643	270.093249	RUCLRRLLLRL	11	0	913.919534
0	2.011597	0.652453	67.638981	0	163.392360	243.951170	268.036457	164.902083	245.648480	268.755207	RUCLRRLLLLR	11	0	889.219006
0	2.076665	0.652453	74.900000	0	163.392360	243.951170	268.036457	165.649396	243.105024	267.746224	RUCLRRLLLLL	11	0	864.518478
0	4.488722	1.496241	12.352570	0	154.778553	213.948437	276.853776	149.698931	212.790819	276.222726	RUCLRLRRRRR	11	0	1967.808726
0	1.690415	0.563472	68.420291	0	154.778553	213.948437	276.853776	154.269872	213.903308	279.186238	RUCLRLRRRRL	11	0	1202.092360
0	3.495012	1.165004	25.189479	0	158.820147	210.707933	278.061266	157.209735	206.983584	277.583818	RUCLRLRRRLR	11	0	1679.635900
0	2.550161	0.850054	41.664896	0	158.820147	210.707933	278.061266	158.684267	209.218056	281.209944	RUCLRLRRRLL	11	0	1473.798167
0	5.036806	1.232794	11.529127	0	157.237847	217.154197	268.994121	152.041655	214.730413	267.428051	RUCLRLRRLRR	11	0	1564.366769
0	1.658116	0.552705	74.900000	0	157.237847	217.154197	268.994121	156.533026	218.780884	268.047695	RUCLRLRRLRL	11	0	996.254627
0	2.231148	0.471020	74.900000	0	162.882112	217.696824	269.135781	164.871065	219.183601	268.182956	RUCLRLRRLLR	11	0	979.787608
0	2.231148	0.471020	72.384117	0	162.882112	217.696824	269.135781	162.337341	215.154798	269.274906	RUCLRLRRLLL	11	0	864.518478
0	4.258455	1.003958	16.838643	0	174.822915	212.319217	279.898558	172.636886	208.142511	281.813644	RUCLRLRLRRR	11	0	1679.635900
0	1.924433	0.641478	74.900000	0	174.822915	212.319217	279.898558	176.810589	211.292373	279.677687	RUCLRLRLRRL	11	0	1103.290248
0	2.771493	0.626790	29.657870	0	174.754975	216.628050	280.653416	172.252985	215.607019	282.826012	RUCLRLRLRLR	11	0	872.751987
0	1.697576	0.565859	74.900000	0	174.754975	216.628050	280.653416	176.187997	216.983626	282.269143	RUCLRLRLRLL	11	0	716.315310
0	4.799242	1.003958	15.615894	0	187.196514	226.433385	272.633654	191.332723	229.793364	270.535748	RUCLRLRLLRR	11	0	1333.828509
0	1.834148	0.611383	74.900000	0	187.196514	226.433385	272.633654	188.533675	225.439020	274.276699	RUCLRLRLLRL	11	0	946.853571
0	2.010385	0.488689	27.675003	0	182.347677	224.692777	271.463720	181.773991	226.407974	269.635925	RUCLRLRLLLR	11	0	856.284968
0	1.493159	0.488689	74.900000	0	182.347677	224.692777	271.463720	181.925385	223.381945	270.158113	RUCLRLRLLLL	11	0	584.579161
0	4.569547	1.523182	15.398547	0	155.810345	223.167361	286.506462	150.979310	221.355589	288.141808	RUCLRLLRRRR	11	0	1910.174160
0	2.202488	0.734163	70.014188	0	155.810345	223.167361	286.506462	156.703854	221.150417	288.118583	RUCLRLLRRRL	11	0	1119.757266
0	1.783538	0.588996	74.900000	0	159.705167	226.762887	286.277115	161.440244	227.338294	287.493071	RUCLRLLRRLR	11	0	823.350931
0	2.789981	0.588996	39.144095	0	159.705167	226.762887	286.277115	157.035342	226.812167	288.554864	RUCLRLLRRLL	11	0	815.117422
0	4.854301	1.496161	6.993793	0	153.432395	228.090747	279.088170	147.885779	227.104204	279.776805	RUCLRLLRLRR	11	0	1687.869409
0	1.283897	0.427966	74.900000	0	153.432395	228.090747	279.088170	153.177397	227.533925	277.414447	RUCLRLLRLRL	11	0	790.416894
0	2.534753	0.589794	74.900000	0	159.256146	231.596373	279.054229	161.653383	232.952216	277.737976	RUCLRLLRLLR	11	0	946.853571
0	1.792382	0.589794	44.993412	0	159.256146	231.596373	279.054229	158.166187	232.916157	280.524204	RUCLRLLRLLL	11	0	790.416894
0	4.142210	1.170464	11.205535	0	185.112883	239.914134	276.835231	189.569040	241.455904	275.547427	RUCLRLLLRRR	11	0	1885.473632
0	1.715168	0.571723	74.900000	0	185.112883	239.914134	276.835231	185.023552	239.300986	274.505495	RUCLRLLLRRL	11	0	905.686024
0	1.897498	0.475121	62.116469	0	179.602515	240.162826	279.291272	177.591646	240.437422	278.210380	RUCLRLLLRLR	11	0	601.046180
0	1.883399	0.475121	61.016565	0	179.602515	240.162826	279.291272	180.861509	241.836585	280.102541	RUCLRLLLRLL	11	0	592.812670
0	2.426167	0.556138	30.881465	0	178.031618	232.359745	281.895387	180.838724	232.003502	281.873035	RUCLRLLLLRR	11	0	666.914254
0	1.547678	0.515893	74.900000	0	178.031618	232.359745	281.895387	177.328769	230.740231	281.434638	RUCLRLLLLRL	11	0	543.411615
0	2.179582	0.519897	33.275613	0	174.918438	233.310936	283.969282	173.693920	231.398806	285.369324	RUCLRLLLLLR	11	0	403.441956
0	1.251800	0.417267	74.900000	0	174.918438	233.310936	283.969282	174.586524	234.547930	284.827788	RUCLRLLLLLL	11	0	386.974938
0	1.485177	0.495059	33.239862	0	204.959623	264.347074	253.528407	204.421388	263.871402	251.597746	RUBLRRRRRR	10	0	469.310031
0	1.483050	0.494350	45.325790	0	204.959623	264.347074	253.528407	206.293956	263.390062	252.862499	RUBLRRRRRL	10	0	362.274410
0	2.217823	0.720695	19.901772	0	206.621833	266.745294	254.323690	208.103712	267.753299	252.039112	RUBLRRRRLR	10	0	403.441956
0	1.102947	0.367649	56.983212	0	206.621833	266.745294	254.323690	207.643100	267.187176	255.114214	RUBLRRRRLL	10	2	329.340372
0	2.324522	0.720695	22.425609	0	195.429034	265.028262	255.874252	192.763803	264.616957	255.533062	RUBLRRRLRR	10	0	386.974938
0	1.287615	0.429205	48.829488	0	195.429034	265.028262	255.874252	195.164397	264.496027	254.185016	RUBLRRRLRL	10	0	354.040900
0	3.425266	0.720695	13.984234	0	195.094619	267.145499	257.488186	191.196307	267.952416	257.078958	RUBLRRRLLR	10	0	354.040900
0	1.359860	0.453287	74.900000	0	195.094619	267.145499	257.488186	195.330558	268.637910	258.078824	RUBLRRRLLL	10	0	255.238789
0	1.966463	0.655488	19.678577	0	195.205587	263.531891	264.599534	193.009066	264.090563	264.169244	RUBLRRLRRR	10	0	345.807391
0	1.538613	0.512871	33.213495	0	195.205587	263.531891	264.599534	193.838504	262.410044	264.226387	RUBLRRLRRL	10	0	271.705807
0	1.655827	0.446094	29.193737	0	197.876954	264.096501	267.205545	196.989030	263.566472	269.203327	RUBLRRLRLR	10	0	288.172826
0	1.178214	0.392738	74.900000	0	197.876954	264.096501	267.205545	198.493497	265.280991	267.602829	RUBLRRLRLL	10	24	197.604223
0	1.236141	0.407583	65.424360	0	201.818782	261.014849	264.258582	203.104603	260.968909	263.461816	RUBLRRLLRR	10	0	247.005279
0	1.637645	0.407583	49.704839	0	201.818782	261.014849	264.258582	200.632010	259.586687	263.710705	RUBLRRLLRL	10	4	222.304751
0	1.882446	0.490948	23.228215	0	201.726677	261.266729	267.634020	201.084491	259.947916	269.634958	RUBLRRLLLR	10	0	271.705807
0	1.068730	0.356243	74.900000	0	201.726677	261.266729	267.634020	202.770060	261.702167	268.276866	RUBLRRLLLL	10	24	189.370714
0	2.736923	0.720695	20.702517	0	224.629882	270.332039	260.106672	227.639468	271.383839	259.910157	RUBLRLRRRR	10	0	428.142484
0	2.033216	0.677739	33.359742	0	224.629882	270.332039	260.106672	225.755707	271.034779	257.699559	RUBLRLRRRL	10	0	370.507919
0	2.299802	0.620988	14.964311	0	222.939551	268.579629	263.723892	225.420873	268.100158	264.824811	RUBLRLRRLR	10	0	345.807391
0	0.803502	0.267834	74.900000	0	222.939551	268.579629	263.723892	222.664055	268.778647	264.793608	RUBLRLRRLL	10	2	263.472298
0	2.413183	0.669171	18.197550	0	218.187710	267.734618	256.863466	219.941197	268.019342	254.189508	RUBLRLRLRR	10	0	461.076521
0	1.261709	0.420570	74.900000	0	218.187710	267.734618	256.863466	217.534070	266.549218	256.156598	RUBLRLRLRL	10	0	288.172826
0	1.771899	0.467123	32.558936	0	216.405048	269.357573	258.270059	216.693029	270.614544	256.292036	RUBLRLRLLR	10	0	329.340372
0	1.667386	0.467123	74.900000	0	216.405048	269.357573	258.270059	214.635781	269.726230	259.149611	RUBLRLRLLL	10	4	189.370714
0	2.340272	0.720695	8.890996	0	218.878925	261.050429	273.362194	221.407355	260.107181	273.863470	RUBLRLLRRR	10	0	535.178105
0	1.357810	0.452603	46.175261	0	218.878925	261.050429	273.362194	219.527355	260.780257	275.100650	RUBLRLLRRL	10	4	197.604223
0	1.745503	0.581834	34.146571	0	214.076881	261.045474	273.373372	213.700674	260.100012	275.533114	RUBLRLLRLR	10	0	362.274410
0	1.755736	0.585245	66.562968	0	214.076881	261.045474	273.373372	212.349577	260.641078	272.120575	RUBLRLLRLL	10	0	238.771770
0	2.427516	0.712634	20.844404	0	200.350205	286.878632	272.331686	200.711710	289.390671	273.868853	RUBLLRRRRR	10	0	518.711087
0	1.237289	0.412430	74.900000	0	200.350205	286.878632	272.331686	201.454945	287.015616	271.206923	RUBLLRRRRL	10	0	362.274410
0	2.441170	0.813723	21.790133	0	197.229564	287.312170	271.808321	196.152024	289.773016	272.963564	RUBLLRRRLR	10	0	461.076521
0	1.614522	0.538174	39.900058	0	197.229564	287.312170	271.808321	195.790800	288.077098	270.652340	RUBLLRRRLL	10	0	403.441956
0	1.969464	0.431229	41.635115	0	200.402751	279.077451	274.295157	201.067457	276.878728	274.306127	RUBLLRRLRR	10	0	255.238789
0	1.403606	0.431229	74.900000	0	200.402751	279.077451	274.295157	200.868433	279.987482	275.861306	RUBLLRRLRL	10	0	238.771770
0	1.685796	0.475068	30.429996	0	198.132995	278.915499	273.680523	197.479797	277.131118	274.299223	RUBLLRRLLR	10	4	181.137205
0	1.071481	0.357160	67.322702	0	198.132995	278.915499	273.680523	197.027165	279.496668	273.639893	RUBLLRRLLL	10	24	156.436677
0	1.660646	0.497785	70.621356	0	193.578838	274.079455	266.253793	194.435303	272.839673	267.744276	RUBLLRLRRR	10	0	411.675466
0	2.357928	0.497785	54.248512	0	193.578838	274.079455	266.253793	191.413566	273.482386	264.310123	RUBLLRLRRL	10	0	321.106863
0	2.784738	0.882978	13.982930	0	191.264393	276.734443	265.298006	188.381713	277.217589	263.563419	RUBLLRLRLR	10	0	428.142484
0	1.148661	0.382887	74.900000	0	191.264393	276.734443	265.298006	190.911933	277.605633	266.467474	RUBLLRLRLL	10	2	255.238789
0	1.607460	0.482207	42.499754	0	198.643883	276.973220	263.861442	200.500615	276.755361	263.688294	RUBLLRLLRR	10	0	288.172826
0	1.351030	0.450343	62.648691	0	198.643883	276.973220	263.861442	198.210330	275.895932	262.556865	RUBLLRLLRL	10	4	205.837733
0	1.993165	0.482207	27.939116	0	195.555390	279.502994	264.880091	194.830008	281.701796	265.134506	RUBLLRLLLR	10	0	255.238789
0	2.016505	0.482207	36.739947	0	195.555390	279.502994	264.880091	193.566567	280.018463	263.478055	RUBLLRLLLL	10	4	197.604223
0	3.021933	1.007311	17.471372	0	223.720578	276.069178	265.107073	226.659013	276.681507	262.844244	RUBLLLRRRR	10	0	494.010559
0	1.987112	0.662371	44.622157	0	223.720578	276.069178	265.107073	225.709270	275.190225	266.089885	RUBLLLRRRL	10	0	321.106863
0	2.036646	0.465018	33.360694	0	220.468053	276.751079	268.179635	221.830832	278.613147	268.870281	RUBLLLRRLR	10	0	263.472298
0	1.236054	0.412018	74.900000	0	220.468053	276.751079	268.179635	220.500490	275.818371	269.525475	RUBLLLRRLL	10	0	238.771770
0	1.774497	0.456807	42.235168	0	213.985396	276.016082	263.456268	215.158805	276.106946	261.371058	RUBLLLRLRR	10	0	304.639845
0	1.492758	0.456807	72.495239	0	213.985396	276.016082	263.456268	212.339624	275.519327	263.118922	RUBLLLRLRL	10	0	255.238789
0	1.749105	0.456807	26.018277	0	213.981278	278.050119	266.057777	214.674481	279.915786	266.606095	RUBLLLRLLR	10	4	172.903696
0	0.830891	0.276964	73.613318	0	213.981278	278.050119	266.057777	213.028767	278.210071	266.154666	RUBLLLRLLL	10	24	164.670186
0	1.642524	0.547508	32.113996	0	209.254349	281.964052	273.610537	208.857873	283.767905	272.987375	RUBLLLLRRR	10	0	312.873354
0	1.584449	0.528150	34.470719	0	209.254349	281.964052	273.610537	208.536393	282.973026	275.290647	RUBLLLLRRL	10	0	304.639845
0	1.175006	0.391669	31.618959	0	211.686630	281.163210	272.811099	212.882946	281.614055	273.415691	RUBLLLLRLR	10	2	255.238789
0	1.447608	0.482536	30.489269	0	211.686630	281.163210	272.811099	212.242747	282.667157	272.163582	RUBLLLLRLL	10	4	214.071242
0	1.411311	0.470437	43.827288	0	208.983068	274.101678	275.220116	208.064841	272.786007	274.769570	RUBLLLLLRR	10	0	263.472298
0	1.403275	0.467758	52.744707	0	208.983068	274.101678	275.220116	208.318412	274.389578	277.017784	RUBLLLLLRL	10	4	230.538261
0	1.627275	0.542425	20.210111	0	212.080644	273.828345	275.369813	213.560886	272.647007	275.521888	RUBLLLLLLR	10	0	263.472298
0	1.086535	0.362178	46.042094	0	212.080644	273.828345	275.369813	212.552734	273.723094	276.804497	RUBLLLLLLL	10	24	189.370714
0	3.319892	1.106631	27.241057	0	191.531277	318.970216	315.587895	188.861623	321.470441	314.031525	RUALRRRRRR	10	0	1901.940651
0	3.291207	1.097069	29.589916	0	191.531277	318.970216	315.587895	189.757655	321.491389	318.389774	RUALRRRRRL	10	0	1778.438011
0	4.051970	1.179628	17.949634	0	197.127924	318.678131	314.075065	198.402681	323.173545	314.941335	RUALRRRRLR	10	0	1778.438011
0	1.666698	0.555566	74.900000	0	197.127924	318.678131	314.075065	198.195118	318.528442	312.093433	RUALRRRRLL	10	0	1333.828509
0	4.016509	1.098816	20.172948	0	197.656802	314.174703	322.690127	198.428696	318.020207	325.827538	RUALRRRLRR	10	0	1712.569937
0	2.279651	0.759884	59.286462	0	197.656802	314.174703	322.690127	195.437619	314.238155	324.482103	RUALRRRLRL	10	0	1210.325869
0	2.801794	0.740943	50.772202	0	200.899897	309.414584	319.207434	202.127503	306.413517	318.709953	RUALRRRLLR	10	0	1589.067297
0	2.594030	0.740943	72.313784	0	200.899897	309.414584	319.207434	202.619938	311.771827	320.185999	RUALRRRLLL	10	0	1070.356211
0	4.424187	1.424485	14.786275	0	181.486934	308.809253	314.702867	178.015111	312.592109	314.075818	RUALRRLRRR	10	0	2008.976272
0	1.809797	0.603266	74.900000	0	181.486934	308.809253	314.702867	179.984070	307.388551	314.185417	RUALRRLRRL	10	0	1259.726925
0	2.979962	0.993321	29.209351	0	182.432343	308.363575	319.223681	181.356842	311.171991	321.357798	RUALRRLRLR	10	0	1605.534316
0	3.086005	1.028668	31.674184	0	182.432343	308.363575	319.223681	179.297120	308.236431	321.383351	RUALRRLRLL	10	0	1440.864130
0	3.807928	1.156062	19.892443	0	193.089988	293.819909	315.026685	196.388035	290.962158	314.016011	RUALRRLLRR	10	0	1547.899751
0	2.027295	0.675765	63.723050	0	193.089988	293.819909	315.026685	191.755485	291.868065	315.039892	RUALRRLLRL	10	0	1103.290248
0	2.355794	0.513550	42.634113	0	192.026477	297.593391	317.715080	194.625987	296.737853	318.014906	RUALRRLLLR	10	0	815.117422
0	1.833993	0.513550	74.900000	0	192.026477	297.593391	317.715080	191.044456	298.256991	319.896104	RUALRRLLLL	10	0	683.381273
0	4.406911	1.468970	12.450631	0	188.251338	313.080891	298.274423	184.471733	316.495046	299.119692	RUALRLRRRR	10	0	2124.245402
0	1.823735	0.607912	65.256156	0	188.251338	313.080891	298.274423	187.434587	313.253940	295.878167	RUALRLRRRL	10	0	1218.559378
0	2.051300	0.683767	26.194868	0	194.276307	313.012813	299.061329	195.130819	314.926569	300.474560	RUALRLRRLR	10	0	1177.391832
0	2.523594	0.841198	25.542308	0	194.276307	313.012813	299.061329	195.264944	315.538780	297.662008	RUALRLRRLL	10	0	979.787608
0	2.321673	0.773891	46.674959	0	197.503191	303.375277	291.640944	196.407647	304.865931	289.218961	RUALRLRLRR	10	0	1292.660962
0	2.660373	0.850807	50.592852	0	197.503191	303.375277	291.640944	198.830597	301.234469	289.421776	RUALRLRLRL	10	0	1062.122701
0	1.883094	0.604847	71.520829	0	199.439679	304.694382	295.865868	200.740731	303.467179	297.427213	RUALRLRLLR	10	0	749.249347
0	2.568427	0.604847	47.057351	0	199.439679	304.694382	295.865868	200.400393	307.411751	294.865862	RUALRLRLLL	10	0	675.147764
0	2.461096	0.730414	29.380054	0	199.258176	287.756144	301.167309	201.436873	285.948768	301.749566	RUALRLLRRR	10	0	1004.488136
0	2.217796	0.730414	34.930385	0	199.258176	287.756144	301.167309	198.592837	285.364031	302.055558	RUALRLLRRL	10	0	955.087080
0	2.371624	0.730414	29.003232	0	198.505968	289.859906	297.086938	200.208168	288.326953	295.187943	RUALRLLRLR	10	0	897.452515
0	1.578705	0.526235	67.396093	0	198.505968	289.859906	297.086938	197.122185	289.920595	295.601000	RUALRLLRLL	10	0	708.081801
0	4.957426	0.730414	10.972920	0	188.236128	300.583997	301.019540	183.802391	304.232541	301.851010	RUALRLLLRR	10	0	922.153043
0	1.513338	0.504446	74.900000	0	188.236128	300.583997	301.019540	187.576987	300.283778	299.048039	RUALRLLLRL	10	0	601.046180
0	1.950386	0.568730	29.461855	0	190.879430	297.151080	302.791049	189.130325	295.831981	303.541296	RUALRLLLLR	10	0	617.513198
0	1.395574	0.465191	74.900000	0	190.879430	297.151080	302.791049	190.671363	298.520301	303.838488	RUALRLLLLL	10	0	428.142484
0	3.172263	1.057421	25.973550	0	217.804015	315.118454	317.152752	218.301159	316.960656	321.035401	RUALLRRRRR	10	0	1580.833788
0	2.837459	0.945820	38.809249	0	217.804015	315.118454	317.152752	219.146409	318.127072	316.768984	RUALLRRRRL	10	0	1235.026397
0	4.141259	1.015862	25.925021	0	214.456075	313.923674	315.900684	213.073645	318.504793	316.705116	RUALLRRRLR	10	0	1399.696583
0	2.163070	0.721023	74.900000	0	214.456075	313.923674	315.900684	213.170203	312.772303	318.154397	RUALLRRRLL	10	0	1177.391832
0	3.426731	0.828157	32.457384	0	214.738149	310.966418	304.905987	213.352478	314.631906	303.943592	RUALLRRLRR	10	0	1202.092360
0	1.927251	0.642417	74.900000	0	214.738149	310.966418	304.905987	213.533844	309.517264	303.404780	RUALLRRLRL	10	0	1152.691304
0	2.993216	0.997739	25.755968	0	219.166696	311.948665	305.850810	220.628907	315.086236	306.405301	RUALLRRLLR	10	0	1111.523757
0	1.839359	0.613120	57.650887	0	219.166696	311.948665	305.850810	220.632761	311.763889	303.945884	RUALLRRLLL	10	0	930.386552
0	2.606911	0.868970	27.594251	0	226.879285	304.214902	309.820237	228.264238	306.138941	312.152142	RUALLRLRRR	10	0	988.021117
0	2.652968	0.884323	41.766458	0	226.879285	304.214902	309.820237	228.859278	306.031380	307.940922	RUALLRLRRL	10	0	675.147764
0	2.223308	0.741103	24.026326	0	226.543172	300.155934	307.259215	228.781459	298.856524	307.062937	RUALLRLRLR	10	0	889.219006
0	1.385535	0.461845	59.373305	0	226.543172	300.155934	307.259215	226.896635	300.581365	305.399432	RUALLRLRLL	10	0	675.147764
0	2.010580	0.670193	29.565237	0	218.036347	296.044978	312.544259	216.159990	294.666987	312.199283	RUALLRLLRR	10	0	905.686024
0	1.770591	0.590197	38.183612	0	218.036347	296.044978	312.544259	218.467169	294.043482	312.875009	RUALLRLLRL	10	0	798.650403
0	3.691686	0.689387	14.421214	0	220.178213	301.372440	315.950210	221.869090	304.387428	319.094451	RUALLRLLLR	10	0	913.919534
0	1.771527	0.590509	70.803356	0	220.178213	301.372440	315.950210	218.736436	301.177562	317.747175	RUALLRLLLL	10	0	502.244068
0	3.359375	1.047497	18.282045	0	230.560827	291.590892	294.378627	234.318719	291.422683	293.036065	RUALLLRRRR	10	0	1111.523757
0	1.466979	0.488993	74.900000	0	230.560827	291.590892	294.378627	230.953029	291.793500	296.403357	RUALLLRRRL	10	0	823.350931
0	2.366785	0.788928	41.065871	0	228.017101	293.981094	292.623277	228.256415	296.703187	293.102171	RUALLLRRLR	10	0	963.320590
0	2.407889	0.802630	59.148980	0	228.017101	293.981094	292.623277	229.532988	293.679566	289.751239	RUALLLRRLL	10	0	724.548819
0	2.201513	0.733838	31.994959	0	224.986659	286.384423	288.916561	224.763424	285.594463	285.936603	RUALLLRLRR	10	0	864.518478
0	2.813136	0.775850	26.669614	0	224.986659	286.384423	288.916561	227.618799	286.024468	286.558184	RUALLLRLRL	10	0	798.650403
0	2.577536	0.775850	24.346438	0	222.139309	284.864788	295.531323	220.181544	283.171934	297.404508	RUALLLRLLR	10	0	806.883913
0	1.374181	0.458060	64.994102	0	222.139309	284.864788	295.531323	222.867796	284.724136	297.271425	RUALLLRLLL	10	0	625.746708
0	1.874149	0.624716	45.708576	0	213.346450	298.303182	291.211140	212.552698	300.037082	292.519788	RUALLLLRRR	10	0	955.087080
0	2.621743	0.873914	33.338847	0	213.346450	298.303182	291.211140	211.626388	299.589317	288.545203	RUALLLLRRL	10	0	889.219006
0	2.681336	0.856134	27.981978	0	216.872019	298.322275	290.817598	218.187858	301.138819	291.233993	RUALLLLRLR	10	0	815.117422
0	1.637262	0.545754	62.196129	0	216.872019	298.322275	290.817598	217.239491	298.370109	288.523117	RUALLLLRLL	10	0	708.081801
0	2.375746	0.791915	23.528183	0	215.491915	287.828357	287.931924	216.495149	286.293708	285.387253	RUALLLLLRR	10	0	996.254627
0	1.743705	0.581235	55.350532	0	215.491915	287.828357	287.931924	214.365149	288.492014	286.024154	RUALLLLLRL	10	0	658.680745
0	2.452891	0.810601	13.632744	0	213.762932	286.635785	293.250332	212.974123	284.163289	294.724745	RUALLLLLLR	10	0	905.686024
0	1.026217	0.342072	74.900000	0	213.762932	286.635785	293.250332	212.615476	286.975692	293.273708	RUALLLLLLL	10	2	510.477577
0	4.581647	1.239173	19.106312	0	171.244463	219.775639	306.195889	166.065772	219.895157	307.802970	RUCRRLRRRRRR	12	0	2544.154377
0	2.187337	0.729112	74.900000	0	171.244463	219.775639	306.195889	171.054479	221.710322	304.172404	RUCRRLRRRRRL	12	0	1786.671521
0	3.706527	1.235509	17.679483	0	172.012491	214.759156	304.922947	168.859739	211.853045	305.597034	RUCRRLRRRRLR	12	0	2017.209781
0	2.239739	0.746580	38.919050	0	172.012491	214.759156	304.922947	171.060556	213.286106	302.551728	RUCRRLRRRRLL	12	0	1613.767825
0	4.078579	1.303621	15.796339	0	176.378026	219.490459	316.505688	172.662226	219.464767	320.143413	RUCRRLRRRLRR	12	0	2511.220340
0	1.851010	0.617003	74.900000	0	176.378026	219.490459	316.505688	177.328642	221.042764	317.927458	RUCRRLRRRLRL	12	0	1506.732204
0	3.127004	1.040155	26.365950	0	179.340977	214.967600	313.673878	177.737919	211.745688	314.399199	RUCRRLRRRLLR	12	0	1605.534316
0	1.871621	0.623874	56.256521	0	179.340977	214.967600	313.673878	181.032172	213.987456	314.864097	RUCRRLRRRLLL	12	0	1432.630620
0	3.632130	1.210710	16.659633	0	186.516181	206.707926	299.727077	184.360455	203.457592	297.701918	RUCRRLRRLRRR	12	0	2206.580496
0	2.549693	0.849898	41.864845	0	186.516181	206.707926	299.727077	185.243855	204.649146	301.843563	RUCRRLRRLRRL	12	0	1350.295527
0	2.997133	0.999044	27.732515	0	191.893070	208.410741	301.013114	194.300600	206.170674	299.561172	RUCRRLRRLRLR	12	0	1869.006614
0	2.104589	0.701530	60.406055	0	191.893070	208.410741	301.013114	191.984397	207.242976	303.655267	RUCRRLRRLRLL	12	0	1424.397111
0	2.690780	0.766840	31.755856	0	193.551527	220.106430	295.067296	196.092498	220.156513	292.812129	RUCRRLRRLLRR	12	0	1457.331148
0	2.269792	0.756597	43.991226	0	193.551527	220.106430	295.067296	194.244124	222.660084	294.962390	RUCRRLRRLLRL	12	0	1309.127981
0	2.726227	0.766840	35.990344	0	188.140813	217.649561	295.423798	186.219660	215.472495	293.836348	RUCRRLRRLLLR	12	0	1193.858850
0	1.983032	0.661011	66.231785	0	188.140813	217.649561	295.423798	186.946988	219.605362	295.038654	RUCRRLRRLLLL	12	0	1053.889192
0	3.060193	1.020064	28.541199	0	191.602095	220.724015	326.380055	188.251622	221.505505	327.543648	RUCRRLRLRRRR	12	0	2478.286303
0	3.090040	1.030013	33.803807	0	191.602095	220.724015	326.380055	190.784694	220.595347	330.676470	RUCRRLRLRRRL	12	0	2107.778384
0	3.063031	1.021010	26.724011	0	194.856519	216.118921	323.485406	195.715705	213.282115	325.928015	RUCRRLRLRRLR	12	0	1836.072577
0	2.194507	0.731502	48.118115	0	194.856519	216.118921	323.485406	193.326678	214.237310	322.482733	RUCRRLRLRRLL	12	0	1547.899751
0	3.085636	1.028545	27.733979	0	205.660366	221.159943	324.627013	209.006424	220.438823	325.988452	RUCRRLRLRLRR	12	0	1613.767825
0	2.514824	0.838275	42.078670	0	205.660366	221.159943	324.627013	205.611789	220.094768	327.973812	RUCRRLRLRLRL	12	0	1374.996055
0	2.222944	0.715132	35.280411	0	203.855424	224.949540	321.341245	205.975190	226.365853	320.763457	RUCRRLRLRLLR	12	0	1276.193943
0	1.868681	0.622894	66.646268	0	203.855424	224.949540	321.341245	202.661530	226.314551	322.821988	RUCRRLRLRLLL	12	0	955.087080
0	2.927834	0.975945	37.889390	0	205.131493	210.129250	311.193086	202.928198	207.558480	311.737247	RUCRRLRLLRRR	12	0	1770.204502
0	3.068520	1.022840	41.535561	0	205.131493	210.129250	311.193086	207.186264	207.803866	313.376904	RUCRRLRLLRRL	12	0	1564.366769
0	3.542817	1.067326	22.784929	0	207.350015	211.526340	306.357614	209.978941	208.440076	305.379617	RUCRRLRLLRLR	12	0	1696.102918
0	1.720983	0.573661	71.680002	0	207.350015	211.526340	306.357614	206.685154	211.658001	304.043470	RUCRRLRLLRLL	12	0	1424.397111
0	3.045192	0.988029	33.227800	0	211.642833	220.241790	312.891165	213.922656	217.914639	314.623830	RUCRRLRLLLRR	12	0	1514.965713
0	2.738532	0.912844	41.560704	0	211.642833	220.241790	312.891165	213.802268	222.017263	314.783220	RUCRRLRLLLRL	12	0	1391.463074
0	2.309445	0.769815	35.302897	0	208.590047	222.889635	307.075113	209.458923	223.146369	303.968145	RUCRRLRLLLLR	12	0	1177.391832
0	1.965689	0.655230	48.374698	0	208.590047	222.889635	307.075113	207.871171	225.033781	306.613639	RUCRRLRLLLLL	12	0	1152.691304
0	2.832563	0.944188	29.206200	0	191.890102	235.943282	317.487668	188.737731	235.132942	318.180674	RUCRRLLRRRRR	12	0	897.452515
0	2.502925	0.834308	36.580970	0	191.890102	235.943282	317.487668	191.336041	235.138247	320.856957	RUCRRLLRRRRL	12	0	831.584441
0	2.976988	0.895772	27.541213	0	204.423257	238.092201	315.512388	207.773954	238.316654	316.592766	RUCRRLLRRLRR	12	0	617.513198
0	1.591091	0.530364	62.728352	0	204.423257	238.092201	315.512388	203.941625	238.104636	317.707433	RUCRRLLRRLRL	12	0	601.046180
0	1.357650	0.452550	48.666338	0	206.138689	240.371435	302.628091	206.124880	238.872861	302.001854	RUCRRLLRLRRR	12	0	395.208447
0	1.764220	0.588073	39.077068	0	206.138689	240.371435	302.628091	207.128668	240.868316	300.504127	RUCRRLLRLRRL	12	0	362.274410
0	1.800848	0.600283	27.345866	0	207.950284	242.224865	306.594951	209.679974	241.891782	307.996186	RUCRRLLRLRLR	12	0	419.908975
0	1.918692	0.639564	34.319551	0	207.950284	242.224865	306.594951	209.272734	243.970816	307.156970	RUCRRLLRLRLL	12	0	321.106863
0	2.185856	0.630337	24.940441	0	202.715046	245.439573	302.988493	203.901028	247.263744	301.361096	RUCRRLLRLLRR	12	0	411.675466
0	1.397780	0.465927	74.900000	0	202.715046	245.439573	302.988493	201.206855	245.594225	302.254427	RUCRRLLRLLRL	12	0	271.705807
0	2.023729	0.456116	44.169561	0	202.427912	244.827941	306.421425	203.780557	246.553908	307.490950	RUCRRLLRLLLR	12	0	345.807391
0	1.536142	0.456116	74.900000	0	202.427912	244.827941	306.421425	200.810784	244.542398	307.298968	RUCRRLLRLLLL	12	0	321.106863
0	4.069813	1.142730	19.038201	0	180.762349	234.235100	305.542285	176.319632	232.892171	306.760926	RUCRRLLLRRRR	12	0	741.015838
0	1.595519	0.531840	65.956416	0	180.762349	234.235100	305.542285	181.086678	233.926426	307.754639	RUCRRLLLRRRL	12	0	675.147764
0	3.866674	1.016296	13.351346	0	180.668809	234.612954	297.123077	176.410376	233.135954	297.305664	RUCRRLLLRLRR	12	0	724.548819
0	1.403358	0.467786	74.900000	0	180.668809	234.612954	297.123077	180.214596	235.650794	295.676106	RUCRRLLLRLRL	12	0	461.076521
0	1.771044	0.560455	74.900000	0	185.452207	234.104391	295.933216	187.396274	233.489889	296.338878	RUCRRLLLRLLR	12	0	370.507919
0	1.683968	0.560455	31.628527	0	185.452207	234.104391	295.933216	186.350394	233.830077	293.820395	RUCRRLLLRLLL	12	0	354.040900
0	1.609576	0.536525	53.768496	0	197.549885	239.174176	288.141062	197.472304	237.735014	286.667688	RUCRRLLLLRRR	12	0	485.777049
0	2.228401	0.722784	36.347333	0	197.549885	239.174176	288.141062	198.619586	240.663127	285.884637	RUCRRLLLLRRL	12	0	477.543540
0	2.067743	0.625700	28.750527	0	198.975138	238.628489	291.223463	201.242860	239.061538	290.369634	RUCRRLLLLRLR	12	0	370.507919
0	1.167581	0.389194	63.055701	0	198.975138	238.628489	291.223463	199.357176	237.530582	292.092218	RUCRRLLLLRLL	12	2	354.040900
0	2.179527	0.571835	28.590226	0	195.796015	243.336214	294.199587	197.633165	244.979506	293.438271	RUCRRLLLLLRR	12	0	444.609503
0	1.310443	0.436814	74.900000	0	195.796015	243.336214	294.199587	195.501062	243.667629	295.991042	RUCRRLLLLLRL	12	0	354.040900
0	1.575772	0.525257	54.101294	0	193.095799	242.838518	292.117215	191.266570	242.821293	292.333965	RUCRRLLLLLLR	12	0	362.274410
0	2.006075	0.581086	49.172273	0	193.095799	242.838518	292.117215	193.446669	244.276084	289.897356	RUCRRLLLLLLL	12	0	304.639845
0	4.040007	1.346669	20.692254	0	238.509095	214.408489	297.860474	242.311564	211.683261	297.171246	RUCRRRRRRRRR	12	0	1078.589720
0	2.096213	0.698738	54.195153	0	238.509095	214.408489	297.860474	237.792730	212.168730	298.679921	RUCRRRRRRRRL	12	0	905.686024
0	1.725208	0.575069	47.238900	0	238.012129	217.416699	300.165449	238.139451	217.030889	302.579269	RUCRRRRRRRLR	12	0	946.853571
0	2.821476	0.886814	34.563765	0	238.012129	217.416699	300.165449	241.114969	216.322547	300.244324	RUCRRRRRRRLL	12	0	749.249347
0	2.172678	0.555502	31.311112	0	233.430207	222.561837	291.887995	235.497013	221.298213	290.977242	RUCRRRRRRLRR	12	0	592.812670
0	1.402722	0.467574	74.900000	0	233.430207	222.561837	291.887995	232.338343	222.402673	290.408473	RUCRRRRRRLRL	12	0	477.543540
0	2.503333	0.634258	23.249888	0	231.728969	226.750555	292.186982	230.831131	228.725333	289.793439	RUCRRRRRRLLR	12	0	526.944596
0	1.543341	0.514447	43.990688	0	231.728969	226.750555	292.186982	231.749246	228.429994	292.979986	RUCRRRRRRLLL	12	0	485.777049
0	2.597164	0.865721	23.933718	0	225.292339	214.566126	298.643710	224.102462	211.784382	298.823873	RUCRRRRRLRRR	12	0	699.848292
0	2.313314	0.771105	33.576902	0	225.292339	214.566126	298.643710	226.815403	212.345390	298.849083	RUCRRRRRLRRL	12	0	576.345652
0	2.545428	0.687792	18.350294	0	225.727177	217.397094	300.852742	227.115180	215.638257	303.238406	RUCRRRRRLRLR	12	0	584.579161
0	1.089789	0.363263	74.900000	0	225.727177	217.397094	300.852742	224.690366	217.505765	301.743403	RUCRRRRRLRLL	12	2	436.375994
0	1.791494	0.597165	34.621112	0	220.222543	224.970252	293.521473	218.190669	224.994849	292.925582	RUCRRRRRLLRR	12	0	518.711087
0	1.697056	0.565685	53.507816	0	220.222543	224.970252	293.521473	220.167569	226.948108	293.585224	RUCRRRRRLLRL	12	0	386.974938
0	2.136770	0.609890	25.728000	0	221.851494	224.557594	291.630773	221.759172	226.527660	289.764671	RUCRRRRRLLLR	12	0	477.543540
0	1.184168	0.394723	74.900000	0	221.851494	224.557594	291.630773	221.478461	223.548307	290.570253	RUCRRRRRLLLL	12	2	378.741428
0	2.626844	0.875615	29.523308	0	230.046552	224.989573	314.650446	230.556503	224.861601	318.347411	RUCRRRRLRRRR	12	0	922.153043
0	2.669929	0.889976	47.205070	0	230.046552	224.989573	314.650446	232.633337	223.269419	314.914592	RUCRRRRLRRRL	12	0	609.279689
0	2.273432	0.757811	14.042582	0	227.665357	223.082296	311.249746	227.046273	220.607025	312.133377	RUCRRRRLRRLR	12	0	699.848292
0	1.209780	0.403260	61.746875	0	227.665357	223.082296	311.249746	228.590123	222.276650	310.395302	RUCRRRRLRRLL	12	0	362.274410
0	2.320887	0.505719	21.049780	0	222.006198	230.939351	306.483564	220.534969	232.188610	304.158889	RUCRRRRLRLRR	12	0	526.944596
0	1.101806	0.367269	74.900000	0	222.006198	230.939351	306.483564	221.565501	229.890138	305.752431	RUCRRRRLRLRL	12	2	263.472298
0	1.967930	0.505719	15.950448	0	224.516363	230.837625	311.396621	224.634818	232.102575	313.737973	RUCRRRRLRLLR	12	0	395.208447
0	0.992552	0.330851	52.421562	0	224.516363	230.837625	311.396621	224.540121	230.175302	312.559185	RUCRRRRLRLLL	12	2	271.705807
0	2.694648	0.716475	33.899639	0	230.987088	233.145582	308.491632	232.256539	233.280206	312.009265	RUCRRRRLLRRR	12	0	461.076521
0	1.984143	0.661381	54.659439	0	230.987088	233.145582	308.491632	232.130715	231.164272	308.064210	RUCRRRRLLRRL	12	0	428.142484
0	1.586478	0.528826	74.416881	0	230.108809	236.454647	304.422843	229.640285	236.314455	302.237039	RUCRRRRLLRLR	12	0	395.208447
0	2.701151	0.660333	34.730753	0	230.108809	236.454647	304.422843	231.735285	239.122788	304.913706	RUCRRRRLLRLL	12	0	329.340372
0	2.040457	0.680152	33.035893	0	226.470649	238.164658	309.703277	227.889797	238.498795	312.007151	RUCRRRRLLLRR	12	0	444.609503
0	2.008120	0.669373	46.851498	0	226.470649	238.164658	309.703277	225.131170	239.601234	311.265869	RUCRRRRLLLRL	12	0	337.573882
0	1.711915	0.508919	50.070423	0	225.244395	238.154751	305.169779	223.685412	238.035708	303.648806	RUCRRRRLLLLR	12	0	403.441956
0	1.950103	0.508919	66.385556	0	225.244395	238.154751	305.169779	226.168859	240.215073	305.501867	RUCRRRRLLLLL	12	0	296.406335
0	3.907374	1.108529	12.491109	0	226.716393	252.439141	266.212435	227.704836	254.974199	261.734604	RUCRRRLRRRRR	12	0	922.153043
0	1.456219	0.485406	74.900000	0	226.716393	252.439141	266.212435	226.922639	251.073071	265.002414	RUCRRRLRRRRL	12	0	535.178105
0	1.093845	0.364615	74.900000	0	227.102124	252.561045	270.468900	228.130914	252.482460	271.387953	RUCRRRLRRRLR	12	2	436.375994
0	2.875579	0.673426	22.756893	0	227.102124	252.561045	270.468900	228.092043	255.182781	268.212109	RUCRRRLRRRLL	12	0	428.142484
0	1.522299	0.507433	55.356459	0	224.817015	243.201446	276.558593	225.743150	242.303221	275.064568	RUCRRRLRRLRR	12	0	559.878633
0	2.238980	0.658220	35.191646	0	224.817015	243.201446	276.558593	223.611421	241.005716	277.462429	RUCRRRLRRLRL	12	0	543.411615
0	1.723860	0.574620	28.244364	0	226.527238	245.756276	278.972674	228.440933	245.657044	279.718031	RUCRRRLRRLLR	12	0	502.244068
0	1.236930	0.412310	63.383315	0	226.527238	245.756276	278.972674	226.058565	245.880432	280.636938	RUCRRRLRRLLL	12	0	370.507919
0	3.053934	1.017978	18.006946	0	218.194251	252.529421	269.996023	219.108858	255.109960	267.205306	RUCRRRLRLRRR	12	0	856.284968
0	1.627551	0.542517	66.067887	0	218.194251	252.529421	269.996023	217.595338	251.632804	268.082462	RUCRRRLRLRRL	12	0	543.411615
0	2.200399	0.531862	23.104752	0	215.858232	251.260805	274.241727	213.458799	251.802097	273.345036	RUCRRRLRLRLR	12	0	469.310031
0	1.229275	0.409758	74.900000	0	215.858232	251.260805	274.241727	215.848334	251.961781	275.773582	RUCRRRLRLRLL	12	0	345.807391
0	2.385053	0.735010	26.372854	0	214.447299	243.429484	277.050056	213.413834	240.930418	277.848215	RUCRRRLRLLRR	12	0	543.411615
0	1.366017	0.455339	68.545125	0	214.447299	243.429484	277.050056	214.450198	243.170418	275.124579	RUCRRRLRLLRL	12	0	452.843012
0	2.131706	0.697919	24.190692	0	212.846304	246.264788	277.994163	210.500765	246.313259	276.985971	RUCRRRLRLLLR	12	0	469.310031
0	1.214787	0.404929	63.002257	0	212.846304	246.264788	277.994163	212.342565	246.698003	279.526932	RUCRRRLRLLLL	12	0	378.741428
0	1.876657	0.375536	21.539744	0	215.807702	242.751851	291.458497	214.065573	241.813015	290.313194	RUCRRRLLRRRR	12	0	345.807391
0	1.403512	0.375536	37.331598	0	215.807702	242.751851	291.458497	215.978739	241.509934	290.169216	RUCRRRLLRRRL	12	0	279.939317
0	1.588496	0.375536	37.120062	0	216.886358	244.311730	296.496758	217.718912	244.445102	298.517409	RUCRRRLLRRLR	12	0	255.238789
0	1.385719	0.375536	28.683863	0	216.886358	244.311730	296.496758	216.099815	244.715038	298.154055	RUCRRRLLRRLL	12	4	205.837733
0	1.876961	0.375536	21.383413	0	215.662063	248.316767	291.453290	213.637238	248.510060	290.461974	RUCRRRLLRLRR	12	0	329.340372
0	1.194849	0.375536	74.900000	0	215.662063	248.316767	291.453290	216.306576	248.982403	290.178276	RUCRRRLLRLRL	12	24	189.370714
0	1.531293	0.375536	35.805761	0	217.242139	249.088853	294.993191	216.305284	249.666645	296.715915	RUCRRRLLRLLR	12	0	247.005279
0	1.253123	0.375536	49.993490	0	217.242139	249.088853	294.993191	218.188141	250.153312	295.395915	RUCRRRLLRLLL	12	4	230.538261
0	2.394482	0.375536	17.810783	0	227.784626	249.302421	295.556740	230.279665	249.812564	296.960711	RUCRRRLLLRRR	12	0	370.507919
0	1.379573	0.375536	74.900000	0	227.784626	249.302421	295.556740	227.096169	250.541191	296.489898	RUCRRRLLLRRL	12	4	197.604223
0	1.245016	0.375536	67.206916	0	226.710591	249.020721	292.466688	226.066354	250.105766	291.586680	RUCRRRLLLRLR	12	0	247.005279
0	1.759767	0.375536	42.433353	0	226.710591	249.020721	292.466688	228.729803	249.053812	292.017944	RUCRRRLLLRLL	12	0	238.771770
0	1.373013	0.375536	48.479883	0	224.822233	243.728917	291.926739	224.041727	242.688963	290.781850	RUCRRRLLLLRR	12	0	255.238789
0	1.763624	0.375536	42.009147	0	224.822233	243.728917	291.926739	226.626673	242.978091	291.141229	RUCRRRLLLLRL	12	4	222.304751
0	1.572985	0.375536	32.351034	0	225.013905	245.625729	296.465711	224.635010	245.895437	298.639427	RUCRRRLLLLLR	12	0	247.005279
0	1.710386	0.375536	39.933168	0	225.013905	245.625729	296.465711	226.747474	245.810220	297.653340	RUCRRRLLLLLL	12	4	189.370714
0	3.317802	1.105934	29.820857	0	155.506834	245.853833	318.828019	152.004588	244.411812	317.856811	RUBRRRRRRRR	11	0	1687.869409
0	3.339557	1.113186	32.403246	0	155.506834	245.853833	318.828019	154.385582	242.653041	321.174060	RUBRRRRRRRL	11	0	1556.133260
0	3.782652	1.211331	10.640428	0	156.480861	251.301842	321.357519	153.232106	253.293925	324.080153	RUBRRRRRRLR	11	0	1605.534316
0	1.166532	0.388844	74.900000	0	156.480861	251.301842	321.357519	156.846531	250.787526	322.833891	RUBRRRRRRLL	11	2	963.320590
0	4.019619	0.848586	33.348967	0	160.067651	256.757348	314.879070	155.993447	258.655253	316.512115	RUBRRRRRLRR	11	0	1202.092360
0	2.704545	0.848586	74.900000	0	160.067651	256.757348	314.879070	162.129075	259.092412	314.269135	RUBRRRRRLRL	11	0	1070.356211
0	3.620925	0.865532	20.096873	0	158.650995	253.580565	312.969824	154.479092	252.958958	313.226142	RUBRRRRRLLR	11	0	930.386552
0	1.663036	0.554345	74.900000	0	158.650995	253.580565	312.969824	158.750590	253.410338	310.606371	RUBRRRRRLLL	11	0	741.015838
0	4.787194	1.121488	8.546840	0	163.097907	239.737914	310.269899	158.740849	236.278538	310.848255	RUBRRRRLRRR	11	0	1564.366769
0	1.280045	0.426682	74.900000	0	163.097907	239.737914	310.269899	163.063637	239.310878	308.518171	RUBRRRRLRRL	11	0	872.751987
0	4.215811	1.121488	10.849847	0	166.134781	240.188564	313.583453	163.600313	236.752028	316.569516	RUBRRRRLRLR	11	0	1185.625341
0	1.383492	0.461164	74.900000	0	166.134781	240.188564	313.583453	167.447947	239.358704	314.118198	RUBRRRRLRLL	11	0	765.716366
0	4.148875	1.121488	14.111505	0	180.469534	249.611984	301.545926	184.679353	250.389676	298.783177	RUBRRRRLLRR	11	0	1391.463074
0	2.453622	0.817874	43.083406	0	180.469534	249.611984	301.545926	181.681720	252.198563	301.335399	RUBRRRRLLRL	11	0	839.817950
0	3.760235	1.253412	32.625086	0	165.511424	243.358446	330.707661	161.888672	243.281378	333.733688	RUBRRRLRRRR	11	0	1539.666241
0	2.978135	0.992712	44.691603	0	165.511424	243.358446	330.707661	164.584202	240.012858	330.572663	RUBRRRLRRRL	11	0	1490.265185
0	2.712418	0.904139	29.204988	0	169.014890	243.183790	332.046473	169.749917	240.345246	333.501108	RUBRRRLRRLR	11	0	1506.732204
0	2.792560	0.930853	44.381527	0	169.014890	243.183790	332.046473	167.447644	242.942532	335.531110	RUBRRRLRRLL	11	0	1020.955155
0	3.999721	1.311858	9.197486	0	165.232645	254.881629	330.759553	161.784128	255.603213	334.504640	RUBRRRLRLRR	11	0	1885.473632
0	1.601020	0.533673	57.026455	0	165.232645	254.881629	330.759553	163.961605	256.121638	330.052062	RUBRRRLRLRL	11	0	897.452515
0	2.160460	0.640228	64.573940	0	170.929816	255.370618	327.708429	172.351110	256.446099	325.526752	RUBRRRLRLLR	11	0	971.554099
0	1.622430	0.540810	52.556682	0	170.929816	255.370618	327.708429	172.387978	255.523256	329.173730	RUBRRRLRLLL	11	0	930.386552
0	4.445780	1.039253	7.161733	0	191.220928	253.852805	309.865582	195.340978	254.412736	306.070928	RUBRRRLLRRR	11	0	1564.366769
0	1.063733	0.354578	74.900000	0	191.220928	253.852805	309.865582	190.917298	254.950426	309.262722	RUBRRRLLRRL	11	2	831.584441
0	2.289008	0.506141	46.115940	0	188.255263	253.323267	315.689579	190.718295	252.562767	316.540353	RUBRRRLLRLR	11	0	897.452515
0	1.755124	0.506141	74.900000	0	188.255263	253.323267	315.689579	187.428108	255.036758	316.614400	RUBRRRLLRLL	11	0	856.284968
0	3.080653	0.905487	23.683193	0	181.458455	245.154902	322.071664	180.255073	242.480941	324.614999	RUBRRRLLLRR	11	0	823.350931
0	1.667507	0.555836	74.900000	0	181.458455	245.154902	322.071664	183.312673	245.166016	322.790231	RUBRRRLLLRL	11	0	617.513198
0	2.424958	0.570367	35.836075	0	180.169220	246.026894	318.139530	178.038374	244.200347	318.567929	RUBRRRLLLLR	11	0	625.746708
0	1.486620	0.495540	74.900000	0	180.169220	246.026894	318.139530	180.888683	245.838241	316.221117	RUBRRRLLLLL	11	0	601.046180
0	3.214474	1.071491	29.978622	0	157.874952	280.112824	322.073570	156.724971	282.752752	325.014257	RUBRRLRRRRR	11	0	1432.630620
0	2.958900	0.986300	35.165212	0	157.874952	280.112824	322.073570	154.639606	281.209158	321.473410	RUBRRLRRRRL	11	0	1350.295527
0	2.073269	0.691090	37.904365	0	157.793619	275.298468	322.953176	156.982758	274.932374	325.707235	RUBRRLRRRLR	11	0	1374.996055
0	3.529260	1.176420	22.882258	0	157.793619	275.298468	322.953176	154.074881	273.620371	323.622228	RUBRRLRRRLL	11	0	1276.193943
0	2.810782	0.641758	20.922880	0	167.798043	271.747173	312.742834	170.106863	270.356715	310.456915	RUBRRLRRLRR	11	0	880.985496
0	1.515449	0.505150	74.900000	0	167.798043	271.747173	312.742834	167.004194	270.236078	313.304710	RUBRRLRRLRL	11	0	584.579161
0	3.256917	0.641758	22.166612	0	163.249820	274.065601	314.026148	159.630973	272.915036	314.145418	RUBRRLRRLLR	11	0	609.279689
0	1.246928	0.415643	74.900000	0	163.249820	274.065601	314.026148	162.998693	275.402647	313.396484	RUBRRLRRLLL	11	0	601.046180
0	3.547442	1.182481	26.681692	0	167.360596	291.756510	319.894454	165.036241	293.692502	323.351877	RUBRRLRLRRR	11	0	1407.930092
0	2.581260	0.860420	46.284391	0	167.360596	291.756510	319.894454	168.178002	294.653906	319.868179	RUBRRLRLRRL	11	0	1202.092360
0	2.875165	0.958388	29.979606	0	165.588456	291.291663	317.294255	162.534026	292.334182	318.409206	RUBRRLRLRLR	11	0	1210.325869
0	3.003124	1.001041	36.225545	0	165.588456	291.291663	317.294255	165.023662	294.697687	316.571511	RUBRRLRLRLL	11	0	979.787608
0	4.404753	1.082445	12.415293	0	176.988903	281.184695	307.290728	179.589175	277.306650	304.666104	RUBRRLRLLRR	11	0	790.416894
0	1.532958	0.510986	74.900000	0	176.988903	281.184695	307.290728	175.791571	279.921245	306.790590	RUBRRLRLLRL	11	0	559.878633
0	3.492179	0.841553	29.114346	0	177.515268	284.514431	308.632333	180.818022	283.199798	306.197121	RUBRRLRLLLR	11	0	650.447236
0	1.768044	0.589348	74.900000	0	177.515268	284.514431	308.632333	177.712927	286.567026	308.625141	RUBRRLRLLLL	11	0	625.746708
0	3.841634	0.902551	10.735922	0	168.665391	270.858931	327.320974	165.638929	271.156580	331.351363	RUBRRLLRRRR	11	0	1078.589720
0	3.198212	0.902551	17.403967	0	168.665391	270.858931	327.320974	165.378827	269.988828	329.200748	RUBRRLLRRRL	11	0	806.883913
0	1.752916	0.568586	54.231639	0	174.586828	269.484171	323.348528	176.495687	269.177682	324.162963	RUBRRLLRRLR	11	0	642.213726
0	1.879738	0.568586	74.900000	0	174.586828	269.484171	323.348528	175.605379	268.305853	321.458669	RUBRRLLRRLL	11	0	625.746708
0	3.717092	0.902551	28.792040	0	170.901485	279.767998	325.729052	167.588314	279.972139	329.144648	RUBRRLLRLRR	11	0	798.650403
0	3.468431	0.902551	36.587049	0	170.901485	279.767998	325.729052	169.898034	283.513180	327.142193	RUBRRLLRLRL	11	0	691.614782
0	0.957753	0.319251	74.900000	0	175.612624	278.455207	321.747342	176.670408	278.186245	322.038590	RUBRRLLRLLR	11	2	461.076521
0	2.352570	0.549067	27.473234	0	175.612624	278.455207	321.747342	175.710432	281.195573	321.627997	RUBRRLLRLLL	11	0	403.441956
0	4.011926	0.902551	8.526581	0	193.368727	269.599978	305.518698	196.661236	268.737284	301.585814	RUBRRLLLRRR	11	0	1523.199223
0	1.364355	0.454785	74.900000	0	193.368727	269.599978	305.518698	192.553534	268.495329	304.533200	RUBRRLLLRRL	11	0	666.914254
0	1.679625	0.489240	42.004767	0	190.760529	269.786930	311.650554	192.465620	269.332623	312.692658	RUBRRLLLRLR	11	0	708.081801
0	1.701320	0.489240	72.657836	0	190.760529	269.786930	311.650554	189.250603	268.637873	312.361761	RUBRRLLLRLL	11	0	576.345652
0	2.513820	0.709709	15.776785	0	185.229695	278.385888	314.758510	183.962059	280.970927	315.436924	RUBRRLLLLRR	11	0	543.411615
0	1.049083	0.349694	74.900000	0	185.229695	278.385888	314.758510	186.123432	278.636985	315.734784	RUBRRLLLLRL	11	2	354.040900
0	2.022295	0.624262	16.706143	0	186.777481	276.235988	310.979890	188.253988	276.879093	308.869184	RUBRRLLLLLR	11	0	526.944596
0	1.434643	0.478214	74.900000	0	186.777481	276.235988	310.979890	185.597060	275.809276	309.624620	RUBRRLLLLLL	11	4	230.538261
0	3.769131	1.256377	23.188064	0	151.278179	243.290519	292.969012	150.164186	239.200162	294.393652	RUBRLRRRRRR	11	0	2420.651738
0	3.707906	1.235969	25.236490	0	151.278179	243.290519	292.969012	147.732125	241.714891	295.307494	RUBRLRRRRRL	11	0	2272.448570
0	4.630729	1.244266	13.135913	0	151.261333	246.803085	287.213341	146.255213	245.345343	285.488322	RUBRLRRRRLR	11	0	2074.844347
0	1.671615	0.557205	74.900000	0	151.261333	246.803085	287.213341	151.761454	246.652762	284.912581	RUBRLRRRRLL	11	0	1449.097639
0	3.501905	1.167302	27.319934	0	171.905738	252.117080	288.226942	175.795005	251.323373	287.048665	RUBRLRRRLRR	11	0	2107.778384
0	3.684375	1.228125	27.730323	0	171.905738	252.117080	288.226942	175.035109	255.053581	287.954498	RUBRLRRRLRL	11	0	1976.042235
0	1.612798	0.481295	74.900000	0	165.824787	249.553906	291.328690	165.729356	250.887230	292.949684	RUBRLRRRLLR	11	0	1136.224285
0	2.279817	0.481295	40.589948	0	165.824787	249.553906	291.328690	165.618864	247.052730	292.404851	RUBRLRRRLLL	11	0	1119.757266
0	3.406668	1.135556	29.771010	0	144.310103	256.925871	291.840044	141.544126	254.941006	294.349188	RUBRLRRLRRR	11	0	2041.910309
0	3.514742	1.171581	32.196953	0	144.310103	256.925871	291.840044	140.882490	255.823380	289.439741	RUBRLRRLRRL	11	0	1844.306086
0	3.817780	1.109913	16.691124	0	146.843332	262.688120	291.389655	143.470383	265.470406	292.421008	RUBRLRRLRLR	11	0	1803.138539
0	1.597433	0.532478	74.900000	0	146.843332	262.688120	291.389655	147.463198	263.774646	289.698456	RUBRLRRLRLL	11	0	1243.259906
0	3.241183	0.795976	64.612053	0	155.234406	263.114844	296.813608	158.906409	263.631068	295.913390	RUBRLRRLLRR	11	0	1827.839067
0	3.640458	0.795976	63.229495	0	155.234406	263.114844	296.813608	152.574643	265.770906	299.232165	RUBRLRRLLRL	11	0	1646.701862
0	4.159598	1.074481	23.238809	0	150.441546	258.985922	299.831464	146.540727	259.393380	303.329016	RUBRLRRLLLR	11	0	1803.138539
0	2.383791	0.794597	55.941296	0	150.441546	258.985922	299.831464	150.278115	256.409136	301.094483	RUBRLRRLLLL	11	0	1498.498695
0	4.796059	1.598686	14.351702	0	139.279477	263.597954	263.711577	134.771727	264.665843	259.871391	RUBRLRLRRRR	11	0	3260.469688
0	2.533620	0.844540	45.841181	0	139.279477	263.597954	263.711577	137.972319	261.405104	261.888722	RUBRLRLRRRL	11	0	2132.478912
0	3.427363	1.142454	36.890697	0	141.126558	262.213643	270.779852	139.173273	258.751760	271.298330	RUBRLRLRRLR	11	0	2165.412949
0	2.739627	0.913209	53.406020	0	141.126558	262.213643	270.779852	138.799512	263.737942	272.705310	RUBRLRLRRLL	11	0	2025.443291
0	4.547235	1.391770	20.649354	0	146.272177	271.693390	265.155747	142.226402	273.758891	261.802972	RUBRLRLRLRR	11	0	2766.459129
0	2.454699	0.818233	74.900000	0	146.272177	271.693390	265.155747	148.294880	272.457771	262.857412	RUBRLRLRLRL	11	0	1811.372049
0	4.075667	0.915596	35.116192	0	147.123093	271.208232	272.460285	142.990377	273.356243	273.623997	RUBRLRLRLLR	11	0	1893.707142
0	2.631050	0.877017	74.900000	0	147.123093	271.208232	272.460285	149.134868	271.758878	275.217190	RUBRLRLRLLL	11	0	1687.869409
0	4.273471	0.860654	10.337452	0	172.808327	263.566880	272.735161	177.642248	262.434784	273.274685	RUBRLRLLRRR	11	0	2157.179440
0	1.498577	0.499526	74.900000	0	172.808327	263.566880	272.735161	173.073478	264.599139	274.431928	RUBRLRLLRRL	11	0	1127.990776
0	2.608894	0.860654	20.951405	0	167.258892	265.841581	267.152029	166.556301	266.274031	263.564647	RUBRLRLLRLR	11	0	1704.336428
0	1.635198	0.545066	55.228229	0	167.258892	265.841581	267.152029	167.306155	267.727900	266.812529	RUBRLRLLRLL	11	0	1004.488136
0	3.650891	0.860654	28.565125	0	157.238768	259.401206	269.129407	153.697978	257.036950	269.047456	RUBRLRLLLRR	11	0	872.751987
0	2.044206	0.681402	61.503694	0	157.238768	259.401206	269.129407	156.797630	260.130044	266.401916	RUBRLRLLLRL	11	0	848.051459
0	1.816759	0.605586	63.309274	0	160.990135	258.918256	273.057438	159.354865	258.190169	274.446227	RUBRLRLLLLR	11	0	839.817950
0	2.297628	0.633715	46.102791	0	160.990135	258.918256	273.057438	163.138081	257.378953	273.602463	RUBRLRLLLLL	11	0	823.350931
0	3.696866	1.232289	30.488872	0	161.566295	303.019042	295.514014	160.398967	306.049431	298.988159	RUBRLLRRRRR	11	0	2642.956489
0	3.653987	1.217996	42.695029	0	161.566295	303.019042	295.514014	158.126608	304.953812	293.543799	RUBRLLRRRRL	11	0	2000.742763
0	3.535943	1.178648	22.338353	0	165.702347	303.394784	292.524101	167.374833	307.156049	292.832269	RUBRLLRRRLR	11	0	2404.184719
0	2.315987	0.771996	57.016061	0	165.702347	303.394784	292.524101	164.104577	304.765584	290.451094	RUBRLLRRRLL	11	0	1663.168881
0	3.441941	0.767505	27.032325	0	173.578005	290.056644	295.063747	175.888550	286.775734	294.927569	RUBRLLRRLRR	11	0	1696.102918
0	2.316749	0.767505	66.221940	0	173.578005	290.056644	295.063747	175.681013	291.733986	294.751406	RUBRLLRRLRL	11	0	1251.493415
0	2.325681	0.767505	41.044287	0	168.271704	294.143525	299.185165	166.311274	293.893108	301.460750	RUBRLLRRLLR	11	0	1177.391832
0	2.913152	0.767505	32.902853	0	168.271704	294.143525	299.185165	168.345631	297.002057	301.432838	RUBRLLRRLLL	11	0	1136.224285
0	4.037545	1.071678	22.898187	0	156.273482	284.338896	301.345005	152.302435	283.601834	304.310762	RUBRLLRLRRR	11	0	2190.113477
0	2.611615	0.870538	53.913408	0	156.273482	284.338896	301.345005	156.061059	286.817479	303.497912	RUBRLLRLRRL	11	0	1630.234844
0	3.474293	1.015062	45.922756	0	161.678008	279.963363	298.106220	165.173321	278.092045	297.080927	RUBRLLRLRLR	11	0	1819.605558
0	1.890644	0.630215	67.452111	0	161.678008	279.963363	298.106220	160.134862	278.424061	298.515531	RUBRLLRLRLL	11	0	1144.457794
0	3.614283	1.204761	25.167049	0	152.328739	290.668341	291.671383	149.851157	293.564483	289.465438	RUBRLLRLLRR	11	0	1893.707142
0	2.759602	0.919867	41.851290	0	152.328739	290.668341	291.671383	150.393077	292.148921	294.246580	RUBRLLRLLRL	11	0	1580.833788
0	1.922602	0.640867	39.580914	0	152.172476	285.776278	290.289257	150.962533	285.416243	288.019269	RUBRLLRLLLR	11	0	1729.036956
0	3.364033	1.121344	26.733073	0	152.172476	285.776278	290.289257	148.470544	284.694002	291.171201	RUBRLLRLLLL	11	0	1399.696583
0	4.799244	1.551632	9.056685	0	153.083057	290.782131	274.394870	148.064254	292.455485	272.155417	RUBRLLLRRRR	11	0	2626.489471
0	2.244649	0.748216	38.099160	0	153.083057	290.782131	274.394870	150.640639	290.289968	275.379451	RUBRLLLRRRL	11	0	1432.630620
0	3.161592	1.053864	17.542394	0	160.407654	293.424492	276.359560	160.015282	296.987454	277.419184	RUBRLLLRRLR	11	0	1910.174160
0	1.660948	0.553649	57.974110	0	160.407654	293.424492	276.359560	161.694274	294.340045	274.985163	RUBRLLLRRLL	11	0	1292.660962
0	2.346288	0.782096	38.442560	0	165.730725	283.340679	271.368898	167.270014	281.309671	270.147655	RUBRLLLRLRR	11	0	1407.930092
0	2.105257	0.701752	56.555672	0	165.730725	283.340679	271.368898	166.362379	284.959337	269.243874	RUBRLLLRLRL	11	0	1169.158322
0	4.372584	0.984618	15.117366	0	159.407691	283.592560	272.300346	154.963589	284.147331	269.312515	RUBRLLLRLLR	11	0	1605.534316
0	2.040267	0.680089	74.900000	0	159.407691	283.592560	272.300346	158.442903	281.907895	273.985837	RUBRLLLRLLL	11	0	946.853571
0	3.833226	1.185868	20.180015	0	185.419156	278.303046	281.802314	189.736665	277.362056	282.634240	RUBRLLLLRRR	11	0	2165.412949
0	2.284442	0.761481	55.376863	0	185.419156	278.303046	281.802314	185.405007	275.879125	283.157064	RUBRLLLLRRL	11	0	1523.199223
0	2.236787	0.693071	32.494473	0	181.125765	279.677655	277.307443	181.456792	279.806593	274.141799	RUBRLLLLRLR	11	0	1235.026397
0	1.607176	0.535725	70.694482	0	181.125765	279.677655	277.307443	179.841846	278.314156	277.402953	RUBRLLLLRLL	11	0	979.787608
0	3.624119	1.065387	30.563593	0	179.515512	292.705163	281.423980	178.537168	296.789267	282.010607	RUBRLLLLLRR	11	0	1654.935372
0	2.366297	0.788766	73.810771	0	179.515512	292.705163	281.423980	182.104399	292.506534	282.569725	RUBRLLLLLRL	11	0	1342.062018
0	2.044562	0.681521	48.332715	0	179.370238	291.420145	277.724053	178.113200	292.969160	276.123863	RUBRLLLLLLR	11	0	1012.721645
0	2.459859	0.819953	40.748524	0	179.370238	291.420145	277.724053	181.782826	292.653796	276.569475	RUBRLLLLLLL	11	0	963.320590
0	4.937898	1.645966	20.278699	0	226.310876	254.948368	383.152741	229.117893	254.501461	389.287891	RUARLRRRRRR	11	0	6142.197947
0	3.329011	1.109670	45.251653	0	226.310876	254.948368	383.152741	228.896896	252.055688	383.326460	RUARLRRRRRL	11	0	4446.095028
0	4.918833	1.471799	26.214460	0	218.526191	255.116314	381.602219	215.691946	254.972397	387.709158	RUARLRRRRLR	11	0	5681.121425
0	2.951910	0.983970	74.900000	0	218.526191	255.116314	381.602219	217.643062	252.076312	379.944460	RUARLRRRRLL	11	0	4281.424842
0	5.799496	1.797260	17.783611	0	217.018881	267.368670	382.501483	215.859166	269.108225	390.380788	RUARLRRRLRR	11	0	6471.538319
0	3.058808	1.019603	74.900000	0	217.018881	267.368670	382.501483	213.606910	267.854122	381.372138	RUARLRRRLRL	11	0	3770.947265
0	3.957632	1.206766	35.762642	0	223.665576	268.114724	375.883187	227.115748	269.341498	379.325327	RUARLRRRLLR	11	0	4668.399780
0	2.977377	0.992459	66.310720	0	223.665576	268.114724	375.883187	224.079595	270.309167	372.625962	RUARLRRRLLL	11	0	3960.317979
0	5.021936	1.546965	19.517293	0	238.134752	264.746100	356.191192	243.851302	264.356836	357.679256	RUARLRRLRRR	11	0	5294.146488
0	2.885248	0.961749	67.066044	0	238.134752	264.746100	356.191192	238.270999	267.839778	357.804370	RUARLRRLRRL	11	0	3342.804781
0	3.007901	1.002634	47.295976	0	232.144282	265.168903	349.241732	230.130133	267.762728	347.730386	RUARLRRLRLR	11	0	4157.922203
0	3.255764	1.085255	47.503856	0	232.144282	265.168903	349.241732	234.253451	264.881127	345.390201	RUARLRRLRLL	11	0	3828.581830
0	5.191198	1.622490	24.340462	0	234.711563	252.416685	361.291016	239.819171	251.571694	365.136422	RUARLRRLLRR	11	0	5088.308755
0	3.364306	1.121435	72.545042	0	234.711563	252.416685	361.291016	232.701695	249.428652	363.199853	RUARLRRLLRL	11	0	3392.205837
0	3.952828	1.234010	27.175286	0	231.615788	252.209788	352.121742	234.103668	250.317370	347.971012	RUARLRRLLLR	11	0	4454.328538
0	2.566827	0.855609	73.422553	0	231.615788	252.209788	352.121742	229.178037	250.473480	352.034758	RUARLRRLLLL	11	0	3268.703197
0	5.033800	1.333420	25.757579	0	188.013051	250.134932	351.705986	182.570038	249.680959	354.343337	RUARLRLRRRR	11	0	3877.982886
0	2.580948	0.860316	74.900000	0	188.013051	250.134932	351.705986	187.491792	251.729427	348.644529	RUARLRLRRRL	11	0	3293.403725
0	4.297517	1.432506	19.841626	0	188.889006	244.109245	351.538595	185.560454	240.768873	349.457968	RUARLRLRRLR	11	0	3713.312700
0	3.141960	1.047320	34.570667	0	188.889006	244.109245	351.538595	187.659691	241.194002	353.803374	RUARLRLRRLL	11	0	3038.164936
0	4.749414	1.413998	23.373491	0	197.075059	254.885840	364.364285	193.933311	255.326676	369.926157	RUARLRLRLRR	11	0	4775.435401
0	2.842368	0.947456	74.900000	0	197.075059	254.885840	364.364285	198.452763	257.900080	364.460622	RUARLRLRLRL	11	0	3169.901085
0	2.992646	0.997549	36.940972	0	200.188142	248.987870	362.458047	202.657414	247.745903	365.068722	RUARLRLRLLR	11	0	3235.769160
0	3.204143	1.068048	43.076231	0	200.188142	248.987870	362.458047	198.645393	245.717180	363.612290	RUARLRLRLLL	11	0	2659.423508
0	3.939879	1.313293	20.295970	0	214.130393	242.330221	342.210324	217.271930	239.921556	339.352320	RUARLRLLRRR	11	0	3655.678135
0	2.257591	0.752530	73.720663	0	214.130393	242.330221	342.210324	215.473950	242.242418	344.981908	RUARLRLLRRL	11	0	2305.382607
0	4.047928	1.349309	23.616168	0	208.020783	239.840494	345.035178	205.551359	235.860778	344.307218	RUARLRLLRLR	11	0	3556.876023
0	2.966717	0.988906	58.147036	0	208.020783	239.840494	345.035178	208.743405	238.350340	348.756358	RUARLRLLRLL	11	0	2288.915589
0	2.823854	0.941285	48.004418	0	209.565882	253.913663	334.972977	210.104202	257.153896	334.677234	RUARLRLLLRR	11	0	2889.961769
0	3.151415	1.023467	44.583256	0	209.565882	253.913663	334.972977	211.558148	253.190240	331.294898	RUARLRLLLRL	11	0	2741.758601
0	3.379477	1.023467	28.114762	0	203.711245	249.914362	335.958596	201.535962	246.831894	334.560823	RUARLRLLLLR	11	0	2412.418228
0	2.494848	0.831616	50.042581	0	203.711245	249.914362	335.958596	201.334944	251.219109	334.663682	RUARLRLLLLL	11	0	2008.976272
0	5.023006	1.674335	23.372012	0	206.502867	288.845830	375.243845	208.013814	289.528147	382.126248	RUARLLRRRRR	11	0	5582.319314
0	3.229976	1.076659	49.385733	0	206.502867	288.845830	375.243845	204.169597	286.714394	377.755381	RUARLLRRRRL	11	0	4536.663631
0	2.866658	0.955553	53.297322	0	204.617996	294.020321	368.173503	201.410050	294.750510	367.444289	RUARLLRRRLR	11	0	3523.941986
0	4.008181	1.318671	34.988453	0	204.617996	294.020321	368.173503	205.139022	298.341164	370.263915	RUARLLRRRLL	11	0	3523.941986
0	2.931653	0.977218	44.729842	0	217.487752	292.552634	364.221303	219.805783	294.806328	362.858034	RUARLLRRLRR	11	0	3260.469688
0	4.437576	1.474613	31.240684	0	217.487752	292.552634	364.221303	219.673496	294.348482	369.529965	RUARLLRRLRL	11	0	2922.895806
0	2.766490	0.846028	61.030222	0	215.845716	286.905321	361.721414	216.594060	285.007364	358.659586	RUARLLRRLLR	11	0	3079.332483
0	3.777702	0.846028	58.845796	0	215.845716	286.905321	361.721414	217.813144	286.284621	366.489991	RUARLLRRLLL	11	0	2305.382607
0	4.323356	1.441119	32.827887	0	205.698217	304.900052	348.785419	208.127592	309.310110	349.121645	RUARLLRLRRR	11	0	4182.622730
0	3.673314	1.224438	52.238070	0	205.698217	304.900052	348.785419	202.739906	306.798568	351.785397	RUARLLRLRRL	11	0	3375.738818
0	2.910489	0.970163	40.267760	0	202.187611	302.788745	344.244305	201.793635	305.136053	341.279768	RUARLLRLRLR	11	0	3696.845681
0	3.634697	1.211566	32.885992	0	202.187611	302.788745	344.244305	198.332193	304.468574	344.897985	RUARLLRLRLL	11	0	3523.941986
0	4.221917	1.320538	30.525032	0	217.850278	295.676240	343.204746	220.055314	300.073255	342.928755	RUARLLRLLRR	11	0	3902.683414
0	3.335995	1.111998	50.127498	0	217.850278	295.676240	343.204746	221.544424	294.556374	343.801941	RUARLLRLLRL	11	0	3268.703197
0	3.391360	1.130453	31.177937	0	213.433276	289.614318	339.280737	214.419965	285.928591	338.003680	RUARLLRLLLR	11	0	3458.073911
0	2.537898	0.845966	59.853126	0	213.433276	289.614318	339.280737	212.725442	290.273353	335.854156	RUARLLRLLLL	11	0	2766.459129
0	2.771007	0.923669	55.862298	0	187.208883	276.163547	365.690652	189.915973	276.331267	367.843241	RUARLLLRRRR	11	0	4223.790277
0	4.472057	1.418260	31.123876	0	187.208883	276.163547	365.690652	184.886430	274.257657	370.913016	RUARLLLRRRL	11	0	4190.856240
0	3.045962	1.015321	44.517784	0	184.135124	281.172870	362.425326	184.766368	284.439996	363.949313	RUARLLLRRLR	11	0	3359.271799
0	3.771763	1.257254	35.792173	0	184.135124	281.172870	362.425326	180.144872	282.149798	364.352411	RUARLLLRRLL	11	0	3252.236178
0	3.319021	1.106340	30.537279	0	175.506033	271.061047	353.249151	171.872646	271.260522	351.631792	RUARLLLRLRR	11	0	3721.546209
0	4.559570	1.519857	23.105837	0	175.506033	271.061047	353.249151	171.146812	269.303295	356.295970	RUARLLLRLRL	11	0	3507.474967
0	2.801433	0.933811	66.411888	0	181.475705	268.573834	351.526101	183.114264	267.293709	348.439065	RUARLLLRLLR	11	0	3482.774439
0	4.325400	1.041004	46.005674	0	181.475705	268.573834	351.526101	178.596598	265.164931	354.409070	RUARLLLRLLL	11	0	2873.494750
0	3.865593	1.288531	28.649467	0	183.525860	294.015589	342.785537	182.303707	297.772401	340.124656	RUARLLLLRRR	11	0	4322.592389
0	3.092025	1.030675	52.062616	0	183.525860	294.015589	342.785537	183.881932	296.387298	346.084355	RUARLLLLRRL	11	0	3285.170215
0	4.357645	1.452548	19.388867	0	178.307694	290.454735	343.977065	173.381138	291.269363	342.817543	RUARLLLLRLR	11	0	3787.414284
0	2.967777	0.989259	43.793242	0	178.307694	290.454735	343.977065	176.417950	291.771606	347.141794	RUARLLLLRLL	11	0	2667.657017
0	3.858462	1.122764	22.740685	0	192.237052	279.641820	333.907142	195.363184	276.708901	332.229047	RUARLLLLLRR	11	0	3458.073911
0	2.398401	0.799467	69.418326	0	192.237052	279.641820	333.907142	192.731479	281.342081	331.254679	RUARLLLLLRL	11	0	2297.149098
0	3.063761	1.021254	41.881891	0	185.619870	279.087290	336.648008	182.064292	279.396149	336.432178	RUARLLLLLLR	11	0	2050.143819
0	2.972114	0.990705	53.200457	0	185.619870	279.087290	336.648008	185.657904	275.663589	335.985066	RUARLLLLLLL	11	0	1761.970993
0	3.723190	1.241063	18.622155	0	238.000555	277.711094	285.071604	240.800333	277.980351	281.019317	RUARRRRRRRR	11	0	1671.402390
0	2.283405	0.761135	59.240816	0	238.000555	277.711094	285.071604	236.390577	277.520965	282.483613	RUARRRRRRRL	11	0	1012.721645
0	2.731537	0.910512	31.500803	0	238.682541	279.705846	292.249947	241.659975	280.782066	291.814833	RUARRRRRRLR	11	0	913.919534
0	2.036172	0.678724	52.554719	0	238.682541	279.705846	292.249947	238.605443	281.243915	294.464254	RUARRRRRRLL	11	0	806.883913
0	2.445485	0.515371	19.960331	0	234.050994	272.950222	291.944947	233.433066	271.217047	289.275610	RUARRRRRLRR	11	0	666.914254
0	1.885772	0.515371	54.582735	0	234.050994	272.950222	291.944947	235.921506	272.751951	290.548786	RUARRRRRLRL	11	0	362.274410
0	1.492052	0.497351	73.203726	0	235.258361	274.170931	296.947764	234.461267	274.340059	298.831158	RUARRRRRLLR	11	0	526.944596
0	1.967145	0.515371	30.416902	0	235.258361	274.170931	296.947764	237.125387	274.828485	298.368658	RUARRRRRLLL	11	0	444.609503
0	2.978681	0.930338	29.424872	0	217.361130	271.428020	300.051795	214.241678	270.091812	299.141077	RUARRRRLRRR	11	0	658.680745
0	2.032653	0.677551	46.806413	0	217.361130	271.428020	300.051795	216.229336	271.444154	302.603229	RUARRRRLRRL	11	0	650.447236
0	2.516954	0.592274	22.456497	0	220.324850	273.319282	296.316151	219.437767	273.248712	292.889690	RUARRRRLRLR	11	0	461.076521
0	1.957380	0.592274	74.900000	0	220.324850	273.319282	296.316151	221.679502	275.123287	295.887917	RUARRRRLRLL	11	0	386.974938
0	2.320494	0.773498	19.526632	0	224.176023	270.493773	290.466012	223.324661	270.158169	287.346274	RUARRRRLLRR	11	0	691.614782
0	2.047978	0.682659	29.302783	0	224.176023	270.493773	290.466012	225.330229	269.767033	288.064222	RUARRRRLLRL	11	0	535.178105
0	1.768748	0.450760	74.900000	0	223.561057	269.833682	295.638617	224.433033	269.395008	297.864645	RUARRRRLLLR	11	0	477.543540
0	2.135178	0.450760	38.186456	0	223.561057	269.833682	295.638617	221.669363	268.276913	295.091487	RUARRRRLLLL	11	0	403.441956
0	3.548417	1.143202	15.371697	0	229.993567	293.582428	322.636723	229.963037	297.382560	324.644103	RUARRRLRRRR	11	0	1193.858850
0	1.853529	0.617843	54.844614	0	229.993567	293.582428	322.636723	231.560585	293.753901	324.448701	RUARRRLRRRL	11	0	741.015838
0	2.254180	0.665595	18.006525	0	229.845830	291.620714	318.125546	231.448407	293.490610	316.998055	RUARRRLRRLR	11	0	724.548819
0	1.149316	0.383105	74.900000	0	229.845830	291.620714	318.125546	228.744398	292.274614	317.641590	RUARRRLRRLL	11	2	444.609503
0	2.969646	0.887992	18.548669	0	221.661690	281.462777	316.997583	218.720091	279.643051	316.779319	RUARRRLRLRR	11	0	856.284968
0	1.557529	0.519176	62.676051	0	221.661690	281.462777	316.997583	222.101239	280.359356	315.314043	RUARRRLRLRL	11	0	584.579161
0	1.300788	0.399965	62.894366	0	224.340028	283.804715	320.137071	224.854997	282.463221	320.733223	RUARRRLRLLR	11	0	419.908975
0	1.591676	0.399965	53.761109	0	224.340028	283.804715	320.137071	223.847495	285.030655	321.734416	RUARRRLRLLL	11	0	378.741428
0	2.018568	0.672856	34.487353	0	237.453297	285.673522	312.905930	238.076797	287.177607	310.823076	RUARRRLLRRR	11	0	683.381273
0	2.213333	0.737778	33.332803	0	237.453297	285.673522	312.905930	239.082235	287.486164	313.948686	RUARRRLLRRL	11	0	642.213726
0	2.706025	0.724905	30.591818	0	237.511012	281.261332	312.798472	240.575743	280.618527	312.316120	RUARRRLLRLR	11	0	666.914254
0	1.923642	0.641214	74.900000	0	237.511012	281.261332	312.798472	236.415073	279.492815	311.770102	RUARRRLLRLL	11	0	477.543540
0	2.520512	0.840171	19.067345	0	236.555866	284.474461	322.401677	237.335670	285.609408	325.582942	RUARRRLLLRR	11	0	765.716366
0	1.874478	0.624826	40.424366	0	236.555866	284.474461	322.401677	238.397012	285.637058	322.641006	RUARRRLLLRL	11	0	518.711087
0	1.728223	0.414736	69.362712	0	234.883891	281.221337	319.866706	233.260493	280.028040	319.939071	RUARRRLLLLR	11	0	518.711087
0	1.924874	0.414736	60.577037	0	234.883891	281.221337	319.866706	237.036457	280.634843	320.173085	RUARRRLLLLL	11	0	403.441956
0	3.201014	1.067005	19.700626	0	247.205641	268.842050	328.638108	249.729165	268.366502	331.957432	RUARRLRRRRR	11	0	1424.397111
0	2.589898	0.863299	33.673818	0	247.205641	268.842050	328.638108	250.074154	269.788307	328.610557	RUARRLRRRRL	11	0	1070.356211
0	2.046876	0.682292	45.529309	0	241.919616	270.836601	326.941726	239.776260	271.750940	327.577281	RUARRLRRRLR	11	0	806.883913
0	1.780864	0.593621	49.742176	0	241.919616	270.836601	326.941726	242.901770	272.639461	327.327536	RUARRLRRRLL	11	0	526.944596
0	1.880733	0.626911	58.159267	0	243.187867	266.203152	318.218099	243.149084	264.719294	316.239951	RUARRLRRLRR	11	0	633.980217
0	2.498487	0.732696	41.712876	0	243.187867	266.203152	318.218099	246.047855	266.262432	318.898427	RUARRLRRLRL	11	0	609.279689
0	1.852639	0.540931	74.900000	0	241.257940	269.006266	317.946719	239.347436	269.549508	316.904680	RUARRLRRLLR	11	0	617.513198
0	2.472143	0.540931	48.509803	0	241.257940	269.006266	317.946719	243.702709	270.433897	317.277621	RUARRLRRLLL	11	0	601.046180
0	3.001116	0.897836	22.503486	0	240.685983	255.363905	322.615309	243.204810	253.777665	324.870880	RUARRLRLRRR	11	0	971.554099
0	1.642678	0.547559	74.900000	0	240.685983	255.363905	322.615309	241.585200	255.372592	320.543185	RUARRLRLRRL	11	0	683.381273
0	3.003200	1.001067	11.995742	0	237.454960	252.899797	322.257384	237.349339	249.528969	323.416249	RUARRLRLRLR	11	0	905.686024
0	1.220973	0.406991	74.900000	0	237.454960	252.899797	322.257384	237.107024	252.462893	320.652892	RUARRLRLRLL	11	0	477.543540
0	2.343646	0.466978	34.228176	0	232.730330	261.925276	323.830682	230.771531	263.755166	323.175332	RUARRLRLLRR	11	0	642.213726
0	1.669193	0.466978	74.900000	0	232.730330	261.925276	323.830682	231.705417	260.270099	323.829918	RUARRLRLLRL	11	0	411.675466
0	3.022937	0.466978	13.720011	0	237.216328	260.654795	325.418063	240.053326	260.734054	327.980250	RUARRLRLLLR	11	0	559.878633
0	1.923991	0.466978	39.309000	0	237.216328	260.654795	325.418063	237.919797	259.032877	327.110838	RUARRLRLLLL	11	0	329.340372
0	1.849902	0.616634	30.697918	0	216.810149	260.093162	309.685113	215.246089	260.411897	307.907068	RUARRLLRRRR	11	0	823.350931
0	2.302895	0.767632	35.281428	0	216.810149	260.093162	309.685113	214.784681	258.337588	309.895575	RUARRLLRRRL	11	0	584.579161
0	1.677782	0.559261	44.976566	0	218.923328	262.441626	312.843475	219.379393	264.284023	313.426720	RUARRLLRRLR	11	0	518.711087
0	1.545388	0.515129	51.237490	0	218.923328	262.441626	312.843475	217.476577	262.316588	314.151247	RUARRLLRRLL	11	0	510.477577
0	2.383267	0.535989	26.843549	0	223.916588	255.858788	314.967076	222.908683	253.527971	316.351674	RUARRLLRLRR	11	0	518.711087
0	1.286489	0.428830	74.900000	0	223.916588	255.858788	314.967076	224.852234	256.337702	316.278629	RUARRLLRLRL	11	0	444.609503
0	2.732417	0.881984	22.978160	0	225.319784	254.146414	313.228748	227.397585	251.836420	314.097249	RUARRLLRLLR	11	0	576.345652
0	1.714838	0.571613	74.900000	0	225.319784	254.146414	313.228748	224.036840	253.043277	311.922495	RUARRLLRLLL	11	0	370.507919
0	3.052104	1.017368	11.661408	0	227.822807	260.569747	295.766395	228.784593	259.541848	291.761655	RUARRLLLRRR	11	0	905.686024
0	1.321927	0.440642	71.923150	0	227.822807	260.569747	295.766395	228.915906	261.638145	295.519097	RUARRLLLRRL	11	0	444.609503
0	2.319735	0.773245	19.109825	0	223.224892	260.743271	298.754907	221.244826	259.826183	296.795802	RUARRLLLRLR	11	0	749.249347
0	1.603481	0.534494	66.491602	0	223.224892	260.743271	298.754907	221.909404	261.833197	299.686987	RUARRLLLRLL	11	0	386.974938
0	2.188417	0.729472	19.534205	0	231.440005	258.734266	306.022953	233.161146	257.097703	307.168058	RUARRLLLLRR	11	0	576.345652
0	1.239545	0.413182	55.736956	0	231.440005	258.734266	306.022953	231.672003	257.792560	304.709772	RUARRLLLLRL	11	0	411.675466
0	1.226950	0.408983	59.451585	0	231.031338	262.407599	305.620953	230.980342	263.583021	306.618726	RUARRLLLLLR	11	0	428.142484
0	1.882471	0.549740	37.451198	0	231.031338	262.407599	305.620953	232.868803	262.919560	304.289239	RUARRLLLLLL	11	0	395.208447
0	4.446145	1.482048	16.696037	0	249.015635	194.228558	230.863356	251.090737	192.140524	225.634398	RUCRLRRRRRRR	12	0	2914.662296
0	3.271366	1.090455	42.143698	0	249.015635	194.228558	230.863356	252.246274	192.205096	231.061703	RUCRLRRRRRRL	12	0	1696.102918
0	1.468881	0.489627	61.765965	0	243.475730	195.880385	235.402001	241.965780	196.249598	234.519833	RUCRLRRRRRLR	12	0	963.320590
0	2.172461	0.640469	36.929152	0	243.475730	195.880385	235.402001	243.344059	193.352369	235.268787	RUCRLRRRRRLL	12	0	955.087080
0	3.933239	0.992666	21.786831	0	247.234297	199.778240	246.796059	251.107245	197.340754	247.189540	RUCRLRRRRLRR	12	0	1383.229564
0	1.985737	0.661912	74.900000	0	247.234297	199.778240	246.796059	247.851641	201.460118	248.593731	RUCRLRRRRLRL	12	0	1045.655683
0	1.927745	0.540797	46.460935	0	243.807745	199.158304	247.011089	244.381314	196.988316	246.849987	RUCRLRRRRLLR	12	0	988.021117
0	2.020625	0.540797	72.536613	0	243.807745	199.158304	247.011089	242.928325	199.986937	249.489412	RUCRLRRRRLLL	12	0	716.315310
0	3.983239	1.159161	18.879544	0	232.061585	223.330803	245.632392	231.470528	227.726949	247.323961	RUCRLRRRLRRR	12	0	1127.990776
0	2.024557	0.674852	48.753724	0	232.061585	223.330803	245.632392	231.926606	224.832965	243.407021	RUCRLRRRLRRL	12	0	955.087080
0	3.263577	0.930362	20.300991	0	230.470225	220.180549	247.897935	227.790706	222.805472	248.690189	RUCRLRRRLRLR	12	0	1152.691304
0	1.876282	0.625427	74.900000	0	230.470225	220.180549	247.897935	230.672968	219.583487	250.464658	RUCRLRRRLRLL	12	0	708.081801
0	2.857986	0.720302	29.635141	0	236.586254	210.690889	238.052501	238.068924	208.887260	235.138571	RUCRLRRRLLRR	12	0	815.117422
0	1.691098	0.563699	74.153057	0	236.586254	210.690889	238.052501	236.691287	212.540115	237.222198	RUCRLRRRLLRL	12	0	708.081801
0	2.229195	0.578145	36.768165	0	233.692278	209.346568	241.235103	233.297418	206.833582	240.576959	RUCRLRRRLLLR	12	0	642.213726
0	1.469967	0.489989	74.900000	0	233.692278	209.346568	241.235103	232.249413	210.119024	241.860595	RUCRLRRRLLLL	12	0	601.046180
0	2.482392	0.827464	29.141159	0	228.565439	195.072278	249.545872	229.269790	193.489683	246.704365	RUCRLRRLRRRR	12	0	782.183385
0	2.338675	0.779558	41.572904	0	228.565439	195.072278	249.545872	226.879804	192.935259	249.327523	RUCRLRRLRRRL	12	0	609.279689
0	2.799578	0.890942	15.993755	0	232.267993	197.279466	252.990898	235.016710	195.623594	253.730023	RUCRLRRLRRLR	12	0	765.716366
0	1.281226	0.427075	74.900000	0	232.267993	197.279466	252.990898	233.036371	198.554842	252.836017	RUCRLRRLRRLL	12	0	461.076521
0	2.866413	0.955471	17.695687	0	223.098271	194.377152	257.158331	221.761571	191.318465	256.931521	RUCRLRRLRLRR	12	0	946.853571
0	2.113533	0.704511	37.429649	0	223.098271	194.377152	257.158331	221.197424	193.585266	258.818076	RUCRLRRLRLRL	12	0	642.213726
0	2.217520	0.587871	29.065327	0	227.120583	197.358588	258.139187	229.203600	196.027653	259.071012	RUCRLRRLRLLR	12	0	526.944596
0	1.989072	0.587871	74.900000	0	227.120583	197.358588	258.139187	227.852063	199.346857	259.297051	RUCRLRRLRLLL	12	0	494.010559
0	2.776633	0.688633	17.453273	0	221.244209	213.372152	254.805773	219.742177	216.223291	254.413898	RUCRLRRLLRRR	12	0	757.482857
0	1.521040	0.507013	55.665381	0	221.244209	213.372152	254.805773	222.294066	214.593783	255.716250	RUCRLRRLLRRL	12	0	502.244068
0	2.074137	0.688633	22.792584	0	219.835679	208.575868	255.673775	217.865044	207.174612	255.586083	RUCRLRRLLRLR	12	0	452.843012
0	1.348128	0.449376	68.294894	0	219.835679	208.575868	255.673775	220.139706	207.358287	256.834052	RUCRLRRLLRLL	12	0	386.974938
0	1.485361	0.445363	55.097033	0	223.528963	205.366116	249.723242	224.606267	204.455225	248.491723	RUCRLRRLLLRR	12	0	370.507919
0	1.741438	0.445363	62.606515	0	223.528963	205.366116	249.723242	223.159238	207.275484	249.006038	RUCRLRRLLLRL	12	0	354.040900
0	2.627190	0.688633	24.828627	0	221.332665	201.558431	250.693156	219.241266	199.360059	251.215893	RUCRLRRLLLLR	12	0	395.208447
0	2.034025	0.678008	41.875842	0	221.332665	201.558431	250.693156	221.568830	199.735059	248.856919	RUCRLRRLLLLL	12	0	321.106863
0	2.821742	0.940581	19.720869	0	245.695905	202.696585	275.694059	248.232036	203.055632	278.225131	RUCRLRLRRRRR	12	0	1136.224285
0	1.696733	0.565578	59.369126	0	245.695905	202.696585	275.694059	245.795321	200.884618	276.660880	RUCRLRLRRRRL	12	0	741.015838
0	3.389818	1.129939	9.105031	0	247.090585	201.651367	270.896379	250.225780	199.498757	269.572748	RUCRLRLRRRLR	12	0	1037.422173
0	1.178556	0.392852	72.904620	0	247.090585	201.651367	270.896379	247.981018	202.684154	270.684494	RUCRLRLRRRLL	12	2	494.010559
0	2.614066	0.856350	28.539091	0	236.034493	199.631715	268.862980	233.670696	197.834029	268.017788	RUCRLRLRRLRR	12	0	658.680745
0	1.753845	0.584615	50.338143	0	236.034493	199.631715	268.862980	236.788264	197.789840	269.442112	RUCRLRLRRLRL	12	0	609.279689
0	2.757306	0.582098	34.553171	0	238.954134	202.284103	267.284718	241.407520	200.405613	266.193196	RUCRLRLRRLLR	12	0	584.579161
0	2.046734	0.582098	74.900000	0	238.954134	202.284103	267.284718	238.587637	203.955894	265.246432	RUCRLRLRRLLL	12	0	485.777049
0	2.863005	0.954335	32.248887	0	236.980918	205.097586	281.548940	239.855751	205.445751	283.585364	RUCRLRLRLRRR	12	0	1029.188664
0	2.194300	0.731433	48.609981	0	236.980918	205.097586	281.548940	236.874757	202.986138	283.315571	RUCRLRLRLRRL	12	0	955.087080
0	1.565471	0.521824	44.458523	0	233.837441	207.710139	280.181530	233.656751	209.511798	280.468918	RUCRLRLRLRLR	12	0	576.345652
0	1.686258	0.558055	54.368387	0	233.837441	207.710139	280.181530	233.059608	207.104655	282.266061	RUCRLRLRLRLL	12	0	461.076521
0	2.909639	0.965888	19.085137	0	227.956345	201.126327	273.343463	226.237724	198.337652	272.257624	RUCRLRLRLLRR	12	0	798.650403
0	1.823306	0.607769	51.138310	0	227.956345	201.126327	273.343463	228.096884	199.672719	275.236847	RUCRLRLRLLRL	12	0	535.178105
0	1.957071	0.652357	21.440807	0	227.790506	206.190517	272.001939	226.238861	206.878867	270.132809	RUCRLRLRLLLR	12	0	650.447236
0	1.186334	0.395445	71.841454	0	227.790506	206.190517	272.001939	227.512039	207.231291	273.065314	RUCRLRLRLLLL	12	2	436.375994
0	3.299777	0.819143	10.987741	0	229.546303	230.530533	262.235577	229.755689	234.183436	260.773904	RUCRLRLLRRRR	12	0	708.081801
0	2.098640	0.699547	27.943505	0	229.546303	230.530533	262.235577	228.178691	232.551047	261.995892	RUCRLRLLRRRL	12	0	452.843012
0	1.598897	0.425340	24.953723	0	228.897172	225.303419	262.884131	227.188303	224.622052	262.510479	RUCRLRLLRRLR	12	0	329.340372
0	0.774531	0.258177	74.900000	0	228.897172	225.303419	262.884131	229.137993	224.831875	261.987649	RUCRLRLLRRLL	12	24	230.538261
0	1.776767	0.592256	30.169867	0	237.562948	217.647944	265.615228	238.589621	216.707285	267.495063	RUCRLRLLRLRR	12	0	444.609503
0	2.731401	0.819143	23.654240	0	237.562948	217.647944	265.615228	239.846860	215.452403	265.205500	RUCRLRLLRLRL	12	0	362.274410
0	1.564892	0.521631	46.786120	0	234.779095	218.335496	263.305926	233.441816	217.093605	263.275864	RUCRLRLLRLLR	12	0	321.106863
0	1.513645	0.504548	51.734403	0	234.779095	218.335496	263.305926	236.008634	217.413062	262.242379	RUCRLRLLRLLL	12	0	279.939317
0	3.036693	0.717509	12.571440	0	226.830939	227.874080	268.642812	225.698563	231.084448	267.445687	RUCRLRLLLRRR	12	0	658.680745
0	1.365786	0.455262	74.900000	0	226.830939	227.874080	268.642812	227.183643	228.507791	270.379980	RUCRLRLLLRRL	12	0	329.340372
0	1.891668	0.584587	14.341727	0	225.960003	223.195369	268.310811	224.230547	222.335403	267.004669	RUCRLRLLLRLR	12	0	362.274410
0	0.768418	0.256139	74.900000	0	225.960003	223.195369	268.310811	225.755002	222.591118	269.081657	RUCRLRLLLRLL	12	2	288.172826
0	2.499363	0.717509	10.782605	0	234.786469	219.510205	274.966835	237.051592	218.129311	276.446767	RUCRLRLLLLRR	12	0	568.112143
0	1.112626	0.370875	74.900000	0	234.786469	219.510205	274.966835	235.308280	220.591252	275.570640	RUCRLRLLLLRL	12	2	238.771770
0	1.483104	0.445778	43.334974	0	231.285890	220.985891	274.739271	231.314391	222.372487	276.005467	RUCRLRLLLLLR	12	0	345.807391
0	1.245989	0.415330	61.605629	0	231.285890	220.985891	274.739271	230.351021	220.068458	275.510229	RUCRLRLLLLLL	12	0	321.106863
0	3.059855	1.019952	18.885696	0	192.697019	195.859768	281.557696	190.568706	193.404970	283.366301	RUCRLLRRRRRR	12	0	831.584441
0	1.979968	0.659989	43.057456	0	192.697019	195.859768	281.557696	190.429022	196.288834	281.642726	RUCRLLRRRRRL	12	0	609.279689
0	1.621840	0.540613	36.018492	0	196.205590	194.832242	279.083597	195.507262	193.515437	277.657055	RUCRLLRRRRLR	12	0	716.315310
0	2.373552	0.791184	31.982386	0	196.205590	194.832242	279.083597	196.935475	192.275103	280.025916	RUCRLLRRRRLL	12	0	543.411615
0	2.669131	0.760170	20.507922	0	201.358628	198.083102	282.942370	201.894629	195.441642	284.850354	RUCRLLRRRLRR	12	0	601.046180
0	1.466851	0.488950	74.900000	0	201.358628	198.083102	282.942370	202.987145	198.331274	282.376782	RUCRLLRRRLRL	12	0	386.974938
0	2.318824	0.602013	31.298856	0	198.684342	200.264531	283.830942	197.217385	198.890922	286.047718	RUCRLLRRRLLR	12	0	485.777049
0	1.546331	0.515444	74.900000	0	198.684342	200.264531	283.830942	198.594491	201.997668	284.432020	RUCRLLRRRLLL	12	0	378.741428
0	2.818556	0.768766	9.120741	0	200.459936	216.284698	274.515524	200.555480	219.370819	273.133411	RUCRLLRRLRRR	12	0	683.381273
0	0.995736	0.331912	74.900000	0	200.459936	216.284698	274.515524	201.578200	216.471058	274.824118	RUCRLLRRLRRL	12	2	312.873354
0	1.963673	0.621641	35.922813	0	198.124695	213.105686	277.809325	196.218817	212.263411	278.973595	RUCRLLRRLRLR	12	0	411.675466
0	1.005169	0.335056	66.799364	0	198.124695	213.105686	277.809325	198.545406	213.439882	279.085595	RUCRLLRRLRLL	12	2	279.939317
0	1.079752	0.359917	74.900000	0	198.709511	208.841730	273.349460	199.570660	208.058929	272.760044	RUCRLLRRLLRR	12	2	271.705807
0	1.838158	0.388056	47.657066	0	198.709511	208.841730	273.349460	198.885634	210.700570	272.059057	RUCRLLRRLLRL	12	0	247.005279
0	1.836097	0.480849	30.724200	0	196.305760	207.042309	275.430173	195.208456	205.237886	274.995604	RUCRLLRRLLLR	12	0	263.472298
0	1.825317	0.480849	34.547397	0	196.305760	207.042309	275.430173	194.335180	207.025386	276.416724	RUCRLLRRLLLL	12	0	238.771770
0	3.018286	1.006095	16.469904	0	206.877647	192.154313	266.763328	207.265050	188.756324	265.741513	RUCRLLRLRRRR	12	0	749.249347
0	1.307106	0.435702	59.700662	0	206.877647	192.154313	266.763328	206.735284	192.133167	264.904373	RUCRLLRLRRRL	12	0	568.112143
0	2.062905	0.687635	34.952441	0	204.922486	192.661410	270.098892	202.792516	191.548065	269.961774	RUCRLLRLRRLR	12	0	675.147764
0	2.177233	0.725744	37.570369	0	204.922486	192.661410	270.098892	205.161711	190.435202	271.566185	RUCRLLRLRRLL	12	0	601.046180
0	2.760913	0.711003	17.984643	0	210.450351	196.568623	273.601941	211.425049	193.850851	275.348261	RUCRLLRLRLRR	12	0	510.477577
0	1.325724	0.441908	74.900000	0	210.450351	196.568623	273.601941	210.353667	197.330234	275.245889	RUCRLLRLRLRL	12	0	354.040900
0	2.200784	0.525396	35.383430	0	211.389342	197.589801	270.508117	212.648420	195.435362	269.771537	RUCRLLRLRLLR	12	0	444.609503
0	1.466212	0.488737	74.900000	0	211.389342	197.589801	270.508117	212.359361	198.957137	270.094941	RUCRLLRLRLLL	12	0	386.974938
0	3.223584	0.881180	8.051446	0	209.243033	215.800898	264.076103	209.304856	219.417888	262.821565	RUCRLLRLLRRR	12	0	683.381273
0	1.086318	0.362106	62.194706	0	209.243033	215.800898	264.076103	209.289410	216.536949	265.337969	RUCRLLRLLRRL	12	2	321.106863
0	1.098762	0.366254	53.658717	0	205.882174	206.870037	265.971087	205.049305	206.304879	266.942652	RUCRLLRLLLRR	12	2	288.172826
0	1.649600	0.388099	54.731322	0	205.882174	206.870037	265.971087	205.198870	208.608979	265.408739	RUCRLLRLLLRL	12	4	189.370714
0	1.366315	0.388099	32.155292	0	207.165086	204.520152	263.743807	206.665718	203.028758	263.429617	RUCRLLRLLLLR	12	4	197.604223
0	1.389732	0.388099	36.726646	0	207.165086	204.520152	263.743807	207.727623	203.950187	262.017713	RUCRLLRLLLLL	12	4	172.903696
0	2.577133	0.859044	17.595765	0	214.878210	201.137206	288.701468	214.256926	198.482324	290.250881	RUCRLLLRRRRR	12	0	658.680745
0	1.542908	0.514303	46.164705	0	214.878210	201.137206	288.701468	213.276926	200.996609	289.692310	RUCRLLLRRRRL	12	0	461.076521
0	2.516556	0.831459	18.739185	0	218.950258	203.119690	288.719246	221.122535	201.605147	290.269643	RUCRLLLRRRLR	12	0	691.614782
0	1.353944	0.451315	74.900000	0	218.950258	203.119690	288.719246	219.224825	204.420245	289.763478	RUCRLLLRRRLL	12	0	419.908975
0	2.507797	0.835932	13.638090	0	218.134964	200.498719	282.009981	219.155605	197.785798	282.489571	RUCRLLLRRLRR	12	0	551.645124
0	1.056973	0.352324	74.900000	0	218.134964	200.498719	282.009981	218.756221	200.545006	280.707014	RUCRLLLRRLRL	12	2	312.873354
0	1.989261	0.440987	40.007228	0	215.292809	202.536939	281.928420	214.195040	200.554421	282.537697	RUCRLLLRRLLR	12	0	255.238789
0	1.327342	0.440987	74.900000	0	215.292809	202.536939	281.928420	214.499064	203.513142	280.823591	RUCRLLLRRLLL	12	0	247.005279
0	1.469987	0.489996	29.503079	0	221.686570	211.930733	283.150763	222.927731	210.758440	283.343089	RUCRLLLRLRRR	12	0	312.873354
0	1.678394	0.559465	25.551360	0	221.686570	211.930733	283.150763	222.727731	211.611071	285.143089	RUCRLLLRLRRL	12	0	312.873354
0	2.204259	0.621724	13.780910	0	220.458280	215.723167	281.373131	221.370206	218.071995	280.747688	RUCRLLLRLRLR	12	0	345.807391
0	1.012253	0.337418	74.900000	0	220.458280	215.723167	281.373131	220.026772	216.141372	282.617878	RUCRLLLRLRLL	12	24	181.137205
0	2.189472	0.576173	23.709605	0	218.058006	215.524934	275.158497	218.693627	217.844372	274.106863	RUCRLLLRLLRR	12	0	279.939317
0	1.310432	0.436811	54.666088	0	218.058006	215.524934	275.158497	217.206232	215.629246	273.609384	RUCRLLLRLLRL	12	4	230.538261
0	1.485056	0.445350	38.708696	0	218.194539	212.100996	275.953557	219.070570	210.645213	275.541365	RUCRLLLRLLLR	12	4	214.071242
0	1.008174	0.336058	66.271275	0	218.194539	212.100996	275.953557	217.162877	211.568290	275.725980	RUCRLLLRLLLL	12	24	214.071242
0	2.861694	0.598842	14.863135	0	213.028722	227.532517	271.632878	213.801017	230.443835	269.871619	RUCRLLLLRRRR	12	0	609.279689
0	1.263732	0.421244	74.900000	0	213.028722	227.532517	271.632878	213.022454	226.886777	270.010049	RUCRLLLLRRRL	12	0	354.040900
0	1.889305	0.598842	22.139396	0	210.285021	226.479437	274.441003	209.123013	228.351662	274.432602	RUCRLLLLRRLR	12	0	411.675466
0	1.367129	0.455710	74.676997	0	210.285021	226.479437	274.441003	209.045087	225.487662	274.620157	RUCRLLLLRRLL	12	4	222.304751
0	2.023263	0.598842	10.321098	0	216.027769	225.359131	276.409770	217.301510	227.312449	275.967074	RUCRLLLLRLRR	12	0	271.705807
0	0.947399	0.315800	74.900000	0	216.027769	225.359131	276.409770	216.734088	224.879916	275.550256	RUCRLLLLRLRL	12	24	107.035621
0	2.568440	0.598842	9.453974	0	207.480431	212.349397	283.097533	206.215532	210.055093	284.876702	RUCRLLLLLRRR	12	0	362.274410
0	0.884455	0.294818	74.900000	0	207.480431	212.349397	283.097533	207.696436	211.642344	282.216382	RUCRLLLLLRRL	12	24	172.903696
0	2.087929	0.598842	16.641901	0	207.160649	216.719238	281.158234	205.530675	218.511543	281.460655	RUCRLLLLLRLR	12	0	288.172826
0	1.197387	0.399129	74.900000	0	207.160649	216.719238	281.158234	207.496188	217.261398	279.636363	RUCRLLLLLRLL	12	24	205.837733
0	2.393683	0.584536	14.628676	0	210.956399	213.015329	285.738107	210.173839	210.759197	287.509531	RUCRLLLLLLRR	12	4	197.604223
0	0.939442	0.313147	50.552138	0	210.956399	213.015329	285.738107	211.653839	212.709197	286.702864	RUCRLLLLLLRL	12	24	164.670186
0	1.001661	0.333887	48.045810	0	211.775473	216.375527	284.433266	212.873284	216.769316	284.515960	RUCRLLLLLLLR	12	24	205.837733
0	1.660584	0.410059	61.226635	0	211.775473	216.375527	284.433266	210.851951	218.065316	284.686626	RUCRLLLLLLLL	12	4	123.502640
0	5.810265	1.936755	11.729565	0	233.887543	192.471060	207.953578	238.945695	190.694159	202.876673	RUCLLRRRRRRR	12	0	4001.485526
0	2.343303	0.781101	50.386916	0	233.887543	192.471060	207.953578	233.341331	190.675089	205.520574	RUCLLRRRRRRL	12	0	2618.255961
0	4.157816	1.138706	22.104843	0	232.863427	193.493923	214.582535	237.570977	192.827625	213.413439	RUCLLRRRRRLR	12	0	2395.951210
0	1.914926	0.638309	74.900000	0	232.863427	193.493923	214.582535	232.514208	191.540591	215.838036	RUCLLRRRRRLL	12	0	1959.575216
0	2.855795	0.951932	34.871449	0	226.726690	206.169854	223.818603	226.768322	208.639348	226.555777	RUCLLRRRRLRR	12	0	1605.534316
0	2.495746	0.831915	42.177918	0	226.726690	206.169854	223.818603	229.406541	207.268228	223.461688	RUCLLRRRRLRL	12	0	1564.366769
0	2.562968	0.759566	26.899719	0	222.754023	205.375681	221.686612	220.343538	206.908249	222.765813	RUCLLRRRRLLR	12	0	1391.463074
0	1.421011	0.473670	74.900000	0	222.754023	205.375681	221.686612	222.807353	205.901159	219.762443	RUCLLRRRRLLL	12	0	880.985496
0	3.687916	0.736219	14.598074	0	215.073036	208.673416	237.516554	215.397093	212.817134	238.872549	RUCLLRRRLRRR	12	0	1761.970993
0	1.495093	0.498364	74.900000	0	215.073036	208.673416	237.516554	216.010348	208.240535	239.237785	RUCLLRRRLRRL	12	0	1127.990776
0	2.420328	0.736219	34.713791	0	211.127220	206.066820	236.189424	209.108234	207.939478	235.428992	RUCLLRRRLRLR	12	0	1342.062018
0	2.221564	0.736219	48.513358	0	211.127220	206.066820	236.189424	209.580036	205.524536	238.646987	RUCLLRRRLRLL	12	0	1111.523757
0	2.783145	0.736219	19.576216	0	213.292401	194.749451	235.686239	212.599275	192.965733	238.897754	RUCLLRRRLLRR	12	0	1589.067297
0	1.674369	0.558123	52.219383	0	213.292401	194.749451	235.686239	211.657793	193.743788	235.244096	RUCLLRRRLLRL	12	0	1119.757266
0	2.509421	0.736219	35.426974	0	217.506313	194.477896	231.745060	217.946826	192.155092	229.631846	RUCLLRRRLLLR	12	0	1300.894471
0	2.329665	0.736219	39.529588	0	217.506313	194.477896	231.745060	219.977336	193.564157	232.559294	RUCLLRRRLLLL	12	0	1276.193943
0	3.985781	1.328594	30.031886	0	213.995246	186.633002	203.579298	218.146773	187.144889	201.095210	RUCLLRRLRRRR	12	0	3301.637234
0	4.162806	1.387602	41.675335	0	213.995246	186.633002	203.579298	214.217217	183.618556	198.925434	RUCLLRRLRRRL	12	0	2379.484191
0	1.857812	0.608013	71.416607	0	210.607702	186.267600	210.097390	211.724621	186.583718	212.338434	RUCLLRRLRRLR	12	0	1564.366769
0	2.880059	0.608013	50.272464	0	210.607702	186.267600	210.097390	210.264642	183.211991	208.440953	RUCLLRRLRRLL	12	0	1226.792887
0	4.543159	1.514386	24.079206	0	197.906876	182.955281	206.378376	193.699107	180.089036	204.579793	RUCLLRRLRLRR	12	0	2231.281024
0	3.247911	1.082637	40.324768	0	197.906876	182.955281	206.378376	198.534921	180.407478	203.032047	RUCLLRRLRLRL	12	0	1967.808726
0	2.398281	0.668646	74.900000	0	199.680058	189.044075	209.089649	199.603966	191.354625	211.018417	RUCLLRRLRLLR	12	0	1325.594999
0	1.846010	0.615337	74.900000	0	199.680058	189.044075	209.089649	201.019081	190.357096	207.794224	RUCLLRRLRLLL	12	0	798.650403
0	5.348978	1.779750	13.650802	0	186.667930	181.914447	215.795823	181.917037	178.985877	212.380982	RUCLLRRLLRRR	12	0	2832.327203
0	2.383592	0.794531	60.657526	0	186.667930	181.914447	215.795823	187.164394	179.198429	216.193283	RUCLLRRLLRRL	12	0	1720.803446
0	1.982326	0.655973	45.425367	0	189.285876	187.946487	219.642212	188.743553	190.191669	219.516796	RUCLLRRLLRLR	12	0	1177.391832
0	1.609080	0.536360	53.085004	0	189.285876	187.946487	219.642212	187.883452	187.479819	221.058722	RUCLLRRLLRLL	12	0	897.452515
0	3.108742	0.643793	56.552206	0	198.312560	190.982248	227.645313	198.720120	194.580360	227.870334	RUCLLRRLLLRR	12	0	1465.564658
0	2.101018	0.643793	57.534672	0	198.312560	190.982248	227.645313	198.019115	189.920928	230.326662	RUCLLRRLLLRL	12	0	1251.493415
0	2.467754	0.643793	43.492969	0	199.446263	186.235449	224.839405	202.113541	185.162956	225.009667	RUCLLRRLLLLR	12	0	1366.762546
0	2.714652	0.643793	44.568570	0	199.446263	186.235449	224.839405	198.359650	183.265594	225.027967	RUCLLRRLLLLL	12	0	1218.559378
0	4.489230	1.315807	15.488959	0	171.965407	186.314789	229.607737	170.680479	182.378997	225.681926	RUCLLRLRRRRR	12	0	2667.657017
0	1.999750	0.666583	74.900000	0	171.965407	186.314789	229.607737	172.450720	187.671155	227.361013	RUCLLRLRRRRL	12	0	1646.701862
0	4.260328	1.420109	13.646305	0	167.994155	186.316958	232.770727	163.630857	184.834848	230.494051	RUCLLRLRRRLR	12	0	2395.951210
0	1.915748	0.638583	57.023041	0	167.994155	186.316958	232.770727	167.407482	184.379186	233.928370	RUCLLRLRRRLL	12	0	1498.498695
0	2.047863	0.682621	42.358369	0	179.628755	187.684566	241.227314	179.884945	186.382168	243.659465	RUCLLRLRRLRR	12	0	1498.498695
0	2.854367	0.802644	31.370934	0	179.628755	187.684566	241.227314	179.495596	184.497130	240.061832	RUCLLRLRRLRL	12	0	1391.463074
0	2.646760	0.802644	42.194894	0	182.231122	192.649538	239.255307	183.571232	195.419955	239.550858	RUCLLRLRRLLR	12	0	1416.163602
0	2.360395	0.786798	62.452835	0	182.231122	192.649538	239.255307	184.114793	191.073305	237.732288	RUCLLRLRRLLL	12	0	1103.290248
0	4.082043	1.360681	17.758964	0	162.394566	195.176770	248.114956	158.017905	193.335659	248.542516	RUCLLRLRLRRR	12	0	1836.072577
0	2.163867	0.721289	44.215043	0	162.394566	195.176770	248.114956	161.334565	194.234323	245.558104	RUCLLRLRLRRL	12	0	1514.965713
0	4.493503	1.036795	31.404134	0	164.928901	199.778709	252.273219	160.465033	200.336004	255.566646	RUCLLRLRLRLR	12	0	1819.605558
0	2.876710	0.958903	74.900000	0	164.928901	199.778709	252.273219	166.564624	202.695171	252.610271	RUCLLRLRLRLL	12	0	1490.265185
0	3.896229	1.298743	12.881987	0	167.197071	194.667131	257.333321	163.723169	193.720475	260.729057	RUCLLRLRLLRR	12	0	1671.402390
0	1.511036	0.503679	74.900000	0	167.197071	194.667131	257.333321	167.931461	195.553310	258.968046	RUCLLRLRLLRL	12	0	971.554099
0	3.027957	0.780975	38.062911	0	170.272016	192.225190	253.031583	168.061876	189.471114	252.973616	RUCLLRLRLLLR	12	0	1235.026397
0	2.076615	0.692205	74.900000	0	170.272016	192.225190	253.031583	172.591661	191.571208	253.325536	RUCLLRLRLLLL	12	0	1144.457794
0	4.134086	1.094571	16.465123	0	181.381117	200.473721	266.173465	178.526916	197.334057	268.978465	RUCLLRLLRRRR	12	0	2346.550154
0	1.872491	0.624164	69.824496	0	181.381117	200.473721	266.173465	182.527617	200.568443	268.447237	RUCLLRLLRRRL	12	0	1564.366769
0	2.642146	0.880715	23.533767	0	180.445180	204.922948	262.386391	178.422108	207.116269	263.329334	RUCLLRLLRRLR	12	0	1317.361490
0	1.627823	0.542608	61.494397	0	180.445180	204.922948	262.386391	178.911176	203.889362	261.862343	RUCLLRLLRRLL	12	0	971.554099
0	4.019606	1.094571	18.986971	0	193.087013	213.785973	258.858962	196.500422	216.800155	257.493949	RUCLLRLLRLRR	12	0	1844.306086
0	1.830371	0.610124	66.898312	0	193.087013	213.785973	258.858962	193.348760	214.469285	261.315377	RUCLLRLLRLRL	12	0	1432.630620
0	1.798761	0.558023	64.031412	0	188.434053	211.878165	257.380150	188.277526	211.902967	254.817834	RUCLLRLLRLLR	12	0	963.320590
0	2.142401	0.558023	51.402665	0	188.434053	211.878165	257.380150	187.056892	213.583536	258.849329	RUCLLRLLRLLL	12	0	930.386552
0	3.449298	1.135480	20.709079	0	189.790044	192.257701	259.107350	187.295766	189.693751	261.362236	RUCLLRLLLRRR	12	0	1514.965713
0	1.759856	0.586619	58.233339	0	189.790044	192.257701	259.107350	190.946027	191.653287	261.048410	RUCLLRLLLRRL	12	0	1235.026397
0	3.562116	1.079288	16.715540	0	192.668827	191.500077	254.368645	195.067150	188.119559	254.021187	RUCLLRLLLRLR	12	0	1350.295527
0	1.392843	0.464281	74.900000	0	192.668827	191.500077	254.368645	191.585841	190.875057	253.098402	RUCLLRLLLRLL	12	0	1004.488136
0	2.857747	0.889277	39.601842	0	197.769851	201.613647	253.045707	199.666635	204.354015	253.096715	RUCLLRLLLLRR	12	0	1045.655683
0	2.305049	0.768350	59.909656	0	197.769851	201.613647	253.045707	199.582600	199.806119	254.051562	RUCLLRLLLLRL	12	0	955.087080
0	2.503548	0.635627	47.477988	0	195.124508	201.108923	249.439870	194.723092	203.475031	247.402632	RUCLLRLLLLLR	12	0	1020.955155
0	2.497842	0.635627	74.900000	0	195.124508	201.108923	249.439870	196.289554	198.649864	248.165273	RUCLLRLLLLLL	12	0	773.949875
0	3.785948	1.261983	39.863825	0	139.030226	216.729173	234.856763	136.168501	213.760132	232.922817	RUCLLLRRRRRR	12	0	2255.981551
0	4.723674	1.574558	30.912147	0	139.030226	216.729173	234.856763	134.295508	219.256482	233.333036	RUCLLLRRRRRL	12	0	2255.981551
0	2.773676	0.924559	35.355361	0	141.655761	215.492997	239.192148	138.699402	216.212555	240.537991	RUCLLLRRRRLR	12	0	1523.199223
0	2.845996	0.948665	44.069330	0	141.655761	215.492997	239.192148	140.337456	212.455798	239.480622	RUCLLLRRRRLL	12	0	1235.026397
0	4.239932	0.984305	10.334996	0	157.664585	224.330807	239.172767	161.746696	227.080676	239.758455	RUCLLLRRRLRR	12	0	1202.092360
0	1.550492	0.516831	74.900000	0	157.664585	224.330807	239.172767	158.731128	223.197254	238.045016	RUCLLLRRRLRL	12	0	790.416894
0	2.322667	0.699341	36.961656	0	152.267340	224.372881	240.241624	150.033301	225.846158	239.726283	RUCLLLRRRLLR	12	0	880.985496
0	1.758438	0.586146	66.031927	0	152.267340	224.372881	240.241624	153.282985	225.466739	241.964329	RUCLLLRRRLLL	12	0	765.716366
0	4.720138	0.841633	9.674332	0	151.444867	211.905902	248.231859	146.546920	209.422460	248.705602	RUCLLLRRLRRR	12	0	1523.199223
0	1.563616	0.521205	59.428915	0	151.444867	211.905902	248.231859	150.617379	212.339872	250.150124	RUCLLLRRLRRL	12	0	897.452515
0	2.486917	0.812191	31.031769	0	155.693466	211.653930	247.209818	153.647190	209.734580	246.308113	RUCLLLRRLRLR	12	0	741.015838
0	1.635341	0.545114	56.106268	0	155.693466	211.653930	247.209818	156.131373	210.488828	248.980008	RUCLLLRRLRLL	12	0	699.848292
0	2.546776	0.841633	34.785639	0	167.005184	218.106709	250.002812	169.557209	218.447632	248.188572	RUCLLLRRLLRR	12	0	1004.488136
0	2.069261	0.689754	47.602120	0	167.005184	218.106709	250.002812	168.489318	218.046784	252.332721	RUCLLLRRLLRL	12	0	955.087080
0	2.854653	0.841633	20.485107	0	165.626279	220.854797	249.571874	167.758819	223.153556	248.200751	RUCLLLRRLLLR	12	0	971.554099
0	1.458302	0.486101	50.342922	0	165.626279	220.854797	249.571874	165.787196	222.082402	251.000267	RUCLLLRRLLLL	12	0	864.518478
0	2.979410	0.993137	24.076437	0	170.313463	204.310123	227.944434	173.745140	204.633531	228.484175	RUCLLLRLRRRR	12	0	1457.331148
0	2.528148	0.842716	37.363445	0	170.313463	204.310123	227.944434	171.456952	207.017862	228.231561	RUCLLLRLRRRL	12	0	1243.259906
0	4.909790	1.113699	3.303731	0	165.593858	196.798182	223.053138	164.776411	192.241589	218.924706	RUCLLLRLRRLR	12	0	1720.803446
0	0.621358	0.207119	74.900000	0	165.593858	196.798182	223.053138	165.968566	196.285964	223.481694	RUCLLLRLRRLL	12	2	823.350931
0	5.258234	1.752745	4.864350	0	151.135769	193.715178	222.412037	147.516755	189.563560	219.107726	RUCLLLRLRLRR	12	0	1959.575216
0	1.925499	0.641833	29.769602	0	151.135769	193.715178	222.412037	149.344524	192.384062	222.719294	RUCLLLRLRLRL	12	0	913.919534
0	4.273172	0.902114	31.998038	0	153.240029	200.600143	225.525945	148.412110	200.129499	224.124743	RUCLLLRLRLLR	12	0	749.249347
0	2.938347	0.902114	74.900000	0	153.240029	200.600143	225.525945	153.778568	203.910333	226.389654	RUCLLLRLRLLL	12	0	749.249347
0	3.867696	1.289232	18.397895	0	147.751617	201.821760	233.945180	143.552931	201.736193	231.927892	RUCLLLRLLRRR	12	0	1259.726925
0	2.006782	0.668927	61.401999	0	147.751617	201.821760	233.945180	146.590593	201.017584	236.231259	RUCLLLRLLRRL	12	0	872.751987
0	4.072449	1.357483	12.533278	0	148.842951	198.425106	233.204124	145.269641	195.692483	231.336668	RUCLLLRLLRLR	12	0	1276.193943
0	1.846658	0.615553	49.882051	0	148.842951	198.425106	233.204124	148.575874	196.510734	234.367835	RUCLLLRLLRLL	12	0	798.650403
0	4.145370	0.784062	33.081186	0	163.444300	205.846247	241.523409	167.408953	208.609443	241.703876	RUCLLLRLLLRR	12	0	971.554099
0	1.549238	0.516413	74.900000	0	163.444300	205.846247	241.523409	162.771273	206.226882	243.523736	RUCLLLRLLLRL	12	0	469.310031
0	4.771549	1.590516	13.850783	0	213.849425	246.570870	242.862574	217.952423	250.319880	242.513771	RUCLLLLRRRRR	12	0	2618.255961
0	2.192916	0.730972	52.784795	0	213.849425	246.570870	242.862574	213.876963	248.196368	245.281006	RUCLLLLRRRRL	12	0	1712.569937
0	3.481364	1.151196	21.511045	0	213.788773	240.649017	241.975237	217.599390	239.928149	240.502259	RUCLLLLRRRLR	12	0	1827.839067
0	1.923622	0.641207	68.815873	0	213.788773	240.649017	241.975237	214.339087	240.113461	244.557294	RUCLLLLRRRLL	12	0	1300.894471
0	2.483459	0.804854	43.914778	0	201.498026	236.885277	248.017232	199.712609	234.975304	249.544132	RUCLLLLRRLRR	12	0	1193.858850
0	2.281514	0.760505	57.361763	0	201.498026	236.885277	248.017232	203.384969	237.125012	250.296493	RUCLLLLRRLRL	12	0	1070.356211
0	3.774010	1.024398	26.732607	0	198.073755	239.198636	246.254784	193.906674	238.156124	247.431852	RUCLLLLRRLLR	12	0	1292.660962
0	2.278159	0.759386	74.900000	0	198.073755	239.198636	246.254784	198.095628	241.812521	246.838442	RUCLLLLRRLLL	12	0	963.320590
0	3.513506	0.751424	18.425768	0	190.081665	238.315326	239.049976	186.151702	238.843250	240.316472	RUCLLLLRLRRR	12	0	609.279689
0	2.008148	0.669383	53.361110	0	190.081665	238.315326	239.049976	188.982332	236.259784	238.771162	RUCLLLLRLRRL	12	0	419.908975
0	4.572288	0.751424	41.715893	0	208.145940	240.759168	234.620330	213.008112	238.860980	233.281787	RUCLLLLRLLRR	12	0	601.046180
0	4.702634	0.751424	50.738936	0	208.145940	240.759168	234.620330	210.008876	245.891566	235.257444	RUCLLLLRLLRL	12	0	502.244068
0	2.169871	0.686808	66.185278	0	202.181414	240.622965	233.518352	201.596849	240.085779	230.575011	RUCLLLLRLLLR	12	4	205.837733
0	3.253303	0.686808	55.543413	0	202.181414	240.622965	233.518352	202.781065	244.185832	234.938202	RUCLLLLRLLLL	12	4	148.203168
0	3.633047	1.094824	12.309772	0	192.246079	213.323502	226.193303	192.490020	209.844948	223.244796	RUCLLLLLRRRR	12	0	971.554099
0	1.721925	0.573975	74.900000	0	192.246079	213.323502	226.193303	190.276490	213.337708	225.712905	RUCLLLLLRRRL	12	0	452.843012
0	1.432845	0.477615	64.843639	0	191.312429	216.533317	230.626955	191.139696	214.994617	231.397068	RUCLLLLLRRLR	12	0	551.645124
0	2.205824	0.522342	50.829404	0	191.312429	216.533317	230.626955	189.567457	218.239990	231.622839	RUCLLLLLRRLL	12	0	494.010559
0	2.110477	0.703492	74.900000	0	204.688808	218.905859	227.416864	204.727514	216.642502	226.232723	RUCLLLLLRLRR	12	0	592.812670
0	5.415361	1.152578	23.521886	0	204.688808	218.905859	227.416864	210.801691	220.323226	226.537075	RUCLLLLLRLRL	12	0	568.112143
0	2.253228	0.751076	39.788497	0	191.791026	225.368292	242.171173	189.427862	225.849547	240.892314	RUCLLLLLLRRR	12	0	633.980217
0	2.059712	0.686571	53.568831	0	191.791026	225.368292	242.171173	191.038795	225.776199	244.920614	RUCLLLLLLRRL	12	0	551.645124
0	1.840981	0.566096	49.810492	0	193.678571	223.486751	243.081477	193.942527	223.661281	245.682733	RUCLLLLLLRLR	12	0	535.178105
0	1.815055	0.566096	58.607772	0	193.678571	223.486751	243.081477	192.376634	221.861542	242.614988	RUCLLLLLLRLL	12	0	485.777049
0	5.169916	0.796860	6.611735	0	206.770650	226.106300	235.895939	212.635022	226.745885	234.367037	RUCLLLLLLLRR	12	0	782.183385
0	1.133619	0.377873	74.900000	0	206.770650	226.106300	235.895939	207.127600	226.780647	237.218528	RUCLLLLLLLRL	12	2	411.675466
0	3.372083	1.124028	20.708557	0	133.566419	235.283804	254.309590	130.348336	235.235737	251.540905	RUCLRRRRRRRR	12	0	1358.529036
0	2.428123	0.809374	46.885817	0	133.566419	235.283804	254.309590	131.473185	233.750463	255.699267	RUCLRRRRRRRL	12	0	913.919534
0	2.415646	0.805215	22.878403	0	135.153436	239.015688	255.909284	133.621094	241.135219	254.626215	RUCLRRRRRRLR	12	0	1020.955155
0	2.272872	0.757624	35.148117	0	135.153436	239.015688	255.909284	132.948242	239.876829	257.370289	RUCLRRRRRRLL	12	0	732.782329
0	2.550030	0.850010	28.550837	0	139.101806	232.117804	263.879510	137.484161	229.732221	264.777706	RUCLRRRRRLRR	12	0	856.284968
0	2.807334	0.935778	27.740145	0	139.101806	232.117804	263.879510	136.397166	232.252125	266.133892	RUCLRRRRRLRL	12	0	798.650403
0	2.467734	0.653504	47.195878	0	144.010016	234.294165	263.726640	146.847870	234.497429	264.259240	RUCLRRRRRLLR	12	0	708.081801
0	1.299397	0.433132	74.900000	0	144.010016	234.294165	263.726640	144.103325	235.786887	264.026272	RUCLRRRRRLLL	12	0	461.076521
0	3.450318	1.150106	15.726357	0	138.565649	223.979195	255.071680	136.455925	220.554446	254.926473	RUCLRRRRLRRR	12	0	1045.655683
0	2.338263	0.779421	31.577020	0	138.565649	223.979195	255.071680	136.025987	223.344218	256.007957	RUCLRRRRLRRL	12	0	798.650403
0	3.993543	1.155150	8.471625	0	139.029736	227.456047	251.351376	134.982548	227.088334	248.563767	RUCLRRRRLRLR	12	0	1119.757266
0	1.284153	0.428051	74.900000	0	139.029736	227.456047	251.351376	139.577573	227.714426	249.673586	RUCLRRRRLRLL	12	0	658.680745
0	3.240735	0.742212	16.023530	0	153.404837	228.808040	258.324085	156.905511	229.733520	259.651842	RUCLRRRRLLRR	12	0	946.853571
0	1.199986	0.399995	68.721945	0	153.404837	228.808040	258.324085	154.047250	227.915259	257.264016	RUCLRRRRLLRL	12	2	757.482857
0	1.308266	0.436089	58.403652	0	147.754339	226.005435	259.295038	147.032350	226.079210	260.939048	RUCLRRRRLLLR	12	0	650.447236
0	3.068639	0.742212	21.292829	0	147.754339	226.005435	259.295038	146.156401	222.803261	259.349175	RUCLRRRRLLLL	12	0	650.447236
0	4.596248	1.241827	8.657823	0	137.799700	247.738255	246.351118	132.889051	249.646030	245.136824	RUCLRRRLRRRR	12	0	1070.356211
0	2.032233	0.677411	74.900000	0	137.799700	247.738255	246.351118	137.053761	247.734567	249.106785	RUCLRRRLRRRL	12	0	592.812670
0	2.517363	0.836997	74.900000	0	140.840920	248.547752	244.721112	143.088269	250.347102	244.015244	RUCLRRRLRRLR	12	0	848.051459
0	3.964723	0.836997	29.903702	0	140.840920	248.547752	244.721112	137.139118	250.674264	242.544749	RUCLRRRLRRLL	12	0	765.716366
0	4.816045	1.605348	8.863961	0	135.057340	241.663070	240.526358	130.026404	242.296509	237.566482	RUCLRRRLRLRR	12	0	1235.026397
0	1.524715	0.508238	74.900000	0	135.057340	241.663070	240.526358	135.183794	240.256674	239.202372	RUCLRRRLRLRL	12	0	617.513198
0	3.475779	0.756828	28.555301	0	137.852524	240.224150	243.779095	133.868141	239.912803	242.946975	RUCLRRRLRLLR	12	0	683.381273
0	1.873135	0.624378	74.900000	0	137.852524	240.224150	243.779095	138.511122	238.144795	243.930625	RUCLRRRLRLLL	12	0	617.513198
0	4.034080	1.060421	11.146026	0	167.268052	241.257771	251.404497	171.713349	240.354662	252.934785	RUCLRRRLLRRR	12	0	1144.457794
0	1.561058	0.520353	74.900000	0	167.268052	241.257771	251.404497	166.831444	240.825685	253.503826	RUCLRRRLLRRL	12	0	584.579161
0	2.902521	0.722002	31.866881	0	164.626272	244.378994	247.851296	167.770208	245.466285	247.083000	RUCLRRRLLRLR	12	0	592.812670
0	1.704270	0.568090	74.900000	0	164.626272	244.378994	247.851296	163.408876	245.910091	247.418741	RUCLRRRLLRLL	12	0	535.178105
0	2.646578	0.596775	27.959355	0	159.494086	237.916233	248.965430	161.837990	236.220509	250.283874	RUCLRRRLLLRR	12	0	535.178105
0	1.636221	0.545407	74.900000	0	159.494086	237.916233	248.965430	157.973850	237.114519	249.981358	RUCLRRRLLLRL	12	0	411.675466
0	1.785492	0.480443	34.897080	0	157.128123	239.189907	246.047168	155.187985	238.458389	246.283856	RUCLRRRLLLLR	12	0	296.406335
0	1.086278	0.362093	74.900000	0	157.128123	239.189907	246.047168	156.879859	239.910230	244.807308	RUCLRRRLLLLL	12	2	247.005279
0	3.816308	1.019545	16.274447	0	196.083785	252.061423	258.084621	200.485887	252.491649	258.694608	RUCLRRLRRRRR	12	0	1202.092360
0	2.389090	0.796363	36.841614	0	196.083785	252.061423	258.084621	197.844766	253.350615	255.962699	RUCLRRLRRRRL	12	0	897.452515
0	1.783251	0.536119	36.969124	0	191.558797	248.992134	259.100145	193.129218	247.983159	260.223723	RUCLRRLRRRLR	12	0	543.411615
0	1.243555	0.414518	61.121974	0	191.558797	248.992134	259.100145	191.089125	247.912204	258.063164	RUCLRRLRRRLL	12	0	535.178105
0	1.599190	0.515195	67.312676	0	184.801360	252.079726	264.145128	183.474755	253.387229	264.026470	RUCLRRLRRLRR	12	0	543.411615
0	2.252096	0.515195	41.699556	0	184.801360	252.079726	264.145128	186.548508	252.767835	266.394769	RUCLRRLRRLRL	12	0	535.178105
0	1.842315	0.515195	26.988740	0	183.446794	248.560569	263.567436	181.729615	247.437880	264.349692	RUCLRRLRRLLR	12	0	535.178105
0	1.308662	0.436221	64.986319	0	183.446794	248.560569	263.567436	184.396965	247.438564	264.069351	RUCLRRLRRLLL	12	0	370.507919
0	2.563115	0.854372	18.593921	0	171.720694	256.428204	253.237354	170.099083	258.251984	251.122659	RUCLRRLRLRRR	12	0	666.914254
0	1.524288	0.508096	42.733197	0	171.720694	256.428204	253.237354	169.951166	256.256922	253.242412	RUCLRRLRLRRL	12	0	526.944596
0	1.933465	0.483418	32.638081	0	175.170295	256.403917	255.945021	176.212522	258.345799	255.360116	RUCLRRLRLRLR	12	0	477.543540
0	1.374760	0.458253	74.900000	0	175.170295	256.403917	255.945021	174.859650	256.396376	257.871730	RUCLRRLRLRLL	12	0	362.274410
0	2.176968	0.706550	26.133659	0	181.926442	253.528054	252.666220	184.369199	253.350166	251.846399	RUCLRRLRLLRR	12	0	494.010559
0	1.979939	0.659980	35.532051	0	181.926442	253.528054	252.666220	182.851865	255.244833	251.151732	RUCLRRLRLLRL	12	0	411.675466
0	1.802855	0.481724	69.344645	0	178.896250	250.936018	253.319088	178.233402	249.292046	254.704496	RUCLRRLRLLLR	12	0	378.741428
0	1.676954	0.481724	74.129673	0	178.896250	250.936018	253.319088	177.440976	251.271288	251.772098	RUCLRRLRLLLL	12	0	255.238789
0	4.275428	1.019545	4.921428	0	147.295548	248.513387	259.560463	142.491090	247.460326	260.565636	RUCLRRLLRRRR	12	0	897.452515
0	0.801816	0.267272	74.900000	0	147.295548	248.513387	259.560463	147.334359	248.253093	260.659623	RUCLRRLLRRRL	12	2	502.244068
0	3.796779	1.019545	18.302862	0	147.967211	252.249829	254.914654	143.944771	253.305453	253.051014	RUCLRRLLRRLR	12	0	741.015838
0	2.319481	0.773160	39.983615	0	147.967211	252.249829	254.914654	147.563660	254.416564	252.993237	RUCLRRLLRRLL	12	0	592.812670
0	2.682617	0.743365	12.391639	0	158.239171	253.396595	254.988270	156.857427	255.627830	252.901823	RUCLRRLLRLRR	12	0	650.447236
0	1.114244	0.371415	74.900000	0	158.239171	253.396595	254.988270	159.278526	253.541066	254.049250	RUCLRRLLRLRL	12	2	337.573882
0	4.647476	1.019545	6.707705	0	151.085983	241.393526	269.679938	145.998760	239.971965	271.170227	RUCLRRLLLRRR	12	0	872.751987
0	1.312406	0.437469	74.900000	0	151.085983	241.393526	269.679938	150.494386	242.796115	269.876465	RUCLRRLLLRRL	12	0	444.609503
0	2.403313	0.781628	22.656509	0	154.695488	240.435643	270.093249	152.563324	238.718529	270.830552	RUCLRRLLLRLR	12	0	518.711087
0	1.319254	0.439751	67.077240	0	154.695488	240.435643	270.093249	155.242293	240.244719	271.839283	RUCLRRLLLRLL	12	0	395.208447
0	1.750232	0.583411	38.924623	0	164.902083	245.648480	268.755207	166.257613	246.138179	270.525852	RUCLRRLLLLRR	12	0	452.843012
0	1.548322	0.516107	47.479191	0	164.902083	245.648480	268.755207	165.341250	247.215503	267.796521	RUCLRRLLLLRL	12	0	436.375994
0	1.590791	0.530264	25.241127	0	165.649396	243.105024	267.746224	167.148128	242.149807	268.398678	RUCLRRLLLLLR	12	0	436.375994
0	1.535469	0.511823	48.359593	0	165.649396	243.105024	267.746224	166.766561	243.070707	266.032350	RUCLRRLLLLLL	12	0	428.142484
0	3.170872	1.056957	27.455027	0	149.698931	212.790819	276.222726	146.867746	210.413201	276.111055	RUCLRLRRRRRR	12	0	1020.955155
0	3.009207	1.003069	31.590342	0	149.698931	212.790819	276.222726	146.417620	213.911013	275.556244	RUCLRLRRRRRL	12	0	946.853571
0	2.535623	0.535298	33.855296	0	154.269872	213.903308	279.186238	152.545354	212.654548	281.700179	RUCLRLRRRRLR	12	0	666.914254
0	1.971739	0.535298	74.900000	0	154.269872	213.903308	279.186238	155.585402	215.496718	280.422630	RUCLRLRRRRLL	12	0	535.178105
0	3.099412	1.033137	25.539512	0	157.209735	206.983584	277.583818	154.508892	204.634218	276.967240	RUCLRLRRRLRR	12	0	971.554099
0	2.157484	0.719161	58.192082	0	157.209735	206.983584	277.583818	158.623516	204.906429	277.750291	RUCLRLRRRLRL	12	0	708.081801
0	2.759030	0.807551	17.630088	0	158.684267	209.218056	281.209944	157.607051	207.474693	284.248773	RUCLRLRRRLLR	12	0	938.620062
0	1.518642	0.506214	74.900000	0	158.684267	209.218056	281.209944	160.307457	209.350425	282.062907	RUCLRLRRRLLL	12	0	535.178105
0	3.801179	1.171154	15.446920	0	152.041655	214.730413	267.428051	147.711591	213.865052	266.943429	RUCLRLRRLRRR	12	0	798.650403
0	2.578805	0.859602	24.172252	0	152.041655	214.730413	267.428051	150.188434	212.661904	266.013820	RUCLRLRRLRRL	12	0	765.716366
0	1.267206	0.422402	58.669821	0	156.533026	218.780884	268.047695	156.519815	220.049176	268.977004	RUCLRLRRLRLR	12	0	510.477577
0	1.708196	0.525070	61.698669	0	156.533026	218.780884	268.047695	157.757104	219.919378	266.720142	RUCLRLRRLRLL	12	0	485.777049
0	2.752114	0.447469	10.710670	0	164.871065	219.183601	268.182956	166.996925	221.098732	266.401202	RUCLRLRRLLRR	12	0	576.345652
0	1.949106	0.447469	39.664557	0	164.871065	219.183601	268.182956	166.514476	220.497915	269.236304	RUCLRLRRLLRL	12	0	403.441956
0	2.545776	0.447469	31.229229	0	162.337341	215.154798	269.274906	160.380976	212.957164	268.786372	RUCLRLRRLLLR	12	0	461.076521
0	1.708699	0.447469	61.982537	0	162.337341	215.154798	269.274906	163.769751	213.917368	270.038413	RUCLRLRRLLLL	12	0	403.441956
0	3.673906	0.953760	7.753699	0	172.636886	208.142511	281.813644	171.027846	204.628364	284.079615	RUCLRLRLRRRR	12	0	1152.691304
0	1.099287	0.366429	74.900000	0	172.636886	208.142511	281.813644	171.933860	207.741117	280.595874	RUCLRLRLRRRL	12	2	526.944596
0	2.101010	0.609404	22.507355	0	176.810589	211.292373	279.677687	178.691231	209.868107	280.489539	RUCLRLRLRRLR	12	0	675.147764
0	1.428147	0.476049	74.900000	0	176.810589	211.292373	279.677687	177.484550	211.894235	277.963761	RUCLRLRLRRLL	12	0	428.142484
0	2.773293	0.595450	15.870775	0	172.252985	215.607019	282.826012	170.340026	213.964211	285.307372	RUCLRLRLRLRR	12	0	559.878633
0	1.363846	0.454615	74.900000	0	172.252985	215.607019	282.826012	171.072439	216.622129	282.427014	RUCLRLRLRLRL	12	0	312.873354
0	1.651738	0.537566	38.076045	0	176.187997	216.983626	282.269143	178.024798	216.558175	282.753486	RUCLRLRLRLLR	12	0	411.675466
0	1.432675	0.477558	74.900000	0	176.187997	216.983626	282.269143	176.715937	218.532596	281.855486	RUCLRLRLRLLL	12	0	304.639845
0	3.909346	0.953760	3.995348	0	191.332723	229.793364	270.535748	194.646590	232.429062	268.464058	RUCLRLRLLRRR	12	0	946.853571
0	0.768719	0.256240	60.111193	0	191.332723	229.793364	270.535748	191.778357	230.293040	271.266130	RUCLRLRLLRRL	12	2	386.974938
0	1.377534	0.459178	46.331234	0	188.533675	225.439020	274.276699	188.796067	225.539274	276.214295	RUCLRLRLLRLR	12	0	477.543540
0	1.604447	0.534816	40.674000	0	188.533675	225.439020	274.276699	189.414942	223.796745	274.481809	RUCLRLRLLRLL	12	0	469.310031
0	2.147258	0.464255	32.605075	0	181.773991	226.407974	269.635925	182.557252	228.094784	267.581555	RUCLRLRLLLRR	12	0	461.076521
0	1.440608	0.464255	69.557216	0	181.773991	226.407974	269.635925	180.114394	226.669784	269.656555	RUCLRLRLLLRL	12	0	395.208447
0	1.428154	0.464255	53.898286	0	181.925385	223.381945	270.158113	180.706450	222.273069	270.455843	RUCLRLRLLLLR	12	0	337.573882
0	1.479199	0.464255	74.391259	0	181.925385	223.381945	270.158113	183.075231	222.135833	270.548201	RUCLRLRLLLLL	12	0	247.005279
0	3.224281	1.074760	15.328809	0	150.979310	221.355589	288.141808	147.787586	220.531339	290.358466	RUCLRLLRRRRR	12	0	1144.457794
0	2.535264	0.845088	30.165379	0	150.979310	221.355589	288.141808	148.518769	219.875719	287.276483	RUCLRLLRRRRL	12	0	765.716366
0	2.558284	0.697455	36.750968	0	156.703854	221.150417	288.118583	155.956559	219.106688	290.619095	RUCLRLLRRRLR	12	0	601.046180
0	1.836859	0.612286	74.930346	0	156.703854	221.150417	288.118583	158.727074	220.906123	287.309245	RUCLRLLRRRLL	12	0	518.711087
0	1.663861	0.554620	44.942246	0	161.440244	227.338294	287.493071	162.864147	228.610119	287.067271	RUCLRLLRRLRR	12	0	461.076521
0	1.417791	0.472597	55.138239	0	161.440244	227.338294	287.493071	162.482328	226.302977	288.423115	RUCLRLLRRLRL	12	0	362.274410
0	2.302690	0.559546	19.552991	0	157.035342	226.812167	288.554864	155.352239	226.287300	291.036367	RUCLRLLRRLLR	12	0	477.543540
0	1.567072	0.522357	44.082587	0	157.035342	226.812167	288.554864	155.401693	227.628764	288.469504	RUCLRLLRRLLL	12	0	337.573882
0	3.742610	1.247537	20.055822	0	147.885779	227.104204	279.776805	144.032402	225.073737	279.424961	RUCLRLLRLRRR	12	0	880.985496
0	2.654211	0.884737	31.868402	0	147.885779	227.104204	279.776805	145.131467	228.082931	281.025266	RUCLRLLRLRRL	12	0	806.883913
0	1.217517	0.405839	34.177636	0	153.177397	227.533925	277.414447	152.960983	227.836719	275.735941	RUCLRLLRLRLR	12	0	452.843012
0	1.007971	0.335990	63.923798	0	153.177397	227.533925	277.414447	153.379609	226.383770	277.248668	RUCLRLLRLRLL	12	2	337.573882
0	1.662377	0.554126	22.192115	0	161.653383	232.952216	277.737976	162.757109	233.898314	276.166595	RUCLRLLRLLRR	12	0	518.711087
0	1.780504	0.560304	33.593941	0	161.653383	232.952216	277.737976	163.715107	233.171329	277.881247	RUCLRLLRLLRL	12	0	428.142484
0	1.987969	0.560304	40.843265	0	158.166187	232.916157	280.524204	155.963863	233.342147	281.242824	RUCLRLLRLLLR	12	0	436.375994
0	1.693356	0.560304	71.142748	0	158.166187	232.916157	280.524204	159.420643	234.158996	281.607546	RUCLRLLRLLLL	12	0	354.040900
0	2.593766	0.864589	27.494183	0	189.569040	241.455904	275.547427	192.520911	241.003457	274.955807	RUCLRLLLRRRR	12	0	963.320590
0	2.955805	0.985268	25.036670	0	189.569040	241.455904	275.547427	191.952138	243.819971	274.585599	RUCLRLLLRRRL	12	0	922.153043
0	1.345582	0.448527	46.530183	0	185.023552	239.300986	274.505495	185.228417	240.023449	272.817583	RUCLRLLLRRLR	12	0	461.076521
0	1.591399	0.530466	44.649555	0	185.023552	239.300986	274.505495	184.517835	237.736147	273.451445	RUCLRLLLRRLL	12	0	444.609503
0	1.412373	0.451365	49.028480	0	177.591646	240.437422	278.210380	176.933935	239.851927	276.505175	RUCLRLLLRLRR	12	0	312.873354
0	1.793049	0.451365	40.219240	0	177.591646	240.437422	278.210380	175.789273	241.416739	278.709085	RUCLRLLLRLRL	12	0	288.172826
0	1.770289	0.451365	21.472343	0	180.861509	241.836585	280.102541	182.061091	243.511253	279.931292	RUCLRLLLRLLR	12	0	354.040900
0	1.027097	0.342366	69.309913	0	180.861509	241.836585	280.102541	180.958285	241.846778	281.564973	RUCLRLLLRLLL	12	2	238.771770
0	2.032852	0.528332	15.918668	0	180.838724	232.003502	281.873035	183.146372	232.104062	281.217939	RUCLRLLLLRRR	12	0	419.908975
0	1.125584	0.375195	57.361556	0	180.838724	232.003502	281.873035	181.463234	231.255434	282.950488	RUCLRLLLLRRL	12	2	247.005279
0	1.209537	0.403179	71.400139	0	177.328769	230.740231	281.434638	176.682975	230.809853	279.900783	RUCLRLLLLRLR	12	0	288.172826
0	1.937590	0.490098	38.169635	0	177.328769	230.740231	281.434638	176.797261	228.766719	282.615621	RUCLRLLLLRLL	12	0	255.238789
0	1.901698	0.493903	13.596146	0	173.693920	231.398806	285.369324	173.091352	229.651784	286.871595	RUCLRLLLLLRR	12	0	263.472298
0	0.890079	0.296693	70.982198	0	173.693920	231.398806	285.369324	172.710469	231.380460	284.962771	RUCLRLLLLLRL	12	24	139.969658
0	1.055080	0.351693	67.624867	0	174.586524	234.547930	284.827788	175.585247	235.128758	285.346673	RUCLRLLLLLLR	12	24	197.604223
0	1.381386	0.396403	38.756997	0	174.586524	234.547930	284.827788	173.447566	235.685280	284.914064	RUCLRLLLLLLL	12	4	189.370714
0	1.257718	0.419239	68.746099	0	204.421388	263.871402	251.597746	203.016469	263.450114	251.625314	RUBLRRRRRRR	11	0	271.705807
0	2.194595	0.470306	47.257511	0	204.421388	263.871402	251.597746	205.586166	263.772841	248.808648	RUBLRRRRRRL	11	4	197.604223
0	1.028721	0.342907	74.900000	0	206.293956	263.390062	252.862499	206.392462	262.505441	253.847954	RUBLRRRRRLR	11	24	197.604223
0	2.224575	0.469632	31.882017	0	206.293956	263.390062	252.862499	208.162207	263.013041	250.706185	RUBLRRRRRLL	11	4	164.670186
0	2.258280	0.684660	19.330202	0	208.103712	267.753299	252.039112	209.689813	267.920945	249.471743	RUBLRRRRLRR	11	0	238.771770
0	1.097196	0.365732	74.900000	0	208.103712	267.753299	252.039112	208.064762	269.018147	252.272209	RUBLRRRRLRL	11	24	164.670186
0	2.689216	0.684660	13.361725	0	192.763803	264.616957	255.533062	189.686853	264.827317	254.834123	RUBLRRRLRRR	11	4	230.538261
0	1.001688	0.333896	74.900000	0	192.763803	264.616957	255.533062	192.584493	263.523010	255.984798	RUBLRRRLRRL	11	24	156.436677
0	1.591620	0.407745	22.821000	0	195.164397	264.496027	254.185016	194.248638	264.264283	252.227676	RUBLRRRLRLR	11	4	197.604223
0	0.786757	0.262252	74.900000	0	195.164397	264.496027	254.185016	195.878092	263.950309	253.956406	RUBLRRRLRLL	11	24	156.436677
0	2.534515	0.684660	9.411841	0	191.196307	267.952416	257.078958	188.389213	268.528592	256.190232	RUBLRRRLLRR	11	4	230.538261
0	1.448058	0.482686	32.295412	0	191.196307	267.952416	257.078958	189.731117	268.264783	258.034041	RUBLRRRLLRL	11	4	123.502640
0	1.710264	0.430622	74.651583	0	195.330558	268.637910	258.078824	197.153891	268.649413	259.069517	RUBLRRRLLLR	11	4	148.203168
0	0.686218	0.228739	67.120693	0	195.330558	268.637910	258.078824	195.690643	269.090438	257.401140	RUBLRRRLLLL	11	24	107.035621
0	1.747285	0.582428	17.888182	0	193.009066	264.090563	264.169244	191.005440	264.345247	264.501546	RUBLRRLRRRR	11	4	181.137205
0	0.877081	0.292360	42.307036	0	193.009066	264.090563	264.169244	192.445440	264.514338	263.261546	RUBLRRLRRRL	11	24	164.670186
0	1.620383	0.487227	34.383367	0	193.838504	262.410044	264.226387	192.303102	261.587203	265.124067	RUBLRRLRRLR	11	4	139.969658
0	1.085714	0.361905	63.573946	0	193.838504	262.410044	264.226387	193.778102	261.896026	262.810832	RUBLRRLRRLL	11	24	131.736149
0	1.247873	0.415958	28.629596	0	196.989030	263.566472	269.203327	197.014470	263.213567	270.932523	RUBLRRLRLRR	11	4	156.436677
0	1.124973	0.374991	39.134681	0	196.989030	263.566472	269.203327	195.793418	263.289883	269.771996	RUBLRRLRLRL	11	24	131.736149
0	1.211173	0.387204	23.723973	0	203.104603	260.968909	263.461816	204.387762	260.456346	263.102089	RUBLRRLLRRR	11	4	131.736149
0	0.643344	0.214448	59.956089	0	203.104603	260.968909	263.461816	203.291333	261.495631	262.848518	RUBLRRLLRRL	11	24	115.269130
0	1.363866	0.454622	29.469322	0	201.084491	259.947916	269.634958	200.895139	259.657638	271.536530	RUBLRRLLLRR	11	4	148.203168
0	1.331071	0.443690	37.221209	0	201.084491	259.947916	269.634958	200.464028	258.555416	269.994308	RUBLRRLLLRL	11	4	123.502640
0	1.997225	0.665742	18.889466	0	227.639468	271.383839	259.910157	229.883681	271.730303	260.546094	RUBLRLRRRRR	11	0	263.472298
0	1.619610	0.539870	39.699403	0	227.639468	271.383839	259.910157	228.743681	272.470303	258.586094	RUBLRLRRRRL	11	4	164.670186
0	2.299506	0.643852	8.336067	0	225.755707	271.034779	257.699559	227.127498	272.146793	255.227143	RUBLRLRRRLR	11	4	222.304751
0	0.617927	0.205976	74.900000	0	225.755707	271.034779	257.699559	225.644468	270.507687	257.113153	RUBLRLRRRLL	11	24	148.203168
0	1.988145	0.589938	12.245030	0	225.420873	268.100158	264.824811	227.593265	268.178614	265.813405	RUBLRLRRLRR	11	4	222.304751
0	0.842828	0.280943	64.230381	0	225.420873	268.100158	264.824811	225.679191	267.153428	264.894887	RUBLRLRRLRL	11	24	123.502640
0	1.235531	0.411844	43.861152	0	219.941197	268.019342	254.189508	221.364718	268.154463	253.970848	RUBLRLRLRRR	11	4	230.538261
0	2.180106	0.635712	23.122253	0	219.941197	268.019342	254.189508	220.621861	268.225891	251.199419	RUBLRLRLRRL	11	4	230.538261
0	1.450876	0.399541	71.510780	0	217.534070	266.549218	256.156598	216.825204	265.662864	257.693959	RUBLRLRLRLR	11	4	172.903696
0	1.099237	0.366412	49.312152	0	217.534070	266.549218	256.156598	216.691870	266.443816	254.979673	RUBLRLRLRLL	11	24	115.269130
0	1.264992	0.421664	22.810544	0	216.693029	270.614544	256.292036	217.320165	271.690466	255.323047	RUBLRLRLLRR	11	4	189.370714
0	1.137463	0.379154	35.684559	0	216.693029	270.614544	256.292036	216.251112	270.933432	254.810515	RUBLRLRLLRL	11	24	139.969658
0	1.687195	0.562398	43.413006	0	221.407355	260.107181	273.863470	223.222191	260.575419	273.129193	RUBLRLLRRRR	11	0	296.406335
0	2.171450	0.684660	41.520057	0	221.407355	260.107181	273.863470	222.554758	258.257412	275.449117	RUBLRLLRRRL	11	0	238.771770
0	1.467752	0.489251	32.010524	0	213.700674	260.100012	275.533114	214.324108	259.334081	277.245794	RUBLRLLRLRR	11	4	222.304751
0	1.437225	0.479075	59.290271	0	213.700674	260.100012	275.533114	212.126287	259.848242	276.166927	RUBLRLLRLRL	11	4	139.969658
0	1.316761	0.438920	49.228284	0	212.349577	260.641078	272.120575	212.009746	260.784647	270.294567	RUBLRLLRLLR	11	4	148.203168
0	2.130731	0.555983	49.981456	0	212.349577	260.641078	272.120575	210.173382	259.766465	273.126890	RUBLRLLRLLL	11	4	90.568602
0	2.163522	0.677002	13.172301	0	200.711710	289.390671	273.868853	200.827026	291.834403	274.626073	RUBLLRRRRRR	11	0	345.807391
0	0.998364	0.332788	74.900000	0	200.711710	289.390671	273.868853	201.138323	289.144090	275.161089	RUBLLRRRRRL	11	24	172.903696
0	1.250870	0.391808	47.132031	0	201.454945	287.015616	271.206923	202.418421	286.063915	270.542336	RUBLLRRRRLR	11	4	181.137205
0	0.797509	0.265836	44.814870	0	201.454945	287.015616	271.206923	201.618421	287.518461	270.269609	RUBLLRRRRLL	11	24	181.137205
0	2.800587	0.773037	16.473937	0	196.152024	289.773016	272.963564	195.420247	292.934778	273.416848	RUBLLRRRLRR	11	0	255.238789
0	0.986023	0.328674	74.900000	0	196.152024	289.773016	272.963564	195.494846	289.487156	274.065211	RUBLLRRRLRL	11	24	205.837733
0	1.704249	0.511265	21.339083	0	195.790800	288.077098	270.652340	193.917337	288.589116	270.134261	RUBLLRRRLLR	11	4	230.538261
0	0.839279	0.279760	74.900000	0	195.790800	288.077098	270.652340	196.195515	288.494356	269.687669	RUBLLRRRLLL	11	24	172.903696
0	2.050590	0.409667	17.208758	0	201.067457	276.878728	274.306127	201.396030	274.593904	275.072565	RUBLLRRLRRR	11	4	148.203168
0	0.846633	0.282211	74.900000	0	201.067457	276.878728	274.306127	201.589929	276.764565	273.289398	RUBLLRRLRRL	11	24	107.035621
0	1.160177	0.386726	21.606499	0	200.868433	279.987482	275.861306	200.765504	280.659156	277.294561	RUBLLRRLRLR	11	24	148.203168
0	0.929347	0.309782	64.824770	0	200.868433	279.987482	275.861306	201.393787	280.901580	275.553147	RUBLLRRLRLL	11	24	90.568602
0	1.466210	0.472896	36.930890	0	194.435303	272.839673	267.744276	195.961182	272.275232	268.389423	RUBLLRLRRRR	11	4	230.538261
0	1.361787	0.453929	55.422537	0	194.435303	272.839673	267.744276	193.661182	271.867440	268.955656	RUBLLRLRRRL	11	4	181.137205
0	2.513371	0.472896	9.982674	0	191.413566	273.482386	264.310123	188.831473	273.072765	262.686074	RUBLLRLRRLR	11	4	197.604223
0	0.697445	0.232482	74.900000	0	191.413566	273.482386	264.310123	191.724316	273.100738	263.516828	RUBLLRLRRLL	11	24	123.502640
0	2.034089	0.678030	16.738660	0	188.381713	277.217589	263.563419	186.350240	276.900250	262.113809	RUBLLRLRLRR	11	0	271.705807
0	1.565418	0.521806	40.540369	0	188.381713	277.217589	263.563419	187.176396	278.562132	263.232788	RUBLLRLRLRL	11	4	156.436677
0	1.159756	0.386585	36.596290	0	200.500615	276.755361	263.688294	201.614655	277.272264	262.993929	RUBLLRLLRRR	11	24	172.903696
0	1.450814	0.458097	45.631370	0	200.500615	276.755361	263.688294	201.614655	275.653216	264.470119	RUBLLRLLRRL	11	4	115.269130
0	2.509324	0.458097	15.710842	0	194.830008	281.701796	265.134506	193.198005	284.121078	265.405704	RUBLLRLLLRR	11	4	131.736149
0	0.732359	0.244120	74.900000	0	194.830008	281.701796	265.134506	195.544039	282.167746	265.197502	RUBLLRLLLRL	11	24	123.502640
0	1.391771	0.463924	36.906704	0	226.659013	276.681507	262.844244	227.206519	277.053348	261.028769	RUBLLLRRRRR	11	0	296.406335
0	3.125983	0.956946	23.643655	0	226.659013	276.681507	262.844244	230.245408	277.042237	262.173213	RUBLLLRRRRL	11	4	197.604223
0	2.232824	0.629252	22.297406	0	225.709270	275.190225	266.089885	228.275562	275.014135	266.587264	RUBLLLRRRLR	11	4	197.604223
0	1.370953	0.456984	74.900000	0	225.709270	275.190225	266.089885	225.287394	273.879665	267.085827	RUBLLLRRRLL	11	4	123.502640
0	1.601031	0.441767	32.641277	0	221.830832	278.613147	268.870281	223.548499	279.342888	268.947169	RUBLLLRRLRR	11	4	131.736149
0	1.395179	0.441767	38.240252	0	221.830832	278.613147	268.870281	221.748499	280.117888	269.622169	RUBLLLRRLRL	11	4	131.736149
0	1.230118	0.391417	24.546251	0	220.500490	275.818371	269.525475	221.100294	274.851023	270.595285	RUBLLLRRLLR	11	4	123.502640
0	1.069947	0.356649	74.900000	0	220.500490	275.818371	269.525475	219.398578	275.233855	269.480003	RUBLLLRRLLL	11	24	115.269130
0	1.680238	0.433966	11.692175	0	215.158805	276.106946	261.371058	215.991283	276.448168	259.238635	RUBLLLRLRRR	11	4	205.837733
0	0.724064	0.241355	74.900000	0	215.158805	276.106946	261.371058	215.808175	275.589045	261.557847	RUBLLLRLRRL	11	24	98.802112
0	1.284021	0.428007	43.283269	0	212.339624	275.519327	263.118922	211.215539	275.923361	262.012530	RUBLLLRLRLR	11	4	139.969658
0	1.364609	0.433966	51.568900	0	212.339624	275.519327	263.118922	211.518060	274.368739	264.014211	RUBLLLRLRLL	11	4	115.269130
0	1.023692	0.341231	74.900000	0	208.857873	283.767905	272.987375	208.378800	283.685355	271.651668	RUBLLLLRRRR	11	24	172.903696
0	2.463786	0.520133	25.396248	0	208.857873	283.767905	272.987375	208.763994	286.613574	273.462821	RUBLLLLRRRL	11	4	139.969658
0	1.019732	0.339911	65.836988	0	208.536393	282.973026	275.290647	207.959931	282.336196	276.298198	RUBLLLLRRLR	11	24	172.903696
0	2.053181	0.501742	36.494996	0	208.536393	282.973026	275.290647	208.296836	285.208815	276.299388	RUBLLLLRRLL	11	4	131.736149
0	1.466487	0.446915	35.457981	0	208.064841	272.786007	274.769570	207.550016	271.249382	275.439520	RUBLLLLLRRR	11	4	148.203168
0	1.164526	0.388175	69.925754	0	208.064841	272.786007	274.769570	207.467476	272.957318	273.290313	RUBLLLLLRRL	11	24	115.269130
0	1.388874	0.462958	36.527553	0	213.560886	272.647007	275.521888	214.036532	271.213204	276.238133	RUBLLLLLLRR	11	4	131.736149
0	1.176182	0.392061	44.655543	0	213.560886	272.647007	275.521888	214.861532	272.663204	274.988133	RUBLLLLLLRL	11	24	131.736149
0	3.339541	1.051299	18.344282	0	188.861623	321.470441	314.031525	187.040783	324.793376	312.926851	RUALRRRRRRR	11	0	1037.422173
0	1.387574	0.462525	65.362028	0	188.861623	321.470441	314.031525	187.522688	320.783217	313.302724	RUALRRRRRRL	11	0	864.518478
0	2.423490	0.807830	34.892370	0	189.757655	321.491389	318.389774	187.499421	321.946557	320.395933	RUALRRRRRLR	11	0	955.087080
0	2.534936	0.844979	39.374738	0	189.757655	321.491389	318.389774	190.078593	324.230833	319.693864	RUALRRRRRLL	11	0	823.350931
0	2.736965	0.912322	22.518851	0	198.402681	323.173545	314.941335	199.892456	325.632941	316.639377	RUALRRRRLRR	11	0	971.554099
0	2.636066	0.878689	28.607001	0	198.402681	323.173545	314.941335	198.294670	326.157188	314.042352	RUALRRRRLRL	11	0	806.883913
0	2.219555	0.527788	60.431324	0	198.195118	318.528442	312.093433	199.224763	316.242340	311.304411	RUALRRRRLLR	11	0	749.249347
0	1.980994	0.527788	66.568541	0	198.195118	318.528442	312.093433	197.993127	320.350868	310.371553	RUALRRRRLLL	11	0	584.579161
0	2.904995	0.968332	26.109720	0	198.428696	318.020207	325.827538	197.546107	320.989902	327.507634	RUALRRRLRRR	11	0	889.219006
0	2.593472	0.864491	32.167141	0	198.428696	318.020207	325.827538	200.345218	319.612124	327.928523	RUALRRRLRRL	11	0	823.350931
0	2.975513	0.721890	25.051833	0	195.437619	314.238155	324.482103	192.730926	315.768210	326.370275	RUALRRRLRLR	11	0	650.447236
0	1.474160	0.491387	74.900000	0	195.437619	314.238155	324.482103	195.157089	312.605217	325.044654	RUALRRRLRLL	11	0	559.878633
0	2.282998	0.703896	35.572917	0	202.127503	306.413517	318.709953	202.680502	304.524110	316.513972	RUALRRRLLRR	11	0	823.350931
0	2.065284	0.688428	43.746246	0	202.127503	306.413517	318.709953	203.061448	304.708325	320.451778	RUALRRRLLRL	11	0	765.716366
0	1.497705	0.499235	48.823310	0	202.619938	311.771827	320.185999	203.106291	313.194440	319.096674	RUALRRRLLLR	11	0	551.645124
0	2.473014	0.703896	28.998162	0	202.619938	311.771827	320.185999	204.232280	313.177382	322.556044	RUALRRRLLLL	11	0	518.711087
0	3.945618	1.315206	12.604884	0	178.015111	312.592109	314.075818	174.352293	315.374620	314.241620	RUALRRLRRRR	11	0	1276.193943
0	1.604799	0.534933	69.135077	0	178.015111	312.592109	314.075818	178.683224	313.968749	312.755603	RUALRRLRRRL	11	0	732.782329
0	1.947094	0.573103	74.900000	0	179.984070	307.388551	314.185417	181.094737	305.563966	313.241067	RUALRRLRRLR	11	0	633.980217
0	2.200080	0.573103	39.517004	0	179.984070	307.388551	314.185417	177.469389	307.006815	314.600724	RUALRRLRRLL	11	0	625.746708
0	3.432307	0.943655	19.393142	0	181.356842	311.171991	321.357798	179.090469	314.266831	322.760133	RUALRRLRLRR	11	0	905.686024
0	1.477516	0.492505	74.900000	0	181.356842	311.171991	321.357798	182.592119	311.480101	322.780297	RUALRRLRLRL	11	0	699.848292
0	3.420439	0.977235	20.829857	0	179.297120	308.236431	321.383351	175.774351	309.439898	323.139815	RUALRRLRLLR	11	0	839.817950
0	1.699703	0.566568	74.900000	0	179.297120	308.236431	321.383351	179.218177	306.416763	322.341918	RUALRRLRLLL	11	0	601.046180
0	3.728992	1.098259	11.638719	0	196.388035	290.962158	314.016011	199.203789	287.654714	313.748316	RUALRRLLRRR	11	0	1020.955155
0	1.502537	0.500846	74.900000	0	196.388035	290.962158	314.016011	197.397180	291.760757	312.559053	RUALRRLLRRL	11	0	526.944596
0	2.451811	0.641977	39.791110	0	191.755485	291.868065	315.039892	191.995757	289.044127	315.506127	RUALRRLLRLR	11	0	601.046180
0	1.923671	0.641224	74.900000	0	191.755485	291.868065	315.039892	189.673387	292.581187	314.505840	RUALRRLLRLL	11	0	502.244068
0	2.882411	0.487872	19.102129	0	194.625987	296.737853	318.014906	197.279296	294.805675	318.905240	RUALRRLLLRR	11	0	444.609503
0	1.143016	0.381005	74.900000	0	194.625987	296.737853	318.014906	195.366553	297.732980	317.416742	RUALRRLLLRL	11	2	370.507919
0	1.508735	0.487872	47.884173	0	191.044456	298.256991	319.896104	191.045721	299.801814	320.928139	RUALRRLLLLR	11	0	345.807391
0	1.808220	0.487872	52.869138	0	191.044456	298.256991	319.896104	189.114479	297.724926	320.708394	RUALRRLLLLL	11	0	337.573882
0	3.301500	1.100500	17.646858	0	184.471733	316.495046	299.119692	180.984975	318.075092	299.629235	RUALRLRRRRR	11	0	1276.193943
0	2.415715	0.805238	38.570094	0	184.471733	316.495046	299.119692	184.038380	319.248484	299.623272	RUALRLRRRRL	11	0	848.051459
0	2.004030	0.577516	29.980664	0	187.434587	313.253940	295.878167	186.907811	314.559423	293.592783	RUALRLRRRLR	11	0	699.848292
0	1.370327	0.456776	74.900000	0	187.434587	313.253940	295.878167	186.943604	311.780713	295.415159	RUALRLRRRLL	11	0	518.711087
0	1.498263	0.499421	74.900000	0	195.130819	314.926569	300.474560	196.498505	314.334781	301.592340	RUALRLRRLRR	11	0	601.046180
0	2.903040	0.649578	32.529196	0	195.130819	314.926569	300.474560	194.849920	318.241655	301.244736	RUALRLRRLRL	11	0	576.345652
0	1.833820	0.611273	37.497627	0	195.264944	315.538780	297.662008	197.058966	316.629935	297.163871	RUALRLRRLLR	11	0	494.010559
0	1.940997	0.646999	35.793380	0	195.264944	315.538780	297.662008	194.636933	317.485980	296.475171	RUALRLRRLLL	11	0	485.777049
0	2.138186	0.712729	30.881209	0	196.407647	304.865931	289.218961	196.706811	306.452892	286.891377	RUALRLRLRRR	11	0	741.015838
0	1.676877	0.558959	61.536642	0	196.407647	304.865931	289.218961	194.465484	304.830006	288.940332	RUALRLRLRRL	11	0	551.645124
0	1.859012	0.619671	30.402303	0	198.830597	301.234469	289.421776	199.238899	299.151492	288.880093	RUALRLRLRLR	11	0	609.279689
0	2.029650	0.676550	38.583017	0	198.830597	301.234469	289.421776	200.149267	301.024317	287.027611	RUALRLRLRLL	11	0	452.843012
0	1.307782	0.435927	49.022785	0	200.740731	303.467179	297.427213	201.011105	303.521974	299.264661	RUALRLRLLRR	11	0	395.208447
0	1.808439	0.574604	37.549345	0	200.740731	303.467179	297.427213	202.090950	301.847749	297.358653	RUALRLRLLRL	11	0	354.040900
0	1.728436	0.574604	27.985244	0	200.400393	307.411751	294.865862	201.040236	309.275622	295.386184	RUALRLRLLLR	11	0	345.807391
0	1.774261	0.574604	28.684168	0	200.400393	307.411751	294.865862	200.910236	308.797051	293.089517	RUALRLRLLLL	11	0	329.340372
0	3.106604	0.693893	25.182838	0	201.436873	285.948768	301.749566	203.134851	282.751079	301.577012	RUALRLLRRRR	11	0	543.411615
0	1.560914	0.520305	74.900000	0	201.436873	285.948768	301.749566	202.698359	286.941952	302.800756	RUALRLLRRRL	11	0	461.076521
0	2.547886	0.693893	27.503869	0	198.592837	285.364031	302.055558	198.933480	282.412069	302.026985	RUALRLLRRLR	11	0	518.711087
0	1.416800	0.472267	74.900000	0	198.592837	285.364031	302.055558	197.297928	285.563960	303.288832	RUALRLLRRLL	11	0	436.375994
0	2.555169	0.693893	19.933054	0	200.208168	288.326953	295.187943	201.484901	285.929505	293.686099	RUALRLLRLRR	11	0	494.010559
0	1.089946	0.363315	74.900000	0	200.208168	288.326953	295.187943	200.952346	289.163950	294.451355	RUALRLLRLRL	11	2	403.441956
0	1.591086	0.499923	41.836293	0	197.122185	289.920595	295.601000	196.503098	291.050229	293.964855	RUALRLLRLLR	11	0	386.974938
0	1.439274	0.479758	62.699414	0	197.122185	289.920595	295.601000	196.037414	288.639536	295.606754	RUALRLLRLLL	11	0	321.106863
0	3.626169	0.693893	5.398553	0	183.802391	304.232541	301.851010	180.814768	307.196668	302.362987	RUALRLLLRRR	11	0	691.614782
0	1.478927	0.492976	43.792216	0	183.802391	304.232541	301.851010	182.124292	304.096668	302.310606	RUALRLLLRRL	11	4	230.538261
0	1.375307	0.458436	58.120673	0	187.576987	300.283778	299.048039	188.518919	299.924812	297.519733	RUALRLLLRLR	11	0	362.274410
0	1.221600	0.407200	60.383875	0	187.576987	300.283778	299.048039	187.153089	298.970267	298.615030	RUALRLLLRLL	11	0	238.771770
0	1.500917	0.500306	58.312930	0	189.130325	295.831981	303.541296	189.312341	294.104067	303.802827	RUALRLLLLRR	11	0	337.573882
0	2.243006	0.540293	43.364204	0	189.130325	295.831981	303.541296	186.595842	296.169777	304.218895	RUALRLLLLRL	11	0	279.939317
0	1.540956	0.441932	74.900000	0	190.671363	298.520301	303.838488	192.332008	299.080997	304.325299	RUALRLLLLLR	11	4	222.304751
0	2.093360	0.441932	37.300369	0	190.671363	298.520301	303.838488	188.980520	300.139940	304.686075	RUALRLLLLLL	11	4	205.837733
0	3.096765	1.004550	16.594752	0	218.301159	316.960656	321.035401	218.180695	319.455026	324.231497	RUALLRRRRRR	11	0	963.320590
0	1.400934	0.466978	74.900000	0	218.301159	316.960656	321.035401	219.253847	315.993635	322.149275	RUALLRRRRRL	11	0	617.513198
0	2.859132	0.898529	22.295865	0	219.146409	318.127072	316.768984	219.296936	321.458062	316.820482	RUALLRRRRLR	11	0	724.548819
0	1.582091	0.527364	74.900000	0	219.146409	318.127072	316.768984	220.891766	317.823324	316.136903	RUALLRRRRLL	11	0	510.477577
0	3.438806	0.965069	17.195241	0	213.073645	318.504793	316.705116	212.252520	322.057042	318.752237	RUALLRRRLRR	11	0	790.416894
0	1.957453	0.652484	42.357588	0	213.073645	318.504793	316.705116	212.233376	320.210984	315.158205	RUALLRRRLRL	11	0	609.279689
0	2.344874	0.684972	74.541608	0	213.170203	312.772303	318.154397	212.862122	310.186048	317.132638	RUALLRRRLLR	11	0	617.513198
0	2.140211	0.684972	35.445607	0	213.170203	312.772303	318.154397	212.796240	312.675146	321.174991	RUALLRRRLLL	11	0	559.878633
0	2.584325	0.786749	23.339081	0	213.352478	314.631906	303.943592	212.502154	316.960477	301.843489	RUALLRRLRRR	11	0	617.513198
0	2.032921	0.677640	32.140818	0	213.352478	314.631906	303.943592	212.541065	316.694636	304.974606	RUALLRRLRRL	11	0	584.579161
0	2.199848	0.610296	45.143604	0	213.533844	309.517264	303.404780	212.768408	307.087574	303.779577	RUALLRRLRLR	11	0	650.447236
0	1.563142	0.521047	68.039119	0	213.533844	309.517264	303.404780	213.353093	310.071014	301.288769	RUALLRRLRLL	11	0	502.244068
0	2.583724	0.861241	32.565044	0	220.628907	315.086236	306.405301	220.267199	318.077829	306.428688	RUALLRRLLRR	11	0	568.112143
0	2.016308	0.672103	46.143769	0	220.628907	315.086236	306.405301	222.801586	315.809317	307.061362	RUALLRRLLRL	11	0	543.411615
0	1.784830	0.582464	30.314335	0	220.632761	311.763889	303.945884	221.431270	312.426075	301.735273	RUALLRRLLLR	11	0	510.477577
[truncated: 49,827 more rows]
