# Supplementary material for: The Creation and Statistical Evaluation of a Deterministic Model of the Human Bronchial Tree from HRCT Images
Source: PLoS One. 2016 Dec 15;11(12):e0168026. doi: 10.1371/journal.pone.0168026 (PMC5157997; doi:10.1371/journal.pone.0168026)
Supplement: S1 File — A set of two files per subject containing the morphology and connectivity information of the airway tree (both “real” and “model” data). The _morphology.txt file includes the total lung volume of the subject lung in cm3 and the %volume per lobe. It also includes the following fields in each row (one row per airway): (i) Vida_Name: The name assigned to each airway by the Vida PW2 software (0 if none exists), (ii) CenterLineLength: The distance between airway start and end coordinates in mm, (iii) Diameter: The airway average diameter in mm, (iv) Branching_Angle: the airway branching angle in degrees, (v) VidaGeneration: The generation assigned to each airway by the Vida PW2 software, vi) xs, ys, zs, xe, ye, ze: The coordinates of the start and end node of each airway in voxels, (vii) Adept_Names: The individualized naming scheme for each airway; in-house terminology is used, (viii) Generation: The airway generation assigned to each airway using a Boyden-based scheme, (ix) RootFlag: A flag indicating whether the airway is a “leaf” in the tree (1) or just a tree branch (0), (x) SpaceVolume: The volume of the space in the lung supplied by each airway in mm3. The translation.dico file contains information on airway connectivity, explicitly stating the parent-child relationships in the tree. (ZIP) [file pone.0168026.s001.zip › P04_T24reTrif_v6_VNR_translation_it3.dico]

Translation
ID	parentID	Child1	Child2	Generation	RootFlag
T	0	L	R	0	0
R	T	RU	RMI	1	0
L	T	LL	LU	1	0
RU	R	RUL	RUC	2	0
RMI	R	RM	RL	2	0
LL	L	LL6	LLR	2	0
LU	L	LUL	LUR	2	0
RUC	RU	RUCL	RUCR	3	0
RUL	RU	RUB	RUA	3	0
RL	RMI	RL6	RLR	2	0
RM	RMI	RMA	RMB	2	0
LL6	LL	LL6L	LL6R	3	0
LLR	LL	LLC	LLR9	3	0
LUR	LU	LURL	LUC	3	0
LUL	LU	LUD	LUE	3	0
RUCR	RUC	RUCRL	RUCRR	4	0
RUCL	RUC	RUCLL	RUCLR	4	0
RUB	RUL	RUBL	RUBR	3	0
RUA	RUL	RUAL	RUAR	3	0
RLR	RL	RLA	RLRR	3	0
RL6	RL	RL6L	RL6R	3	0
RMB	RM	RMBL	RMBR	3	0
RMA	RM	RMAL	RMAR	3	0
LLC	LLR	LLCL	LLCR	4	0
LLR9	LLR	LLB	LLD	4	0
LLD	LLR9	LLDL	LLDR	4	0
LLB	LLR9	LLBR	LLBL	4	0
LUD	LUL	LUDR	LUDL	4	0
LUE	LUL	LUEL	LUER	4	0
RUCRL	RUCR	RUCRLL	RUCRLR	5	0
RUCRR	RUCR	RUCRRL	RUCRRR	5	0
RUCLL	RUCL	RUCLLR	RUCLLL	5	0
RUCLR	RUCL	RUCLRR	RUCLRL	5	0
RUBR	RUB	RUBRL	RUBRR	4	0
RUBL	RUB	RUBLR	RUBLL	4	0
RUAL	RUA	RUALL	RUALR	4	0
RUAR	RUA	RUARL	RUARR	4	0
RLA	RLR	RLAL	RLAR	4	0
RLRR	RLR	RLD	RLRRR	4	0
RL6L	RL6	RL6LL	RL6LR	4	0
RL6R	RL6	RL6RL	RL6RR	4	0
RMBR	RMB	RMBRL	RMBRR	4	0
RMBL	RMB	RMBLR	RMBLL	4	0
LLCL	LLC	LLCLL	LLCLR	5	0
LLCR	LLC	LLCRL	LLCRR	5	0
LLDR	LLD	LLDRL	LLDRR	5	0
LLDL	LLD	LLDLL	LLDLR	5	0
LURL	LUR	LUB	LUA	4	0
LUC	LUR	LUCL	LUCR	3	0
LUEL	LUE	LUELL	LUELR	5	0
LUER	LUE	LUERL	LUERR	5	0
RUCRRL	RUCRR	RUCRRLL	RUCRRLR	6	0
RUCRRR	RUCRR	RUCRRRL	RUCRRRR	6	0
RUBRR	RUBR	RUBRRR	RUBRRL	5	0
RUBRL	RUBR	RUBRLR	RUBRLL	5	0
RUARL	RUAR	RUARLR	RUARLL	5	0
RUARR	RUAR	RUARRR	RUARRL	5	0
RLAR	RLA	RLARL	RLARR	5	0
RLAL	RLA	RLALL	RLALR	5	0
RLRRR	RLRR	RLB	RLC	5	0
RLD	RLRR	RLDL	RLDR	5	0
RL6RL	RL6R	RL6RLL	RL6RLR	5	0
RL6RR	RL6R	RL6RRL	RL6RRR	5	0
LUA	LURL	LUAL	LUAR	4	0
LUB	LURL	LUBR	LUBL	4	0
LUCL	LUC	LUCLL	LUCLR	4	0
LUCR	LUC	LUCRL	LUCRR	4	0
LUERR	LUER	LUERRL	LUERRR	6	0
LUERL	LUER	LUERLL	LUERLR	6	0
RLB	RLRRR	RLBL	RLBR	5	0
RLC	RLRRR	RLCR	RLC9	5	0
RL6RLR	RL6RL	RL6RLRR	RL6RLRL	6	0
RL6RLL	RL6RL	RL6RLLR	RL6RLLL	6	0
LUAR	LUA	LUARR	LUARL	5	0
LUAL	LUA	LUALL	LUALR	5	0
LUCRR	LUCR	LUCRRL	LUCRRR	5	0
LUCRL	LUCR	LUCRLL	LUCRLR	5	0
RLBR	RLB	RLBRL	RLBRR	6	0
RLBL	RLB	RLBLL	RLBLR	6	0
RLCR	RLC	RLCRL	RLCRR	6	0
RLC9	RLC	RLC9L	RLC9R	6	0
RLC9R	RLC9	RLC9RL	RLC9RR	6	0
RLC9L	RLC9	RLC9LL	RLC9LR	6	0
LUCRRR	LUCRR	LUCRRRL	LUCRRRR	6	0
LUCRRL	LUCRR	LUCRRLL	LUCRRLR	6	0
RLCRL	RLCR	RLCRLL	RLCRLR	7	0
RLCRR	RLCR	RLCRRL	RLCRRR	7	0
RLC9RR	RLC9R	RLC9RRL	RLC9RRR	7	0
RLC9RL	RLC9R	RLC9RLL	RLC9RLR	7	0
RLCRLL	RLCRL	RLCRLLR	RLCRLLL	8	0
RLCRLR	RLCRL	RLCRLRL	RLCRLRR	8	0
RUCRLR	RUCRL	RUCRLRL	RUCRLRR	6	0
RUCRLL	RUCRL	RUCRLLL	RUCRLLR	6	0
RUCLLR	RUCLL	RUCLLRR	RUCLLRL	6	0
RUCLLL	RUCLL	RUCLLLL	RUCLLLR	6	0
RUCLRR	RUCLR	RUCLRRL	RUCLRRR	6	0
RUCLRL	RUCLR	RUCLRLL	RUCLRLR	6	0
RUBLR	RUBL	RUBLRR	RUBLRL	5	0
RUBLL	RUBL	RUBLLR	RUBLLL	5	0
RUALR	RUAL	RUALRL	RUALRR	5	0
RUALL	RUAL	RUALLL	RUALLR	5	0
RUCRRLR	RUCRRL	RUCRRLRL	RUCRRLRR	7	0
RUCRRLL	RUCRRL	RUCRRLLR	RUCRRLLL	7	0
RUCRRRR	RUCRRR	RUCRRRRL	RUCRRRRR	7	0
RUCRRRL	RUCRRR	RUCRRRLL	RUCRRRLR	7	0
RUBRRR	RUBRR	RUBRRRL	RUBRRRR	6	0
RUBRRL	RUBRR	RUBRRLL	RUBRRLR	6	0
RUBRLR	RUBRL	RUBRLRR	RUBRLRL	6	0
RUBRLL	RUBRL	RUBRLLL	RUBRLLR	6	0
RUARLR	RUARL	RUARLRR	RUARLRL	6	0
RUARLL	RUARL	RUARLLR	RUARLLL	6	0
RUARRR	RUARR	RUARRRL	RUARRRR	6	0
RUARRL	RUARR	RUARRLL	RUARRLR	6	0
RUCRLRR	RUCRLR	RUCRLRRL	RUCRLRRR	7	0
RUCRLRL	RUCRLR	RUCRLRLL	RUCRLRLR	7	0
RUCRLLR	RUCRLL	RUCRLLRL	RUCRLLRR	7	0
RUCRLLL	RUCRLL	RUCRLLLL	RUCRLLLR	7	0
RUCLLRR	RUCLLR	RUCLLRRR	RUCLLRRL	7	0
RUCLLRL	RUCLLR	RUCLLRLL	RUCLLRLR	7	0
RUCLLLR	RUCLLL	RUCLLLRR	RUCLLLRL	7	0
RUCLLLL	RUCLLL	RUCLLLLL	RUCLLLLR	7	0
RUCLRRR	RUCLRR	RUCLRRRL	RUCLRRRR	7	0
RUCLRRL	RUCLRR	RUCLRRLR	RUCLRRLL	7	0
RUCLRLR	RUCLRL	RUCLRLRL	RUCLRLRR	7	0
RUCLRLL	RUCLRL	RUCLRLLL	RUCLRLLR	7	0
RUBLRR	RUBLR	RUBLRRR	RUBLRRL	6	0
RUBLRL	RUBLR	RUBLRLR	RUBLRLL	6	0
RUBLLR	RUBLL	RUBLLRL	RUBLLRR	6	0
RUBLLL	RUBLL	RUBLLLL	RUBLLLR	6	0
RUALRR	RUALR	RUALRRL	RUALRRR	6	0
RUALRL	RUALR	RUALRLL	RUALRLR	6	0
RUALLR	RUALL	RUALLRL	RUALLRR	6	0
RUALLL	RUALL	RUALLLL	RUALLLR	6	0
RUCRRLRR	RUCRRLR	RUCRRLRRL	RUCRRLRRR	8	0
RUCRRLRL	RUCRRLR	RUCRRLRLL	RUCRRLRLR	8	0
RUCRRLLR	RUCRRLL	RUCRRLLRL	RUCRRLLRR	8	0
RUCRRLLL	RUCRRLL	RUCRRLLLL	RUCRRLLLR	8	0
RUCRRRRR	RUCRRRR	RUCRRRRRL	RUCRRRRRR	8	0
RUCRRRRL	RUCRRRR	RUCRRRRLL	RUCRRRRLR	8	0
RUCRRRLR	RUCRRRL	RUCRRRLRL	RUCRRRLRR	8	0
RUCRRRLL	RUCRRRL	RUCRRRLLR	RUCRRRLLL	8	0
RUBRRRR	RUBRRR	RUBRRRRL	RUBRRRRR	7	0
RUBRRRL	RUBRRR	RUBRRRLL	RUBRRRLR	7	0
RUBRRLR	RUBRRL	RUBRRLRL	RUBRRLRR	7	0
RUBRRLL	RUBRRL	RUBRRLLR	RUBRRLLL	7	0
RUBRLRR	RUBRLR	RUBRLRRR	RUBRLRRL	7	0
RUBRLRL	RUBRLR	RUBRLRLL	RUBRLRLR	7	0
RUBRLLR	RUBRLL	RUBRLLRL	RUBRLLRR	7	0
RUBRLLL	RUBRLL	RUBRLLLL	RUBRLLLR	7	0
RUARLRR	RUARLR	RUARLRRL	RUARLRRR	7	0
RUARLRL	RUARLR	RUARLRLL	RUARLRLR	7	0
RUARLLR	RUARLL	RUARLLRL	RUARLLRR	7	0
RUARLLL	RUARLL	RUARLLLL	RUARLLLR	7	0
RUARRRR	RUARRR	RUARRRRL	RUARRRRR	7	0
RUARRRL	RUARRR	RUARRRLR	RUARRRLL	7	0
RUARRLR	RUARRL	RUARRLRL	RUARRLRR	7	0
RUARRLL	RUARRL	RUARRLLR	RUARRLLL	7	0
RUCRLRRR	RUCRLRR	RUCRLRRRL	RUCRLRRRR	8	0
RUCRLRRL	RUCRLRR	RUCRLRRLL	RUCRLRRLR	8	0
RUCRLRLR	RUCRLRL	RUCRLRLRL	RUCRLRLRR	8	0
RUCRLRLL	RUCRLRL	RUCRLRLLL	RUCRLRLLR	8	0
RUCRLLRR	RUCRLLR	RUCRLLRRL	RUCRLLRRR	8	0
RUCRLLRL	RUCRLLR	RUCRLLRLL	RUCRLLRLR	8	0
RUCRLLLR	RUCRLLL	RUCRLLLRL	RUCRLLLRR	8	0
RUCRLLLL	RUCRLLL	RUCRLLLLR	RUCRLLLLL	8	0
RUCLLRRR	RUCLLRR	RUCLLRRRL	RUCLLRRRR	8	0
RUCLLRRL	RUCLLRR	RUCLLRRLL	RUCLLRRLR	8	0
RUCLLRLR	RUCLLRL	RUCLLRLRR	RUCLLRLRL	8	0
RUCLLRLL	RUCLLRL	RUCLLRLLR	RUCLLRLLL	8	0
RUCLLLRR	RUCLLLR	RUCLLLRRL	RUCLLLRRR	8	0
RUCLLLRL	RUCLLLR	RUCLLLRLL	RUCLLLRLR	8	0
RUCLLLLR	RUCLLLL	RUCLLLLRL	RUCLLLLRR	8	0
RUCLLLLL	RUCLLLL	RUCLLLLLL	RUCLLLLLR	8	0
RUCLRRRR	RUCLRRR	RUCLRRRRL	RUCLRRRRR	8	0
RUCLRRRL	RUCLRRR	RUCLRRRLL	RUCLRRRLR	8	0
RUCLRRLR	RUCLRRL	RUCLRRLRL	RUCLRRLRR	8	0
RUCLRRLL	RUCLRRL	RUCLRRLLR	RUCLRRLLL	8	0
RUCLRLRR	RUCLRLR	RUCLRLRRL	RUCLRLRRR	8	0
RUCLRLRL	RUCLRLR	RUCLRLRLR	RUCLRLRLL	8	0
RUCLRLLR	RUCLRLL	RUCLRLLRL	RUCLRLLRR	8	0
RUCLRLLL	RUCLRLL	RUCLRLLLL	RUCLRLLLR	8	0
RUBLRRR	RUBLRR	RUBLRRRR	RUBLRRRL	7	0
RUBLRRL	RUBLRR	RUBLRRLL	RUBLRRLR	7	0
RUBLRLR	RUBLRL	RUBLRLRR	RUBLRLRL	7	0
RUBLRLL	RUBLRL	RUBLRLLL	RUBLRLLR	7	0
RUBLLRR	RUBLLR	RUBLLRRL	RUBLLRRR	7	0
RUBLLRL	RUBLLR	RUBLLRLL	RUBLLRLR	7	0
RUBLLLR	RUBLLL	RUBLLLRL	RUBLLLRR	7	0
RUBLLLL	RUBLLL	RUBLLLLL	RUBLLLLR	7	0
RUALRRR	RUALRR	RUALRRRL	RUALRRRR	7	0
RUALRRL	RUALRR	RUALRRLL	RUALRRLR	7	0
RUALRLR	RUALRL	RUALRLRL	RUALRLRR	7	0
RUALRLL	RUALRL	RUALRLLR	RUALRLLL	7	0
RUALLRR	RUALLR	RUALLRRL	RUALLRRR	7	0
RUALLRL	RUALLR	RUALLRLL	RUALLRLR	7	0
RUALLLR	RUALLL	RUALLLRL	RUALLLRR	7	0
RUALLLL	RUALLL	RUALLLLR	RUALLLLL	7	0
RUCRRLRRR	RUCRRLRR	RUCRRLRRRL	RUCRRLRRRR	9	0
RUCRRLRRL	RUCRRLRR	RUCRRLRRLL	RUCRRLRRLR	9	0
RUCRRLRLR	RUCRRLRL	RUCRRLRLRL	RUCRRLRLRR	9	0
RUCRRLRLL	RUCRRLRL	RUCRRLRLLL	RUCRRLRLLR	9	0
RUCRRLLRR	RUCRRLLR	RUCRRLLRRL	RUCRRLLRRR	9	0
RUCRRLLRL	RUCRRLLR	RUCRRLLRLL	RUCRRLLRLR	9	0
RUCRRLLLR	RUCRRLLL	RUCRRLLLRL	RUCRRLLLRR	9	0
RUCRRLLLL	RUCRRLLL	RUCRRLLLLL	RUCRRLLLLR	9	0
RUCRRRRRR	RUCRRRRR	RUCRRRRRRL	RUCRRRRRRR	9	0
RUCRRRRRL	RUCRRRRR	RUCRRRRRLL	RUCRRRRRLR	9	0
RUCRRRRLR	RUCRRRRL	RUCRRRRLRL	RUCRRRRLRR	9	0
RUCRRRRLL	RUCRRRRL	RUCRRRRLLL	RUCRRRRLLR	9	0
RUCRRRLRR	RUCRRRLR	RUCRRRLRRL	RUCRRRLRRR	9	0
RUCRRRLRL	RUCRRRLR	RUCRRRLRLL	RUCRRRLRLR	9	0
RUCRRRLLR	RUCRRRLL	RUCRRRLLRR	RUCRRRLLRL	9	0
RUCRRRLLL	RUCRRRLL	RUCRRRLLLR	RUCRRRLLLL	9	0
RUBRRRRR	RUBRRRR	RUBRRRRRL	RUBRRRRRR	8	0
RUBRRRRL	RUBRRRR	RUBRRRRLR	RUBRRRRLL	8	0
RUBRRRLR	RUBRRRL	RUBRRRLRL	RUBRRRLRR	8	0
RUBRRRLL	RUBRRRL	RUBRRRLLL	RUBRRRLLR	8	0
RUBRRLRR	RUBRRLR	RUBRRLRRL	RUBRRLRRR	8	0
RUBRRLRL	RUBRRLR	RUBRRLRLL	RUBRRLRLR	8	0
RUBRRLLR	RUBRRLL	RUBRRLLRR	RUBRRLLRL	8	0
RUBRRLLL	RUBRRLL	RUBRRLLLL	RUBRRLLLR	8	0
RUBRLRRR	RUBRLRR	RUBRLRRRL	RUBRLRRRR	8	0
RUBRLRRL	RUBRLRR	RUBRLRRLL	RUBRLRRLR	8	0
RUBRLRLR	RUBRLRL	RUBRLRLRL	RUBRLRLRR	8	0
RUBRLRLL	RUBRLRL	RUBRLRLLR	RUBRLRLLL	8	0
RUBRLLRR	RUBRLLR	RUBRLLRRL	RUBRLLRRR	8	0
RUBRLLRL	RUBRLLR	RUBRLLRLR	RUBRLLRLL	8	0
RUBRLLLR	RUBRLLL	RUBRLLLRL	RUBRLLLRR	8	0
RUBRLLLL	RUBRLLL	RUBRLLLLR	RUBRLLLLL	8	0
RUARLRRR	RUARLRR	RUARLRRRL	RUARLRRRR	8	0
RUARLRRL	RUARLRR	RUARLRRLR	RUARLRRLL	8	0
RUARLRLR	RUARLRL	RUARLRLRL	RUARLRLRR	8	0
RUARLRLL	RUARLRL	RUARLRLLL	RUARLRLLR	8	0
RUARLLRR	RUARLLR	RUARLLRRL	RUARLLRRR	8	0
RUARLLRL	RUARLLR	RUARLLRLL	RUARLLRLR	8	0
RUARLLLR	RUARLLL	RUARLLLRR	RUARLLLRL	8	0
RUARLLLL	RUARLLL	RUARLLLLL	RUARLLLLR	8	0
RUARRRRR	RUARRRR	RUARRRRRL	RUARRRRRR	8	0
RUARRRRL	RUARRRR	RUARRRRLL	RUARRRRLR	8	0
RUARRRLR	RUARRRL	RUARRRLRL	RUARRRLRR	8	0
RUARRRLL	RUARRRL	RUARRRLLR	RUARRRLLL	8	0
RUARRLRR	RUARRLR	RUARRLRRL	RUARRLRRR	8	0
RUARRLRL	RUARRLR	RUARRLRLL	RUARRLRLR	8	0
RUARRLLR	RUARRLL	RUARRLLRR	RUARRLLRL	8	0
RUARRLLL	RUARRLL	RUARRLLLL	RUARRLLLR	8	0
RUCRLRRRR	RUCRLRRR	RUCRLRRRRL	RUCRLRRRRR	9	0
RUCRLRRRL	RUCRLRRR	RUCRLRRRLL	RUCRLRRRLR	9	0
RUCRLRRLR	RUCRLRRL	RUCRLRRLRL	RUCRLRRLRR	9	0
RUCRLRRLL	RUCRLRRL	RUCRLRRLLR	RUCRLRRLLL	9	0
RUCRLRLRR	RUCRLRLR	RUCRLRLRRL	RUCRLRLRRR	9	0
RUCRLRLRL	RUCRLRLR	RUCRLRLRLR	RUCRLRLRLL	9	0
RUCRLRLLR	RUCRLRLL	RUCRLRLLRR	RUCRLRLLRL	9	0
RUCRLRLLL	RUCRLRLL	RUCRLRLLLR	RUCRLRLLLL	9	0
RUCRLLRRR	RUCRLLRR	RUCRLLRRRL	RUCRLLRRRR	9	0
RUCRLLRRL	RUCRLLRR	RUCRLLRRLL	RUCRLLRRLR	9	0
RUCRLLRLR	RUCRLLRL	RUCRLLRLRL	RUCRLLRLRR	9	0
RUCRLLRLL	RUCRLLRL	RUCRLLRLLL	RUCRLLRLLR	9	0
RUCRLLLRR	RUCRLLLR	RUCRLLLRRL	RUCRLLLRRR	9	0
RUCRLLLRL	RUCRLLLR	RUCRLLLRLL	RUCRLLLRLR	9	0
RUCRLLLLR	RUCRLLLL	RUCRLLLLRR	RUCRLLLLRL	9	0
RUCRLLLLL	RUCRLLLL	RUCRLLLLLL	RUCRLLLLLR	9	0
RUCLLRRRR	RUCLLRRR	RUCLLRRRRL	RUCLLRRRRR	9	0
RUCLLRRRL	RUCLLRRR	RUCLLRRRLR	RUCLLRRRLL	9	0
RUCLLRRLR	RUCLLRRL	RUCLLRRLRL	RUCLLRRLRR	9	0
RUCLLRRLL	RUCLLRRL	RUCLLRRLLL	RUCLLRRLLR	9	0
RUCLLRLRR	RUCLLRLR	RUCLLRLRRL	RUCLLRLRRR	9	0
RUCLLRLRL	RUCLLRLR	RUCLLRLRLL	RUCLLRLRLR	9	0
RUCLLRLLR	RUCLLRLL	RUCLLRLLRR	RUCLLRLLRL	9	0
RUCLLRLLL	RUCLLRLL	RUCLLRLLLL	RUCLLRLLLR	9	0
RUCLLLRRR	RUCLLLRR	RUCLLLRRRL	RUCLLLRRRR	9	0
RUCLLLRRL	RUCLLLRR	RUCLLLRRLR	RUCLLLRRLL	9	0
RUCLLLRLR	RUCLLLRL	RUCLLLRLRR	RUCLLLRLRL	9	0
RUCLLLRLL	RUCLLLRL	RUCLLLRLLL	RUCLLLRLLR	9	0
RUCLLLLRR	RUCLLLLR	RUCLLLLRRL	RUCLLLLRRR	9	0
RUCLLLLRL	RUCLLLLR	RUCLLLLRLR	RUCLLLLRLL	9	0
RUCLLLLLR	RUCLLLLL	RUCLLLLLRR	RUCLLLLLRL	9	0
RUCLLLLLL	RUCLLLLL	RUCLLLLLLR	RUCLLLLLLL	9	0
RUCLRRRRR	RUCLRRRR	RUCLRRRRRL	RUCLRRRRRR	9	0
RUCLRRRRL	RUCLRRRR	RUCLRRRRLL	RUCLRRRRLR	9	0
RUCLRRRLR	RUCLRRRL	RUCLRRRLRR	RUCLRRRLRL	9	0
RUCLRRRLL	RUCLRRRL	RUCLRRRLLL	RUCLRRRLLR	9	0
RUCLRRLRR	RUCLRRLR	RUCLRRLRRL	RUCLRRLRRR	9	0
RUCLRRLRL	RUCLRRLR	RUCLRRLRLL	RUCLRRLRLR	9	0
RUCLRRLLR	RUCLRRLL	RUCLRRLLRL	RUCLRRLLRR	9	0
RUCLRRLLL	RUCLRRLL	RUCLRRLLLL	RUCLRRLLLR	9	0
RUCLRLRRR	RUCLRLRR	RUCLRLRRRL	RUCLRLRRRR	9	0
RUCLRLRRL	RUCLRLRR	RUCLRLRRLL	RUCLRLRRLR	9	0
RUCLRLRLR	RUCLRLRL	RUCLRLRLRL	RUCLRLRLRR	9	0
RUCLRLRLL	RUCLRLRL	RUCLRLRLLL	RUCLRLRLLR	9	0
RUCLRLLRR	RUCLRLLR	RUCLRLLRRL	RUCLRLLRRR	9	0
RUCLRLLRL	RUCLRLLR	RUCLRLLRLL	RUCLRLLRLR	9	0
RUCLRLLLR	RUCLRLLL	RUCLRLLLRL	RUCLRLLLRR	9	0
RUCLRLLLL	RUCLRLLL	RUCLRLLLLL	RUCLRLLLLR	9	0
RUBLRRRR	RUBLRRR	RUBLRRRRR	RUBLRRRRL	8	0
RUBLRRRL	RUBLRRR	RUBLRRRLR	RUBLRRRLL	8	0
RUBLRRLR	RUBLRRL	RUBLRRLRL	RUBLRRLRR	8	0
RUBLRRLL	RUBLRRL	RUBLRRLLR	RUBLRRLLL	8	0
RUBLRLRR	RUBLRLR	RUBLRLRRL	RUBLRLRRR	8	0
RUBLRLRL	RUBLRLR	RUBLRLRLL	RUBLRLRLR	8	0
RUBLRLLR	RUBLRLL	RUBLRLLRL	RUBLRLLRR	8	0
RUBLRLLL	RUBLRLL	RUBLRLLLL	RUBLRLLLR	8	2
RUBLLRRR	RUBLLRR	RUBLLRRRR	RUBLLRRRL	8	0
RUBLLRRL	RUBLLRR	RUBLLRRLR	RUBLLRRLL	8	0
RUBLLRLR	RUBLLRL	RUBLLRLRR	RUBLLRLRL	8	0
RUBLLRLL	RUBLLRL	RUBLLRLLR	RUBLLRLLL	8	0
RUBLLLRR	RUBLLLR	RUBLLLRRL	RUBLLLRRR	8	0
RUBLLLRL	RUBLLLR	RUBLLLRLR	RUBLLLRLL	8	0
RUBLLLLR	RUBLLLL	RUBLLLLRL	RUBLLLLRR	8	0
RUBLLLLL	RUBLLLL	RUBLLLLLR	RUBLLLLLL	8	0
RUALRRRR	RUALRRR	RUALRRRRL	RUALRRRRR	8	0
RUALRRRL	RUALRRR	RUALRRRLL	RUALRRRLR	8	0
RUALRRLR	RUALRRL	RUALRRLRL	RUALRRLRR	8	0
RUALRRLL	RUALRRL	RUALRRLLL	RUALRRLLR	8	0
RUALRLRR	RUALRLR	RUALRLRRL	RUALRLRRR	8	0
RUALRLRL	RUALRLR	RUALRLRLL	RUALRLRLR	8	0
RUALRLLR	RUALRLL	RUALRLLRR	RUALRLLRL	8	0
RUALRLLL	RUALRLL	RUALRLLLL	RUALRLLLR	8	0
RUALLRRR	RUALLRR	RUALLRRRL	RUALLRRRR	8	0
RUALLRRL	RUALLRR	RUALLRRLR	RUALLRRLL	8	0
RUALLRLR	RUALLRL	RUALLRLRL	RUALLRLRR	8	0
RUALLRLL	RUALLRL	RUALLRLLR	RUALLRLLL	8	0
RUALLLRR	RUALLLR	RUALLLRRL	RUALLLRRR	8	0
RUALLLRL	RUALLLR	RUALLLRLR	RUALLLRLL	8	0
RUALLLLR	RUALLLL	RUALLLLRL	RUALLLLRR	8	0
RUALLLLL	RUALLLL	RUALLLLLL	RUALLLLLR	8	0
RUCRRLRRRR	RUCRRLRRR	RUCRRLRRRRR	RUCRRLRRRRL	10	0
RUCRRLRRRL	RUCRRLRRR	RUCRRLRRRLL	RUCRRLRRRLR	10	0
RUCRRLRRLR	RUCRRLRRL	RUCRRLRRLRL	RUCRRLRRLRR	10	0
RUCRRLRRLL	RUCRRLRRL	RUCRRLRRLLR	RUCRRLRRLLL	10	0
RUCRRLRLRR	RUCRRLRLR	RUCRRLRLRRL	RUCRRLRLRRR	10	0
RUCRRLRLRL	RUCRRLRLR	RUCRRLRLRLL	RUCRRLRLRLR	10	0
RUCRRLRLLR	RUCRRLRLL	RUCRRLRLLRL	RUCRRLRLLRR	10	0
RUCRRLRLLL	RUCRRLRLL	RUCRRLRLLLL	RUCRRLRLLLR	10	0
RUCRRLLRRR	RUCRRLLRR	RUCRRLLRRRL	RUCRRLLRRRR	10	0
RUCRRLLRRL	RUCRRLLRR	RUCRRLLRRLL	RUCRRLLRRLR	10	0
RUCRRLLRLR	RUCRRLLRL	RUCRRLLRLRR	RUCRRLLRLRL	10	0
RUCRRLLRLL	RUCRRLLRL	RUCRRLLRLLL	RUCRRLLRLLR	10	0
RUCRRLLLRR	RUCRRLLLR	RUCRRLLLRRL	RUCRRLLLRRR	10	0
RUCRRLLLRL	RUCRRLLLR	RUCRRLLLRLL	RUCRRLLLRLR	10	0
RUCRRLLLLR	RUCRRLLLL	RUCRRLLLLRL	RUCRRLLLLRR	10	0
RUCRRLLLLL	RUCRRLLLL	RUCRRLLLLLR	RUCRRLLLLLL	10	0
RUCRRRRRRR	RUCRRRRRR	RUCRRRRRRRL	RUCRRRRRRRR	10	0
RUCRRRRRRL	RUCRRRRRR	RUCRRRRRRLR	RUCRRRRRRLL	10	0
RUCRRRRRLR	RUCRRRRRL	RUCRRRRRLRL	RUCRRRRRLRR	10	0
RUCRRRRRLL	RUCRRRRRL	RUCRRRRRLLL	RUCRRRRRLLR	10	0
RUCRRRRLRR	RUCRRRRLR	RUCRRRRLRRL	RUCRRRRLRRR	10	0
RUCRRRRLRL	RUCRRRRLR	RUCRRRRLRLR	RUCRRRRLRLL	10	0
RUCRRRRLLR	RUCRRRRLL	RUCRRRRLLRL	RUCRRRRLLRR	10	0
RUCRRRRLLL	RUCRRRRLL	RUCRRRRLLLL	RUCRRRRLLLR	10	0
RUCRRRLRRR	RUCRRRLRR	RUCRRRLRRRL	RUCRRRLRRRR	10	0
RUCRRRLRRL	RUCRRRLRR	RUCRRRLRRLL	RUCRRRLRRLR	10	0
RUCRRRLRLR	RUCRRRLRL	RUCRRRLRLRL	RUCRRRLRLRR	10	0
RUCRRRLRLL	RUCRRRLRL	RUCRRRLRLLL	RUCRRRLRLLR	10	0
RUCRRRLLRR	RUCRRRLLR	RUCRRRLLRRR	RUCRRRLLRRL	10	0
RUCRRRLLRL	RUCRRRLLR	RUCRRRLLRLR	RUCRRRLLRLL	10	0
RUCRRRLLLR	RUCRRRLLL	RUCRRRLLLRR	RUCRRRLLLRL	10	0
RUCRRRLLLL	RUCRRRLLL	RUCRRRLLLLR	RUCRRRLLLLL	10	0
RUBRRRRRR	RUBRRRRR	RUBRRRRRRL	RUBRRRRRRR	9	0
RUBRRRRRL	RUBRRRRR	RUBRRRRRLR	RUBRRRRRLL	9	0
RUBRRRRLR	RUBRRRRL	RUBRRRRLRR	RUBRRRRLRL	9	0
RUBRRRRLL	RUBRRRRL	RUBRRRRLLL	RUBRRRRLLR	9	0
RUBRRRLRR	RUBRRRLR	RUBRRRLRRL	RUBRRRLRRR	9	0
RUBRRRLRL	RUBRRRLR	RUBRRRLRLL	RUBRRRLRLR	9	0
RUBRRRLLR	RUBRRRLL	RUBRRRLLRL	RUBRRRLLRR	9	0
RUBRRRLLL	RUBRRRLL	RUBRRRLLLL	RUBRRRLLLR	9	0
RUBRRLRRR	RUBRRLRR	RUBRRLRRRL	RUBRRLRRRR	9	0
RUBRRLRRL	RUBRRLRR	RUBRRLRRLR	RUBRRLRRLL	9	0
RUBRRLRLR	RUBRRLRL	RUBRRLRLRL	RUBRRLRLRR	9	0
RUBRRLRLL	RUBRRLRL	RUBRRLRLLL	RUBRRLRLLR	9	0
RUBRRLLRR	RUBRRLLR	RUBRRLLRRL	RUBRRLLRRR	9	0
RUBRRLLRL	RUBRRLLR	RUBRRLLRLL	RUBRRLLRLR	9	0
RUBRRLLLR	RUBRRLLL	RUBRRLLLRL	RUBRRLLLRR	9	0
RUBRRLLLL	RUBRRLLL	RUBRRLLLLL	RUBRRLLLLR	9	0
RUBRLRRRR	RUBRLRRR	RUBRLRRRRL	RUBRLRRRRR	9	0
RUBRLRRRL	RUBRLRRR	RUBRLRRRLL	RUBRLRRRLR	9	0
RUBRLRRLR	RUBRLRRL	RUBRLRRLRL	RUBRLRRLRR	9	0
RUBRLRRLL	RUBRLRRL	RUBRLRRLLR	RUBRLRRLLL	9	0
RUBRLRLRR	RUBRLRLR	RUBRLRLRRL	RUBRLRLRRR	9	0
RUBRLRLRL	RUBRLRLR	RUBRLRLRLL	RUBRLRLRLR	9	0
RUBRLRLLR	RUBRLRLL	RUBRLRLLRR	RUBRLRLLRL	9	0
RUBRLRLLL	RUBRLRLL	RUBRLRLLLL	RUBRLRLLLR	9	0
RUBRLLRRR	RUBRLLRR	RUBRLLRRRL	RUBRLLRRRR	9	0
RUBRLLRRL	RUBRLLRR	RUBRLLRRLR	RUBRLLRRLL	9	0
RUBRLLRLR	RUBRLLRL	RUBRLLRLRL	RUBRLLRLRR	9	0
RUBRLLRLL	RUBRLLRL	RUBRLLRLLL	RUBRLLRLLR	9	0
RUBRLLLRR	RUBRLLLR	RUBRLLLRRL	RUBRLLLRRR	9	0
RUBRLLLRL	RUBRLLLR	RUBRLLLRLR	RUBRLLLRLL	9	0
RUBRLLLLR	RUBRLLLL	RUBRLLLLRL	RUBRLLLLRR	9	0
RUBRLLLLL	RUBRLLLL	RUBRLLLLLL	RUBRLLLLLR	9	0
RUARLRRRR	RUARLRRR	RUARLRRRRL	RUARLRRRRR	9	0
RUARLRRRL	RUARLRRR	RUARLRRRLL	RUARLRRRLR	9	0
RUARLRRLR	RUARLRRL	RUARLRRLRL	RUARLRRLRR	9	0
RUARLRRLL	RUARLRRL	RUARLRRLLL	RUARLRRLLR	9	0
RUARLRLRR	RUARLRLR	RUARLRLRRR	RUARLRLRRL	9	0
RUARLRLRL	RUARLRLR	RUARLRLRLL	RUARLRLRLR	9	0
RUARLRLLR	RUARLRLL	RUARLRLLRR	RUARLRLLRL	9	0
RUARLRLLL	RUARLRLL	RUARLRLLLR	RUARLRLLLL	9	0
RUARLLRRR	RUARLLRR	RUARLLRRRL	RUARLLRRRR	9	0
RUARLLRRL	RUARLLRR	RUARLLRRLL	RUARLLRRLR	9	0
RUARLLRLR	RUARLLRL	RUARLLRLRL	RUARLLRLRR	9	0
RUARLLRLL	RUARLLRL	RUARLLRLLL	RUARLLRLLR	9	0
RUARLLLRR	RUARLLLR	RUARLLLRRL	RUARLLLRRR	9	0
RUARLLLRL	RUARLLLR	RUARLLLRLL	RUARLLLRLR	9	0
RUARLLLLR	RUARLLLL	RUARLLLLRR	RUARLLLLRL	9	0
RUARLLLLL	RUARLLLL	RUARLLLLLL	RUARLLLLLR	9	0
RUARRRRRR	RUARRRRR	RUARRRRRRL	RUARRRRRRR	9	0
RUARRRRRL	RUARRRRR	RUARRRRRLR	RUARRRRRLL	9	0
RUARRRRLR	RUARRRRL	RUARRRRLRL	RUARRRRLRR	9	0
RUARRRRLL	RUARRRRL	RUARRRRLLL	RUARRRRLLR	9	0
RUARRRLRR	RUARRRLR	RUARRRLRRL	RUARRRLRRR	9	0
RUARRRLRL	RUARRRLR	RUARRRLRLL	RUARRRLRLR	9	0
RUARRRLLR	RUARRRLL	RUARRRLLRL	RUARRRLLRR	9	0
RUARRRLLL	RUARRRLL	RUARRRLLLL	RUARRRLLLR	9	0
RUARRLRRR	RUARRLRR	RUARRLRRRL	RUARRLRRRR	9	0
RUARRLRRL	RUARRLRR	RUARRLRRLL	RUARRLRRLR	9	0
RUARRLRLR	RUARRLRL	RUARRLRLRR	RUARRLRLRL	9	0
RUARRLRLL	RUARRLRL	RUARRLRLLR	RUARRLRLLL	9	0
RUARRLLRR	RUARRLLR	RUARRLLRRL	RUARRLLRRR	9	0
RUARRLLRL	RUARRLLR	RUARRLLRLR	RUARRLLRLL	9	0
RUARRLLLR	RUARRLLL	RUARRLLLRL	RUARRLLLRR	9	0
RUARRLLLL	RUARRLLL	RUARRLLLLL	RUARRLLLLR	9	0
RUCRLRRRRR	RUCRLRRRR	RUCRLRRRRRL	RUCRLRRRRRR	10	0
RUCRLRRRRL	RUCRLRRRR	RUCRLRRRRLL	RUCRLRRRRLR	10	0
RUCRLRRRLR	RUCRLRRRL	RUCRLRRRLRL	RUCRLRRRLRR	10	0
RUCRLRRRLL	RUCRLRRRL	RUCRLRRRLLL	RUCRLRRRLLR	10	0
RUCRLRRLRR	RUCRLRRLR	RUCRLRRLRRL	RUCRLRRLRRR	10	0
RUCRLRRLRL	RUCRLRRLR	RUCRLRRLRLL	RUCRLRRLRLR	10	0
RUCRLRRLLR	RUCRLRRLL	RUCRLRRLLRR	RUCRLRRLLRL	10	0
RUCRLRRLLL	RUCRLRRLL	RUCRLRRLLLR	RUCRLRRLLLL	10	0
RUCRLRLRRR	RUCRLRLRR	RUCRLRLRRRR	RUCRLRLRRRL	10	0
RUCRLRLRRL	RUCRLRLRR	RUCRLRLRRLL	RUCRLRLRRLR	10	0
RUCRLRLRLR	RUCRLRLRL	RUCRLRLRLRL	RUCRLRLRLRR	10	0
RUCRLRLRLL	RUCRLRLRL	RUCRLRLRLLL	RUCRLRLRLLR	10	0
RUCRLRLLRR	RUCRLRLLR	RUCRLRLLRRL	RUCRLRLLRRR	10	0
RUCRLRLLRL	RUCRLRLLR	RUCRLRLLRLL	RUCRLRLLRLR	10	0
RUCRLRLLLR	RUCRLRLLL	RUCRLRLLLRL	RUCRLRLLLRR	10	0
RUCRLRLLLL	RUCRLRLLL	RUCRLRLLLLL	RUCRLRLLLLR	10	0
RUCRLLRRRR	RUCRLLRRR	RUCRLLRRRRL	RUCRLLRRRRR	10	0
RUCRLLRRRL	RUCRLLRRR	RUCRLLRRRLL	RUCRLLRRRLR	10	0
RUCRLLRRLR	RUCRLLRRL	RUCRLLRRLRL	RUCRLLRRLRR	10	0
RUCRLLRRLL	RUCRLLRRL	RUCRLLRRLLR	RUCRLLRRLLL	10	0
RUCRLLRLRR	RUCRLLRLR	RUCRLLRLRRL	RUCRLLRLRRR	10	0
RUCRLLRLRL	RUCRLLRLR	RUCRLLRLRLL	RUCRLLRLRLR	10	0
RUCRLLRLLR	RUCRLLRLL	RUCRLLRLLRL	RUCRLLRLLRR	10	0
RUCRLLRLLL	RUCRLLRLL	RUCRLLRLLLR	RUCRLLRLLLL	10	0
RUCRLLLRRR	RUCRLLLRR	RUCRLLLRRRL	RUCRLLLRRRR	10	0
RUCRLLLRRL	RUCRLLLRR	RUCRLLLRRLL	RUCRLLLRRLR	10	0
RUCRLLLRLR	RUCRLLLRL	RUCRLLLRLRR	RUCRLLLRLRL	10	0
RUCRLLLRLL	RUCRLLLRL	RUCRLLLRLLL	RUCRLLLRLLR	10	0
RUCRLLLLRR	RUCRLLLLR	RUCRLLLLRRR	RUCRLLLLRRL	10	0
RUCRLLLLRL	RUCRLLLLR	RUCRLLLLRLL	RUCRLLLLRLR	10	0
RUCRLLLLLR	RUCRLLLLL	RUCRLLLLLRR	RUCRLLLLLRL	10	0
RUCRLLLLLL	RUCRLLLLL	RUCRLLLLLLL	RUCRLLLLLLR	10	0
RUCLLRRRRR	RUCLLRRRR	RUCLLRRRRRL	RUCLLRRRRRR	10	0
RUCLLRRRRL	RUCLLRRRR	RUCLLRRRRLL	RUCLLRRRRLR	10	0
RUCLLRRRLR	RUCLLRRRL	RUCLLRRRLRR	RUCLLRRRLRL	10	0
RUCLLRRRLL	RUCLLRRRL	RUCLLRRRLLR	RUCLLRRRLLL	10	0
RUCLLRRLRR	RUCLLRRLR	RUCLLRRLRRL	RUCLLRRLRRR	10	0
RUCLLRRLRL	RUCLLRRLR	RUCLLRRLRLL	RUCLLRRLRLR	10	0
RUCLLRRLLR	RUCLLRRLL	RUCLLRRLLRL	RUCLLRRLLRR	10	0
RUCLLRRLLL	RUCLLRRLL	RUCLLRRLLLR	RUCLLRRLLLL	10	0
RUCLLRLRRR	RUCLLRLRR	RUCLLRLRRRR	RUCLLRLRRRL	10	0
RUCLLRLRRL	RUCLLRLRR	RUCLLRLRRLR	RUCLLRLRRLL	10	0
RUCLLRLRLR	RUCLLRLRL	RUCLLRLRLRL	RUCLLRLRLRR	10	0
RUCLLRLRLL	RUCLLRLRL	RUCLLRLRLLL	RUCLLRLRLLR	10	0
RUCLLRLLRR	RUCLLRLLR	RUCLLRLLRRL	RUCLLRLLRRR	10	0
RUCLLRLLRL	RUCLLRLLR	RUCLLRLLRLL	RUCLLRLLRLR	10	0
RUCLLRLLLR	RUCLLRLLL	RUCLLRLLLRL	RUCLLRLLLRR	10	0
RUCLLRLLLL	RUCLLRLLL	RUCLLRLLLLL	RUCLLRLLLLR	10	0
RUCLLLRRRR	RUCLLLRRR	RUCLLLRRRRL	RUCLLLRRRRR	10	0
RUCLLLRRRL	RUCLLLRRR	RUCLLLRRRLL	RUCLLLRRRLR	10	0
RUCLLLRRLR	RUCLLLRRL	RUCLLLRRLRL	RUCLLLRRLRR	10	0
RUCLLLRRLL	RUCLLLRRL	RUCLLLRRLLR	RUCLLLRRLLL	10	0
RUCLLLRLRR	RUCLLLRLR	RUCLLLRLRRR	RUCLLLRLRRL	10	0
RUCLLLRLRL	RUCLLLRLR	RUCLLLRLRLL	RUCLLLRLRLR	10	0
RUCLLLRLLR	RUCLLLRLL	RUCLLLRLLRR	RUCLLLRLLRL	10	0
RUCLLLRLLL	RUCLLLRLL	RUCLLLRLLLL	RUCLLLRLLLR	10	0
RUCLLLLRRR	RUCLLLLRR	RUCLLLLRRRL	RUCLLLLRRRR	10	0
RUCLLLLRRL	RUCLLLLRR	RUCLLLLRRLR	RUCLLLLRRLL	10	0
RUCLLLLRLR	RUCLLLLRL	RUCLLLLRLRL	RUCLLLLRLRR	10	0
RUCLLLLRLL	RUCLLLLRL	RUCLLLLRLLL	RUCLLLLRLLR	10	0
RUCLLLLLRR	RUCLLLLLR	RUCLLLLLRRL	RUCLLLLLRRR	10	0
RUCLLLLLRL	RUCLLLLLR	RUCLLLLLRLL	RUCLLLLLRLR	10	0
RUCLLLLLLR	RUCLLLLLL	RUCLLLLLLRL	RUCLLLLLLRR	10	0
RUCLLLLLLL	RUCLLLLLL	RUCLLLLLLLL	RUCLLLLLLLR	10	0
RUCLRRRRRR	RUCLRRRRR	RUCLRRRRRRL	RUCLRRRRRRR	10	0
RUCLRRRRRL	RUCLRRRRR	RUCLRRRRRLL	RUCLRRRRRLR	10	0
RUCLRRRRLR	RUCLRRRRL	RUCLRRRRLRL	RUCLRRRRLRR	10	0
RUCLRRRRLL	RUCLRRRRL	RUCLRRRRLLR	RUCLRRRRLLL	10	0
RUCLRRRLRR	RUCLRRRLR	RUCLRRRLRRL	RUCLRRRLRRR	10	0
RUCLRRRLRL	RUCLRRRLR	RUCLRRRLRLL	RUCLRRRLRLR	10	0
RUCLRRRLLR	RUCLRRRLL	RUCLRRRLLRL	RUCLRRRLLRR	10	0
RUCLRRRLLL	RUCLRRRLL	RUCLRRRLLLL	RUCLRRRLLLR	10	0
RUCLRRLRRR	RUCLRRLRR	RUCLRRLRRRL	RUCLRRLRRRR	10	0
RUCLRRLRRL	RUCLRRLRR	RUCLRRLRRLR	RUCLRRLRRLL	10	0
RUCLRRLRLR	RUCLRRLRL	RUCLRRLRLRL	RUCLRRLRLRR	10	0
RUCLRRLRLL	RUCLRRLRL	RUCLRRLRLLL	RUCLRRLRLLR	10	0
RUCLRRLLRR	RUCLRRLLR	RUCLRRLLRRR	RUCLRRLLRRL	10	0
RUCLRRLLRL	RUCLRRLLR	RUCLRRLLRLL	RUCLRRLLRLR	10	0
RUCLRRLLLR	RUCLRRLLL	RUCLRRLLLRL	RUCLRRLLLRR	10	0
RUCLRRLLLL	RUCLRRLLL	RUCLRRLLLLR	RUCLRRLLLLL	10	0
RUCLRLRRRR	RUCLRLRRR	RUCLRLRRRRL	RUCLRLRRRRR	10	0
RUCLRLRRRL	RUCLRLRRR	RUCLRLRRRLL	RUCLRLRRRLR	10	0
RUCLRLRRLR	RUCLRLRRL	RUCLRLRRLRL	RUCLRLRRLRR	10	0
RUCLRLRRLL	RUCLRLRRL	RUCLRLRRLLR	RUCLRLRRLLL	10	0
RUCLRLRLRR	RUCLRLRLR	RUCLRLRLRRL	RUCLRLRLRRR	10	0
RUCLRLRLRL	RUCLRLRLR	RUCLRLRLRLL	RUCLRLRLRLR	10	0
RUCLRLRLLR	RUCLRLRLL	RUCLRLRLLRL	RUCLRLRLLRR	10	0
RUCLRLRLLL	RUCLRLRLL	RUCLRLRLLLR	RUCLRLRLLLL	10	0
RUCLRLLRRR	RUCLRLLRR	RUCLRLLRRRL	RUCLRLLRRRR	10	0
RUCLRLLRRL	RUCLRLLRR	RUCLRLLRRLR	RUCLRLLRRLL	10	0
RUCLRLLRLR	RUCLRLLRL	RUCLRLLRLRL	RUCLRLLRLRR	10	0
RUCLRLLRLL	RUCLRLLRL	RUCLRLLRLLR	RUCLRLLRLLL	10	0
RUCLRLLLRR	RUCLRLLLR	RUCLRLLLRRL	RUCLRLLLRRR	10	0
RUCLRLLLRL	RUCLRLLLR	RUCLRLLLRLR	RUCLRLLLRLL	10	0
RUCLRLLLLR	RUCLRLLLL	RUCLRLLLLRL	RUCLRLLLLRR	10	0
RUCLRLLLLL	RUCLRLLLL	RUCLRLLLLLL	RUCLRLLLLLR	10	0
RUBLRRRRR	RUBLRRRR	RUBLRRRRRL	RUBLRRRRRR	9	0
RUBLRRRRL	RUBLRRRR	RUBLRRRRLL	RUBLRRRRLR	9	0
RUBLRRRLR	RUBLRRRL	RUBLRRRLRL	RUBLRRRLRR	9	0
RUBLRRRLL	RUBLRRRL	RUBLRRRLLL	RUBLRRRLLR	9	0
RUBLRRLRR	RUBLRRLR	RUBLRRLRRL	RUBLRRLRRR	9	0
RUBLRRLRL	RUBLRRLR	RUBLRRLRLL	RUBLRRLRLR	9	0
RUBLRRLLR	RUBLRRLL	RUBLRRLLRR	RUBLRRLLRL	9	0
RUBLRRLLL	RUBLRRLL	RUBLRRLLLL	RUBLRRLLLR	9	0
RUBLRLRRR	RUBLRLRR	RUBLRLRRRL	RUBLRLRRRR	9	0
RUBLRLRRL	RUBLRLRR	RUBLRLRRLL	RUBLRLRRLR	9	0
RUBLRLRLR	RUBLRLRL	RUBLRLRLRL	RUBLRLRLRR	9	0
RUBLRLRLL	RUBLRLRL	RUBLRLRLLR	RUBLRLRLLL	9	0
RUBLRLLRR	RUBLRLLR	RUBLRLLRRL	RUBLRLLRRR	9	0
RUBLRLLRL	RUBLRLLR	RUBLRLLRLR	RUBLRLLRLL	9	0
RUBLLRRRR	RUBLLRRR	RUBLLRRRRL	RUBLLRRRRR	9	0
RUBLLRRRL	RUBLLRRR	RUBLLRRRLL	RUBLLRRRLR	9	0
RUBLLRRLR	RUBLLRRL	RUBLLRRLRR	RUBLLRRLRL	9	0
RUBLLRRLL	RUBLLRRL	RUBLLRRLLL	RUBLLRRLLR	9	0
RUBLLRLRR	RUBLLRLR	RUBLLRLRRR	RUBLLRLRRL	9	0
RUBLLRLRL	RUBLLRLR	RUBLLRLRLL	RUBLLRLRLR	9	0
RUBLLRLLR	RUBLLRLL	RUBLLRLLRL	RUBLLRLLRR	9	0
RUBLLRLLL	RUBLLRLL	RUBLLRLLLR	RUBLLRLLLL	9	0
RUBLLLRRR	RUBLLLRR	RUBLLLRRRL	RUBLLLRRRR	9	0
RUBLLLRRL	RUBLLLRR	RUBLLLRRLL	RUBLLLRRLR	9	0
RUBLLLRLR	RUBLLLRL	RUBLLLRLRR	RUBLLLRLRL	9	0
RUBLLLRLL	RUBLLLRL	RUBLLLRLLL	RUBLLLRLLR	9	0
RUBLLLLRR	RUBLLLLR	RUBLLLLRRL	RUBLLLLRRR	9	0
RUBLLLLRL	RUBLLLLR	RUBLLLLRLR	RUBLLLLRLL	9	0
RUBLLLLLR	RUBLLLLL	RUBLLLLLRL	RUBLLLLLRR	9	0
RUBLLLLLL	RUBLLLLL	RUBLLLLLLL	RUBLLLLLLR	9	0
RUALRRRRR	RUALRRRR	RUALRRRRRL	RUALRRRRRR	9	0
RUALRRRRL	RUALRRRR	RUALRRRRLL	RUALRRRRLR	9	0
RUALRRRLR	RUALRRRL	RUALRRRLRL	RUALRRRLRR	9	0
RUALRRRLL	RUALRRRL	RUALRRRLLR	RUALRRRLLL	9	0
RUALRRLRR	RUALRRLR	RUALRRLRRL	RUALRRLRRR	9	0
RUALRRLRL	RUALRRLR	RUALRRLRLR	RUALRRLRLL	9	0
RUALRRLLR	RUALRRLL	RUALRRLLRL	RUALRRLLRR	9	0
RUALRRLLL	RUALRRLL	RUALRRLLLR	RUALRRLLLL	9	0
RUALRLRRR	RUALRLRR	RUALRLRRRL	RUALRLRRRR	9	0
RUALRLRRL	RUALRLRR	RUALRLRRLR	RUALRLRRLL	9	0
RUALRLRLR	RUALRLRL	RUALRLRLRR	RUALRLRLRL	9	0
RUALRLRLL	RUALRLRL	RUALRLRLLR	RUALRLRLLL	9	0
RUALRLLRR	RUALRLLR	RUALRLLRRR	RUALRLLRRL	9	0
RUALRLLRL	RUALRLLR	RUALRLLRLL	RUALRLLRLR	9	0
RUALRLLLR	RUALRLLL	RUALRLLLRL	RUALRLLLRR	9	0
RUALRLLLL	RUALRLLL	RUALRLLLLL	RUALRLLLLR	9	0
RUALLRRRR	RUALLRRR	RUALLRRRRL	RUALLRRRRR	9	0
RUALLRRRL	RUALLRRR	RUALLRRRLL	RUALLRRRLR	9	0
RUALLRRLR	RUALLRRL	RUALLRRLRL	RUALLRRLRR	9	0
RUALLRRLL	RUALLRRL	RUALLRRLLL	RUALLRRLLR	9	0
RUALLRLRR	RUALLRLR	RUALLRLRRR	RUALLRLRRL	9	0
RUALLRLRL	RUALLRLR	RUALLRLRLL	RUALLRLRLR	9	0
RUALLRLLR	RUALLRLL	RUALLRLLRL	RUALLRLLRR	9	0
RUALLRLLL	RUALLRLL	RUALLRLLLL	RUALLRLLLR	9	0
RUALLLRRR	RUALLLRR	RUALLLRRRL	RUALLLRRRR	9	0
RUALLLRRL	RUALLLRR	RUALLLRRLR	RUALLLRRLL	9	0
RUALLLRLR	RUALLLRL	RUALLLRLRR	RUALLLRLRL	9	0
RUALLLRLL	RUALLLRL	RUALLLRLLL	RUALLLRLLR	9	0
RUALLLLRR	RUALLLLR	RUALLLLRRR	RUALLLLRRL	9	0
RUALLLLRL	RUALLLLR	RUALLLLRLL	RUALLLLRLR	9	0
RUALLLLLR	RUALLLLL	RUALLLLLRL	RUALLLLLRR	9	0
RUALLLLLL	RUALLLLL	RUALLLLLLL	RUALLLLLLR	9	0
RUCRRLRRRRR	RUCRRLRRRR	RUCRRLRRRRRL	RUCRRLRRRRRR	11	0
RUCRRLRRRRL	RUCRRLRRRR	RUCRRLRRRRLL	RUCRRLRRRRLR	11	0
RUCRRLRRRLR	RUCRRLRRRL	RUCRRLRRRLRL	RUCRRLRRRLRR	11	0
RUCRRLRRRLL	RUCRRLRRRL	RUCRRLRRRLLL	RUCRRLRRRLLR	11	0
RUCRRLRRLRR	RUCRRLRRLR	RUCRRLRRLRRL	RUCRRLRRLRRR	11	0
RUCRRLRRLRL	RUCRRLRRLR	RUCRRLRRLRLL	RUCRRLRRLRLR	11	0
RUCRRLRRLLR	RUCRRLRRLL	RUCRRLRRLLRL	RUCRRLRRLLRR	11	0
RUCRRLRRLLL	RUCRRLRRLL	RUCRRLRRLLLL	RUCRRLRRLLLR	11	0
RUCRRLRLRRR	RUCRRLRLRR	RUCRRLRLRRRR	RUCRRLRLRRRL	11	0
RUCRRLRLRRL	RUCRRLRLRR	RUCRRLRLRRLL	RUCRRLRLRRLR	11	0
RUCRRLRLRLR	RUCRRLRLRL	RUCRRLRLRLRL	RUCRRLRLRLRR	11	0
RUCRRLRLRLL	RUCRRLRLRL	RUCRRLRLRLLL	RUCRRLRLRLLR	11	0
RUCRRLRLLRR	RUCRRLRLLR	RUCRRLRLLRRR	RUCRRLRLLRRL	11	0
RUCRRLRLLRL	RUCRRLRLLR	RUCRRLRLLRLL	RUCRRLRLLRLR	11	0
RUCRRLRLLLR	RUCRRLRLLL	RUCRRLRLLLRL	RUCRRLRLLLRR	11	0
RUCRRLRLLLL	RUCRRLRLLL	RUCRRLRLLLLL	RUCRRLRLLLLR	11	0
RUCRRLLRRRR	RUCRRLLRRR	RUCRRLLRRRRL	RUCRRLLRRRRR	11	0
RUCRRLLRRRL	RUCRRLLRRR	RUCRRLLRRRLL	RUCRRLLRRRLR	11	2
RUCRRLLRRLR	RUCRRLLRRL	RUCRRLLRRLRL	RUCRRLLRRLRR	11	0
RUCRRLLRRLL	RUCRRLLRRL	RUCRRLLRRLLL	RUCRRLLRRLLR	11	2
RUCRRLLRLRR	RUCRRLLRLR	RUCRRLLRLRRR	RUCRRLLRLRRL	11	0
RUCRRLLRLRL	RUCRRLLRLR	RUCRRLLRLRLR	RUCRRLLRLRLL	11	0
RUCRRLLRLLR	RUCRRLLRLL	RUCRRLLRLLRL	RUCRRLLRLLRR	11	0
RUCRRLLRLLL	RUCRRLLRLL	RUCRRLLRLLLR	RUCRRLLRLLLL	11	0
RUCRRLLLRRR	RUCRRLLLRR	RUCRRLLLRRRL	RUCRRLLLRRRR	11	0
RUCRRLLLRRL	RUCRRLLLRR	RUCRRLLLRRLL	RUCRRLLLRRLR	11	2
RUCRRLLLRLR	RUCRRLLLRL	RUCRRLLLRLRL	RUCRRLLLRLRR	11	0
RUCRRLLLRLL	RUCRRLLLRL	RUCRRLLLRLLR	RUCRRLLLRLLL	11	0
RUCRRLLLLRR	RUCRRLLLLR	RUCRRLLLLRRR	RUCRRLLLLRRL	11	0
RUCRRLLLLRL	RUCRRLLLLR	RUCRRLLLLRLL	RUCRRLLLLRLR	11	0
RUCRRLLLLLR	RUCRRLLLLL	RUCRRLLLLLRL	RUCRRLLLLLRR	11	0
RUCRRLLLLLL	RUCRRLLLLL	RUCRRLLLLLLR	RUCRRLLLLLLL	11	0
RUCRRRRRRRR	RUCRRRRRRR	RUCRRRRRRRRL	RUCRRRRRRRRR	11	0
RUCRRRRRRRL	RUCRRRRRRR	RUCRRRRRRRLR	RUCRRRRRRRLL	11	0
RUCRRRRRRLR	RUCRRRRRRL	RUCRRRRRRLRL	RUCRRRRRRLRR	11	0
RUCRRRRRRLL	RUCRRRRRRL	RUCRRRRRRLLL	RUCRRRRRRLLR	11	0
RUCRRRRRLRR	RUCRRRRRLR	RUCRRRRRLRRL	RUCRRRRRLRRR	11	0
RUCRRRRRLRL	RUCRRRRRLR	RUCRRRRRLRLL	RUCRRRRRLRLR	11	0
RUCRRRRRLLR	RUCRRRRRLL	RUCRRRRRLLRL	RUCRRRRRLLRR	11	0
RUCRRRRRLLL	RUCRRRRRLL	RUCRRRRRLLLL	RUCRRRRRLLLR	11	0
RUCRRRRLRRR	RUCRRRRLRR	RUCRRRRLRRRR	RUCRRRRLRRRL	11	0
RUCRRRRLRRL	RUCRRRRLRR	RUCRRRRLRRLL	RUCRRRRLRRLR	11	0
RUCRRRRLRLR	RUCRRRRLRL	RUCRRRRLRLRL	RUCRRRRLRLRR	11	0
RUCRRRRLRLL	RUCRRRRLRL	RUCRRRRLRLLL	RUCRRRRLRLLR	11	0
RUCRRRRLLRR	RUCRRRRLLR	RUCRRRRLLRRL	RUCRRRRLLRRR	11	0
RUCRRRRLLRL	RUCRRRRLLR	RUCRRRRLLRLR	RUCRRRRLLRLL	11	0
RUCRRRRLLLR	RUCRRRRLLL	RUCRRRRLLLRL	RUCRRRRLLLRR	11	0
RUCRRRRLLLL	RUCRRRRLLL	RUCRRRRLLLLR	RUCRRRRLLLLL	11	0
RUCRRRLRRRR	RUCRRRLRRR	RUCRRRLRRRRL	RUCRRRLRRRRR	11	0
RUCRRRLRRRL	RUCRRRLRRR	RUCRRRLRRRLR	RUCRRRLRRRLL	11	0
RUCRRRLRRLR	RUCRRRLRRL	RUCRRRLRRLRR	RUCRRRLRRLRL	11	0
RUCRRRLRRLL	RUCRRRLRRL	RUCRRRLRRLLL	RUCRRRLRRLLR	11	0
RUCRRRLRLRR	RUCRRRLRLR	RUCRRRLRLRRL	RUCRRRLRLRRR	11	0
RUCRRRLRLRL	RUCRRRLRLR	RUCRRRLRLRLL	RUCRRRLRLRLR	11	0
RUCRRRLRLLR	RUCRRRLRLL	RUCRRRLRLLRL	RUCRRRLRLLRR	11	0
RUCRRRLRLLL	RUCRRRLRLL	RUCRRRLRLLLL	RUCRRRLRLLLR	11	0
RUCRRRLLRRR	RUCRRRLLRR	RUCRRRLLRRRR	RUCRRRLLRRRL	11	0
RUCRRRLLRRL	RUCRRRLLRR	RUCRRRLLRRLR	RUCRRRLLRRLL	11	0
RUCRRRLLRLR	RUCRRRLLRL	RUCRRRLLRLRR	RUCRRRLLRLRL	11	0
RUCRRRLLRLL	RUCRRRLLRL	RUCRRRLLRLLR	RUCRRRLLRLLL	11	0
RUCRRRLLLRR	RUCRRRLLLR	RUCRRRLLLRRR	RUCRRRLLLRRL	11	0
RUCRRRLLLRL	RUCRRRLLLR	RUCRRRLLLRLR	RUCRRRLLLRLL	11	0
RUCRRRLLLLR	RUCRRRLLLL	RUCRRRLLLLRR	RUCRRRLLLLRL	11	0
RUCRRRLLLLL	RUCRRRLLLL	RUCRRRLLLLLR	RUCRRRLLLLLL	11	0
RUBRRRRRRR	RUBRRRRRR	RUBRRRRRRRR	RUBRRRRRRRL	10	0
RUBRRRRRRL	RUBRRRRRR	RUBRRRRRRLL	RUBRRRRRRLR	10	0
RUBRRRRRLR	RUBRRRRRL	RUBRRRRRLRR	RUBRRRRRLRL	10	0
RUBRRRRRLL	RUBRRRRRL	RUBRRRRRLLL	RUBRRRRRLLR	10	0
RUBRRRRLRR	RUBRRRRLR	RUBRRRRLRRL	RUBRRRRLRRR	10	0
RUBRRRRLRL	RUBRRRRLR	RUBRRRRLRLL	RUBRRRRLRLR	10	0
RUBRRRRLLR	RUBRRRRLL	RUBRRRRLLRL	RUBRRRRLLRR	10	0
RUBRRRRLLL	RUBRRRRLL	RUBRRRRLLLL	RUBRRRRLLLR	10	2
RUBRRRLRRR	RUBRRRLRR	RUBRRRLRRRL	RUBRRRLRRRR	10	0
RUBRRRLRRL	RUBRRRLRR	RUBRRRLRRLR	RUBRRRLRRLL	10	0
RUBRRRLRLR	RUBRRRLRL	RUBRRRLRLRL	RUBRRRLRLRR	10	0
RUBRRRLRLL	RUBRRRLRL	RUBRRRLRLLL	RUBRRRLRLLR	10	0
RUBRRRLLRR	RUBRRRLLR	RUBRRRLLRRL	RUBRRRLLRRR	10	0
RUBRRRLLRL	RUBRRRLLR	RUBRRRLLRLR	RUBRRRLLRLL	10	0
RUBRRRLLLR	RUBRRRLLL	RUBRRRLLLRL	RUBRRRLLLRR	10	0
RUBRRRLLLL	RUBRRRLLL	RUBRRRLLLLL	RUBRRRLLLLR	10	0
RUBRRLRRRR	RUBRRLRRR	RUBRRLRRRRL	RUBRRLRRRRR	10	0
RUBRRLRRRL	RUBRRLRRR	RUBRRLRRRLR	RUBRRLRRRLL	10	0
RUBRRLRRLR	RUBRRLRRL	RUBRRLRRLRL	RUBRRLRRLRR	10	0
RUBRRLRRLL	RUBRRLRRL	RUBRRLRRLLL	RUBRRLRRLLR	10	0
RUBRRLRLRR	RUBRRLRLR	RUBRRLRLRRL	RUBRRLRLRRR	10	0
RUBRRLRLRL	RUBRRLRLR	RUBRRLRLRLR	RUBRRLRLRLL	10	0
RUBRRLRLLR	RUBRRLRLL	RUBRRLRLLRL	RUBRRLRLLRR	10	0
RUBRRLRLLL	RUBRRLRLL	RUBRRLRLLLL	RUBRRLRLLLR	10	0
RUBRRLLRRR	RUBRRLLRR	RUBRRLLRRRR	RUBRRLLRRRL	10	0
RUBRRLLRRL	RUBRRLLRR	RUBRRLLRRLR	RUBRRLLRRLL	10	0
RUBRRLLRLR	RUBRRLLRL	RUBRRLLRLRR	RUBRRLLRLRL	10	0
RUBRRLLRLL	RUBRRLLRL	RUBRRLLRLLR	RUBRRLLRLLL	10	0
RUBRRLLLRR	RUBRRLLLR	RUBRRLLLRRL	RUBRRLLLRRR	10	0
RUBRRLLLRL	RUBRRLLLR	RUBRRLLLRLR	RUBRRLLLRLL	10	0
RUBRRLLLLR	RUBRRLLLL	RUBRRLLLLRL	RUBRRLLLLRR	10	0
RUBRRLLLLL	RUBRRLLLL	RUBRRLLLLLL	RUBRRLLLLLR	10	0
RUBRLRRRRR	RUBRLRRRR	RUBRLRRRRRL	RUBRLRRRRRR	10	0
RUBRLRRRRL	RUBRLRRRR	RUBRLRRRRLL	RUBRLRRRRLR	10	0
RUBRLRRRLR	RUBRLRRRL	RUBRLRRRLRR	RUBRLRRRLRL	10	0
RUBRLRRRLL	RUBRLRRRL	RUBRLRRRLLR	RUBRLRRRLLL	10	0
RUBRLRRLRR	RUBRLRRLR	RUBRLRRLRRR	RUBRLRRLRRL	10	0
RUBRLRRLRL	RUBRLRRLR	RUBRLRRLRLL	RUBRLRRLRLR	10	0
RUBRLRRLLR	RUBRLRRLL	RUBRLRRLLRR	RUBRLRRLLRL	10	0
RUBRLRRLLL	RUBRLRRLL	RUBRLRRLLLL	RUBRLRRLLLR	10	0
RUBRLRLRRR	RUBRLRLRR	RUBRLRLRRRL	RUBRLRLRRRR	10	0
RUBRLRLRRL	RUBRLRLRR	RUBRLRLRRLL	RUBRLRLRRLR	10	0
RUBRLRLRLR	RUBRLRLRL	RUBRLRLRLRL	RUBRLRLRLRR	10	0
RUBRLRLRLL	RUBRLRLRL	RUBRLRLRLLL	RUBRLRLRLLR	10	0
RUBRLRLLRR	RUBRLRLLR	RUBRLRLLRRL	RUBRLRLLRRR	10	0
RUBRLRLLRL	RUBRLRLLR	RUBRLRLLRLL	RUBRLRLLRLR	10	0
RUBRLRLLLR	RUBRLRLLL	RUBRLRLLLRL	RUBRLRLLLRR	10	0
RUBRLRLLLL	RUBRLRLLL	RUBRLRLLLLR	RUBRLRLLLLL	10	0
RUBRLLRRRR	RUBRLLRRR	RUBRLLRRRRL	RUBRLLRRRRR	10	0
RUBRLLRRRL	RUBRLLRRR	RUBRLLRRRLL	RUBRLLRRRLR	10	0
RUBRLLRRLR	RUBRLLRRL	RUBRLLRRLRR	RUBRLLRRLRL	10	0
RUBRLLRRLL	RUBRLLRRL	RUBRLLRRLLR	RUBRLLRRLLL	10	0
RUBRLLRLRR	RUBRLLRLR	RUBRLLRLRRL	RUBRLLRLRRR	10	0
RUBRLLRLRL	RUBRLLRLR	RUBRLLRLRLL	RUBRLLRLRLR	10	0
RUBRLLRLLR	RUBRLLRLL	RUBRLLRLLRL	RUBRLLRLLRR	10	0
RUBRLLRLLL	RUBRLLRLL	RUBRLLRLLLR	RUBRLLRLLLL	10	0
RUBRLLLRRR	RUBRLLLRR	RUBRLLLRRRL	RUBRLLLRRRR	10	0
RUBRLLLRRL	RUBRLLLRR	RUBRLLLRRLL	RUBRLLLRRLR	10	0
RUBRLLLRLR	RUBRLLLRL	RUBRLLLRLRL	RUBRLLLRLRR	10	0
RUBRLLLRLL	RUBRLLLRL	RUBRLLLRLLL	RUBRLLLRLLR	10	0
RUBRLLLLRR	RUBRLLLLR	RUBRLLLLRRL	RUBRLLLLRRR	10	0
RUBRLLLLRL	RUBRLLLLR	RUBRLLLLRLL	RUBRLLLLRLR	10	0
RUBRLLLLLR	RUBRLLLLL	RUBRLLLLLRL	RUBRLLLLLRR	10	0
RUBRLLLLLL	RUBRLLLLL	RUBRLLLLLLR	RUBRLLLLLLL	10	0
RUARLRRRRR	RUARLRRRR	RUARLRRRRRL	RUARLRRRRRR	10	0
RUARLRRRRL	RUARLRRRR	RUARLRRRRLL	RUARLRRRRLR	10	0
RUARLRRRLR	RUARLRRRL	RUARLRRRLRL	RUARLRRRLRR	10	0
RUARLRRRLL	RUARLRRRL	RUARLRRRLLL	RUARLRRRLLR	10	0
RUARLRRLRR	RUARLRRLR	RUARLRRLRRL	RUARLRRLRRR	10	0
RUARLRRLRL	RUARLRRLR	RUARLRRLRLR	RUARLRRLRLL	10	0
RUARLRRLLR	RUARLRRLL	RUARLRRLLRL	RUARLRRLLRR	10	0
RUARLRRLLL	RUARLRRLL	RUARLRRLLLL	RUARLRRLLLR	10	0
RUARLRLRRR	RUARLRLRR	RUARLRLRRRL	RUARLRLRRRR	10	0
RUARLRLRRL	RUARLRLRR	RUARLRLRRLL	RUARLRLRRLR	10	0
RUARLRLRLR	RUARLRLRL	RUARLRLRLRL	RUARLRLRLRR	10	0
RUARLRLRLL	RUARLRLRL	RUARLRLRLLR	RUARLRLRLLL	10	0
RUARLRLLRR	RUARLRLLR	RUARLRLLRRL	RUARLRLLRRR	10	0
RUARLRLLRL	RUARLRLLR	RUARLRLLRLL	RUARLRLLRLR	10	0
RUARLRLLLR	RUARLRLLL	RUARLRLLLRR	RUARLRLLLRL	10	0
RUARLRLLLL	RUARLRLLL	RUARLRLLLLL	RUARLRLLLLR	10	0
RUARLLRRRR	RUARLLRRR	RUARLLRRRRL	RUARLLRRRRR	10	0
RUARLLRRRL	RUARLLRRR	RUARLLRRRLR	RUARLLRRRLL	10	0
RUARLLRRLR	RUARLLRRL	RUARLLRRLRR	RUARLLRRLRL	10	0
RUARLLRRLL	RUARLLRRL	RUARLLRRLLR	RUARLLRRLLL	10	0
RUARLLRLRR	RUARLLRLR	RUARLLRLRRL	RUARLLRLRRR	10	0
RUARLLRLRL	RUARLLRLR	RUARLLRLRLR	RUARLLRLRLL	10	0
RUARLLRLLR	RUARLLRLL	RUARLLRLLRL	RUARLLRLLRR	10	0
RUARLLRLLL	RUARLLRLL	RUARLLRLLLL	RUARLLRLLLR	10	0
RUARLLLRRR	RUARLLLRR	RUARLLLRRRR	RUARLLLRRRL	10	0
RUARLLLRRL	RUARLLLRR	RUARLLLRRLR	RUARLLLRRLL	10	0
RUARLLLRLR	RUARLLLRL	RUARLLLRLRR	RUARLLLRLRL	10	0
RUARLLLRLL	RUARLLLRL	RUARLLLRLLR	RUARLLLRLLL	10	0
RUARLLLLRR	RUARLLLLR	RUARLLLLRRL	RUARLLLLRRR	10	0
RUARLLLLRL	RUARLLLLR	RUARLLLLRLL	RUARLLLLRLR	10	0
RUARLLLLLR	RUARLLLLL	RUARLLLLLRL	RUARLLLLLRR	10	0
RUARLLLLLL	RUARLLLLL	RUARLLLLLLL	RUARLLLLLLR	10	0
RUARRRRRRR	RUARRRRRR	RUARRRRRRRL	RUARRRRRRRR	10	0
RUARRRRRRL	RUARRRRRR	RUARRRRRRLL	RUARRRRRRLR	10	0
RUARRRRRLR	RUARRRRRL	RUARRRRRLRR	RUARRRRRLRL	10	0
RUARRRRRLL	RUARRRRRL	RUARRRRRLLR	RUARRRRRLLL	10	0
RUARRRRLRR	RUARRRRLR	RUARRRRLRRL	RUARRRRLRRR	10	0
RUARRRRLRL	RUARRRRLR	RUARRRRLRLR	RUARRRRLRLL	10	0
RUARRRRLLR	RUARRRRLL	RUARRRRLLRL	RUARRRRLLRR	10	0
RUARRRRLLL	RUARRRRLL	RUARRRRLLLR	RUARRRRLLLL	10	0
RUARRRLRRR	RUARRRLRR	RUARRRLRRRL	RUARRRLRRRR	10	0
RUARRRLRRL	RUARRRLRR	RUARRRLRRLL	RUARRRLRRLR	10	0
RUARRRLRLR	RUARRRLRL	RUARRRLRLRL	RUARRRLRLRR	10	0
RUARRRLRLL	RUARRRLRL	RUARRRLRLLR	RUARRRLRLLL	10	0
RUARRRLLRR	RUARRRLLR	RUARRRLLRRR	RUARRRLLRRL	10	0
RUARRRLLRL	RUARRRLLR	RUARRRLLRLL	RUARRRLLRLR	10	0
RUARRRLLLR	RUARRRLLL	RUARRRLLLRL	RUARRRLLLRR	10	0
RUARRRLLLL	RUARRRLLL	RUARRRLLLLR	RUARRRLLLLL	10	0
RUARRLRRRR	RUARRLRRR	RUARRLRRRRL	RUARRLRRRRR	10	0
RUARRLRRRL	RUARRLRRR	RUARRLRRRLL	RUARRLRRRLR	10	0
RUARRLRRLR	RUARRLRRL	RUARRLRRLRR	RUARRLRRLRL	10	0
RUARRLRRLL	RUARRLRRL	RUARRLRRLLR	RUARRLRRLLL	10	0
RUARRLRLRR	RUARRLRLR	RUARRLRLRRL	RUARRLRLRRR	10	0
RUARRLRLRL	RUARRLRLR	RUARRLRLRLL	RUARRLRLRLR	10	0
RUARRLRLLR	RUARRLRLL	RUARRLRLLRR	RUARRLRLLRL	10	0
RUARRLRLLL	RUARRLRLL	RUARRLRLLLR	RUARRLRLLLL	10	0
RUARRLLRRR	RUARRLLRR	RUARRLLRRRR	RUARRLLRRRL	10	0
RUARRLLRRL	RUARRLLRR	RUARRLLRRLL	RUARRLLRRLR	10	0
RUARRLLRLR	RUARRLLRL	RUARRLLRLRL	RUARRLLRLRR	10	0
RUARRLLRLL	RUARRLLRL	RUARRLLRLLL	RUARRLLRLLR	10	0
RUARRLLLRR	RUARRLLLR	RUARRLLLRRL	RUARRLLLRRR	10	0
RUARRLLLRL	RUARRLLLR	RUARRLLLRLL	RUARRLLLRLR	10	0
RUARRLLLLR	RUARRLLLL	RUARRLLLLRL	RUARRLLLLRR	10	0
RUARRLLLLL	RUARRLLLL	RUARRLLLLLR	RUARRLLLLLL	10	0
RUCRLRRRRRR	RUCRLRRRRR	RUCRLRRRRRRL	RUCRLRRRRRRR	11	0
RUCRLRRRRRL	RUCRLRRRRR	RUCRLRRRRRLR	RUCRLRRRRRLL	11	0
RUCRLRRRRLR	RUCRLRRRRL	RUCRLRRRRLRL	RUCRLRRRRLRR	11	0
RUCRLRRRRLL	RUCRLRRRRL	RUCRLRRRRLLR	RUCRLRRRRLLL	11	0
RUCRLRRRLRR	RUCRLRRRLR	RUCRLRRRLRRL	RUCRLRRRLRRR	11	0
RUCRLRRRLRL	RUCRLRRRLR	RUCRLRRRLRLL	RUCRLRRRLRLR	11	0
RUCRLRRRLLR	RUCRLRRRLL	RUCRLRRRLLRL	RUCRLRRRLLRR	11	0
RUCRLRRRLLL	RUCRLRRRLL	RUCRLRRRLLLL	RUCRLRRRLLLR	11	0
RUCRLRRLRRR	RUCRLRRLRR	RUCRLRRLRRRL	RUCRLRRLRRRR	11	0
RUCRLRRLRRL	RUCRLRRLRR	RUCRLRRLRRLL	RUCRLRRLRRLR	11	0
RUCRLRRLRLR	RUCRLRRLRL	RUCRLRRLRLRL	RUCRLRRLRLRR	11	0
RUCRLRRLRLL	RUCRLRRLRL	RUCRLRRLRLLR	RUCRLRRLRLLL	11	0
RUCRLRRLLRR	RUCRLRRLLR	RUCRLRRLLRRL	RUCRLRRLLRRR	11	0
RUCRLRRLLRL	RUCRLRRLLR	RUCRLRRLLRLL	RUCRLRRLLRLR	11	0
RUCRLRRLLLR	RUCRLRRLLL	RUCRLRRLLLRR	RUCRLRRLLLRL	11	0
RUCRLRRLLLL	RUCRLRRLLL	RUCRLRRLLLLL	RUCRLRRLLLLR	11	0
RUCRLRLRRRR	RUCRLRLRRR	RUCRLRLRRRRL	RUCRLRLRRRRR	11	0
RUCRLRLRRRL	RUCRLRLRRR	RUCRLRLRRRLL	RUCRLRLRRRLR	11	0
RUCRLRLRRLR	RUCRLRLRRL	RUCRLRLRRLRL	RUCRLRLRRLRR	11	0
RUCRLRLRRLL	RUCRLRLRRL	RUCRLRLRRLLR	RUCRLRLRRLLL	11	0
RUCRLRLRLRR	RUCRLRLRLR	RUCRLRLRLRRL	RUCRLRLRLRRR	11	0
RUCRLRLRLRL	RUCRLRLRLR	RUCRLRLRLRLR	RUCRLRLRLRLL	11	0
RUCRLRLRLLR	RUCRLRLRLL	RUCRLRLRLLRL	RUCRLRLRLLRR	11	0
RUCRLRLRLLL	RUCRLRLRLL	RUCRLRLRLLLL	RUCRLRLRLLLR	11	0
RUCRLRLLRRR	RUCRLRLLRR	RUCRLRLLRRRL	RUCRLRLLRRRR	11	0
RUCRLRLLRRL	RUCRLRLLRR	RUCRLRLLRRLL	RUCRLRLLRRLR	11	0
RUCRLRLLRLR	RUCRLRLLRL	RUCRLRLLRLRR	RUCRLRLLRLRL	11	0
RUCRLRLLRLL	RUCRLRLLRL	RUCRLRLLRLLL	RUCRLRLLRLLR	11	0
RUCRLRLLLRR	RUCRLRLLLR	RUCRLRLLLRRL	RUCRLRLLLRRR	11	0
RUCRLRLLLRL	RUCRLRLLLR	RUCRLRLLLRLL	RUCRLRLLLRLR	11	0
RUCRLRLLLLR	RUCRLRLLLL	RUCRLRLLLLRL	RUCRLRLLLLRR	11	0
RUCRLRLLLLL	RUCRLRLLLL	RUCRLRLLLLLL	RUCRLRLLLLLR	11	0
RUCRLLRRRRR	RUCRLLRRRR	RUCRLLRRRRRL	RUCRLLRRRRRR	11	0
RUCRLLRRRRL	RUCRLLRRRR	RUCRLLRRRRLR	RUCRLLRRRRLL	11	0
RUCRLLRRRLR	RUCRLLRRRL	RUCRLLRRRLRL	RUCRLLRRRLRR	11	0
RUCRLLRRRLL	RUCRLLRRRL	RUCRLLRRRLLL	RUCRLLRRRLLR	11	0
RUCRLLRRLRR	RUCRLLRRLR	RUCRLLRRLRRL	RUCRLLRRLRRR	11	0
RUCRLLRRLRL	RUCRLLRRLR	RUCRLLRRLRLL	RUCRLLRRLRLR	11	0
RUCRLLRRLLR	RUCRLLRRLL	RUCRLLRRLLRR	RUCRLLRRLLRL	11	0
RUCRLLRRLLL	RUCRLLRRLL	RUCRLLRRLLLR	RUCRLLRRLLLL	11	0
RUCRLLRLRRR	RUCRLLRLRR	RUCRLLRLRRRL	RUCRLLRLRRRR	11	0
RUCRLLRLRRL	RUCRLLRLRR	RUCRLLRLRRLR	RUCRLLRLRRLL	11	0
RUCRLLRLRLR	RUCRLLRLRL	RUCRLLRLRLRL	RUCRLLRLRLRR	11	0
RUCRLLRLRLL	RUCRLLRLRL	RUCRLLRLRLLL	RUCRLLRLRLLR	11	0
RUCRLLRLLRR	RUCRLLRLLR	RUCRLLRLLRRL	RUCRLLRLLRRR	11	0
RUCRLLRLLRL	RUCRLLRLLR	RUCRLLRLLRLL	RUCRLLRLLRLR	11	2
RUCRLLRLLLR	RUCRLLRLLL	RUCRLLRLLLRR	RUCRLLRLLLRL	11	0
RUCRLLRLLLL	RUCRLLRLLL	RUCRLLRLLLLR	RUCRLLRLLLLL	11	0
RUCRLLLRRRR	RUCRLLLRRR	RUCRLLLRRRRL	RUCRLLLRRRRR	11	0
RUCRLLLRRRL	RUCRLLLRRR	RUCRLLLRRRLL	RUCRLLLRRRLR	11	0
RUCRLLLRRLR	RUCRLLLRRL	RUCRLLLRRLRL	RUCRLLLRRLRR	11	0
RUCRLLLRRLL	RUCRLLLRRL	RUCRLLLRRLLR	RUCRLLLRRLLL	11	0
RUCRLLLRLRR	RUCRLLLRLR	RUCRLLLRLRRR	RUCRLLLRLRRL	11	0
RUCRLLLRLRL	RUCRLLLRLR	RUCRLLLRLRLL	RUCRLLLRLRLR	11	0
RUCRLLLRLLR	RUCRLLLRLL	RUCRLLLRLLRL	RUCRLLLRLLRR	11	0
RUCRLLLRLLL	RUCRLLLRLL	RUCRLLLRLLLL	RUCRLLLRLLLR	11	0
RUCRLLLLRRR	RUCRLLLLRR	RUCRLLLLRRRL	RUCRLLLLRRRR	11	0
RUCRLLLLRRL	RUCRLLLLRR	RUCRLLLLRRLL	RUCRLLLLRRLR	11	0
RUCRLLLLRLR	RUCRLLLLRL	RUCRLLLLRLRL	RUCRLLLLRLRR	11	0
RUCRLLLLRLL	RUCRLLLLRL	RUCRLLLLRLLL	RUCRLLLLRLLR	11	2
RUCRLLLLLRR	RUCRLLLLLR	RUCRLLLLLRRL	RUCRLLLLLRRR	11	0
RUCRLLLLLRL	RUCRLLLLLR	RUCRLLLLLRLL	RUCRLLLLLRLR	11	0
RUCRLLLLLLR	RUCRLLLLLL	RUCRLLLLLLRL	RUCRLLLLLLRR	11	0
RUCRLLLLLLL	RUCRLLLLLL	RUCRLLLLLLLR	RUCRLLLLLLLL	11	0
RUCLLRRRRRR	RUCLLRRRRR	RUCLLRRRRRRL	RUCLLRRRRRRR	11	0
RUCLLRRRRRL	RUCLLRRRRR	RUCLLRRRRRLL	RUCLLRRRRRLR	11	0
RUCLLRRRRLR	RUCLLRRRRL	RUCLLRRRRLRL	RUCLLRRRRLRR	11	0
RUCLLRRRRLL	RUCLLRRRRL	RUCLLRRRRLLL	RUCLLRRRRLLR	11	0
RUCLLRRRLRR	RUCLLRRRLR	RUCLLRRRLRRL	RUCLLRRRLRRR	11	0
RUCLLRRRLRL	RUCLLRRRLR	RUCLLRRRLRLR	RUCLLRRRLRLL	11	0
RUCLLRRRLLR	RUCLLRRRLL	RUCLLRRRLLRL	RUCLLRRRLLRR	11	0
RUCLLRRRLLL	RUCLLRRRLL	RUCLLRRRLLLR	RUCLLRRRLLLL	11	0
RUCLLRRLRRR	RUCLLRRLRR	RUCLLRRLRRRR	RUCLLRRLRRRL	11	0
RUCLLRRLRRL	RUCLLRRLRR	RUCLLRRLRRLR	RUCLLRRLRRLL	11	0
RUCLLRRLRLR	RUCLLRRLRL	RUCLLRRLRLRL	RUCLLRRLRLRR	11	0
RUCLLRRLRLL	RUCLLRRLRL	RUCLLRRLRLLL	RUCLLRRLRLLR	11	0
RUCLLRRLLRR	RUCLLRRLLR	RUCLLRRLLRRL	RUCLLRRLLRRR	11	0
RUCLLRRLLRL	RUCLLRRLLR	RUCLLRRLLRLL	RUCLLRRLLRLR	11	0
RUCLLRRLLLR	RUCLLRRLLL	RUCLLRRLLLRR	RUCLLRRLLLRL	11	0
RUCLLRRLLLL	RUCLLRRLLL	RUCLLRRLLLLR	RUCLLRRLLLLL	11	0
RUCLLRLRRRR	RUCLLRLRRR	RUCLLRLRRRRL	RUCLLRLRRRRR	11	0
RUCLLRLRRRL	RUCLLRLRRR	RUCLLRLRRRLL	RUCLLRLRRRLR	11	0
RUCLLRLRRLR	RUCLLRLRRL	RUCLLRLRRLRR	RUCLLRLRRLRL	11	0
RUCLLRLRRLL	RUCLLRLRRL	RUCLLRLRRLLL	RUCLLRLRRLLR	11	0
RUCLLRLRLRR	RUCLLRLRLR	RUCLLRLRLRRL	RUCLLRLRLRRR	11	0
RUCLLRLRLRL	RUCLLRLRLR	RUCLLRLRLRLL	RUCLLRLRLRLR	11	0
RUCLLRLRLLR	RUCLLRLRLL	RUCLLRLRLLRL	RUCLLRLRLLRR	11	0
RUCLLRLRLLL	RUCLLRLRLL	RUCLLRLRLLLL	RUCLLRLRLLLR	11	0
RUCLLRLLRRR	RUCLLRLLRR	RUCLLRLLRRRL	RUCLLRLLRRRR	11	0
RUCLLRLLRRL	RUCLLRLLRR	RUCLLRLLRRLL	RUCLLRLLRRLR	11	0
RUCLLRLLRLR	RUCLLRLLRL	RUCLLRLLRLRL	RUCLLRLLRLRR	11	0
RUCLLRLLRLL	RUCLLRLLRL	RUCLLRLLRLLR	RUCLLRLLRLLL	11	0
RUCLLRLLLRR	RUCLLRLLLR	RUCLLRLLLRRL	RUCLLRLLLRRR	11	0
RUCLLRLLLRL	RUCLLRLLLR	RUCLLRLLLRLL	RUCLLRLLLRLR	11	0
RUCLLRLLLLR	RUCLLRLLLL	RUCLLRLLLLRL	RUCLLRLLLLRR	11	0
RUCLLRLLLLL	RUCLLRLLLL	RUCLLRLLLLLR	RUCLLRLLLLLL	11	0
RUCLLLRRRRR	RUCLLLRRRR	RUCLLLRRRRRR	RUCLLLRRRRRL	11	0
RUCLLLRRRRL	RUCLLLRRRR	RUCLLLRRRRLR	RUCLLLRRRRLL	11	0
RUCLLLRRRLR	RUCLLLRRRL	RUCLLLRRRLRL	RUCLLLRRRLRR	11	0
RUCLLLRRRLL	RUCLLLRRRL	RUCLLLRRRLLL	RUCLLLRRRLLR	11	0
RUCLLLRRLRR	RUCLLLRRLR	RUCLLLRRLRRL	RUCLLLRRLRRR	11	0
RUCLLLRRLRL	RUCLLLRRLR	RUCLLLRRLRLL	RUCLLLRRLRLR	11	0
RUCLLLRRLLR	RUCLLLRRLL	RUCLLLRRLLRL	RUCLLLRRLLRR	11	0
RUCLLLRRLLL	RUCLLLRRLL	RUCLLLRRLLLL	RUCLLLRRLLLR	11	0
RUCLLLRLRRR	RUCLLLRLRR	RUCLLLRLRRRL	RUCLLLRLRRRR	11	0
RUCLLLRLRRL	RUCLLLRLRR	RUCLLLRLRRLL	RUCLLLRLRRLR	11	0
RUCLLLRLRLR	RUCLLLRLRL	RUCLLLRLRLRL	RUCLLLRLRLRR	11	0
RUCLLLRLRLL	RUCLLLRLRL	RUCLLLRLRLLR	RUCLLLRLRLLL	11	0
RUCLLLRLLRR	RUCLLLRLLR	RUCLLLRLLRRL	RUCLLLRLLRRR	11	0
RUCLLLRLLRL	RUCLLLRLLR	RUCLLLRLLRLL	RUCLLLRLLRLR	11	0
RUCLLLRLLLR	RUCLLLRLLL	RUCLLLRLLLRL	RUCLLLRLLLRR	11	0
RUCLLLRLLLL	RUCLLLRLLL	RUCLLLRLLLLL	RUCLLLRLLLLR	11	2
RUCLLLLRRRR	RUCLLLLRRR	RUCLLLLRRRRL	RUCLLLLRRRRR	11	0
RUCLLLLRRRL	RUCLLLLRRR	RUCLLLLRRRLL	RUCLLLLRRRLR	11	0
RUCLLLLRRLR	RUCLLLLRRL	RUCLLLLRRLRL	RUCLLLLRRLRR	11	0
RUCLLLLRRLL	RUCLLLLRRL	RUCLLLLRRLLL	RUCLLLLRRLLR	11	0
RUCLLLLRLRR	RUCLLLLRLR	RUCLLLLRLRRL	RUCLLLLRLRRR	11	0
RUCLLLLRLRL	RUCLLLLRLR	RUCLLLLRLRLL	RUCLLLLRLRLR	11	2
RUCLLLLRLLR	RUCLLLLRLL	RUCLLLLRLLRR	RUCLLLLRLLRL	11	0
RUCLLLLRLLL	RUCLLLLRLL	RUCLLLLRLLLR	RUCLLLLRLLLL	11	0
RUCLLLLLRRR	RUCLLLLLRR	RUCLLLLLRRRL	RUCLLLLLRRRR	11	0
RUCLLLLLRRL	RUCLLLLLRR	RUCLLLLLRRLR	RUCLLLLLRRLL	11	0
RUCLLLLLRLR	RUCLLLLLRL	RUCLLLLLRLRR	RUCLLLLLRLRL	11	0
RUCLLLLLRLL	RUCLLLLLRL	RUCLLLLLRLLL	RUCLLLLLRLLR	11	2
RUCLLLLLLRR	RUCLLLLLLR	RUCLLLLLLRRL	RUCLLLLLLRRR	11	0
RUCLLLLLLRL	RUCLLLLLLR	RUCLLLLLLRLR	RUCLLLLLLRLL	11	0
RUCLLLLLLLR	RUCLLLLLLL	RUCLLLLLLLRL	RUCLLLLLLLRR	11	0
RUCLLLLLLLL	RUCLLLLLLL	RUCLLLLLLLLL	RUCLLLLLLLLR	11	2
RUCLRRRRRRR	RUCLRRRRRR	RUCLRRRRRRRL	RUCLRRRRRRRR	11	0
RUCLRRRRRRL	RUCLRRRRRR	RUCLRRRRRRLL	RUCLRRRRRRLR	11	0
RUCLRRRRRLR	RUCLRRRRRL	RUCLRRRRRLRR	RUCLRRRRRLRL	11	0
RUCLRRRRRLL	RUCLRRRRRL	RUCLRRRRRLLL	RUCLRRRRRLLR	11	0
RUCLRRRRLRR	RUCLRRRRLR	RUCLRRRRLRRL	RUCLRRRRLRRR	11	0
RUCLRRRRLRL	RUCLRRRRLR	RUCLRRRRLRLL	RUCLRRRRLRLR	11	0
RUCLRRRRLLR	RUCLRRRRLL	RUCLRRRRLLRL	RUCLRRRRLLRR	11	0
RUCLRRRRLLL	RUCLRRRRLL	RUCLRRRRLLLR	RUCLRRRRLLLL	11	0
RUCLRRRLRRR	RUCLRRRLRR	RUCLRRRLRRRL	RUCLRRRLRRRR	11	0
RUCLRRRLRRL	RUCLRRRLRR	RUCLRRRLRRLR	RUCLRRRLRRLL	11	0
RUCLRRRLRLR	RUCLRRRLRL	RUCLRRRLRLRL	RUCLRRRLRLRR	11	0
RUCLRRRLRLL	RUCLRRRLRL	RUCLRRRLRLLL	RUCLRRRLRLLR	11	0
RUCLRRRLLRR	RUCLRRRLLR	RUCLRRRLLRRL	RUCLRRRLLRRR	11	0
RUCLRRRLLRL	RUCLRRRLLR	RUCLRRRLLRLL	RUCLRRRLLRLR	11	0
RUCLRRRLLLR	RUCLRRRLLL	RUCLRRRLLLRL	RUCLRRRLLLRR	11	0
RUCLRRRLLLL	RUCLRRRLLL	RUCLRRRLLLLL	RUCLRRRLLLLR	11	0
RUCLRRLRRRR	RUCLRRLRRR	RUCLRRLRRRRL	RUCLRRLRRRRR	11	0
RUCLRRLRRRL	RUCLRRLRRR	RUCLRRLRRRLL	RUCLRRLRRRLR	11	0
RUCLRRLRRLR	RUCLRRLRRL	RUCLRRLRRLRR	RUCLRRLRRLRL	11	0
RUCLRRLRRLL	RUCLRRLRRL	RUCLRRLRRLLL	RUCLRRLRRLLR	11	0
RUCLRRLRLRR	RUCLRRLRLR	RUCLRRLRLRRL	RUCLRRLRLRRR	11	0
RUCLRRLRLRL	RUCLRRLRLR	RUCLRRLRLRLL	RUCLRRLRLRLR	11	0
RUCLRRLRLLR	RUCLRRLRLL	RUCLRRLRLLRL	RUCLRRLRLLRR	11	0
RUCLRRLRLLL	RUCLRRLRLL	RUCLRRLRLLLR	RUCLRRLRLLLL	11	0
RUCLRRLLRRR	RUCLRRLLRR	RUCLRRLLRRRL	RUCLRRLLRRRR	11	0
RUCLRRLLRRL	RUCLRRLLRR	RUCLRRLLRRLL	RUCLRRLLRRLR	11	0
RUCLRRLLRLR	RUCLRRLLRL	RUCLRRLLRLRL	RUCLRRLLRLRR	11	0
RUCLRRLLRLL	RUCLRRLLRL	RUCLRRLLRLLL	RUCLRRLLRLLR	11	2
RUCLRRLLLRR	RUCLRRLLLR	RUCLRRLLLRRL	RUCLRRLLLRRR	11	0
RUCLRRLLLRL	RUCLRRLLLR	RUCLRRLLLRLL	RUCLRRLLLRLR	11	0
RUCLRRLLLLR	RUCLRRLLLL	RUCLRRLLLLRL	RUCLRRLLLLRR	11	0
RUCLRRLLLLL	RUCLRRLLLL	RUCLRRLLLLLL	RUCLRRLLLLLR	11	0
RUCLRLRRRRR	RUCLRLRRRR	RUCLRLRRRRRL	RUCLRLRRRRRR	11	0
RUCLRLRRRRL	RUCLRLRRRR	RUCLRLRRRRLR	RUCLRLRRRRLL	11	0
RUCLRLRRRLR	RUCLRLRRRL	RUCLRLRRRLRL	RUCLRLRRRLRR	11	0
RUCLRLRRRLL	RUCLRLRRRL	RUCLRLRRRLLL	RUCLRLRRRLLR	11	0
RUCLRLRRLRR	RUCLRLRRLR	RUCLRLRRLRRL	RUCLRLRRLRRR	11	0
RUCLRLRRLRL	RUCLRLRRLR	RUCLRLRRLRLR	RUCLRLRRLRLL	11	0
RUCLRLRRLLR	RUCLRLRRLL	RUCLRLRRLLRR	RUCLRLRRLLRL	11	0
RUCLRLRRLLL	RUCLRLRRLL	RUCLRLRRLLLR	RUCLRLRRLLLL	11	0
RUCLRLRLRRR	RUCLRLRLRR	RUCLRLRLRRRL	RUCLRLRLRRRR	11	0
RUCLRLRLRRL	RUCLRLRLRR	RUCLRLRLRRLL	RUCLRLRLRRLR	11	0
RUCLRLRLRLR	RUCLRLRLRL	RUCLRLRLRLRL	RUCLRLRLRLRR	11	0
RUCLRLRLRLL	RUCLRLRLRL	RUCLRLRLRLLL	RUCLRLRLRLLR	11	0
RUCLRLRLLRR	RUCLRLRLLR	RUCLRLRLLRRL	RUCLRLRLLRRR	11	0
RUCLRLRLLRL	RUCLRLRLLR	RUCLRLRLLRLR	RUCLRLRLLRLL	11	0
RUCLRLRLLLR	RUCLRLRLLL	RUCLRLRLLLRR	RUCLRLRLLLRL	11	0
RUCLRLRLLLL	RUCLRLRLLL	RUCLRLRLLLLR	RUCLRLRLLLLL	11	0
RUCLRLLRRRR	RUCLRLLRRR	RUCLRLLRRRRL	RUCLRLLRRRRR	11	0
RUCLRLLRRRL	RUCLRLLRRR	RUCLRLLRRRLL	RUCLRLLRRRLR	11	0
RUCLRLLRRLR	RUCLRLLRRL	RUCLRLLRRLRL	RUCLRLLRRLRR	11	0
RUCLRLLRRLL	RUCLRLLRRL	RUCLRLLRRLLL	RUCLRLLRRLLR	11	0
RUCLRLLRLRR	RUCLRLLRLR	RUCLRLLRLRRL	RUCLRLLRLRRR	11	0
RUCLRLLRLRL	RUCLRLLRLR	RUCLRLLRLRLL	RUCLRLLRLRLR	11	0
RUCLRLLRLLR	RUCLRLLRLL	RUCLRLLRLLRR	RUCLRLLRLLRL	11	0
RUCLRLLRLLL	RUCLRLLRLL	RUCLRLLRLLLR	RUCLRLLRLLLL	11	0
RUCLRLLLRRR	RUCLRLLLRR	RUCLRLLLRRRR	RUCLRLLLRRRL	11	0
RUCLRLLLRRL	RUCLRLLLRR	RUCLRLLLRRLR	RUCLRLLLRRLL	11	0
RUCLRLLLRLR	RUCLRLLLRL	RUCLRLLLRLRR	RUCLRLLLRLRL	11	0
RUCLRLLLRLL	RUCLRLLLRL	RUCLRLLLRLLL	RUCLRLLLRLLR	11	0
RUCLRLLLLRR	RUCLRLLLLR	RUCLRLLLLRRL	RUCLRLLLLRRR	11	0
RUCLRLLLLRL	RUCLRLLLLR	RUCLRLLLLRLR	RUCLRLLLLRLL	11	0
RUCLRLLLLLR	RUCLRLLLLL	RUCLRLLLLLRL	RUCLRLLLLLRR	11	0
RUCLRLLLLLL	RUCLRLLLLL	RUCLRLLLLLLR	RUCLRLLLLLLL	11	0
RUBLRRRRRR	RUBLRRRRR	RUBLRRRRRRR	RUBLRRRRRRL	10	0
RUBLRRRRRL	RUBLRRRRR	RUBLRRRRRLR	RUBLRRRRRLL	10	0
RUBLRRRRLR	RUBLRRRRL	RUBLRRRRLRL	RUBLRRRRLRR	10	0
RUBLRRRRLL	RUBLRRRRL	RUBLRRRRLLL	RUBLRRRRLLR	10	2
RUBLRRRLRR	RUBLRRRLR	RUBLRRRLRRL	RUBLRRRLRRR	10	0
RUBLRRRLRL	RUBLRRRLR	RUBLRRRLRLL	RUBLRRRLRLR	10	0
RUBLRRRLLR	RUBLRRRLL	RUBLRRRLLRL	RUBLRRRLLRR	10	0
RUBLRRRLLL	RUBLRRRLL	RUBLRRRLLLL	RUBLRRRLLLR	10	0
RUBLRRLRRR	RUBLRRLRR	RUBLRRLRRRL	RUBLRRLRRRR	10	0
RUBLRRLRRL	RUBLRRLRR	RUBLRRLRRLL	RUBLRRLRRLR	10	0
RUBLRRLRLR	RUBLRRLRL	RUBLRRLRLRL	RUBLRRLRLRR	10	0
RUBLRRLRLL	RUBLRRLRL	RUBLRRLRLLL	RUBLRRLRLLR	10	24
RUBLRRLLRR	RUBLRRLLR	RUBLRRLLRRL	RUBLRRLLRRR	10	0
RUBLRRLLRL	RUBLRRLLR	RUBLRRLLRLL	RUBLRRLLRLR	10	4
RUBLRRLLLR	RUBLRRLLL	RUBLRRLLLRL	RUBLRRLLLRR	10	0
RUBLRRLLLL	RUBLRRLLL	RUBLRRLLLLL	RUBLRRLLLLR	10	24
RUBLRLRRRR	RUBLRLRRR	RUBLRLRRRRL	RUBLRLRRRRR	10	0
RUBLRLRRRL	RUBLRLRRR	RUBLRLRRRLL	RUBLRLRRRLR	10	0
RUBLRLRRLR	RUBLRLRRL	RUBLRLRRLRL	RUBLRLRRLRR	10	0
RUBLRLRRLL	RUBLRLRRL	RUBLRLRRLLL	RUBLRLRRLLR	10	2
RUBLRLRLRR	RUBLRLRLR	RUBLRLRLRRR	RUBLRLRLRRL	10	0
RUBLRLRLRL	RUBLRLRLR	RUBLRLRLRLL	RUBLRLRLRLR	10	0
RUBLRLRLLR	RUBLRLRLL	RUBLRLRLLRL	RUBLRLRLLRR	10	0
RUBLRLRLLL	RUBLRLRLL	RUBLRLRLLLL	RUBLRLRLLLR	10	4
RUBLRLLRRR	RUBLRLLRR	RUBLRLLRRRR	RUBLRLLRRRL	10	0
RUBLRLLRRL	RUBLRLLRR	RUBLRLLRRLL	RUBLRLLRRLR	10	4
RUBLRLLRLR	RUBLRLLRL	RUBLRLLRLRL	RUBLRLLRLRR	10	0
RUBLRLLRLL	RUBLRLLRL	RUBLRLLRLLR	RUBLRLLRLLL	10	0
RUBLLRRRRR	RUBLLRRRR	RUBLLRRRRRL	RUBLLRRRRRR	10	0
RUBLLRRRRL	RUBLLRRRR	RUBLLRRRRLL	RUBLLRRRRLR	10	0
RUBLLRRRLR	RUBLLRRRL	RUBLLRRRLRL	RUBLLRRRLRR	10	0
RUBLLRRRLL	RUBLLRRRL	RUBLLRRRLLL	RUBLLRRRLLR	10	0
RUBLLRRLRR	RUBLLRRLR	RUBLLRRLRRL	RUBLLRRLRRR	10	0
RUBLLRRLRL	RUBLLRRLR	RUBLLRRLRLL	RUBLLRRLRLR	10	0
RUBLLRRLLR	RUBLLRRLL	RUBLLRRLLRL	RUBLLRRLLRR	10	4
RUBLLRRLLL	RUBLLRRLL	RUBLLRRLLLL	RUBLLRRLLLR	10	24
RUBLLRLRRR	RUBLLRLRR	RUBLLRLRRRL	RUBLLRLRRRR	10	0
RUBLLRLRRL	RUBLLRLRR	RUBLLRLRRLL	RUBLLRLRRLR	10	0
RUBLLRLRLR	RUBLLRLRL	RUBLLRLRLRL	RUBLLRLRLRR	10	0
RUBLLRLRLL	RUBLLRLRL	RUBLLRLRLLL	RUBLLRLRLLR	10	2
RUBLLRLLRR	RUBLLRLLR	RUBLLRLLRRR	RUBLLRLLRRL	10	0
RUBLLRLLRL	RUBLLRLLR	RUBLLRLLRLL	RUBLLRLLRLR	10	4
RUBLLRLLLR	RUBLLRLLL	RUBLLRLLLRL	RUBLLRLLLRR	10	0
RUBLLRLLLL	RUBLLRLLL	RUBLLRLLLLL	RUBLLRLLLLR	10	4
RUBLLLRRRR	RUBLLLRRR	RUBLLLRRRRR	RUBLLLRRRRL	10	0
RUBLLLRRRL	RUBLLLRRR	RUBLLLRRRLL	RUBLLLRRRLR	10	0
RUBLLLRRLR	RUBLLLRRL	RUBLLLRRLRR	RUBLLLRRLRL	10	0
RUBLLLRRLL	RUBLLLRRL	RUBLLLRRLLL	RUBLLLRRLLR	10	0
RUBLLLRLRR	RUBLLLRLR	RUBLLLRLRRL	RUBLLLRLRRR	10	0
RUBLLLRLRL	RUBLLLRLR	RUBLLLRLRLR	RUBLLLRLRLL	10	0
RUBLLLRLLR	RUBLLLRLL	RUBLLLRLLRL	RUBLLLRLLRR	10	4
RUBLLLRLLL	RUBLLLRLL	RUBLLLRLLLL	RUBLLLRLLLR	10	24
RUBLLLLRRR	RUBLLLLRR	RUBLLLLRRRR	RUBLLLLRRRL	10	0
RUBLLLLRRL	RUBLLLLRR	RUBLLLLRRLR	RUBLLLLRRLL	10	0
RUBLLLLRLR	RUBLLLLRL	RUBLLLLRLRL	RUBLLLLRLRR	10	2
RUBLLLLRLL	RUBLLLLRL	RUBLLLLRLLL	RUBLLLLRLLR	10	4
RUBLLLLLRR	RUBLLLLLR	RUBLLLLLRRL	RUBLLLLLRRR	10	0
RUBLLLLLRL	RUBLLLLLR	RUBLLLLLRLL	RUBLLLLLRLR	10	4
RUBLLLLLLR	RUBLLLLLL	RUBLLLLLLRL	RUBLLLLLLRR	10	0
RUBLLLLLLL	RUBLLLLLL	RUBLLLLLLLL	RUBLLLLLLLR	10	24
RUALRRRRRR	RUALRRRRR	RUALRRRRRRL	RUALRRRRRRR	10	0
RUALRRRRRL	RUALRRRRR	RUALRRRRRLR	RUALRRRRRLL	10	0
RUALRRRRLR	RUALRRRRL	RUALRRRRLRL	RUALRRRRLRR	10	0
RUALRRRRLL	RUALRRRRL	RUALRRRRLLR	RUALRRRRLLL	10	0
RUALRRRLRR	RUALRRRLR	RUALRRRLRRL	RUALRRRLRRR	10	0
RUALRRRLRL	RUALRRRLR	RUALRRRLRLL	RUALRRRLRLR	10	0
RUALRRRLLR	RUALRRRLL	RUALRRRLLRL	RUALRRRLLRR	10	0
RUALRRRLLL	RUALRRRLL	RUALRRRLLLR	RUALRRRLLLL	10	0
RUALRRLRRR	RUALRRLRR	RUALRRLRRRL	RUALRRLRRRR	10	0
RUALRRLRRL	RUALRRLRR	RUALRRLRRLR	RUALRRLRRLL	10	0
RUALRRLRLR	RUALRRLRL	RUALRRLRLRL	RUALRRLRLRR	10	0
RUALRRLRLL	RUALRRLRL	RUALRRLRLLL	RUALRRLRLLR	10	0
RUALRRLLRR	RUALRRLLR	RUALRRLLRRL	RUALRRLLRRR	10	0
RUALRRLLRL	RUALRRLLR	RUALRRLLRLL	RUALRRLLRLR	10	0
RUALRRLLLR	RUALRRLLL	RUALRRLLLRL	RUALRRLLLRR	10	0
RUALRRLLLL	RUALRRLLL	RUALRRLLLLR	RUALRRLLLLL	10	0
RUALRLRRRR	RUALRLRRR	RUALRLRRRRL	RUALRLRRRRR	10	0
RUALRLRRRL	RUALRLRRR	RUALRLRRRLL	RUALRLRRRLR	10	0
RUALRLRRLR	RUALRLRRL	RUALRLRRLRR	RUALRLRRLRL	10	0
RUALRLRRLL	RUALRLRRL	RUALRLRRLLR	RUALRLRRLLL	10	0
RUALRLRLRR	RUALRLRLR	RUALRLRLRRL	RUALRLRLRRR	10	0
RUALRLRLRL	RUALRLRLR	RUALRLRLRLR	RUALRLRLRLL	10	0
RUALRLRLLR	RUALRLRLL	RUALRLRLLRR	RUALRLRLLRL	10	0
RUALRLRLLL	RUALRLRLL	RUALRLRLLLR	RUALRLRLLLL	10	0
RUALRLLRRR	RUALRLLRR	RUALRLLRRRL	RUALRLLRRRR	10	0
RUALRLLRRL	RUALRLLRR	RUALRLLRRLL	RUALRLLRRLR	10	0
RUALRLLRLR	RUALRLLRL	RUALRLLRLRL	RUALRLLRLRR	10	0
RUALRLLRLL	RUALRLLRL	RUALRLLRLLL	RUALRLLRLLR	10	0
RUALRLLLRR	RUALRLLLR	RUALRLLLRRL	RUALRLLLRRR	10	0
RUALRLLLRL	RUALRLLLR	RUALRLLLRLL	RUALRLLLRLR	10	0
RUALRLLLLR	RUALRLLLL	RUALRLLLLRR	RUALRLLLLRL	10	0
RUALRLLLLL	RUALRLLLL	RUALRLLLLLR	RUALRLLLLLL	10	0
RUALLRRRRR	RUALLRRRR	RUALLRRRRRL	RUALLRRRRRR	10	0
RUALLRRRRL	RUALLRRRR	RUALLRRRRLL	RUALLRRRRLR	10	0
RUALLRRRLR	RUALLRRRL	RUALLRRRLRL	RUALLRRRLRR	10	0
RUALLRRRLL	RUALLRRRL	RUALLRRRLLR	RUALLRRRLLL	10	0
RUALLRRLRR	RUALLRRLR	RUALLRRLRRL	RUALLRRLRRR	10	0
RUALLRRLRL	RUALLRRLR	RUALLRRLRLL	RUALLRRLRLR	10	0
RUALLRRLLR	RUALLRRLL	RUALLRRLLRL	RUALLRRLLRR	10	0
RUALLRRLLL	RUALLRRLL	RUALLRRLLLL	RUALLRRLLLR	10	0
RUALLRLRRR	RUALLRLRR	RUALLRLRRRL	RUALLRLRRRR	10	0
RUALLRLRRL	RUALLRLRR	RUALLRLRRLR	RUALLRLRRLL	10	0
RUALLRLRLR	RUALLRLRL	RUALLRLRLRR	RUALLRLRLRL	10	0
RUALLRLRLL	RUALLRLRL	RUALLRLRLLR	RUALLRLRLLL	10	0
RUALLRLLRR	RUALLRLLR	RUALLRLLRRR	RUALLRLLRRL	10	0
RUALLRLLRL	RUALLRLLR	RUALLRLLRLL	RUALLRLLRLR	10	0
RUALLRLLLR	RUALLRLLL	RUALLRLLLRL	RUALLRLLLRR	10	0
RUALLRLLLL	RUALLRLLL	RUALLRLLLLL	RUALLRLLLLR	10	0
RUALLLRRRR	RUALLLRRR	RUALLLRRRRR	RUALLLRRRRL	10	0
RUALLLRRRL	RUALLLRRR	RUALLLRRRLR	RUALLLRRRLL	10	0
RUALLLRRLR	RUALLLRRL	RUALLLRRLRL	RUALLLRRLRR	10	0
RUALLLRRLL	RUALLLRRL	RUALLLRRLLL	RUALLLRRLLR	10	0
RUALLLRLRR	RUALLLRLR	RUALLLRLRRL	RUALLLRLRRR	10	0
RUALLLRLRL	RUALLLRLR	RUALLLRLRLL	RUALLLRLRLR	10	0
RUALLLRLLR	RUALLLRLL	RUALLLRLLRL	RUALLLRLLRR	10	0
RUALLLRLLL	RUALLLRLL	RUALLLRLLLL	RUALLLRLLLR	10	0
RUALLLLRRR	RUALLLLRR	RUALLLLRRRR	RUALLLLRRRL	10	0
RUALLLLRRL	RUALLLLRR	RUALLLLRRLL	RUALLLLRRLR	10	0
RUALLLLRLR	RUALLLLRL	RUALLLLRLRL	RUALLLLRLRR	10	0
RUALLLLRLL	RUALLLLRL	RUALLLLRLLL	RUALLLLRLLR	10	0
RUALLLLLRR	RUALLLLLR	RUALLLLLRRL	RUALLLLLRRR	10	0
RUALLLLLRL	RUALLLLLR	RUALLLLLRLL	RUALLLLLRLR	10	0
RUALLLLLLR	RUALLLLLL	RUALLLLLLRR	RUALLLLLLRL	10	0
RUALLLLLLL	RUALLLLLL	RUALLLLLLLL	RUALLLLLLLR	10	2
RUCRRLRRRRRR	RUCRRLRRRRR	RUCRRLRRRRRRL	RUCRRLRRRRRRR	12	0
RUCRRLRRRRRL	RUCRRLRRRRR	RUCRRLRRRRRLL	RUCRRLRRRRRLR	12	0
RUCRRLRRRRLR	RUCRRLRRRRL	RUCRRLRRRRLRL	RUCRRLRRRRLRR	12	0
RUCRRLRRRRLL	RUCRRLRRRRL	RUCRRLRRRRLLL	RUCRRLRRRRLLR	12	0
RUCRRLRRRLRR	RUCRRLRRRLR	RUCRRLRRRLRRL	RUCRRLRRRLRRR	12	0
RUCRRLRRRLRL	RUCRRLRRRLR	RUCRRLRRRLRLR	RUCRRLRRRLRLL	12	0
RUCRRLRRRLLR	RUCRRLRRRLL	RUCRRLRRRLLRL	RUCRRLRRRLLRR	12	0
RUCRRLRRRLLL	RUCRRLRRRLL	RUCRRLRRRLLLR	RUCRRLRRRLLLL	12	0
RUCRRLRRLRRR	RUCRRLRRLRR	RUCRRLRRLRRRL	RUCRRLRRLRRRR	12	0
RUCRRLRRLRRL	RUCRRLRRLRR	RUCRRLRRLRRLL	RUCRRLRRLRRLR	12	0
RUCRRLRRLRLR	RUCRRLRRLRL	RUCRRLRRLRLRL	RUCRRLRRLRLRR	12	0
RUCRRLRRLRLL	RUCRRLRRLRL	RUCRRLRRLRLLL	RUCRRLRRLRLLR	12	0
RUCRRLRRLLRR	RUCRRLRRLLR	RUCRRLRRLLRRR	RUCRRLRRLLRRL	12	0
RUCRRLRRLLRL	RUCRRLRRLLR	RUCRRLRRLLRLL	RUCRRLRRLLRLR	12	0
RUCRRLRRLLLR	RUCRRLRRLLL	RUCRRLRRLLLRL	RUCRRLRRLLLRR	12	0
RUCRRLRRLLLL	RUCRRLRRLLL	RUCRRLRRLLLLL	RUCRRLRRLLLLR	12	0
RUCRRLRLRRRR	RUCRRLRLRRR	RUCRRLRLRRRRL	RUCRRLRLRRRRR	12	0
RUCRRLRLRRRL	RUCRRLRLRRR	RUCRRLRLRRRLL	RUCRRLRLRRRLR	12	0
RUCRRLRLRRLR	RUCRRLRLRRL	RUCRRLRLRRLRL	RUCRRLRLRRLRR	12	0
RUCRRLRLRRLL	RUCRRLRLRRL	RUCRRLRLRRLLL	RUCRRLRLRRLLR	12	0
RUCRRLRLRLRR	RUCRRLRLRLR	RUCRRLRLRLRRL	RUCRRLRLRLRRR	12	0
RUCRRLRLRLRL	RUCRRLRLRLR	RUCRRLRLRLRLL	RUCRRLRLRLRLR	12	0
RUCRRLRLRLLR	RUCRRLRLRLL	RUCRRLRLRLLRR	RUCRRLRLRLLRL	12	0
RUCRRLRLRLLL	RUCRRLRLRLL	RUCRRLRLRLLLR	RUCRRLRLRLLLL	12	0
RUCRRLRLLRRR	RUCRRLRLLRR	RUCRRLRLLRRRR	RUCRRLRLLRRRL	12	0
RUCRRLRLLRRL	RUCRRLRLLRR	RUCRRLRLLRRLR	RUCRRLRLLRRLL	12	0
RUCRRLRLLRLR	RUCRRLRLLRL	RUCRRLRLLRLRL	RUCRRLRLLRLRR	12	0
RUCRRLRLLRLL	RUCRRLRLLRL	RUCRRLRLLRLLR	RUCRRLRLLRLLL	12	0
RUCRRLRLLLRR	RUCRRLRLLLR	RUCRRLRLLLRRL	RUCRRLRLLLRRR	12	0
RUCRRLRLLLRL	RUCRRLRLLLR	RUCRRLRLLLRLL	RUCRRLRLLLRLR	12	0
RUCRRLRLLLLR	RUCRRLRLLLL	RUCRRLRLLLLRL	RUCRRLRLLLLRR	12	0
RUCRRLRLLLLL	RUCRRLRLLLL	RUCRRLRLLLLLR	RUCRRLRLLLLLL	12	0
RUCRRLLRRRRR	RUCRRLLRRRR	RUCRRLLRRRRRL	RUCRRLLRRRRRR	12	0
RUCRRLLRRRRL	RUCRRLLRRRR	RUCRRLLRRRRLL	RUCRRLLRRRRLR	12	0
RUCRRLLRRLRR	RUCRRLLRRLR	RUCRRLLRRLRRL	RUCRRLLRRLRRR	12	0
RUCRRLLRRLRL	RUCRRLLRRLR	RUCRRLLRRLRLL	RUCRRLLRRLRLR	12	0
RUCRRLLRLRRR	RUCRRLLRLRR	RUCRRLLRLRRRR	RUCRRLLRLRRRL	12	0
RUCRRLLRLRRL	RUCRRLLRLRR	RUCRRLLRLRRLL	RUCRRLLRLRRLR	12	0
RUCRRLLRLRLR	RUCRRLLRLRL	RUCRRLLRLRLRL	RUCRRLLRLRLRR	12	0
RUCRRLLRLRLL	RUCRRLLRLRL	RUCRRLLRLRLLR	RUCRRLLRLRLLL	12	0
RUCRRLLRLLRR	RUCRRLLRLLR	RUCRRLLRLLRRL	RUCRRLLRLLRRR	12	0
RUCRRLLRLLRL	RUCRRLLRLLR	RUCRRLLRLLRLL	RUCRRLLRLLRLR	12	0
RUCRRLLRLLLR	RUCRRLLRLLL	RUCRRLLRLLLRL	RUCRRLLRLLLRR	12	0
RUCRRLLRLLLL	RUCRRLLRLLL	RUCRRLLRLLLLR	RUCRRLLRLLLLL	12	0
RUCRRLLLRRRR	RUCRRLLLRRR	RUCRRLLLRRRRL	RUCRRLLLRRRRR	12	0
RUCRRLLLRRRL	RUCRRLLLRRR	RUCRRLLLRRRLL	RUCRRLLLRRRLR	12	0
RUCRRLLLRLRR	RUCRRLLLRLR	RUCRRLLLRLRRL	RUCRRLLLRLRRR	12	0
RUCRRLLLRLRL	RUCRRLLLRLR	RUCRRLLLRLRLR	RUCRRLLLRLRLL	12	0
RUCRRLLLRLLR	RUCRRLLLRLL	RUCRRLLLRLLRL	RUCRRLLLRLLRR	12	0
RUCRRLLLRLLL	RUCRRLLLRLL	RUCRRLLLRLLLL	RUCRRLLLRLLLR	12	0
RUCRRLLLLRRR	RUCRRLLLLRR	RUCRRLLLLRRRL	RUCRRLLLLRRRR	12	0
RUCRRLLLLRRL	RUCRRLLLLRR	RUCRRLLLLRRLL	RUCRRLLLLRRLR	12	0
RUCRRLLLLRLR	RUCRRLLLLRL	RUCRRLLLLRLRL	RUCRRLLLLRLRR	12	0
RUCRRLLLLRLL	RUCRRLLLLRL	RUCRRLLLLRLLL	RUCRRLLLLRLLR	12	2
RUCRRLLLLLRR	RUCRRLLLLLR	RUCRRLLLLLRRL	RUCRRLLLLLRRR	12	0
RUCRRLLLLLRL	RUCRRLLLLLR	RUCRRLLLLLRLL	RUCRRLLLLLRLR	12	0
RUCRRLLLLLLR	RUCRRLLLLLL	RUCRRLLLLLLRR	RUCRRLLLLLLRL	12	0
RUCRRLLLLLLL	RUCRRLLLLLL	RUCRRLLLLLLLL	RUCRRLLLLLLLR	12	0
RUCRRRRRRRRR	RUCRRRRRRRR	RUCRRRRRRRRRL	RUCRRRRRRRRRR	12	0
RUCRRRRRRRRL	RUCRRRRRRRR	RUCRRRRRRRRLR	RUCRRRRRRRRLL	12	0
RUCRRRRRRRLR	RUCRRRRRRRL	RUCRRRRRRRLRR	RUCRRRRRRRLRL	12	0
RUCRRRRRRRLL	RUCRRRRRRRL	RUCRRRRRRRLLL	RUCRRRRRRRLLR	12	0
RUCRRRRRRLRR	RUCRRRRRRLR	RUCRRRRRRLRRL	RUCRRRRRRLRRR	12	0
RUCRRRRRRLRL	RUCRRRRRRLR	RUCRRRRRRLRLL	RUCRRRRRRLRLR	12	0
RUCRRRRRRLLR	RUCRRRRRRLL	RUCRRRRRRLLRL	RUCRRRRRRLLRR	12	0
RUCRRRRRRLLL	RUCRRRRRRLL	RUCRRRRRRLLLL	RUCRRRRRRLLLR	12	0
RUCRRRRRLRRR	RUCRRRRRLRR	RUCRRRRRLRRRL	RUCRRRRRLRRRR	12	0
RUCRRRRRLRRL	RUCRRRRRLRR	RUCRRRRRLRRLL	RUCRRRRRLRRLR	12	0
RUCRRRRRLRLR	RUCRRRRRLRL	RUCRRRRRLRLRL	RUCRRRRRLRLRR	12	0
RUCRRRRRLRLL	RUCRRRRRLRL	RUCRRRRRLRLLL	RUCRRRRRLRLLR	12	2
RUCRRRRRLLRR	RUCRRRRRLLR	RUCRRRRRLLRRL	RUCRRRRRLLRRR	12	0
RUCRRRRRLLRL	RUCRRRRRLLR	RUCRRRRRLLRLL	RUCRRRRRLLRLR	12	0
RUCRRRRRLLLR	RUCRRRRRLLL	RUCRRRRRLLLRL	RUCRRRRRLLLRR	12	0
RUCRRRRRLLLL	RUCRRRRRLLL	RUCRRRRRLLLLL	RUCRRRRRLLLLR	12	2
RUCRRRRLRRRR	RUCRRRRLRRR	RUCRRRRLRRRRR	RUCRRRRLRRRRL	12	0
RUCRRRRLRRRL	RUCRRRRLRRR	RUCRRRRLRRRLL	RUCRRRRLRRRLR	12	0
RUCRRRRLRRLR	RUCRRRRLRRL	RUCRRRRLRRLRL	RUCRRRRLRRLRR	12	0
RUCRRRRLRRLL	RUCRRRRLRRL	RUCRRRRLRRLLR	RUCRRRRLRRLLL	12	0
RUCRRRRLRLRR	RUCRRRRLRLR	RUCRRRRLRLRRR	RUCRRRRLRLRRL	12	0
RUCRRRRLRLRL	RUCRRRRLRLR	RUCRRRRLRLRLL	RUCRRRRLRLRLR	12	2
RUCRRRRLRLLR	RUCRRRRLRLL	RUCRRRRLRLLRL	RUCRRRRLRLLRR	12	0
RUCRRRRLRLLL	RUCRRRRLRLL	RUCRRRRLRLLLL	RUCRRRRLRLLLR	12	2
RUCRRRRLLRRR	RUCRRRRLLRR	RUCRRRRLLRRRL	RUCRRRRLLRRRR	12	0
RUCRRRRLLRRL	RUCRRRRLLRR	RUCRRRRLLRRLL	RUCRRRRLLRRLR	12	0
RUCRRRRLLRLR	RUCRRRRLLRL	RUCRRRRLLRLRL	RUCRRRRLLRLRR	12	0
RUCRRRRLLRLL	RUCRRRRLLRL	RUCRRRRLLRLLL	RUCRRRRLLRLLR	12	0
RUCRRRRLLLRR	RUCRRRRLLLR	RUCRRRRLLLRRL	RUCRRRRLLLRRR	12	0
RUCRRRRLLLRL	RUCRRRRLLLR	RUCRRRRLLLRLL	RUCRRRRLLLRLR	12	0
RUCRRRRLLLLR	RUCRRRRLLLL	RUCRRRRLLLLRL	RUCRRRRLLLLRR	12	0
RUCRRRRLLLLL	RUCRRRRLLLL	RUCRRRRLLLLLR	RUCRRRRLLLLLL	12	0
RUCRRRLRRRRR	RUCRRRLRRRR	RUCRRRLRRRRRL	RUCRRRLRRRRRR	12	0
RUCRRRLRRRRL	RUCRRRLRRRR	RUCRRRLRRRRLL	RUCRRRLRRRRLR	12	0
RUCRRRLRRRLR	RUCRRRLRRRL	RUCRRRLRRRLRL	RUCRRRLRRRLRR	12	2
RUCRRRLRRRLL	RUCRRRLRRRL	RUCRRRLRRRLLL	RUCRRRLRRRLLR	12	0
RUCRRRLRRLRR	RUCRRRLRRLR	RUCRRRLRRLRRL	RUCRRRLRRLRRR	12	0
RUCRRRLRRLRL	RUCRRRLRRLR	RUCRRRLRRLRLL	RUCRRRLRRLRLR	12	0
RUCRRRLRRLLR	RUCRRRLRRLL	RUCRRRLRRLLRR	RUCRRRLRRLLRL	12	0
RUCRRRLRRLLL	RUCRRRLRRLL	RUCRRRLRRLLLR	RUCRRRLRRLLLL	12	0
RUCRRRLRLRRR	RUCRRRLRLRR	RUCRRRLRLRRRL	RUCRRRLRLRRRR	12	0
RUCRRRLRLRRL	RUCRRRLRLRR	RUCRRRLRLRRLR	RUCRRRLRLRRLL	12	0
RUCRRRLRLRLR	RUCRRRLRLRL	RUCRRRLRLRLRL	RUCRRRLRLRLRR	12	0
RUCRRRLRLRLL	RUCRRRLRLRL	RUCRRRLRLRLLL	RUCRRRLRLRLLR	12	0
RUCRRRLRLLRR	RUCRRRLRLLR	RUCRRRLRLLRRL	RUCRRRLRLLRRR	12	0
RUCRRRLRLLRL	RUCRRRLRLLR	RUCRRRLRLLRLR	RUCRRRLRLLRLL	12	0
RUCRRRLRLLLR	RUCRRRLRLLL	RUCRRRLRLLLRR	RUCRRRLRLLLRL	12	0
RUCRRRLRLLLL	RUCRRRLRLLL	RUCRRRLRLLLLR	RUCRRRLRLLLLL	12	0
RUCRRRLLRRRR	RUCRRRLLRRR	RUCRRRLLRRRRL	RUCRRRLLRRRRR	12	0
RUCRRRLLRRRL	RUCRRRLLRRR	RUCRRRLLRRRLL	RUCRRRLLRRRLR	12	0
RUCRRRLLRRLR	RUCRRRLLRRL	RUCRRRLLRRLRL	RUCRRRLLRRLRR	12	0
RUCRRRLLRRLL	RUCRRRLLRRL	RUCRRRLLRRLLL	RUCRRRLLRRLLR	12	4
RUCRRRLLRLRR	RUCRRRLLRLR	RUCRRRLLRLRRR	RUCRRRLLRLRRL	12	0
RUCRRRLLRLRL	RUCRRRLLRLR	RUCRRRLLRLRLL	RUCRRRLLRLRLR	12	24
RUCRRRLLRLLR	RUCRRRLLRLL	RUCRRRLLRLLRR	RUCRRRLLRLLRL	12	0
RUCRRRLLRLLL	RUCRRRLLRLL	RUCRRRLLRLLLL	RUCRRRLLRLLLR	12	4
RUCRRRLLLRRR	RUCRRRLLLRR	RUCRRRLLLRRRR	RUCRRRLLLRRRL	12	0
RUCRRRLLLRRL	RUCRRRLLLRR	RUCRRRLLLRRLL	RUCRRRLLLRRLR	12	4
RUCRRRLLLRLR	RUCRRRLLLRL	RUCRRRLLLRLRR	RUCRRRLLLRLRL	12	0
RUCRRRLLLRLL	RUCRRRLLLRL	RUCRRRLLLRLLL	RUCRRRLLLRLLR	12	0
RUCRRRLLLLRR	RUCRRRLLLLR	RUCRRRLLLLRRL	RUCRRRLLLLRRR	12	0
RUCRRRLLLLRL	RUCRRRLLLLR	RUCRRRLLLLRLL	RUCRRRLLLLRLR	12	4
RUCRRRLLLLLR	RUCRRRLLLLL	RUCRRRLLLLLRL	RUCRRRLLLLLRR	12	0
RUCRRRLLLLLL	RUCRRRLLLLL	RUCRRRLLLLLLL	RUCRRRLLLLLLR	12	4
RUBRRRRRRRR	RUBRRRRRRR	RUBRRRRRRRRR	RUBRRRRRRRRL	11	0
RUBRRRRRRRL	RUBRRRRRRR	RUBRRRRRRRLL	RUBRRRRRRRLR	11	0
RUBRRRRRRLR	RUBRRRRRRL	RUBRRRRRRLRL	RUBRRRRRRLRR	11	0
RUBRRRRRRLL	RUBRRRRRRL	RUBRRRRRRLLL	RUBRRRRRRLLR	11	2
RUBRRRRRLRR	RUBRRRRRLR	RUBRRRRRLRRL	RUBRRRRRLRRR	11	0
RUBRRRRRLRL	RUBRRRRRLR	RUBRRRRRLRLL	RUBRRRRRLRLR	11	0
RUBRRRRRLLR	RUBRRRRRLL	RUBRRRRRLLRL	RUBRRRRRLLRR	11	0
RUBRRRRRLLL	RUBRRRRRLL	RUBRRRRRLLLL	RUBRRRRRLLLR	11	0
RUBRRRRLRRR	RUBRRRRLRR	RUBRRRRLRRRL	RUBRRRRLRRRR	11	0
RUBRRRRLRRL	RUBRRRRLRR	RUBRRRRLRRLR	RUBRRRRLRRLL	11	0
RUBRRRRLRLR	RUBRRRRLRL	RUBRRRRLRLRL	RUBRRRRLRLRR	11	0
RUBRRRRLRLL	RUBRRRRLRL	RUBRRRRLRLLR	RUBRRRRLRLLL	11	0
RUBRRRRLLRR	RUBRRRRLLR	RUBRRRRLLRRL	RUBRRRRLLRRR	11	0
RUBRRRRLLRL	RUBRRRRLLR	RUBRRRRLLRLL	RUBRRRRLLRLR	11	0
RUBRRRLRRRR	RUBRRRLRRR	RUBRRRLRRRRL	RUBRRRLRRRRR	11	0
RUBRRRLRRRL	RUBRRRLRRR	RUBRRRLRRRLL	RUBRRRLRRRLR	11	0
RUBRRRLRRLR	RUBRRRLRRL	RUBRRRLRRLRL	RUBRRRLRRLRR	11	0
RUBRRRLRRLL	RUBRRRLRRL	RUBRRRLRRLLL	RUBRRRLRRLLR	11	0
RUBRRRLRLRR	RUBRRRLRLR	RUBRRRLRLRRL	RUBRRRLRLRRR	11	0
RUBRRRLRLRL	RUBRRRLRLR	RUBRRRLRLRLL	RUBRRRLRLRLR	11	0
RUBRRRLRLLR	RUBRRRLRLL	RUBRRRLRLLRL	RUBRRRLRLLRR	11	0
RUBRRRLRLLL	RUBRRRLRLL	RUBRRRLRLLLL	RUBRRRLRLLLR	11	0
RUBRRRLLRRR	RUBRRRLLRR	RUBRRRLLRRRL	RUBRRRLLRRRR	11	0
RUBRRRLLRRL	RUBRRRLLRR	RUBRRRLLRRLL	RUBRRRLLRRLR	11	2
RUBRRRLLRLR	RUBRRRLLRL	RUBRRRLLRLRL	RUBRRRLLRLRR	11	0
RUBRRRLLRLL	RUBRRRLLRL	RUBRRRLLRLLL	RUBRRRLLRLLR	11	0
RUBRRRLLLRR	RUBRRRLLLR	RUBRRRLLLRRL	RUBRRRLLLRRR	11	0
RUBRRRLLLRL	RUBRRRLLLR	RUBRRRLLLRLL	RUBRRRLLLRLR	11	0
RUBRRRLLLLR	RUBRRRLLLL	RUBRRRLLLLRL	RUBRRRLLLLRR	11	0
RUBRRRLLLLL	RUBRRRLLLL	RUBRRRLLLLLR	RUBRRRLLLLLL	11	0
RUBRRLRRRRR	RUBRRLRRRR	RUBRRLRRRRRL	RUBRRLRRRRRR	11	0
RUBRRLRRRRL	RUBRRLRRRR	RUBRRLRRRRLR	RUBRRLRRRRLL	11	0
RUBRRLRRRLR	RUBRRLRRRL	RUBRRLRRRLRL	RUBRRLRRRLRR	11	0
RUBRRLRRRLL	RUBRRLRRRL	RUBRRLRRRLLL	RUBRRLRRRLLR	11	0
RUBRRLRRLRR	RUBRRLRRLR	RUBRRLRRLRRL	RUBRRLRRLRRR	11	0
RUBRRLRRLRL	RUBRRLRRLR	RUBRRLRRLRLL	RUBRRLRRLRLR	11	0
RUBRRLRRLLR	RUBRRLRRLL	RUBRRLRRLLRL	RUBRRLRRLLRR	11	0
RUBRRLRRLLL	RUBRRLRRLL	RUBRRLRRLLLR	RUBRRLRRLLLL	11	0
RUBRRLRLRRR	RUBRRLRLRR	RUBRRLRLRRRL	RUBRRLRLRRRR	11	0
RUBRRLRLRRL	RUBRRLRLRR	RUBRRLRLRRLL	RUBRRLRLRRLR	11	0
RUBRRLRLRLR	RUBRRLRLRL	RUBRRLRLRLRL	RUBRRLRLRLRR	11	0
RUBRRLRLRLL	RUBRRLRLRL	RUBRRLRLRLLL	RUBRRLRLRLLR	11	0
RUBRRLRLLRR	RUBRRLRLLR	RUBRRLRLLRRL	RUBRRLRLLRRR	11	0
RUBRRLRLLRL	RUBRRLRLLR	RUBRRLRLLRLR	RUBRRLRLLRLL	11	0
RUBRRLRLLLR	RUBRRLRLLL	RUBRRLRLLLRL	RUBRRLRLLLRR	11	0
RUBRRLRLLLL	RUBRRLRLLL	RUBRRLRLLLLL	RUBRRLRLLLLR	11	0
RUBRRLLRRRR	RUBRRLLRRR	RUBRRLLRRRRL	RUBRRLLRRRRR	11	0
RUBRRLLRRRL	RUBRRLLRRR	RUBRRLLRRRLL	RUBRRLLRRRLR	11	0
RUBRRLLRRLR	RUBRRLLRRL	RUBRRLLRRLRL	RUBRRLLRRLRR	11	0
RUBRRLLRRLL	RUBRRLLRRL	RUBRRLLRRLLL	RUBRRLLRRLLR	11	0
RUBRRLLRLRR	RUBRRLLRLR	RUBRRLLRLRRL	RUBRRLLRLRRR	11	0
RUBRRLLRLRL	RUBRRLLRLR	RUBRRLLRLRLL	RUBRRLLRLRLR	11	0
RUBRRLLRLLR	RUBRRLLRLL	RUBRRLLRLLRL	RUBRRLLRLLRR	11	2
RUBRRLLRLLL	RUBRRLLRLL	RUBRRLLRLLLL	RUBRRLLRLLLR	11	0
RUBRRLLLRRR	RUBRRLLLRR	RUBRRLLLRRRL	RUBRRLLLRRRR	11	0
RUBRRLLLRRL	RUBRRLLLRR	RUBRRLLLRRLR	RUBRRLLLRRLL	11	0
RUBRRLLLRLR	RUBRRLLLRL	RUBRRLLLRLRL	RUBRRLLLRLRR	11	0
RUBRRLLLRLL	RUBRRLLLRL	RUBRRLLLRLLL	RUBRRLLLRLLR	11	0
RUBRRLLLLRR	RUBRRLLLLR	RUBRRLLLLRRL	RUBRRLLLLRRR	11	0
RUBRRLLLLRL	RUBRRLLLLR	RUBRRLLLLRLL	RUBRRLLLLRLR	11	2
RUBRRLLLLLR	RUBRRLLLLL	RUBRRLLLLLRL	RUBRRLLLLLRR	11	0
RUBRRLLLLLL	RUBRRLLLLL	RUBRRLLLLLLL	RUBRRLLLLLLR	11	4
RUBRLRRRRRR	RUBRLRRRRR	RUBRLRRRRRRL	RUBRLRRRRRRR	11	0
RUBRLRRRRRL	RUBRLRRRRR	RUBRLRRRRRLL	RUBRLRRRRRLR	11	0
RUBRLRRRRLR	RUBRLRRRRL	RUBRLRRRRLRL	RUBRLRRRRLRR	11	0
RUBRLRRRRLL	RUBRLRRRRL	RUBRLRRRRLLR	RUBRLRRRRLLL	11	0
RUBRLRRRLRR	RUBRLRRRLR	RUBRLRRRLRRL	RUBRLRRRLRRR	11	0
RUBRLRRRLRL	RUBRLRRRLR	RUBRLRRRLRLL	RUBRLRRRLRLR	11	0
RUBRLRRRLLR	RUBRLRRRLL	RUBRLRRRLLRR	RUBRLRRRLLRL	11	0
RUBRLRRRLLL	RUBRLRRRLL	RUBRLRRRLLLR	RUBRLRRRLLLL	11	0
RUBRLRRLRRR	RUBRLRRLRR	RUBRLRRLRRRL	RUBRLRRLRRRR	11	0
RUBRLRRLRRL	RUBRLRRLRR	RUBRLRRLRRLR	RUBRLRRLRRLL	11	0
RUBRLRRLRLR	RUBRLRRLRL	RUBRLRRLRLRR	RUBRLRRLRLRL	11	0
RUBRLRRLRLL	RUBRLRRLRL	RUBRLRRLRLLR	RUBRLRRLRLLL	11	0
RUBRLRRLLRR	RUBRLRRLLR	RUBRLRRLLRRL	RUBRLRRLLRRR	11	0
RUBRLRRLLRL	RUBRLRRLLR	RUBRLRRLLRLL	RUBRLRRLLRLR	11	0
RUBRLRRLLLR	RUBRLRRLLL	RUBRLRRLLLRR	RUBRLRRLLLRL	11	0
RUBRLRRLLLL	RUBRLRRLLL	RUBRLRRLLLLL	RUBRLRRLLLLR	11	0
RUBRLRLRRRR	RUBRLRLRRR	RUBRLRLRRRRL	RUBRLRLRRRRR	11	0
RUBRLRLRRRL	RUBRLRLRRR	RUBRLRLRRRLL	RUBRLRLRRRLR	11	0
RUBRLRLRRLR	RUBRLRLRRL	RUBRLRLRRLRL	RUBRLRLRRLRR	11	0
RUBRLRLRRLL	RUBRLRLRRL	RUBRLRLRRLLL	RUBRLRLRRLLR	11	0
RUBRLRLRLRR	RUBRLRLRLR	RUBRLRLRLRRL	RUBRLRLRLRRR	11	0
RUBRLRLRLRL	RUBRLRLRLR	RUBRLRLRLRLL	RUBRLRLRLRLR	11	0
RUBRLRLRLLR	RUBRLRLRLL	RUBRLRLRLLRL	RUBRLRLRLLRR	11	0
RUBRLRLRLLL	RUBRLRLRLL	RUBRLRLRLLLR	RUBRLRLRLLLL	11	0
RUBRLRLLRRR	RUBRLRLLRR	RUBRLRLLRRRL	RUBRLRLLRRRR	11	0
RUBRLRLLRRL	RUBRLRLLRR	RUBRLRLLRRLL	RUBRLRLLRRLR	11	0
RUBRLRLLRLR	RUBRLRLLRL	RUBRLRLLRLRL	RUBRLRLLRLRR	11	0
RUBRLRLLRLL	RUBRLRLLRL	RUBRLRLLRLLR	RUBRLRLLRLLL	11	0
RUBRLRLLLRR	RUBRLRLLLR	RUBRLRLLLRRL	RUBRLRLLLRRR	11	0
RUBRLRLLLRL	RUBRLRLLLR	RUBRLRLLLRLL	RUBRLRLLLRLR	11	0
RUBRLRLLLLR	RUBRLRLLLL	RUBRLRLLLLRL	RUBRLRLLLLRR	11	0
RUBRLRLLLLL	RUBRLRLLLL	RUBRLRLLLLLL	RUBRLRLLLLLR	11	0
RUBRLLRRRRR	RUBRLLRRRR	RUBRLLRRRRRL	RUBRLLRRRRRR	11	0
RUBRLLRRRRL	RUBRLLRRRR	RUBRLLRRRRLL	RUBRLLRRRRLR	11	0
RUBRLLRRRLR	RUBRLLRRRL	RUBRLLRRRLRL	RUBRLLRRRLRR	11	0
RUBRLLRRRLL	RUBRLLRRRL	RUBRLLRRRLLL	RUBRLLRRRLLR	11	0
RUBRLLRRLRR	RUBRLLRRLR	RUBRLLRRLRRL	RUBRLLRRLRRR	11	0
RUBRLLRRLRL	RUBRLLRRLR	RUBRLLRRLRLR	RUBRLLRRLRLL	11	0
RUBRLLRRLLR	RUBRLLRRLL	RUBRLLRRLLRL	RUBRLLRRLLRR	11	0
RUBRLLRRLLL	RUBRLLRRLL	RUBRLLRRLLLL	RUBRLLRRLLLR	11	0
RUBRLLRLRRR	RUBRLLRLRR	RUBRLLRLRRRR	RUBRLLRLRRRL	11	0
RUBRLLRLRRL	RUBRLLRLRR	RUBRLLRLRRLL	RUBRLLRLRRLR	11	0
RUBRLLRLRLR	RUBRLLRLRL	RUBRLLRLRLRL	RUBRLLRLRLRR	11	0
RUBRLLRLRLL	RUBRLLRLRL	RUBRLLRLRLLL	RUBRLLRLRLLR	11	0
RUBRLLRLLRR	RUBRLLRLLR	RUBRLLRLLRRL	RUBRLLRLLRRR	11	0
RUBRLLRLLRL	RUBRLLRLLR	RUBRLLRLLRLR	RUBRLLRLLRLL	11	0
RUBRLLRLLLR	RUBRLLRLLL	RUBRLLRLLLRR	RUBRLLRLLLRL	11	0
RUBRLLRLLLL	RUBRLLRLLL	RUBRLLRLLLLL	RUBRLLRLLLLR	11	0
RUBRLLLRRRR	RUBRLLLRRR	RUBRLLLRRRRL	RUBRLLLRRRRR	11	0
RUBRLLLRRRL	RUBRLLLRRR	RUBRLLLRRRLR	RUBRLLLRRRLL	11	0
RUBRLLLRRLR	RUBRLLLRRL	RUBRLLLRRLRL	RUBRLLLRRLRR	11	0
RUBRLLLRRLL	RUBRLLLRRL	RUBRLLLRRLLR	RUBRLLLRRLLL	11	0
RUBRLLLRLRR	RUBRLLLRLR	RUBRLLLRLRRL	RUBRLLLRLRRR	11	0
RUBRLLLRLRL	RUBRLLLRLR	RUBRLLLRLRLR	RUBRLLLRLRLL	11	0
RUBRLLLRLLR	RUBRLLLRLL	RUBRLLLRLLRL	RUBRLLLRLLRR	11	0
RUBRLLLRLLL	RUBRLLLRLL	RUBRLLLRLLLR	RUBRLLLRLLLL	11	0
RUBRLLLLRRR	RUBRLLLLRR	RUBRLLLLRRRL	RUBRLLLLRRRR	11	0
RUBRLLLLRRL	RUBRLLLLRR	RUBRLLLLRRLL	RUBRLLLLRRLR	11	0
RUBRLLLLRLR	RUBRLLLLRL	RUBRLLLLRLRR	RUBRLLLLRLRL	11	0
RUBRLLLLRLL	RUBRLLLLRL	RUBRLLLLRLLR	RUBRLLLLRLLL	11	0
RUBRLLLLLRR	RUBRLLLLLR	RUBRLLLLLRRL	RUBRLLLLLRRR	11	0
RUBRLLLLLRL	RUBRLLLLLR	RUBRLLLLLRLL	RUBRLLLLLRLR	11	0
RUBRLLLLLLR	RUBRLLLLLL	RUBRLLLLLLRL	RUBRLLLLLLRR	11	0
RUBRLLLLLLL	RUBRLLLLLL	RUBRLLLLLLLR	RUBRLLLLLLLL	11	0
RUARLRRRRRR	RUARLRRRRR	RUARLRRRRRRR	RUARLRRRRRRL	11	0
RUARLRRRRRL	RUARLRRRRR	RUARLRRRRRLR	RUARLRRRRRLL	11	0
RUARLRRRRLR	RUARLRRRRL	RUARLRRRRLRL	RUARLRRRRLRR	11	0
RUARLRRRRLL	RUARLRRRRL	RUARLRRRRLLL	RUARLRRRRLLR	11	0
RUARLRRRLRR	RUARLRRRLR	RUARLRRRLRRL	RUARLRRRLRRR	11	0
RUARLRRRLRL	RUARLRRRLR	RUARLRRRLRLR	RUARLRRRLRLL	11	0
RUARLRRRLLR	RUARLRRRLL	RUARLRRRLLRL	RUARLRRRLLRR	11	0
RUARLRRRLLL	RUARLRRRLL	RUARLRRRLLLR	RUARLRRRLLLL	11	0
RUARLRRLRRR	RUARLRRLRR	RUARLRRLRRRR	RUARLRRLRRRL	11	0
RUARLRRLRRL	RUARLRRLRR	RUARLRRLRRLL	RUARLRRLRRLR	11	0
RUARLRRLRLR	RUARLRRLRL	RUARLRRLRLRR	RUARLRRLRLRL	11	0
RUARLRRLRLL	RUARLRRLRL	RUARLRRLRLLL	RUARLRRLRLLR	11	0
RUARLRRLLRR	RUARLRRLLR	RUARLRRLLRRL	RUARLRRLLRRR	11	0
RUARLRRLLRL	RUARLRRLLR	RUARLRRLLRLL	RUARLRRLLRLR	11	0
RUARLRRLLLR	RUARLRRLLL	RUARLRRLLLRR	RUARLRRLLLRL	11	0
RUARLRRLLLL	RUARLRRLLL	RUARLRRLLLLR	RUARLRRLLLLL	11	0
RUARLRLRRRR	RUARLRLRRR	RUARLRLRRRRL	RUARLRLRRRRR	11	0
RUARLRLRRRL	RUARLRLRRR	RUARLRLRRRLR	RUARLRLRRRLL	11	0
RUARLRLRRLR	RUARLRLRRL	RUARLRLRRLRL	RUARLRLRRLRR	11	0
RUARLRLRRLL	RUARLRLRRL	RUARLRLRRLLL	RUARLRLRRLLR	11	0
RUARLRLRLRR	RUARLRLRLR	RUARLRLRLRRL	RUARLRLRLRRR	11	0
RUARLRLRLRL	RUARLRLRLR	RUARLRLRLRLL	RUARLRLRLRLR	11	0
RUARLRLRLLR	RUARLRLRLL	RUARLRLRLLRL	RUARLRLRLLRR	11	0
RUARLRLRLLL	RUARLRLRLL	RUARLRLRLLLL	RUARLRLRLLLR	11	0
RUARLRLLRRR	RUARLRLLRR	RUARLRLLRRRL	RUARLRLLRRRR	11	0
RUARLRLLRRL	RUARLRLLRR	RUARLRLLRRLR	RUARLRLLRRLL	11	0
RUARLRLLRLR	RUARLRLLRL	RUARLRLLRLRL	RUARLRLLRLRR	11	0
RUARLRLLRLL	RUARLRLLRL	RUARLRLLRLLL	RUARLRLLRLLR	11	0
RUARLRLLLRR	RUARLRLLLR	RUARLRLLLRRR	RUARLRLLLRRL	11	0
RUARLRLLLRL	RUARLRLLLR	RUARLRLLLRLR	RUARLRLLLRLL	11	0
RUARLRLLLLR	RUARLRLLLL	RUARLRLLLLRL	RUARLRLLLLRR	11	0
RUARLRLLLLL	RUARLRLLLL	RUARLRLLLLLL	RUARLRLLLLLR	11	0
RUARLLRRRRR	RUARLLRRRR	RUARLLRRRRRL	RUARLLRRRRRR	11	0
RUARLLRRRRL	RUARLLRRRR	RUARLLRRRRLL	RUARLLRRRRLR	11	0
RUARLLRRRLR	RUARLLRRRL	RUARLLRRRLRL	RUARLLRRRLRR	11	0
RUARLLRRRLL	RUARLLRRRL	RUARLLRRRLLR	RUARLLRRRLLL	11	0
RUARLLRRLRR	RUARLLRRLR	RUARLLRRLRRL	RUARLLRRLRRR	11	0
RUARLLRRLRL	RUARLLRRLR	RUARLLRRLRLL	RUARLLRRLRLR	11	0
RUARLLRRLLR	RUARLLRRLL	RUARLLRRLLRR	RUARLLRRLLRL	11	0
RUARLLRRLLL	RUARLLRRLL	RUARLLRRLLLL	RUARLLRRLLLR	11	0
RUARLLRLRRR	RUARLLRLRR	RUARLLRLRRRL	RUARLLRLRRRR	11	0
RUARLLRLRRL	RUARLLRLRR	RUARLLRLRRLL	RUARLLRLRRLR	11	0
RUARLLRLRLR	RUARLLRLRL	RUARLLRLRLRL	RUARLLRLRLRR	11	0
RUARLLRLRLL	RUARLLRLRL	RUARLLRLRLLL	RUARLLRLRLLR	11	0
RUARLLRLLRR	RUARLLRLLR	RUARLLRLLRRR	RUARLLRLLRRL	11	0
RUARLLRLLRL	RUARLLRLLR	RUARLLRLLRLL	RUARLLRLLRLR	11	0
RUARLLRLLLR	RUARLLRLLL	RUARLLRLLLRR	RUARLLRLLLRL	11	0
RUARLLRLLLL	RUARLLRLLL	RUARLLRLLLLL	RUARLLRLLLLR	11	0
RUARLLLRRRR	RUARLLLRRR	RUARLLLRRRRR	RUARLLLRRRRL	11	0
RUARLLLRRRL	RUARLLLRRR	RUARLLLRRRLL	RUARLLLRRRLR	11	0
RUARLLLRRLR	RUARLLLRRL	RUARLLLRRLRL	RUARLLLRRLRR	11	0
RUARLLLRRLL	RUARLLLRRL	RUARLLLRRLLL	RUARLLLRRLLR	11	0
RUARLLLRLRR	RUARLLLRLR	RUARLLLRLRRL	RUARLLLRLRRR	11	0
RUARLLLRLRL	RUARLLLRLR	RUARLLLRLRLL	RUARLLLRLRLR	11	0
RUARLLLRLLR	RUARLLLRLL	RUARLLLRLLRR	RUARLLLRLLRL	11	0
RUARLLLRLLL	RUARLLLRLL	RUARLLLRLLLL	RUARLLLRLLLR	11	0
RUARLLLLRRR	RUARLLLLRR	RUARLLLLRRRL	RUARLLLLRRRR	11	0
RUARLLLLRRL	RUARLLLLRR	RUARLLLLRRLL	RUARLLLLRRLR	11	0
RUARLLLLRLR	RUARLLLLRL	RUARLLLLRLRR	RUARLLLLRLRL	11	0
RUARLLLLRLL	RUARLLLLRL	RUARLLLLRLLL	RUARLLLLRLLR	11	0
RUARLLLLLRR	RUARLLLLLR	RUARLLLLLRRL	RUARLLLLLRRR	11	0
RUARLLLLLRL	RUARLLLLLR	RUARLLLLLRLR	RUARLLLLLRLL	11	0
RUARLLLLLLR	RUARLLLLLL	RUARLLLLLLRL	RUARLLLLLLRR	11	0
RUARLLLLLLL	RUARLLLLLL	RUARLLLLLLLL	RUARLLLLLLLR	11	0
RUARRRRRRRR	RUARRRRRRR	RUARRRRRRRRL	RUARRRRRRRRR	11	0
RUARRRRRRRL	RUARRRRRRR	RUARRRRRRRLL	RUARRRRRRRLR	11	0
RUARRRRRRLR	RUARRRRRRL	RUARRRRRRLRL	RUARRRRRRLRR	11	0
RUARRRRRRLL	RUARRRRRRL	RUARRRRRRLLL	RUARRRRRRLLR	11	0
RUARRRRRLRR	RUARRRRRLR	RUARRRRRLRRL	RUARRRRRLRRR	11	0
RUARRRRRLRL	RUARRRRRLR	RUARRRRRLRLL	RUARRRRRLRLR	11	0
RUARRRRRLLR	RUARRRRRLL	RUARRRRRLLRL	RUARRRRRLLRR	11	0
RUARRRRRLLL	RUARRRRRLL	RUARRRRRLLLR	RUARRRRRLLLL	11	0
RUARRRRLRRR	RUARRRRLRR	RUARRRRLRRRR	RUARRRRLRRRL	11	0
RUARRRRLRRL	RUARRRRLRR	RUARRRRLRRLL	RUARRRRLRRLR	11	0
RUARRRRLRLR	RUARRRRLRL	RUARRRRLRLRR	RUARRRRLRLRL	11	0
RUARRRRLRLL	RUARRRRLRL	RUARRRRLRLLL	RUARRRRLRLLR	11	0
RUARRRRLLRR	RUARRRRLLR	RUARRRRLLRRL	RUARRRRLLRRR	11	0
RUARRRRLLRL	RUARRRRLLR	RUARRRRLLRLL	RUARRRRLLRLR	11	0
RUARRRRLLLR	RUARRRRLLL	RUARRRRLLLRL	RUARRRRLLLRR	11	0
RUARRRRLLLL	RUARRRRLLL	RUARRRRLLLLR	RUARRRRLLLLL	11	0
RUARRRLRRRR	RUARRRLRRR	RUARRRLRRRRL	RUARRRLRRRRR	11	0
RUARRRLRRRL	RUARRRLRRR	RUARRRLRRRLR	RUARRRLRRRLL	11	0
RUARRRLRRLR	RUARRRLRRL	RUARRRLRRLRL	RUARRRLRRLRR	11	0
RUARRRLRRLL	RUARRRLRRL	RUARRRLRRLLL	RUARRRLRRLLR	11	2
RUARRRLRLRR	RUARRRLRLR	RUARRRLRLRRL	RUARRRLRLRRR	11	0
RUARRRLRLRL	RUARRRLRLR	RUARRRLRLRLL	RUARRRLRLRLR	11	0
RUARRRLRLLR	RUARRRLRLL	RUARRRLRLLRL	RUARRRLRLLRR	11	0
RUARRRLRLLL	RUARRRLRLL	RUARRRLRLLLR	RUARRRLRLLLL	11	0
RUARRRLLRRR	RUARRRLLRR	RUARRRLLRRRL	RUARRRLLRRRR	11	0
RUARRRLLRRL	RUARRRLLRR	RUARRRLLRRLL	RUARRRLLRRLR	11	0
RUARRRLLRLR	RUARRRLLRL	RUARRRLLRLRL	RUARRRLLRLRR	11	0
RUARRRLLRLL	RUARRRLLRL	RUARRRLLRLLL	RUARRRLLRLLR	11	0
RUARRRLLLRR	RUARRRLLLR	RUARRRLLLRRL	RUARRRLLLRRR	11	0
RUARRRLLLRL	RUARRRLLLR	RUARRRLLLRLR	RUARRRLLLRLL	11	0
RUARRRLLLLR	RUARRRLLLL	RUARRRLLLLRR	RUARRRLLLLRL	11	0
RUARRRLLLLL	RUARRRLLLL	RUARRRLLLLLL	RUARRRLLLLLR	11	0
RUARRLRRRRR	RUARRLRRRR	RUARRLRRRRRL	RUARRLRRRRRR	11	0
RUARRLRRRRL	RUARRLRRRR	RUARRLRRRRLL	RUARRLRRRRLR	11	0
RUARRLRRRLR	RUARRLRRRL	RUARRLRRRLRL	RUARRLRRRLRR	11	0
RUARRLRRRLL	RUARRLRRRL	RUARRLRRRLLR	RUARRLRRRLLL	11	0
RUARRLRRLRR	RUARRLRRLR	RUARRLRRLRRL	RUARRLRRLRRR	11	0
RUARRLRRLRL	RUARRLRRLR	RUARRLRRLRLL	RUARRLRRLRLR	11	0
RUARRLRRLLR	RUARRLRRLL	RUARRLRRLLRL	RUARRLRRLLRR	11	0
RUARRLRRLLL	RUARRLRRLL	RUARRLRRLLLR	RUARRLRRLLLL	11	0
RUARRLRLRRR	RUARRLRLRR	RUARRLRLRRRL	RUARRLRLRRRR	11	0
RUARRLRLRRL	RUARRLRLRR	RUARRLRLRRLR	RUARRLRLRRLL	11	0
RUARRLRLRLR	RUARRLRLRL	RUARRLRLRLRL	RUARRLRLRLRR	11	0
RUARRLRLRLL	RUARRLRLRL	RUARRLRLRLLR	RUARRLRLRLLL	11	0
RUARRLRLLRR	RUARRLRLLR	RUARRLRLLRRL	RUARRLRLLRRR	11	0
RUARRLRLLRL	RUARRLRLLR	RUARRLRLLRLL	RUARRLRLLRLR	11	0
RUARRLRLLLR	RUARRLRLLL	RUARRLRLLLRL	RUARRLRLLLRR	11	0
RUARRLRLLLL	RUARRLRLLL	RUARRLRLLLLL	RUARRLRLLLLR	11	0
RUARRLLRRRR	RUARRLLRRR	RUARRLLRRRRR	RUARRLLRRRRL	11	0
RUARRLLRRRL	RUARRLLRRR	RUARRLLRRRLL	RUARRLLRRRLR	11	0
RUARRLLRRLR	RUARRLLRRL	RUARRLLRRLRR	RUARRLLRRLRL	11	0
RUARRLLRRLL	RUARRLLRRL	RUARRLLRRLLR	RUARRLLRRLLL	11	0
RUARRLLRLRR	RUARRLLRLR	RUARRLLRLRRL	RUARRLLRLRRR	11	0
RUARRLLRLRL	RUARRLLRLR	RUARRLLRLRLR	RUARRLLRLRLL	11	0
RUARRLLRLLR	RUARRLLRLL	RUARRLLRLLRL	RUARRLLRLLRR	11	0
RUARRLLRLLL	RUARRLLRLL	RUARRLLRLLLR	RUARRLLRLLLL	11	0
RUARRLLLRRR	RUARRLLLRR	RUARRLLLRRRL	RUARRLLLRRRR	11	0
RUARRLLLRRL	RUARRLLLRR	RUARRLLLRRLR	RUARRLLLRRLL	11	0
RUARRLLLRLR	RUARRLLLRL	RUARRLLLRLRL	RUARRLLLRLRR	11	0
RUARRLLLRLL	RUARRLLLRL	RUARRLLLRLLR	RUARRLLLRLLL	11	0
RUARRLLLLRR	RUARRLLLLR	RUARRLLLLRRR	RUARRLLLLRRL	11	0
RUARRLLLLRL	RUARRLLLLR	RUARRLLLLRLR	RUARRLLLLRLL	11	0
RUARRLLLLLR	RUARRLLLLL	RUARRLLLLLRR	RUARRLLLLLRL	11	0
RUARRLLLLLL	RUARRLLLLL	RUARRLLLLLLR	RUARRLLLLLLL	11	0
RUCRLRRRRRRR	RUCRLRRRRRR	RUCRLRRRRRRRL	RUCRLRRRRRRRR	12	0
RUCRLRRRRRRL	RUCRLRRRRRR	RUCRLRRRRRRLL	RUCRLRRRRRRLR	12	0
RUCRLRRRRRLR	RUCRLRRRRRL	RUCRLRRRRRLRR	RUCRLRRRRRLRL	12	0
RUCRLRRRRRLL	RUCRLRRRRRL	RUCRLRRRRRLLL	RUCRLRRRRRLLR	12	0
RUCRLRRRRLRR	RUCRLRRRRLR	RUCRLRRRRLRRL	RUCRLRRRRLRRR	12	0
RUCRLRRRRLRL	RUCRLRRRRLR	RUCRLRRRRLRLL	RUCRLRRRRLRLR	12	0
RUCRLRRRRLLR	RUCRLRRRRLL	RUCRLRRRRLLRL	RUCRLRRRRLLRR	12	0
RUCRLRRRRLLL	RUCRLRRRRLL	RUCRLRRRRLLLR	RUCRLRRRRLLLL	12	0
RUCRLRRRLRRR	RUCRLRRRLRR	RUCRLRRRLRRRL	RUCRLRRRLRRRR	12	0
RUCRLRRRLRRL	RUCRLRRRLRR	RUCRLRRRLRRLR	RUCRLRRRLRRLL	12	0
RUCRLRRRLRLR	RUCRLRRRLRL	RUCRLRRRLRLRL	RUCRLRRRLRLRR	12	0
RUCRLRRRLRLL	RUCRLRRRLRL	RUCRLRRRLRLLR	RUCRLRRRLRLLL	12	0
RUCRLRRRLLRR	RUCRLRRRLLR	RUCRLRRRLLRRL	RUCRLRRRLLRRR	12	0
RUCRLRRRLLRL	RUCRLRRRLLR	RUCRLRRRLLRLL	RUCRLRRRLLRLR	12	0
RUCRLRRRLLLR	RUCRLRRRLLL	RUCRLRRRLLLRL	RUCRLRRRLLLRR	12	0
RUCRLRRRLLLL	RUCRLRRRLLL	RUCRLRRRLLLLL	RUCRLRRRLLLLR	12	0
RUCRLRRLRRRR	RUCRLRRLRRR	RUCRLRRLRRRRL	RUCRLRRLRRRRR	12	0
RUCRLRRLRRRL	RUCRLRRLRRR	RUCRLRRLRRRLL	RUCRLRRLRRRLR	12	0
RUCRLRRLRRLR	RUCRLRRLRRL	RUCRLRRLRRLRL	RUCRLRRLRRLRR	12	0
RUCRLRRLRRLL	RUCRLRRLRRL	RUCRLRRLRRLLL	RUCRLRRLRRLLR	12	0
RUCRLRRLRLRR	RUCRLRRLRLR	RUCRLRRLRLRRL	RUCRLRRLRLRRR	12	0
RUCRLRRLRLRL	RUCRLRRLRLR	RUCRLRRLRLRLL	RUCRLRRLRLRLR	12	0
RUCRLRRLRLLR	RUCRLRRLRLL	RUCRLRRLRLLRL	RUCRLRRLRLLRR	12	0
RUCRLRRLRLLL	RUCRLRRLRLL	RUCRLRRLRLLLL	RUCRLRRLRLLLR	12	0
RUCRLRRLLRRR	RUCRLRRLLRR	RUCRLRRLLRRRL	RUCRLRRLLRRRR	12	0
RUCRLRRLLRRL	RUCRLRRLLRR	RUCRLRRLLRRLR	RUCRLRRLLRRLL	12	0
RUCRLRRLLRLR	RUCRLRRLLRL	RUCRLRRLLRLRL	RUCRLRRLLRLRR	12	0
RUCRLRRLLRLL	RUCRLRRLLRL	RUCRLRRLLRLLR	RUCRLRRLLRLLL	12	0
RUCRLRRLLLRR	RUCRLRRLLLR	RUCRLRRLLLRRL	RUCRLRRLLLRRR	12	0
RUCRLRRLLLRL	RUCRLRRLLLR	RUCRLRRLLLRLR	RUCRLRRLLLRLL	12	0
RUCRLRRLLLLR	RUCRLRRLLLL	RUCRLRRLLLLRL	RUCRLRRLLLLRR	12	0
RUCRLRRLLLLL	RUCRLRRLLLL	RUCRLRRLLLLLL	RUCRLRRLLLLLR	12	0
RUCRLRLRRRRR	RUCRLRLRRRR	RUCRLRLRRRRRL	RUCRLRLRRRRRR	12	0
RUCRLRLRRRRL	RUCRLRLRRRR	RUCRLRLRRRRLL	RUCRLRLRRRRLR	12	0
RUCRLRLRRRLR	RUCRLRLRRRL	RUCRLRLRRRLRL	RUCRLRLRRRLRR	12	0
RUCRLRLRRRLL	RUCRLRLRRRL	RUCRLRLRRRLLL	RUCRLRLRRRLLR	12	2
RUCRLRLRRLRR	RUCRLRLRRLR	RUCRLRLRRLRRL	RUCRLRLRRLRRR	12	0
RUCRLRLRRLRL	RUCRLRLRRLR	RUCRLRLRRLRLR	RUCRLRLRRLRLL	12	0
RUCRLRLRRLLR	RUCRLRLRRLL	RUCRLRLRRLLRL	RUCRLRLRRLLRR	12	0
RUCRLRLRRLLL	RUCRLRLRRLL	RUCRLRLRRLLLL	RUCRLRLRRLLLR	12	0
RUCRLRLRLRRR	RUCRLRLRLRR	RUCRLRLRLRRRL	RUCRLRLRLRRRR	12	0
RUCRLRLRLRRL	RUCRLRLRLRR	RUCRLRLRLRRLL	RUCRLRLRLRRLR	12	0
RUCRLRLRLRLR	RUCRLRLRLRL	RUCRLRLRLRLRR	RUCRLRLRLRLRL	12	0
RUCRLRLRLRLL	RUCRLRLRLRL	RUCRLRLRLRLLL	RUCRLRLRLRLLR	12	0
RUCRLRLRLLRR	RUCRLRLRLLR	RUCRLRLRLLRRR	RUCRLRLRLLRRL	12	0
RUCRLRLRLLRL	RUCRLRLRLLR	RUCRLRLRLLRLL	RUCRLRLRLLRLR	12	0
RUCRLRLRLLLR	RUCRLRLRLLL	RUCRLRLRLLLRL	RUCRLRLRLLLRR	12	0
RUCRLRLRLLLL	RUCRLRLRLLL	RUCRLRLRLLLLL	RUCRLRLRLLLLR	12	2
RUCRLRLLRRRR	RUCRLRLLRRR	RUCRLRLLRRRRL	RUCRLRLLRRRRR	12	0
RUCRLRLLRRRL	RUCRLRLLRRR	RUCRLRLLRRRLL	RUCRLRLLRRRLR	12	0
RUCRLRLLRRLR	RUCRLRLLRRL	RUCRLRLLRRLRR	RUCRLRLLRRLRL	12	0
RUCRLRLLRRLL	RUCRLRLLRRL	RUCRLRLLRRLLL	RUCRLRLLRRLLR	12	24
RUCRLRLLRLRR	RUCRLRLLRLR	RUCRLRLLRLRRL	RUCRLRLLRLRRR	12	0
RUCRLRLLRLRL	RUCRLRLLRLR	RUCRLRLLRLRLL	RUCRLRLLRLRLR	12	0
RUCRLRLLRLLR	RUCRLRLLRLL	RUCRLRLLRLLRL	RUCRLRLLRLLRR	12	0
RUCRLRLLRLLL	RUCRLRLLRLL	RUCRLRLLRLLLR	RUCRLRLLRLLLL	12	0
RUCRLRLLLRRR	RUCRLRLLLRR	RUCRLRLLLRRRL	RUCRLRLLLRRRR	12	0
RUCRLRLLLRRL	RUCRLRLLLRR	RUCRLRLLLRRLL	RUCRLRLLLRRLR	12	0
RUCRLRLLLRLR	RUCRLRLLLRL	RUCRLRLLLRLRL	RUCRLRLLLRLRR	12	0
RUCRLRLLLRLL	RUCRLRLLLRL	RUCRLRLLLRLLL	RUCRLRLLLRLLR	12	2
RUCRLRLLLLRR	RUCRLRLLLLR	RUCRLRLLLLRRL	RUCRLRLLLLRRR	12	0
RUCRLRLLLLRL	RUCRLRLLLLR	RUCRLRLLLLRLL	RUCRLRLLLLRLR	12	2
RUCRLRLLLLLR	RUCRLRLLLLL	RUCRLRLLLLLRL	RUCRLRLLLLLRR	12	0
RUCRLRLLLLLL	RUCRLRLLLLL	RUCRLRLLLLLLR	RUCRLRLLLLLLL	12	0
RUCRLLRRRRRR	RUCRLLRRRRR	RUCRLLRRRRRRL	RUCRLLRRRRRRR	12	0
RUCRLLRRRRRL	RUCRLLRRRRR	RUCRLLRRRRRLR	RUCRLLRRRRRLL	12	0
RUCRLLRRRRLR	RUCRLLRRRRL	RUCRLLRRRRLRL	RUCRLLRRRRLRR	12	0
RUCRLLRRRRLL	RUCRLLRRRRL	RUCRLLRRRRLLL	RUCRLLRRRRLLR	12	0
RUCRLLRRRLRR	RUCRLLRRRLR	RUCRLLRRRLRRL	RUCRLLRRRLRRR	12	0
RUCRLLRRRLRL	RUCRLLRRRLR	RUCRLLRRRLRLL	RUCRLLRRRLRLR	12	0
RUCRLLRRRLLR	RUCRLLRRRLL	RUCRLLRRRLLRL	RUCRLLRRRLLRR	12	0
RUCRLLRRRLLL	RUCRLLRRRLL	RUCRLLRRRLLLR	RUCRLLRRRLLLL	12	0
RUCRLLRRLRRR	RUCRLLRRLRR	RUCRLLRRLRRRL	RUCRLLRRLRRRR	12	0
RUCRLLRRLRRL	RUCRLLRRLRR	RUCRLLRRLRRLL	RUCRLLRRLRRLR	12	2
RUCRLLRRLRLR	RUCRLLRRLRL	RUCRLLRRLRLRL	RUCRLLRRLRLRR	12	0
RUCRLLRRLRLL	RUCRLLRRLRL	RUCRLLRRLRLLL	RUCRLLRRLRLLR	12	2
RUCRLLRRLLRR	RUCRLLRRLLR	RUCRLLRRLLRRL	RUCRLLRRLLRRR	12	2
RUCRLLRRLLRL	RUCRLLRRLLR	RUCRLLRRLLRLR	RUCRLLRRLLRLL	12	0
RUCRLLRRLLLR	RUCRLLRRLLL	RUCRLLRRLLLRR	RUCRLLRRLLLRL	12	0
RUCRLLRRLLLL	RUCRLLRRLLL	RUCRLLRRLLLLL	RUCRLLRRLLLLR	12	0
RUCRLLRLRRRR	RUCRLLRLRRR	RUCRLLRLRRRRL	RUCRLLRLRRRRR	12	0
RUCRLLRLRRRL	RUCRLLRLRRR	RUCRLLRLRRRLR	RUCRLLRLRRRLL	12	0
RUCRLLRLRRLR	RUCRLLRLRRL	RUCRLLRLRRLRL	RUCRLLRLRRLRR	12	0
RUCRLLRLRRLL	RUCRLLRLRRL	RUCRLLRLRRLLL	RUCRLLRLRRLLR	12	0
RUCRLLRLRLRR	RUCRLLRLRLR	RUCRLLRLRLRRL	RUCRLLRLRLRRR	12	0
RUCRLLRLRLRL	RUCRLLRLRLR	RUCRLLRLRLRLR	RUCRLLRLRLRLL	12	0
RUCRLLRLRLLR	RUCRLLRLRLL	RUCRLLRLRLLRL	RUCRLLRLRLLRR	12	0
RUCRLLRLRLLL	RUCRLLRLRLL	RUCRLLRLRLLLL	RUCRLLRLRLLLR	12	0
RUCRLLRLLRRR	RUCRLLRLLRR	RUCRLLRLLRRRL	RUCRLLRLLRRRR	12	0
RUCRLLRLLRRL	RUCRLLRLLRR	RUCRLLRLLRRLL	RUCRLLRLLRRLR	12	2
RUCRLLRLLLRR	RUCRLLRLLLR	RUCRLLRLLLRRL	RUCRLLRLLLRRR	12	2
RUCRLLRLLLRL	RUCRLLRLLLR	RUCRLLRLLLRLL	RUCRLLRLLLRLR	12	4
RUCRLLRLLLLR	RUCRLLRLLLL	RUCRLLRLLLLRL	RUCRLLRLLLLRR	12	4
RUCRLLRLLLLL	RUCRLLRLLLL	RUCRLLRLLLLLL	RUCRLLRLLLLLR	12	4
RUCRLLLRRRRR	RUCRLLLRRRR	RUCRLLLRRRRRL	RUCRLLLRRRRRR	12	0
RUCRLLLRRRRL	RUCRLLLRRRR	RUCRLLLRRRRLL	RUCRLLLRRRRLR	12	0
RUCRLLLRRRLR	RUCRLLLRRRL	RUCRLLLRRRLRL	RUCRLLLRRRLRR	12	0
RUCRLLLRRRLL	RUCRLLLRRRL	RUCRLLLRRRLLL	RUCRLLLRRRLLR	12	0
RUCRLLLRRLRR	RUCRLLLRRLR	RUCRLLLRRLRRL	RUCRLLLRRLRRR	12	0
RUCRLLLRRLRL	RUCRLLLRRLR	RUCRLLLRRLRLL	RUCRLLLRRLRLR	12	2
RUCRLLLRRLLR	RUCRLLLRRLL	RUCRLLLRRLLRL	RUCRLLLRRLLRR	12	0
RUCRLLLRRLLL	RUCRLLLRRLL	RUCRLLLRRLLLR	RUCRLLLRRLLLL	12	0
RUCRLLLRLRRR	RUCRLLLRLRR	RUCRLLLRLRRRL	RUCRLLLRLRRRR	12	0
RUCRLLLRLRRL	RUCRLLLRLRR	RUCRLLLRLRRLL	RUCRLLLRLRRLR	12	0
RUCRLLLRLRLR	RUCRLLLRLRL	RUCRLLLRLRLRR	RUCRLLLRLRLRL	12	0
RUCRLLLRLRLL	RUCRLLLRLRL	RUCRLLLRLRLLL	RUCRLLLRLRLLR	12	24
RUCRLLLRLLRR	RUCRLLLRLLR	RUCRLLLRLLRRL	RUCRLLLRLLRRR	12	0
RUCRLLLRLLRL	RUCRLLLRLLR	RUCRLLLRLLRLL	RUCRLLLRLLRLR	12	4
RUCRLLLRLLLR	RUCRLLLRLLL	RUCRLLLRLLLRL	RUCRLLLRLLLRR	12	4
RUCRLLLRLLLL	RUCRLLLRLLL	RUCRLLLRLLLLL	RUCRLLLRLLLLR	12	24
RUCRLLLLRRRR	RUCRLLLLRRR	RUCRLLLLRRRRL	RUCRLLLLRRRRR	12	0
RUCRLLLLRRRL	RUCRLLLLRRR	RUCRLLLLRRRLR	RUCRLLLLRRRLL	12	0
RUCRLLLLRRLR	RUCRLLLLRRL	RUCRLLLLRRLRL	RUCRLLLLRRLRR	12	0
RUCRLLLLRRLL	RUCRLLLLRRL	RUCRLLLLRRLLL	RUCRLLLLRRLLR	12	4
RUCRLLLLRLRR	RUCRLLLLRLR	RUCRLLLLRLRRL	RUCRLLLLRLRRR	12	0
RUCRLLLLRLRL	RUCRLLLLRLR	RUCRLLLLRLRLL	RUCRLLLLRLRLR	12	24
RUCRLLLLLRRR	RUCRLLLLLRR	RUCRLLLLLRRRL	RUCRLLLLLRRRR	12	0
RUCRLLLLLRRL	RUCRLLLLLRR	RUCRLLLLLRRLL	RUCRLLLLLRRLR	12	24
RUCRLLLLLRLR	RUCRLLLLLRL	RUCRLLLLLRLRL	RUCRLLLLLRLRR	12	0
RUCRLLLLLRLL	RUCRLLLLLRL	RUCRLLLLLRLLL	RUCRLLLLLRLLR	12	24
RUCRLLLLLLRR	RUCRLLLLLLR	RUCRLLLLLLRRL	RUCRLLLLLLRRR	12	4
RUCRLLLLLLRL	RUCRLLLLLLR	RUCRLLLLLLRLL	RUCRLLLLLLRLR	12	24
RUCRLLLLLLLR	RUCRLLLLLLL	RUCRLLLLLLLRL	RUCRLLLLLLLRR	12	24
RUCRLLLLLLLL	RUCRLLLLLLL	RUCRLLLLLLLLL	RUCRLLLLLLLLR	12	4
RUCLLRRRRRRR	RUCLLRRRRRR	RUCLLRRRRRRRL	RUCLLRRRRRRRR	12	0
RUCLLRRRRRRL	RUCLLRRRRRR	RUCLLRRRRRRLR	RUCLLRRRRRRLL	12	0
RUCLLRRRRRLR	RUCLLRRRRRL	RUCLLRRRRRLRL	RUCLLRRRRRLRR	12	0
RUCLLRRRRRLL	RUCLLRRRRRL	RUCLLRRRRRLLR	RUCLLRRRRRLLL	12	0
RUCLLRRRRLRR	RUCLLRRRRLR	RUCLLRRRRLRRL	RUCLLRRRRLRRR	12	0
RUCLLRRRRLRL	RUCLLRRRRLR	RUCLLRRRRLRLL	RUCLLRRRRLRLR	12	0
RUCLLRRRRLLR	RUCLLRRRRLL	RUCLLRRRRLLRL	RUCLLRRRRLLRR	12	0
RUCLLRRRRLLL	RUCLLRRRRLL	RUCLLRRRRLLLR	RUCLLRRRRLLLL	12	0
RUCLLRRRLRRR	RUCLLRRRLRR	RUCLLRRRLRRRL	RUCLLRRRLRRRR	12	0
RUCLLRRRLRRL	RUCLLRRRLRR	RUCLLRRRLRRLR	RUCLLRRRLRRLL	12	0
RUCLLRRRLRLR	RUCLLRRRLRL	RUCLLRRRLRLRR	RUCLLRRRLRLRL	12	0
RUCLLRRRLRLL	RUCLLRRRLRL	RUCLLRRRLRLLL	RUCLLRRRLRLLR	12	0
RUCLLRRRLLRR	RUCLLRRRLLR	RUCLLRRRLLRRL	RUCLLRRRLLRRR	12	0
RUCLLRRRLLRL	RUCLLRRRLLR	RUCLLRRRLLRLR	RUCLLRRRLLRLL	12	0
RUCLLRRRLLLR	RUCLLRRRLLL	RUCLLRRRLLLRL	RUCLLRRRLLLRR	12	0
RUCLLRRRLLLL	RUCLLRRRLLL	RUCLLRRRLLLLR	RUCLLRRRLLLLL	12	0
RUCLLRRLRRRR	RUCLLRRLRRR	RUCLLRRLRRRRL	RUCLLRRLRRRRR	12	0
RUCLLRRLRRRL	RUCLLRRLRRR	RUCLLRRLRRRLL	RUCLLRRLRRRLR	12	0
RUCLLRRLRRLR	RUCLLRRLRRL	RUCLLRRLRRLRR	RUCLLRRLRRLRL	12	0
RUCLLRRLRRLL	RUCLLRRLRRL	RUCLLRRLRRLLR	RUCLLRRLRRLLL	12	0
RUCLLRRLRLRR	RUCLLRRLRLR	RUCLLRRLRLRRL	RUCLLRRLRLRRR	12	0
RUCLLRRLRLRL	RUCLLRRLRLR	RUCLLRRLRLRLL	RUCLLRRLRLRLR	12	0
RUCLLRRLRLLR	RUCLLRRLRLL	RUCLLRRLRLLRL	RUCLLRRLRLLRR	12	0
RUCLLRRLRLLL	RUCLLRRLRLL	RUCLLRRLRLLLR	RUCLLRRLRLLLL	12	0
RUCLLRRLLRRR	RUCLLRRLLRR	RUCLLRRLLRRRL	RUCLLRRLLRRRR	12	0
RUCLLRRLLRRL	RUCLLRRLLRR	RUCLLRRLLRRLR	RUCLLRRLLRRLL	12	0
RUCLLRRLLRLR	RUCLLRRLLRL	RUCLLRRLLRLRR	RUCLLRRLLRLRL	12	0
RUCLLRRLLRLL	RUCLLRRLLRL	RUCLLRRLLRLLR	RUCLLRRLLRLLL	12	0
RUCLLRRLLLRR	RUCLLRRLLLR	RUCLLRRLLLRRL	RUCLLRRLLLRRR	12	0
RUCLLRRLLLRL	RUCLLRRLLLR	RUCLLRRLLLRLL	RUCLLRRLLLRLR	12	0
RUCLLRRLLLLR	RUCLLRRLLLL	RUCLLRRLLLLRL	RUCLLRRLLLLRR	12	0
RUCLLRRLLLLL	RUCLLRRLLLL	RUCLLRRLLLLLR	RUCLLRRLLLLLL	12	0
RUCLLRLRRRRR	RUCLLRLRRRR	RUCLLRLRRRRRL	RUCLLRLRRRRRR	12	0
RUCLLRLRRRRL	RUCLLRLRRRR	RUCLLRLRRRRLR	RUCLLRLRRRRLL	12	0
RUCLLRLRRRLR	RUCLLRLRRRL	RUCLLRLRRRLRL	RUCLLRLRRRLRR	12	0
RUCLLRLRRRLL	RUCLLRLRRRL	RUCLLRLRRRLLL	RUCLLRLRRRLLR	12	0
RUCLLRLRRLRR	RUCLLRLRRLR	RUCLLRLRRLRRR	RUCLLRLRRLRRL	12	0
RUCLLRLRRLRL	RUCLLRLRRLR	RUCLLRLRRLRLR	RUCLLRLRRLRLL	12	0
RUCLLRLRRLLR	RUCLLRLRRLL	RUCLLRLRRLLRL	RUCLLRLRRLLRR	12	0
RUCLLRLRRLLL	RUCLLRLRRLL	RUCLLRLRRLLLR	RUCLLRLRRLLLL	12	0
RUCLLRLRLRRR	RUCLLRLRLRR	RUCLLRLRLRRRL	RUCLLRLRLRRRR	12	0
RUCLLRLRLRRL	RUCLLRLRLRR	RUCLLRLRLRRLL	RUCLLRLRLRRLR	12	0
RUCLLRLRLRLR	RUCLLRLRLRL	RUCLLRLRLRLRL	RUCLLRLRLRLRR	12	0
RUCLLRLRLRLL	RUCLLRLRLRL	RUCLLRLRLRLLL	RUCLLRLRLRLLR	12	0
RUCLLRLRLLRR	RUCLLRLRLLR	RUCLLRLRLLRRL	RUCLLRLRLLRRR	12	0
RUCLLRLRLLRL	RUCLLRLRLLR	RUCLLRLRLLRLR	RUCLLRLRLLRLL	12	0
RUCLLRLRLLLR	RUCLLRLRLLL	RUCLLRLRLLLRR	RUCLLRLRLLLRL	12	0
RUCLLRLRLLLL	RUCLLRLRLLL	RUCLLRLRLLLLR	RUCLLRLRLLLLL	12	0
RUCLLRLLRRRR	RUCLLRLLRRR	RUCLLRLLRRRRL	RUCLLRLLRRRRR	12	0
RUCLLRLLRRRL	RUCLLRLLRRR	RUCLLRLLRRRLL	RUCLLRLLRRRLR	12	0
RUCLLRLLRRLR	RUCLLRLLRRL	RUCLLRLLRRLRR	RUCLLRLLRRLRL	12	0
RUCLLRLLRRLL	RUCLLRLLRRL	RUCLLRLLRRLLR	RUCLLRLLRRLLL	12	0
RUCLLRLLRLRR	RUCLLRLLRLR	RUCLLRLLRLRRL	RUCLLRLLRLRRR	12	0
RUCLLRLLRLRL	RUCLLRLLRLR	RUCLLRLLRLRLR	RUCLLRLLRLRLL	12	0
RUCLLRLLRLLR	RUCLLRLLRLL	RUCLLRLLRLLRR	RUCLLRLLRLLRL	12	0
RUCLLRLLRLLL	RUCLLRLLRLL	RUCLLRLLRLLLR	RUCLLRLLRLLLL	12	0
RUCLLRLLLRRR	RUCLLRLLLRR	RUCLLRLLLRRRR	RUCLLRLLLRRRL	12	0
RUCLLRLLLRRL	RUCLLRLLLRR	RUCLLRLLLRRLL	RUCLLRLLLRRLR	12	0
RUCLLRLLLRLR	RUCLLRLLLRL	RUCLLRLLLRLRL	RUCLLRLLLRLRR	12	0
RUCLLRLLLRLL	RUCLLRLLLRL	RUCLLRLLLRLLR	RUCLLRLLLRLLL	12	0
RUCLLRLLLLRR	RUCLLRLLLLR	RUCLLRLLLLRRL	RUCLLRLLLLRRR	12	0
RUCLLRLLLLRL	RUCLLRLLLLR	RUCLLRLLLLRLL	RUCLLRLLLLRLR	12	0
RUCLLRLLLLLR	RUCLLRLLLLL	RUCLLRLLLLLRL	RUCLLRLLLLLRR	12	0
RUCLLRLLLLLL	RUCLLRLLLLL	RUCLLRLLLLLLL	RUCLLRLLLLLLR	12	0
RUCLLLRRRRRR	RUCLLLRRRRR	RUCLLLRRRRRRL	RUCLLLRRRRRRR	12	0
RUCLLLRRRRRL	RUCLLLRRRRR	RUCLLLRRRRRLL	RUCLLLRRRRRLR	12	0
RUCLLLRRRRLR	RUCLLLRRRRL	RUCLLLRRRRLRL	RUCLLLRRRRLRR	12	0
RUCLLLRRRRLL	RUCLLLRRRRL	RUCLLLRRRRLLL	RUCLLLRRRRLLR	12	0
RUCLLLRRRLRR	RUCLLLRRRLR	RUCLLLRRRLRRL	RUCLLLRRRLRRR	12	0
RUCLLLRRRLRL	RUCLLLRRRLR	RUCLLLRRRLRLL	RUCLLLRRRLRLR	12	0
RUCLLLRRRLLR	RUCLLLRRRLL	RUCLLLRRRLLRL	RUCLLLRRRLLRR	12	0
RUCLLLRRRLLL	RUCLLLRRRLL	RUCLLLRRRLLLR	RUCLLLRRRLLLL	12	0
RUCLLLRRLRRR	RUCLLLRRLRR	RUCLLLRRLRRRL	RUCLLLRRLRRRR	12	0
RUCLLLRRLRRL	RUCLLLRRLRR	RUCLLLRRLRRLR	RUCLLLRRLRRLL	12	0
RUCLLLRRLRLR	RUCLLLRRLRL	RUCLLLRRLRLRL	RUCLLLRRLRLRR	12	0
RUCLLLRRLRLL	RUCLLLRRLRL	RUCLLLRRLRLLL	RUCLLLRRLRLLR	12	0
RUCLLLRRLLRR	RUCLLLRRLLR	RUCLLLRRLLRRL	RUCLLLRRLLRRR	12	0
RUCLLLRRLLRL	RUCLLLRRLLR	RUCLLLRRLLRLL	RUCLLLRRLLRLR	12	0
RUCLLLRRLLLR	RUCLLLRRLLL	RUCLLLRRLLLRL	RUCLLLRRLLLRR	12	0
RUCLLLRRLLLL	RUCLLLRRLLL	RUCLLLRRLLLLR	RUCLLLRRLLLLL	12	0
RUCLLLRLRRRR	RUCLLLRLRRR	RUCLLLRLRRRRR	RUCLLLRLRRRRL	12	0
RUCLLLRLRRRL	RUCLLLRLRRR	RUCLLLRLRRRLL	RUCLLLRLRRRLR	12	0
RUCLLLRLRRLR	RUCLLLRLRRL	RUCLLLRLRRLRL	RUCLLLRLRRLRR	12	0
RUCLLLRLRRLL	RUCLLLRLRRL	RUCLLLRLRRLLL	RUCLLLRLRRLLR	12	2
RUCLLLRLRLRR	RUCLLLRLRLR	RUCLLLRLRLRRR	RUCLLLRLRLRRL	12	0
RUCLLLRLRLRL	RUCLLLRLRLR	RUCLLLRLRLRLL	RUCLLLRLRLRLR	12	0
RUCLLLRLRLLR	RUCLLLRLRLL	RUCLLLRLRLLRL	RUCLLLRLRLLRR	12	0
RUCLLLRLRLLL	RUCLLLRLRLL	RUCLLLRLRLLLL	RUCLLLRLRLLLR	12	0
RUCLLLRLLRRR	RUCLLLRLLRR	RUCLLLRLLRRRL	RUCLLLRLLRRRR	12	0
RUCLLLRLLRRL	RUCLLLRLLRR	RUCLLLRLLRRLL	RUCLLLRLLRRLR	12	0
RUCLLLRLLRLR	RUCLLLRLLRL	RUCLLLRLLRLRL	RUCLLLRLLRLRR	12	0
RUCLLLRLLRLL	RUCLLLRLLRL	RUCLLLRLLRLLL	RUCLLLRLLRLLR	12	0
RUCLLLRLLLRR	RUCLLLRLLLR	RUCLLLRLLLRRL	RUCLLLRLLLRRR	12	0
RUCLLLRLLLRL	RUCLLLRLLLR	RUCLLLRLLLRLL	RUCLLLRLLLRLR	12	0
RUCLLLLRRRRR	RUCLLLLRRRR	RUCLLLLRRRRRL	RUCLLLLRRRRRR	12	0
RUCLLLLRRRRL	RUCLLLLRRRR	RUCLLLLRRRRLL	RUCLLLLRRRRLR	12	0
RUCLLLLRRRLR	RUCLLLLRRRL	RUCLLLLRRRLRL	RUCLLLLRRRLRR	12	0
RUCLLLLRRRLL	RUCLLLLRRRL	RUCLLLLRRRLLL	RUCLLLLRRRLLR	12	0
RUCLLLLRRLRR	RUCLLLLRRLR	RUCLLLLRRLRRL	RUCLLLLRRLRRR	12	0
RUCLLLLRRLRL	RUCLLLLRRLR	RUCLLLLRRLRLL	RUCLLLLRRLRLR	12	0
RUCLLLLRRLLR	RUCLLLLRRLL	RUCLLLLRRLLRL	RUCLLLLRRLLRR	12	0
RUCLLLLRRLLL	RUCLLLLRRLL	RUCLLLLRRLLLR	RUCLLLLRRLLLL	12	0
RUCLLLLRLRRR	RUCLLLLRLRR	RUCLLLLRLRRRL	RUCLLLLRLRRRR	12	0
RUCLLLLRLRRL	RUCLLLLRLRR	RUCLLLLRLRRLL	RUCLLLLRLRRLR	12	0
RUCLLLLRLLRR	RUCLLLLRLLR	RUCLLLLRLLRRR	RUCLLLLRLLRRL	12	0
RUCLLLLRLLRL	RUCLLLLRLLR	RUCLLLLRLLRLL	RUCLLLLRLLRLR	12	0
RUCLLLLRLLLR	RUCLLLLRLLL	RUCLLLLRLLLRL	RUCLLLLRLLLRR	12	4
RUCLLLLRLLLL	RUCLLLLRLLL	RUCLLLLRLLLLL	RUCLLLLRLLLLR	12	4
RUCLLLLLRRRR	RUCLLLLLRRR	RUCLLLLLRRRRL	RUCLLLLLRRRRR	12	0
RUCLLLLLRRRL	RUCLLLLLRRR	RUCLLLLLRRRLL	RUCLLLLLRRRLR	12	0
RUCLLLLLRRLR	RUCLLLLLRRL	RUCLLLLLRRLRL	RUCLLLLLRRLRR	12	0
RUCLLLLLRRLL	RUCLLLLLRRL	RUCLLLLLRRLLL	RUCLLLLLRRLLR	12	0
RUCLLLLLRLRR	RUCLLLLLRLR	RUCLLLLLRLRRL	RUCLLLLLRLRRR	12	0
RUCLLLLLRLRL	RUCLLLLLRLR	RUCLLLLLRLRLL	RUCLLLLLRLRLR	12	0
RUCLLLLLLRRR	RUCLLLLLLRR	RUCLLLLLLRRRL	RUCLLLLLLRRRR	12	0
RUCLLLLLLRRL	RUCLLLLLLRR	RUCLLLLLLRRLL	RUCLLLLLLRRLR	12	0
RUCLLLLLLRLR	RUCLLLLLLRL	RUCLLLLLLRLRR	RUCLLLLLLRLRL	12	0
RUCLLLLLLRLL	RUCLLLLLLRL	RUCLLLLLLRLLL	RUCLLLLLLRLLR	12	0
RUCLLLLLLLRR	RUCLLLLLLLR	RUCLLLLLLLRRL	RUCLLLLLLLRRR	12	0
RUCLLLLLLLRL	RUCLLLLLLLR	RUCLLLLLLLRLL	RUCLLLLLLLRLR	12	2
RUCLRRRRRRRR	RUCLRRRRRRR	RUCLRRRRRRRRL	RUCLRRRRRRRRR	12	0
RUCLRRRRRRRL	RUCLRRRRRRR	RUCLRRRRRRRLL	RUCLRRRRRRRLR	12	0
RUCLRRRRRRLR	RUCLRRRRRRL	RUCLRRRRRRLRL	RUCLRRRRRRLRR	12	0
RUCLRRRRRRLL	RUCLRRRRRRL	RUCLRRRRRRLLL	RUCLRRRRRRLLR	12	0
RUCLRRRRRLRR	RUCLRRRRRLR	RUCLRRRRRLRRL	RUCLRRRRRLRRR	12	0
RUCLRRRRRLRL	RUCLRRRRRLR	RUCLRRRRRLRLL	RUCLRRRRRLRLR	12	0
RUCLRRRRRLLR	RUCLRRRRRLL	RUCLRRRRRLLRL	RUCLRRRRRLLRR	12	0
RUCLRRRRRLLL	RUCLRRRRRLL	RUCLRRRRRLLLR	RUCLRRRRRLLLL	12	0
RUCLRRRRLRRR	RUCLRRRRLRR	RUCLRRRRLRRRR	RUCLRRRRLRRRL	12	0
RUCLRRRRLRRL	RUCLRRRRLRR	RUCLRRRRLRRLR	RUCLRRRRLRRLL	12	0
RUCLRRRRLRLR	RUCLRRRRLRL	RUCLRRRRLRLRL	RUCLRRRRLRLRR	12	0
RUCLRRRRLRLL	RUCLRRRRLRL	RUCLRRRRLRLLR	RUCLRRRRLRLLL	12	0
RUCLRRRRLLRR	RUCLRRRRLLR	RUCLRRRRLLRRL	RUCLRRRRLLRRR	12	0
RUCLRRRRLLRL	RUCLRRRRLLR	RUCLRRRRLLRLL	RUCLRRRRLLRLR	12	2
RUCLRRRRLLLR	RUCLRRRRLLL	RUCLRRRRLLLRR	RUCLRRRRLLLRL	12	0
RUCLRRRRLLLL	RUCLRRRRLLL	RUCLRRRRLLLLL	RUCLRRRRLLLLR	12	0
RUCLRRRLRRRR	RUCLRRRLRRR	RUCLRRRLRRRRL	RUCLRRRLRRRRR	12	0
RUCLRRRLRRRL	RUCLRRRLRRR	RUCLRRRLRRRLR	RUCLRRRLRRRLL	12	0
RUCLRRRLRRLR	RUCLRRRLRRL	RUCLRRRLRRLRL	RUCLRRRLRRLRR	12	0
RUCLRRRLRRLL	RUCLRRRLRRL	RUCLRRRLRRLLR	RUCLRRRLRRLLL	12	0
RUCLRRRLRLRR	RUCLRRRLRLR	RUCLRRRLRLRRR	RUCLRRRLRLRRL	12	0
RUCLRRRLRLRL	RUCLRRRLRLR	RUCLRRRLRLRLR	RUCLRRRLRLRLL	12	0
RUCLRRRLRLLR	RUCLRRRLRLL	RUCLRRRLRLLRL	RUCLRRRLRLLRR	12	0
RUCLRRRLRLLL	RUCLRRRLRLL	RUCLRRRLRLLLL	RUCLRRRLRLLLR	12	0
RUCLRRRLLRRR	RUCLRRRLLRR	RUCLRRRLLRRRR	RUCLRRRLLRRRL	12	0
RUCLRRRLLRRL	RUCLRRRLLRR	RUCLRRRLLRRLL	RUCLRRRLLRRLR	12	0
RUCLRRRLLRLR	RUCLRRRLLRL	RUCLRRRLLRLRL	RUCLRRRLLRLRR	12	0
RUCLRRRLLRLL	RUCLRRRLLRL	RUCLRRRLLRLLL	RUCLRRRLLRLLR	12	0
RUCLRRRLLLRR	RUCLRRRLLLR	RUCLRRRLLLRRL	RUCLRRRLLLRRR	12	0
RUCLRRRLLLRL	RUCLRRRLLLR	RUCLRRRLLLRLR	RUCLRRRLLLRLL	12	0
RUCLRRRLLLLR	RUCLRRRLLLL	RUCLRRRLLLLRL	RUCLRRRLLLLRR	12	0
RUCLRRRLLLLL	RUCLRRRLLLL	RUCLRRRLLLLLL	RUCLRRRLLLLLR	12	2
RUCLRRLRRRRR	RUCLRRLRRRR	RUCLRRLRRRRRL	RUCLRRLRRRRRR	12	0
RUCLRRLRRRRL	RUCLRRLRRRR	RUCLRRLRRRRLL	RUCLRRLRRRRLR	12	0
RUCLRRLRRRLR	RUCLRRLRRRL	RUCLRRLRRRLRL	RUCLRRLRRRLRR	12	0
RUCLRRLRRRLL	RUCLRRLRRRL	RUCLRRLRRRLLR	RUCLRRLRRRLLL	12	0
RUCLRRLRRLRR	RUCLRRLRRLR	RUCLRRLRRLRRR	RUCLRRLRRLRRL	12	0
RUCLRRLRRLRL	RUCLRRLRRLR	RUCLRRLRRLRLR	RUCLRRLRRLRLL	12	0
RUCLRRLRRLLR	RUCLRRLRRLL	RUCLRRLRRLLRR	RUCLRRLRRLLRL	12	0
RUCLRRLRRLLL	RUCLRRLRRLL	RUCLRRLRRLLLR	RUCLRRLRRLLLL	12	0
RUCLRRLRLRRR	RUCLRRLRLRR	RUCLRRLRLRRRL	RUCLRRLRLRRRR	12	0
RUCLRRLRLRRL	RUCLRRLRLRR	RUCLRRLRLRRLR	RUCLRRLRLRRLL	12	0
RUCLRRLRLRLR	RUCLRRLRLRL	RUCLRRLRLRLRL	RUCLRRLRLRLRR	12	0
RUCLRRLRLRLL	RUCLRRLRLRL	RUCLRRLRLRLLR	RUCLRRLRLRLLL	12	0
RUCLRRLRLLRR	RUCLRRLRLLR	RUCLRRLRLLRRL	RUCLRRLRLLRRR	12	0
RUCLRRLRLLRL	RUCLRRLRLLR	RUCLRRLRLLRLL	RUCLRRLRLLRLR	12	0
RUCLRRLRLLLR	RUCLRRLRLLL	RUCLRRLRLLLRL	RUCLRRLRLLLRR	12	0
RUCLRRLRLLLL	RUCLRRLRLLL	RUCLRRLRLLLLL	RUCLRRLRLLLLR	12	0
RUCLRRLLRRRR	RUCLRRLLRRR	RUCLRRLLRRRRL	RUCLRRLLRRRRR	12	0
RUCLRRLLRRRL	RUCLRRLLRRR	RUCLRRLLRRRLL	RUCLRRLLRRRLR	12	2
RUCLRRLLRRLR	RUCLRRLLRRL	RUCLRRLLRRLRL	RUCLRRLLRRLRR	12	0
RUCLRRLLRRLL	RUCLRRLLRRL	RUCLRRLLRRLLL	RUCLRRLLRRLLR	12	0
RUCLRRLLRLRR	RUCLRRLLRLR	RUCLRRLLRLRRL	RUCLRRLLRLRRR	12	0
RUCLRRLLRLRL	RUCLRRLLRLR	RUCLRRLLRLRLL	RUCLRRLLRLRLR	12	2
RUCLRRLLLRRR	RUCLRRLLLRR	RUCLRRLLLRRRL	RUCLRRLLLRRRR	12	0
RUCLRRLLLRRL	RUCLRRLLLRR	RUCLRRLLLRRLL	RUCLRRLLLRRLR	12	0
RUCLRRLLLRLR	RUCLRRLLLRL	RUCLRRLLLRLRL	RUCLRRLLLRLRR	12	0
RUCLRRLLLRLL	RUCLRRLLLRL	RUCLRRLLLRLLR	RUCLRRLLLRLLL	12	0
RUCLRRLLLLRR	RUCLRRLLLLR	RUCLRRLLLLRRL	RUCLRRLLLLRRR	12	0
RUCLRRLLLLRL	RUCLRRLLLLR	RUCLRRLLLLRLL	RUCLRRLLLLRLR	12	0
RUCLRRLLLLLR	RUCLRRLLLLL	RUCLRRLLLLLRL	RUCLRRLLLLLRR	12	0
RUCLRRLLLLLL	RUCLRRLLLLL	RUCLRRLLLLLLL	RUCLRRLLLLLLR	12	0
RUCLRLRRRRRR	RUCLRLRRRRR	RUCLRLRRRRRRL	RUCLRLRRRRRRR	12	0
RUCLRLRRRRRL	RUCLRLRRRRR	RUCLRLRRRRRLL	RUCLRLRRRRRLR	12	0
RUCLRLRRRRLR	RUCLRLRRRRL	RUCLRLRRRRLRR	RUCLRLRRRRLRL	12	0
RUCLRLRRRRLL	RUCLRLRRRRL	RUCLRLRRRRLLL	RUCLRLRRRRLLR	12	0
RUCLRLRRRLRR	RUCLRLRRRLR	RUCLRLRRRLRRL	RUCLRLRRRLRRR	12	0
RUCLRLRRRLRL	RUCLRLRRRLR	RUCLRLRRRLRLL	RUCLRLRRRLRLR	12	0
RUCLRLRRRLLR	RUCLRLRRRLL	RUCLRLRRRLLRR	RUCLRLRRRLLRL	12	0
RUCLRLRRRLLL	RUCLRLRRRLL	RUCLRLRRRLLLR	RUCLRLRRRLLLL	12	0
RUCLRLRRLRRR	RUCLRLRRLRR	RUCLRLRRLRRRL	RUCLRLRRLRRRR	12	0
RUCLRLRRLRRL	RUCLRLRRLRR	RUCLRLRRLRRLL	RUCLRLRRLRRLR	12	0
RUCLRLRRLRLR	RUCLRLRRLRL	RUCLRLRRLRLRR	RUCLRLRRLRLRL	12	0
RUCLRLRRLRLL	RUCLRLRRLRL	RUCLRLRRLRLLL	RUCLRLRRLRLLR	12	0
RUCLRLRRLLRR	RUCLRLRRLLR	RUCLRLRRLLRRL	RUCLRLRRLLRRR	12	0
RUCLRLRRLLRL	RUCLRLRRLLR	RUCLRLRRLLRLL	RUCLRLRRLLRLR	12	0
RUCLRLRRLLLR	RUCLRLRRLLL	RUCLRLRRLLLRL	RUCLRLRRLLLRR	12	0
RUCLRLRRLLLL	RUCLRLRRLLL	RUCLRLRRLLLLL	RUCLRLRRLLLLR	12	0
RUCLRLRLRRRR	RUCLRLRLRRR	RUCLRLRLRRRRL	RUCLRLRLRRRRR	12	0
RUCLRLRLRRRL	RUCLRLRLRRR	RUCLRLRLRRRLL	RUCLRLRLRRRLR	12	2
RUCLRLRLRRLR	RUCLRLRLRRL	RUCLRLRLRRLRR	RUCLRLRLRRLRL	12	0
RUCLRLRLRRLL	RUCLRLRLRRL	RUCLRLRLRRLLL	RUCLRLRLRRLLR	12	0
RUCLRLRLRLRR	RUCLRLRLRLR	RUCLRLRLRLRRL	RUCLRLRLRLRRR	12	0
RUCLRLRLRLRL	RUCLRLRLRLR	RUCLRLRLRLRLR	RUCLRLRLRLRLL	12	0
RUCLRLRLRLLR	RUCLRLRLRLL	RUCLRLRLRLLRL	RUCLRLRLRLLRR	12	0
RUCLRLRLRLLL	RUCLRLRLRLL	RUCLRLRLRLLLR	RUCLRLRLRLLLL	12	0
RUCLRLRLLRRR	RUCLRLRLLRR	RUCLRLRLLRRRL	RUCLRLRLLRRRR	12	0
RUCLRLRLLRRL	RUCLRLRLLRR	RUCLRLRLLRRLL	RUCLRLRLLRRLR	12	2
RUCLRLRLLRLR	RUCLRLRLLRL	RUCLRLRLLRLRR	RUCLRLRLLRLRL	12	0
RUCLRLRLLRLL	RUCLRLRLLRL	RUCLRLRLLRLLL	RUCLRLRLLRLLR	12	0
RUCLRLRLLLRR	RUCLRLRLLLR	RUCLRLRLLLRRR	RUCLRLRLLLRRL	12	0
RUCLRLRLLLRL	RUCLRLRLLLR	RUCLRLRLLLRLR	RUCLRLRLLLRLL	12	0
RUCLRLRLLLLR	RUCLRLRLLLL	RUCLRLRLLLLRL	RUCLRLRLLLLRR	12	0
RUCLRLRLLLLL	RUCLRLRLLLL	RUCLRLRLLLLLL	RUCLRLRLLLLLR	12	0
RUCLRLLRRRRR	RUCLRLLRRRR	RUCLRLLRRRRRR	RUCLRLLRRRRRL	12	0
RUCLRLLRRRRL	RUCLRLLRRRR	RUCLRLLRRRRLR	RUCLRLLRRRRLL	12	0
RUCLRLLRRRLR	RUCLRLLRRRL	RUCLRLLRRRLRL	RUCLRLLRRRLRR	12	0
RUCLRLLRRRLL	RUCLRLLRRRL	RUCLRLLRRRLLL	RUCLRLLRRRLLR	12	0
RUCLRLLRRLRR	RUCLRLLRRLR	RUCLRLLRRLRRR	RUCLRLLRRLRRL	12	0
RUCLRLLRRLRL	RUCLRLLRRLR	RUCLRLLRRLRLR	RUCLRLLRRLRLL	12	0
RUCLRLLRRLLR	RUCLRLLRRLL	RUCLRLLRRLLRL	RUCLRLLRRLLRR	12	0
RUCLRLLRRLLL	RUCLRLLRRLL	RUCLRLLRRLLLL	RUCLRLLRRLLLR	12	0
RUCLRLLRLRRR	RUCLRLLRLRR	RUCLRLLRLRRRL	RUCLRLLRLRRRR	12	0
RUCLRLLRLRRL	RUCLRLLRLRR	RUCLRLLRLRRLR	RUCLRLLRLRRLL	12	0
RUCLRLLRLRLR	RUCLRLLRLRL	RUCLRLLRLRLRR	RUCLRLLRLRLRL	12	0
RUCLRLLRLRLL	RUCLRLLRLRL	RUCLRLLRLRLLL	RUCLRLLRLRLLR	12	2
RUCLRLLRLLRR	RUCLRLLRLLR	RUCLRLLRLLRRR	RUCLRLLRLLRRL	12	0
RUCLRLLRLLRL	RUCLRLLRLLR	RUCLRLLRLLRLR	RUCLRLLRLLRLL	12	0
RUCLRLLRLLLR	RUCLRLLRLLL	RUCLRLLRLLLRL	RUCLRLLRLLLRR	12	0
RUCLRLLRLLLL	RUCLRLLRLLL	RUCLRLLRLLLLL	RUCLRLLRLLLLR	12	0
RUCLRLLLRRRR	RUCLRLLLRRR	RUCLRLLLRRRRL	RUCLRLLLRRRRR	12	0
RUCLRLLLRRRL	RUCLRLLLRRR	RUCLRLLLRRRLL	RUCLRLLLRRRLR	12	0
RUCLRLLLRRLR	RUCLRLLLRRL	RUCLRLLLRRLRR	RUCLRLLLRRLRL	12	0
RUCLRLLLRRLL	RUCLRLLLRRL	RUCLRLLLRRLLL	RUCLRLLLRRLLR	12	0
RUCLRLLLRLRR	RUCLRLLLRLR	RUCLRLLLRLRRL	RUCLRLLLRLRRR	12	0
RUCLRLLLRLRL	RUCLRLLLRLR	RUCLRLLLRLRLR	RUCLRLLLRLRLL	12	0
RUCLRLLLRLLR	RUCLRLLLRLL	RUCLRLLLRLLRR	RUCLRLLLRLLRL	12	0
RUCLRLLLRLLL	RUCLRLLLRLL	RUCLRLLLRLLLL	RUCLRLLLRLLLR	12	2
RUCLRLLLLRRR	RUCLRLLLLRR	RUCLRLLLLRRRL	RUCLRLLLLRRRR	12	0
RUCLRLLLLRRL	RUCLRLLLLRR	RUCLRLLLLRRLL	RUCLRLLLLRRLR	12	2
RUCLRLLLLRLR	RUCLRLLLLRL	RUCLRLLLLRLRL	RUCLRLLLLRLRR	12	0
RUCLRLLLLRLL	RUCLRLLLLRL	RUCLRLLLLRLLL	RUCLRLLLLRLLR	12	0
RUCLRLLLLLRR	RUCLRLLLLLR	RUCLRLLLLLRRL	RUCLRLLLLLRRR	12	0
RUCLRLLLLLRL	RUCLRLLLLLR	RUCLRLLLLLRLL	RUCLRLLLLLRLR	12	24
RUCLRLLLLLLR	RUCLRLLLLLL	RUCLRLLLLLLRL	RUCLRLLLLLLRR	12	24
RUCLRLLLLLLL	RUCLRLLLLLL	RUCLRLLLLLLLL	RUCLRLLLLLLLR	12	4
RUBLRRRRRRR	RUBLRRRRRR	RUBLRRRRRRRL	RUBLRRRRRRRR	11	0
RUBLRRRRRRL	RUBLRRRRRR	RUBLRRRRRRLL	RUBLRRRRRRLR	11	4
RUBLRRRRRLR	RUBLRRRRRL	RUBLRRRRRLRL	RUBLRRRRRLRR	11	24
RUBLRRRRRLL	RUBLRRRRRL	RUBLRRRRRLLL	RUBLRRRRRLLR	11	4
RUBLRRRRLRR	RUBLRRRRLR	RUBLRRRRLRRL	RUBLRRRRLRRR	11	0
RUBLRRRRLRL	RUBLRRRRLR	RUBLRRRRLRLL	RUBLRRRRLRLR	11	24
RUBLRRRLRRR	RUBLRRRLRR	RUBLRRRLRRRL	RUBLRRRLRRRR	11	4
RUBLRRRLRRL	RUBLRRRLRR	RUBLRRRLRRLL	RUBLRRRLRRLR	11	24
RUBLRRRLRLR	RUBLRRRLRL	RUBLRRRLRLRL	RUBLRRRLRLRR	11	4
RUBLRRRLRLL	RUBLRRRLRL	RUBLRRRLRLLL	RUBLRRRLRLLR	11	24
RUBLRRRLLRR	RUBLRRRLLR	RUBLRRRLLRRL	RUBLRRRLLRRR	11	4
RUBLRRRLLRL	RUBLRRRLLR	RUBLRRRLLRLL	RUBLRRRLLRLR	11	4
RUBLRRRLLLR	RUBLRRRLLL	RUBLRRRLLLRL	RUBLRRRLLLRR	11	4
RUBLRRRLLLL	RUBLRRRLLL	RUBLRRRLLLLL	RUBLRRRLLLLR	11	24
RUBLRRLRRRR	RUBLRRLRRR	RUBLRRLRRRRL	RUBLRRLRRRRR	11	4
RUBLRRLRRRL	RUBLRRLRRR	RUBLRRLRRRLL	RUBLRRLRRRLR	11	24
RUBLRRLRRLR	RUBLRRLRRL	RUBLRRLRRLRL	RUBLRRLRRLRR	11	4
RUBLRRLRRLL	RUBLRRLRRL	RUBLRRLRRLLL	RUBLRRLRRLLR	11	24
RUBLRRLRLRR	RUBLRRLRLR	RUBLRRLRLRRL	RUBLRRLRLRRR	11	4
RUBLRRLRLRL	RUBLRRLRLR	RUBLRRLRLRLL	RUBLRRLRLRLR	11	24
RUBLRRLLRRR	RUBLRRLLRR	RUBLRRLLRRRL	RUBLRRLLRRRR	11	4
RUBLRRLLRRL	RUBLRRLLRR	RUBLRRLLRRLL	RUBLRRLLRRLR	11	24
RUBLRRLLLRR	RUBLRRLLLR	RUBLRRLLLRRL	RUBLRRLLLRRR	11	4
RUBLRRLLLRL	RUBLRRLLLR	RUBLRRLLLRLL	RUBLRRLLLRLR	11	4
RUBLRLRRRRR	RUBLRLRRRR	RUBLRLRRRRRL	RUBLRLRRRRRR	11	0
RUBLRLRRRRL	RUBLRLRRRR	RUBLRLRRRRLL	RUBLRLRRRRLR	11	4
RUBLRLRRRLR	RUBLRLRRRL	RUBLRLRRRLRL	RUBLRLRRRLRR	11	4
RUBLRLRRRLL	RUBLRLRRRL	RUBLRLRRRLLL	RUBLRLRRRLLR	11	24
RUBLRLRRLRR	RUBLRLRRLR	RUBLRLRRLRRL	RUBLRLRRLRRR	11	4
RUBLRLRRLRL	RUBLRLRRLR	RUBLRLRRLRLL	RUBLRLRRLRLR	11	24
RUBLRLRLRRR	RUBLRLRLRR	RUBLRLRLRRRL	RUBLRLRLRRRR	11	4
RUBLRLRLRRL	RUBLRLRLRR	RUBLRLRLRRLL	RUBLRLRLRRLR	11	4
RUBLRLRLRLR	RUBLRLRLRL	RUBLRLRLRLRL	RUBLRLRLRLRR	11	4
RUBLRLRLRLL	RUBLRLRLRL	RUBLRLRLRLLL	RUBLRLRLRLLR	11	24
RUBLRLRLLRR	RUBLRLRLLR	RUBLRLRLLRRL	RUBLRLRLLRRR	11	4
RUBLRLRLLRL	RUBLRLRLLR	RUBLRLRLLRLL	RUBLRLRLLRLR	11	24
RUBLRLLRRRR	RUBLRLLRRR	RUBLRLLRRRRL	RUBLRLLRRRRR	11	0
RUBLRLLRRRL	RUBLRLLRRR	RUBLRLLRRRLR	RUBLRLLRRRLL	11	0
RUBLRLLRLRR	RUBLRLLRLR	RUBLRLLRLRRL	RUBLRLLRLRRR	11	4
RUBLRLLRLRL	RUBLRLLRLR	RUBLRLLRLRLL	RUBLRLLRLRLR	11	4
RUBLRLLRLLR	RUBLRLLRLL	RUBLRLLRLLRL	RUBLRLLRLLRR	11	4
RUBLRLLRLLL	RUBLRLLRLL	RUBLRLLRLLLL	RUBLRLLRLLLR	11	4
RUBLLRRRRRR	RUBLLRRRRR	RUBLLRRRRRRL	RUBLLRRRRRRR	11	0
RUBLLRRRRRL	RUBLLRRRRR	RUBLLRRRRRLL	RUBLLRRRRRLR	11	24
RUBLLRRRRLR	RUBLLRRRRL	RUBLLRRRRLRL	RUBLLRRRRLRR	11	4
RUBLLRRRRLL	RUBLLRRRRL	RUBLLRRRRLLL	RUBLLRRRRLLR	11	24
RUBLLRRRLRR	RUBLLRRRLR	RUBLLRRRLRRL	RUBLLRRRLRRR	11	0
RUBLLRRRLRL	RUBLLRRRLR	RUBLLRRRLRLL	RUBLLRRRLRLR	11	24
RUBLLRRRLLR	RUBLLRRRLL	RUBLLRRRLLRL	RUBLLRRRLLRR	11	4
RUBLLRRRLLL	RUBLLRRRLL	RUBLLRRRLLLL	RUBLLRRRLLLR	11	24
RUBLLRRLRRR	RUBLLRRLRR	RUBLLRRLRRRL	RUBLLRRLRRRR	11	4
RUBLLRRLRRL	RUBLLRRLRR	RUBLLRRLRRLL	RUBLLRRLRRLR	11	24
RUBLLRRLRLR	RUBLLRRLRL	RUBLLRRLRLRL	RUBLLRRLRLRR	11	24
RUBLLRRLRLL	RUBLLRRLRL	RUBLLRRLRLLL	RUBLLRRLRLLR	11	24
RUBLLRLRRRR	RUBLLRLRRR	RUBLLRLRRRRL	RUBLLRLRRRRR	11	4
RUBLLRLRRRL	RUBLLRLRRR	RUBLLRLRRRLL	RUBLLRLRRRLR	11	4
RUBLLRLRRLR	RUBLLRLRRL	RUBLLRLRRLRL	RUBLLRLRRLRR	11	4
RUBLLRLRRLL	RUBLLRLRRL	RUBLLRLRRLLL	RUBLLRLRRLLR	11	24
RUBLLRLRLRR	RUBLLRLRLR	RUBLLRLRLRRL	RUBLLRLRLRRR	11	0
RUBLLRLRLRL	RUBLLRLRLR	RUBLLRLRLRLL	RUBLLRLRLRLR	11	4
RUBLLRLLRRR	RUBLLRLLRR	RUBLLRLLRRRL	RUBLLRLLRRRR	11	24
RUBLLRLLRRL	RUBLLRLLRR	RUBLLRLLRRLL	RUBLLRLLRRLR	11	4
RUBLLRLLLRR	RUBLLRLLLR	RUBLLRLLLRRL	RUBLLRLLLRRR	11	4
RUBLLRLLLRL	RUBLLRLLLR	RUBLLRLLLRLL	RUBLLRLLLRLR	11	24
RUBLLLRRRRR	RUBLLLRRRR	RUBLLLRRRRRL	RUBLLLRRRRRR	11	0
RUBLLLRRRRL	RUBLLLRRRR	RUBLLLRRRRLL	RUBLLLRRRRLR	11	4
RUBLLLRRRLR	RUBLLLRRRL	RUBLLLRRRLRL	RUBLLLRRRLRR	11	4
RUBLLLRRRLL	RUBLLLRRRL	RUBLLLRRRLLL	RUBLLLRRRLLR	11	4
RUBLLLRRLRR	RUBLLLRRLR	RUBLLLRRLRRL	RUBLLLRRLRRR	11	4
RUBLLLRRLRL	RUBLLLRRLR	RUBLLLRRLRLL	RUBLLLRRLRLR	11	4
RUBLLLRRLLR	RUBLLLRRLL	RUBLLLRRLLRL	RUBLLLRRLLRR	11	4
RUBLLLRRLLL	RUBLLLRRLL	RUBLLLRRLLLL	RUBLLLRRLLLR	11	24
RUBLLLRLRRR	RUBLLLRLRR	RUBLLLRLRRRL	RUBLLLRLRRRR	11	4
RUBLLLRLRRL	RUBLLLRLRR	RUBLLLRLRRLL	RUBLLLRLRRLR	11	24
RUBLLLRLRLR	RUBLLLRLRL	RUBLLLRLRLRL	RUBLLLRLRLRR	11	4
RUBLLLRLRLL	RUBLLLRLRL	RUBLLLRLRLLL	RUBLLLRLRLLR	11	4
RUBLLLLRRRR	RUBLLLLRRR	RUBLLLLRRRRL	RUBLLLLRRRRR	11	24
RUBLLLLRRRL	RUBLLLLRRR	RUBLLLLRRRLL	RUBLLLLRRRLR	11	4
RUBLLLLRRLR	RUBLLLLRRL	RUBLLLLRRLRL	RUBLLLLRRLRR	11	24
RUBLLLLRRLL	RUBLLLLRRL	RUBLLLLRRLLL	RUBLLLLRRLLR	11	4
RUBLLLLLRRR	RUBLLLLLRR	RUBLLLLLRRRL	RUBLLLLLRRRR	11	4
RUBLLLLLRRL	RUBLLLLLRR	RUBLLLLLRRLL	RUBLLLLLRRLR	11	24
RUBLLLLLLRR	RUBLLLLLLR	RUBLLLLLLRRL	RUBLLLLLLRRR	11	4
RUBLLLLLLRL	RUBLLLLLLR	RUBLLLLLLRLL	RUBLLLLLLRLR	11	24
RUALRRRRRRR	RUALRRRRRR	RUALRRRRRRRL	RUALRRRRRRRR	11	0
RUALRRRRRRL	RUALRRRRRR	RUALRRRRRRLR	RUALRRRRRRLL	11	0
RUALRRRRRLR	RUALRRRRRL	RUALRRRRRLRR	RUALRRRRRLRL	11	0
RUALRRRRRLL	RUALRRRRRL	RUALRRRRRLLR	RUALRRRRRLLL	11	0
RUALRRRRLRR	RUALRRRRLR	RUALRRRRLRRL	RUALRRRRLRRR	11	0
RUALRRRRLRL	RUALRRRRLR	RUALRRRRLRLL	RUALRRRRLRLR	11	0
RUALRRRRLLR	RUALRRRRLL	RUALRRRRLLRR	RUALRRRRLLRL	11	0
RUALRRRRLLL	RUALRRRRLL	RUALRRRRLLLR	RUALRRRRLLLL	11	0
RUALRRRLRRR	RUALRRRLRR	RUALRRRLRRRL	RUALRRRLRRRR	11	0
RUALRRRLRRL	RUALRRRLRR	RUALRRRLRRLL	RUALRRRLRRLR	11	0
RUALRRRLRLR	RUALRRRLRL	RUALRRRLRLRL	RUALRRRLRLRR	11	0
RUALRRRLRLL	RUALRRRLRL	RUALRRRLRLLL	RUALRRRLRLLR	11	0
RUALRRRLLRR	RUALRRRLLR	RUALRRRLLRRL	RUALRRRLLRRR	11	0
RUALRRRLLRL	RUALRRRLLR	RUALRRRLLRLL	RUALRRRLLRLR	11	0
RUALRRRLLLR	RUALRRRLLL	RUALRRRLLLRR	RUALRRRLLLRL	11	0
RUALRRRLLLL	RUALRRRLLL	RUALRRRLLLLL	RUALRRRLLLLR	11	0
RUALRRLRRRR	RUALRRLRRR	RUALRRLRRRRL	RUALRRLRRRRR	11	0
RUALRRLRRRL	RUALRRLRRR	RUALRRLRRRLR	RUALRRLRRRLL	11	0
RUALRRLRRLR	RUALRRLRRL	RUALRRLRRLRL	RUALRRLRRLRR	11	0
RUALRRLRRLL	RUALRRLRRL	RUALRRLRRLLL	RUALRRLRRLLR	11	0
RUALRRLRLRR	RUALRRLRLR	RUALRRLRLRRL	RUALRRLRLRRR	11	0
RUALRRLRLRL	RUALRRLRLR	RUALRRLRLRLR	RUALRRLRLRLL	11	0
RUALRRLRLLR	RUALRRLRLL	RUALRRLRLLRL	RUALRRLRLLRR	11	0
RUALRRLRLLL	RUALRRLRLL	RUALRRLRLLLL	RUALRRLRLLLR	11	0
RUALRRLLRRR	RUALRRLLRR	RUALRRLLRRRL	RUALRRLLRRRR	11	0
RUALRRLLRRL	RUALRRLLRR	RUALRRLLRRLL	RUALRRLLRRLR	11	0
RUALRRLLRLR	RUALRRLLRL	RUALRRLLRLRL	RUALRRLLRLRR	11	0
RUALRRLLRLL	RUALRRLLRL	RUALRRLLRLLL	RUALRRLLRLLR	11	0
RUALRRLLLRR	RUALRRLLLR	RUALRRLLLRRL	RUALRRLLLRRR	11	0
RUALRRLLLRL	RUALRRLLLR	RUALRRLLLRLL	RUALRRLLLRLR	11	2
RUALRRLLLLR	RUALRRLLLL	RUALRRLLLLRL	RUALRRLLLLRR	11	0
RUALRRLLLLL	RUALRRLLLL	RUALRRLLLLLL	RUALRRLLLLLR	11	0
RUALRLRRRRR	RUALRLRRRR	RUALRLRRRRRL	RUALRLRRRRRR	11	0
RUALRLRRRRL	RUALRLRRRR	RUALRLRRRRLL	RUALRLRRRRLR	11	0
RUALRLRRRLR	RUALRLRRRL	RUALRLRRRLRR	RUALRLRRRLRL	11	0
RUALRLRRRLL	RUALRLRRRL	RUALRLRRRLLL	RUALRLRRRLLR	11	0
RUALRLRRLRR	RUALRLRRLR	RUALRLRRLRRR	RUALRLRRLRRL	11	0
RUALRLRRLRL	RUALRLRRLR	RUALRLRRLRLL	RUALRLRRLRLR	11	0
RUALRLRRLLR	RUALRLRRLL	RUALRLRRLLRL	RUALRLRRLLRR	11	0
RUALRLRRLLL	RUALRLRRLL	RUALRLRRLLLL	RUALRLRRLLLR	11	0
RUALRLRLRRR	RUALRLRLRR	RUALRLRLRRRR	RUALRLRLRRRL	11	0
RUALRLRLRRL	RUALRLRLRR	RUALRLRLRRLR	RUALRLRLRRLL	11	0
RUALRLRLRLR	RUALRLRLRL	RUALRLRLRLRL	RUALRLRLRLRR	11	0
RUALRLRLRLL	RUALRLRLRL	RUALRLRLRLLL	RUALRLRLRLLR	11	0
RUALRLRLLRR	RUALRLRLLR	RUALRLRLLRRL	RUALRLRLLRRR	11	0
RUALRLRLLRL	RUALRLRLLR	RUALRLRLLRLL	RUALRLRLLRLR	11	0
RUALRLRLLLR	RUALRLRLLL	RUALRLRLLLRL	RUALRLRLLLRR	11	0
RUALRLRLLLL	RUALRLRLLL	RUALRLRLLLLL	RUALRLRLLLLR	11	0
RUALRLLRRRR	RUALRLLRRR	RUALRLLRRRRL	RUALRLLRRRRR	11	0
RUALRLLRRRL	RUALRLLRRR	RUALRLLRRRLL	RUALRLLRRRLR	11	0
RUALRLLRRLR	RUALRLLRRL	RUALRLLRRLRL	RUALRLLRRLRR	11	0
RUALRLLRRLL	RUALRLLRRL	RUALRLLRRLLR	RUALRLLRRLLL	11	0
RUALRLLRLRR	RUALRLLRLR	RUALRLLRLRRL	RUALRLLRLRRR	11	0
RUALRLLRLRL	RUALRLLRLR	RUALRLLRLRLL	RUALRLLRLRLR	11	2
RUALRLLRLLR	RUALRLLRLL	RUALRLLRLLRL	RUALRLLRLLRR	11	0
RUALRLLRLLL	RUALRLLRLL	RUALRLLRLLLL	RUALRLLRLLLR	11	0
RUALRLLLRRR	RUALRLLLRR	RUALRLLLRRRL	RUALRLLLRRRR	11	0
RUALRLLLRRL	RUALRLLLRR	RUALRLLLRRLL	RUALRLLLRRLR	11	4
RUALRLLLRLR	RUALRLLLRL	RUALRLLLRLRL	RUALRLLLRLRR	11	0
RUALRLLLRLL	RUALRLLLRL	RUALRLLLRLLL	RUALRLLLRLLR	11	0
RUALRLLLLRR	RUALRLLLLR	RUALRLLLLRRL	RUALRLLLLRRR	11	0
RUALRLLLLRL	RUALRLLLLR	RUALRLLLLRLL	RUALRLLLLRLR	11	0
RUALRLLLLLR	RUALRLLLLL	RUALRLLLLLRL	RUALRLLLLLRR	11	4
RUALRLLLLLL	RUALRLLLLL	RUALRLLLLLLL	RUALRLLLLLLR	11	4
RUALLRRRRRR	RUALLRRRRR	RUALLRRRRRRR	RUALLRRRRRRL	11	0
RUALLRRRRRL	RUALLRRRRR	RUALLRRRRRLR	RUALLRRRRRLL	11	0
RUALLRRRRLR	RUALLRRRRL	RUALLRRRRLRR	RUALLRRRRLRL	11	0
RUALLRRRRLL	RUALLRRRRL	RUALLRRRRLLR	RUALLRRRRLLL	11	0
RUALLRRRLRR	RUALLRRRLR	RUALLRRRLRRR	RUALLRRRLRRL	11	0
RUALLRRRLRL	RUALLRRRLR	RUALLRRRLRLL	RUALLRRRLRLR	11	0
RUALLRRRLLR	RUALLRRRLL	RUALLRRRLLRL	RUALLRRRLLRR	11	0
RUALLRRRLLL	RUALLRRRLL	RUALLRRRLLLL	RUALLRRRLLLR	11	0
RUALLRRLRRR	RUALLRRLRR	RUALLRRLRRRL	RUALLRRLRRRR	11	0
RUALLRRLRRL	RUALLRRLRR	RUALLRRLRRLL	RUALLRRLRRLR	11	0
RUALLRRLRLR	RUALLRRLRL	RUALLRRLRLRL	RUALLRRLRLRR	11	0
RUALLRRLRLL	RUALLRRLRL	RUALLRRLRLLL	RUALLRRLRLLR	11	0
RUALLRRLLRR	RUALLRRLLR	RUALLRRLLRRL	RUALLRRLLRRR	11	0
RUALLRRLLRL	RUALLRRLLR	RUALLRRLLRLL	RUALLRRLLRLR	11	0
RUALLRRLLLR	RUALLRRLLL	RUALLRRLLLRL	RUALLRRLLLRR	11	0
RUALLRRLLLL	RUALLRRLLL	RUALLRRLLLLR	RUALLRRLLLLL	11	0
RUALLRLRRRR	RUALLRLRRR	RUALLRLRRRRR	RUALLRLRRRRL	11	0
[truncated: 49,825 more rows]
